# Supplementary material for: From passage to inhibition: Uncovering the structural and physiological inhibitory mechanisms of MCUb in mitochondrial calcium regulation
Source: FASEB J. 2022 Dec 20;37(1):e22678. doi: 10.1096/fj.202201080R (PMC10107711; doi:10.1096/fj.202201080R)
Supplement: Supplementary file 1 — Supplementary Material S1 [file FSB2-37-e22678-s001.xlsx]

## Sheet: High calcium Analysis
HIGH CALCIUM MODEL - 6WDO
6wdo chains:	MCU= C, E, G, A, I, O, M, K	EMRE= F, D, H, B, J, L, P, N	MICU1= Q, S	MICU2= R, T		Green vs. black = chains on one side making up one tetrameric channel of the dimer
6wdo model:
MCU-EMRE interaction chains (on one channel side): 14,17,19,21,23,26, 28, 31, 51																				MCU-MCU interaction chains (on one channel side): 2,3,5,8,10,25																				MCU-MCU1 interaction chains (on one channel side): 41							BSA - 68.9
Interface Summary 14: G/D																				Interface Summary 2: A/E																				Interface Summary 41: E/Q
Number of atoms	Structure 1		Structure 2			Hydrogen bonds					Salt bridges									Number of atoms	Structure 1		Structure 2			Hydrogen bonds					Salt bridges									Number of atoms	Structure 1		Structure 2			No disulfide bonds found
interface	92	0.044	72	0.18		##	Structure 1	Dist. [Å]	Structure 2		##	Structure 1	Dist. [Å]	Structure 2		No disulfide bonds found				interface	241	0.107	233	0.105		##	Structure 1	Dist. [Å]	Structure 2		##	Structure 1	Dist. [Å]	Structure 2		No disulfide bonds found				interface	13	0.006	7	0.003		No covalent bonds found
surface	1425	0.678	323	0.808		1	G:LYS 321[ NZ ]	2.44	D:GLY 54[ O ]		1	G:ASP 296[ OD2]	3.82	D:VAL 48[ N ]		No covalent bonds found				surface	1536	0.681	1497	0.673		1	A:ILE 104[ N ]	3.44	E:GLN 194[ OE1]		1	A:ARG 286[ NH2]	2.98	E:GLU 229[ OE2]		No covalent bonds found				surface	1497	0.673	1359	0.636		No hydrogen bonds found			Totals
total	2102	1	400	1		2	G:ARG 297[ NH2]	2.66	D:VAL 61[ O ]											total	2254	1	2226	1		2	A:ARG 286[ NH2]	2.98	E:GLU 229[ OE2]		2	A:ARG 333[ NH1]	3.71	E:ASP 336[ OD1]						total	2226	1	2136	1		No salt bridges found			Number of atoms in the interface
Number of residues						3	G:ASP 296[ OD2]	3.82	D:VAL 48[ N ]											Number of residues						3	A:TYR 279[ OH ]	2.47	E:LEU 236[ O ]		3	A:ARG 333[ NH2]	2.71	E:ASP 336[ OD1]						Number of residues									Number of residues in the interface
interface	27	0.106	19	0.373																interface	58	0.212	58	0.215		4	A:TYR 272[ OH ]	3.60	E:MET 243[ O ]		4	A:ARG 333[ NH1]	3.92	E:ASP 336[ OD2]						interface	3	0.011	1	0.004
surface	254	0.996	51	1																surface	272	0.996	267	0.989		5	A:ARG 333[ NH2]	2.71	E:ASP 336[ OD1]		5	A:ARG 333[ NH2]	2.93	E:ASP 336[ OD2]						surface	267	0.989	261	0.989					Number of surface atoms
total	255	1	51	1																total	273	1	270	1		6	A:ARG 333[ NH2]	2.93	E:ASP 336[ OD2]											total	270	1	264	1					Number of surface residues
Solvent-accessible area																				Solvent-accessible area						7	A:GLN 346[ NE2]	3.49	E:GLN 339[ OE1]											Solvent-accessible area
interface	847.5	0.045	902.9	0.166																interface	2230.9	0.112	2271.3	0.115		8	A:ILE 104[ O ]	3.37	E:ARG 201[ NH1]											interface	66.3	0.003	71.4	0.005					Solvent accessible area of the interface
total	18724.8	1	5454.4	1																total	19914.2	1	19755.1	1		9	A:ASN 177[ OD1]	2.95	E:HIS 195[ NE2]											total	19755.1	1	14378.5	1
Solvation energy, kcal/mol																				Solvation energy, kcal/mol						10	A:GLU 264[ OE1]	2.75	E:TRP 260[ NE1]											Solvation energy, kcal/mol
isolated structure	-182.2	1	-28.5	1																isolated structure	-203.6	1	-208.5	1																isolated structure	-208.5	1	-208.9	1
gain on complex formation	-4.5	0.025	-9.1	0.318																gain on complex formation	-19.1	0.094	-17.8	0.085																gain on complex formation	0.1	-0.001	-1.1	0.005
average gain	-5.4	0.03	-10.4	0.363																average gain	-12.2	0.06	-11	0.053																average gain	-0.6	0.003	-0.3	0.002
P-value	0.612		0.661																	P-value	0.109		0.113																	P-value	0.734		0.132
Interface Summary 17: F/A																				Interface Summary 3: C/A
Number of atoms	Structure 1		Structure 2			Hydrogen bonds					Salt bridges									Number of atoms	Structure 1		Structure 2			Hydrogen bonds					Salt bridges
interface	73	0.188	98	0.043		##	Structure 1	Dist. [Å]	Structure 2		##	Structure 1	Dist. [Å]	Structure 2		No disulfide bonds found				interface	197	0.089	222	0.098		##	Structure 1	Dist. [Å]	Structure 2		##	Structure 1	Dist. [Å]	Structure 2		No disulfide bonds found				EMRE-MCU1 interaction chains (on one channel side): 36,37
surface	318	0.817	1536	0.681		1	F:VAL 48[ N ]	2.73	A:ASP 296[ OD2]		1	F:VAL 48[ N ]	2.73	A:ASP 296[ OD2]		No covalent bonds found				surface	1501	0.679	1536	0.681		1	C:ARG 134[ N ]	2.40	A:ARG 96[ O ]		1	C:ARG 134[ NE ]	3.97	A:GLU 118[ OE2]		No covalent bonds found
total	389	1	2254	1		2	F:SER 53[ OG ]	2.80	A:LYS 321[ O ]											total	2211	1	2254	1		2	C:ARG 134[ NH1]	2.35	A:GLU 118[ OE2]		2	C:ARG 134[ NH1]	2.35	A:GLU 118[ OE2]						Interface Summary 36: B/Q
Number of residues						3	F:LEU 57[ O ]	3.09	A:HIS 304[ NE2]											Number of residues						3	C:ALA 136[ N ]	3.67	A:GLN 98[ O ]		3	C:ASP 330[ OD1]	3.17	A:ARG 335[ NH1]						Number of atoms	Structure 1		Structure 2			No disulfide bonds found
interface	21	0.42	26	0.095		4	F:VAL 61[ O ]	3.46	A:ARG 297[ NH2]											interface	52	0.194	59	0.216		4	C:ALA 137[ N ]	3.29	A:GLU 118[ OE1]		4	C:ASP 330[ OD2]	2.83	A:ARG 335[ NH1]						interface	23	0.056	21	0.01		No covalent bonds found
surface	50	1	272	0.996																surface	264	0.985	272	0.996		5	C:SER 138[ OG ]	3.10	A:GLN 114[ OE1]		5	C:ASP 330[ OD2]	3.65	A:ARG 335[ NH2]						surface	336	0.812	1359	0.636		No hydrogen bonds found
total	50	1	273	1																total	268	1	273	1		6	C:LYS 199[ NZ ]	2.93	A:VAL 340[ O ]											total	414	1	2136	1		No salt bridges found
Solvent-accessible area																				Solvent-accessible area						7	C:TYR 272[ OH ]	3.56	A:MET 243[ O ]											Number of residues
interface	845.5	0.161	800.2	0.04																interface	2169.1	0.111	2022.4	0.102		8	C:TYR 279[ OH ]	2.89	A:LEU 236[ O ]											interface	8	0.151	5	0.019
total	5244.5	1	19914.2	1																total	19597.6	1	19914.2	1		9	C:ARG 134[ O ]	2.78	A:GLN 98[ N ]											surface	53	1	261	0.989
Solvation energy, kcal/mol																				Solvation energy, kcal/mol						10	C:GLU 264[ OE2]	2.55	A:TRP 260[ NE1]											total	53	1	264	1
isolated structure	-28	1	-203.6	1																isolated structure	-201.7	1	-203.6	1		11	C:ARG 286[ O ]	3.10	A:ARG 295[ NH1]											Solvent-accessible area
gain on complex formation	-6	0.214	-6.4	0.032																gain on complex formation	-12.2	0.061	-9.5	0.047		12	C:ARG 286[ O ]	3.29	A:ARG 295[ NH2]											interface	200.3	0.036	177.9	0.012
average gain	-10.4	0.371	-5	0.024																average gain	-9.6	0.048	-11.2	0.055		13	C:ASP 330[ OD2]	2.83	A:ARG 335[ NH1]											total	5487.9	1	14378.5	1
P-value	0.9		0.351																	P-value	0.328		0.624																	Solvation energy, kcal/mol
																																								isolated structure	-28.5	1	-208.9	1
																																								gain on complex formation	-0.7	0.024	-1.5	0.007
Interface Summary 19: B/C																				Interface Summary 5: G/E																				average gain	-3.5	0.121	-1	0.005
Number of atoms	Structure 1		Structure 2			Hydrogen bonds					Salt bridges									Number of atoms	Structure 1		Structure 2			Hydrogen bonds						No disulfide bonds found								P-value	0.93		0.381
interface	75	0.181	86	0.039		##	Structure 1	Dist. [Å]	Structure 2		##	Structure 1	Dist. [Å]	Structure 2		No disulfide bonds found				interface	197	0.094	194	0.087		##	Structure 1	Dist. [Å]	Structure 2			No covalent bonds found
surface	336	0.812	1501	0.679		1	B:ILE 49[ N ]	3.12	C:ASP 296[ OD2]		1	B:VAL 48[ N ]	3.21	C:ASP 296[ OD2]		No covalent bonds found				surface	1425	0.678	1497	0.673		1	G:ALA 173[ N ]	3.56	E:GLY 82[ O ]			No salt bridges found
total	414	1	2211	1		2	B:SER 53[ OG ]	3.10	C:LYS 321[ O ]											total	2102	1	2226	1		2	G:TYR 128[ OH ]	3.45	E:GLU 95[ OE2]											Interface Summary 37: F/Q
Number of residues						3	B:SER 53[ OG ]	2.93	C:ASP 322[ OD1]											Number of residues						3	G:ARG 134[ N ]	3.54	E:ARG 96[ O ]											Number of atoms	Structure 1		Structure 2			Salt bridges
interface	20	0.377	22	0.082		4	B:LEU 57[ O ]	3.06	C:HIS 304[ NE2]											interface	55	0.216	49	0.181		4	G:ALA 136[ N ]	2.90	E:GLN 98[ O ]											interface	16	0.041	14	0.007		##	Structure 1	Dist. [Å]	Structure 2
surface	53	1	264	0.985																surface	254	0.996	267	0.989		5	G:THR 139[ OG1]	2.23	E:THR 100[ OG1]											surface	318	0.817	1359	0.636		1	F:GLU 93[ OE1]	3.33	Q:ARG 107[ NE ]
total	53	1	268	1																total	255	1	270	1		6	G:SER 138[ OG ]	3.45	E:GLU 117[ OE1]											total	389	1	2136	1		2	F:GLU 93[ OE2]	3.76	Q:ARG 107[ NE ]
Solvent-accessible area																				Solvent-accessible area						7	G:ALA 137[ N ]	2.35	E:GLU 118[ OE1]											Number of residues
interface	819	0.149	763.8	0.039																interface	1903.8	0.102	1959.6	0.099		8	G:TRP 260[ NE1]	2.26	E:GLU 264[ OE2]											interface	5	0.1	5	0.019
total	5487.9	1	19597.6	1																total	18724.8	1	19755.1	1		9	G:THR 267[ OG1]	2.29	E:TYR 268[ OH ]											surface	50	1	261	0.989
Solvation energy, kcal/mol																				Solvation energy, kcal/mol						10	G:LEU 240[ N ]	3.49	E:TYR 279[ OH ]											total	50	1	264	1
isolated structure	-28.5	1	-201.7	1																isolated structure	-182.2	1	-208.5	1		11	G:TYR 291[ N ]	2.64	E:GLU 288[ OE2]											Solvent-accessible area
gain on complex formation	-8.2	0.288	-6.1	0.03																gain on complex formation	-17.9	0.098	-8.9	0.043		12	G:ARG 134[ O ]	3.10	E:GLN 98[ N ]											interface	100.7	0.019	106.7	0.007
average gain	-11.3	0.396	-4.2	0.021																average gain	-11.6	0.064	-9.1	0.044		13	G:SER 138[ O ]	2.35	E:GLN 114[ NE2]											total	5244.5	1	14378.5	1
P-value	0.823		0.3																	P-value	0.111		0.528			14	G:THR 267[ O ]	3.05	E:TYR 268[ OH ]											Solvation energy, kcal/mol
																										15	G:GLN 246[ OE1]	2.40	E:TYR 272[ OH ]											isolated structure	-28	1	-208.9	1
																										16	G:MET 243[ O ]	3.81	E:TYR 272[ OH ]											gain on complex formation	-0.8	0.03	0.1	-0.001
Interface Summary 21: H/E																										17	G:LEU 236[ O ]	2.65	E:TYR 279[ OH ]											average gain	-2.3	0.081	-0.7	0.003
Number of atoms	Structure 1		Structure 2			Hydrogen bonds					No disulfide bonds found																													P-value	0.829		0.788
interface	74	0.185	76	0.034		##	Structure 1	Dist. [Å]	Structure 2		No covalent bonds found									Interface Summary 8: G/C
surface	315	0.788	1497	0.673		1	H:ILE 56[ O ]	2.82	E:ASN 318[ ND2]		No salt bridges found									Number of atoms	Structure 1		Structure 2			Hydrogen bonds					Salt bridges
total	400	1	2226	1		2	H:VAL 61[ O ]	3.24	E:ARG 297[ NH2]											interface	171	0.081	187	0.085		##	Structure 1	Dist. [Å]	Structure 2		##	Structure 1	Dist. [Å]	Structure 2		No disulfide bonds found
Number of residues																				surface	1425	0.678	1501	0.679		1	G:GLN 184[ NE2]	2.64	C:GLN 196[ OE1]		1	G:ARG 333[ NH1]	3.02	C:ASP 336[ OD1]		No covalent bonds found				Totals
interface	19	0.373	21	0.078																total	2102	1	2211	1		2	G:THR 188[ OG1]	3.81	C:VAL 340[ O ]		2	G:ARG 333[ NH2]	3.64	C:ASP 336[ OD1]						Number of atoms in the interface		74	37	average		Total number of hydrogen bonds		0
surface	51	1	267	0.989																Number of residues						3	G:GLN 196[ NE2]	3.16	C:LEU 338[ O ]											Number of residues in the interface		23	11.5	average		Total number of salt bridges		2
total	51	1	270	1																interface	40	0.157	46	0.172		4	G:TYR 279[ OH ]	2.93	C:LEU 236[ O ]
Solvent-accessible area																				surface	254	0.996	264	0.985		5	G:ARG 333[ NH1]	3.02	C:ASP 336[ OD1]											Number of surface atoms		3372	1686	average		Number of distinct hydrogen bonds		0
interface	810.6	0.152	766.4	0.039																total	255	1	268	1		6	G:ASN 177[ OD1]	3.55	C:HIS 195[ NE2]											Number of surface residues		625	312.5	average		Number of distinct salt bridges		1
total	5342	1	19755.1	1																Solvent-accessible area						7	G:TYR 279[ OH ]	3.75	C:LEU 240[ N ]
Solvation energy, kcal/mol																				interface	1725.8	0.092	1721.2	0.088		8	G:ARG 286[ O ]	3.04	C:ARG 295[ NH2]											Solvent accessible area of the interface		585.6	292.8	average
isolated structure	-31.2	1	-208.5	1																total	18724.8	1	19597.6	1
gain on complex formation	-9.8	0.314	-5.9	0.028																Solvation energy, kcal/mol
average gain	-10.5	0.336	-3.6	0.017																isolated structure	-182.2	1	-201.7	1																BSA
P-value	0.592		0.243																	gain on complex formation	-12.5	0.069	-15	0.074																Group 36	189.1
																				average gain	-10.1	0.055	-9.1	0.045																Group 37	103.7
																				P-value	0.303		0.121																	Totoal	292.8
Interface Summary 23: D/C
Number of atoms	Structure 1		Structure 2			Hydrogen bonds					No disulfide bonds found
interface	73	0.182	66	0.03		##	Structure 1	Dist. [Å]	Structure 2		No covalent bonds found									Interface Summary 10: C/E
surface	323	0.808	1501	0.679		1	D:PHE 77[ O ]	2.36	C:THR 245[ OG1]		No salt bridges found									Number of atoms	Structure 1		Structure 2			Hydrogen bonds					Salt bridges
total	400	1	2211	1		2	D:THR 82[ O ]	3.57	C:ARG 252[ NH1]											interface	155	0.07	130	0.058		##	Structure 1	Dist. [Å]	Structure 2		##	Structure 1	Dist. [Å]	Structure 2		No disulfide bonds found
Number of residues						3	D:SER 85[ OG ]	3.13	C:LEU 253[ N ]											surface	1501	0.679	1497	0.673		1	C:GLN 98[ N ]	3.17	E:ARG 134[ O ]		1	C:GLU 118[ OE2]	3.36	E:ARG 134[ NE ]		No covalent bonds found
interface	21	0.412	18	0.067																total	2211	1	2226	1		2	C:LYS 102[ NZ ]	3.63	E:SER 138[ O ]		2	C:GLU 118[ OE2]	3.62	E:ARG 134[ NH1]
surface	51	1	264	0.985																Number of residues						3	C:GLY 82[ N ]	2.37	E:ASN 177[ OD1]		3	C:GLU 118[ OE2]	2.57	E:ARG 134[ NH2]
total	51	1	268	1																interface	40	0.149	35	0.13		4	C:ARG 96[ O ]	3.36	E:ARG 134[ N ]
Solvent-accessible area																				surface	264	0.985	267	0.989		5	C:GLU 118[ OE2]	2.57	E:ARG 134[ NH2]
interface	655.2	0.12	681.5	0.035																total	268	1	270	1		6	C:GLN 98[ O ]	3.20	E:ALA 136[ N ]
total	5454.4	1	19597.6	1																Solvent-accessible area						7	C:GLU 118[ OE1]	3.29	E:ALA 137[ N ]
Solvation energy, kcal/mol																				interface	1367.9	0.07	1439.3	0.073		8	C:THR 100[ O ]	3.40	E:SER 138[ OG ]
isolated structure	-28.5	1	-201.7	1																total	19597.6	1	19755.1	1		9	C:GLN 114[ OE1]	3.04	E:SER 138[ OG ]
gain on complex formation	-7	0.244	-4.4	0.022																Solvation energy, kcal/mol						10	C:ASP 142[ OD2]	3.22	E:THR 188[ OG1]
average gain	-10.5	0.368	-3.2	0.016																isolated structure	-201.7	1	-208.5	1
P-value	0.849		0.343																	gain on complex formation	-5.8	0.029	-7.5	0.036
																				average gain	-7.6	0.037	-6.1	0.029
																				P-value	0.645		0.378
Interface Summary 26: B/A
Number of atoms	Structure 1		Structure 2			Hydrogen bonds					No disulfide bonds found
interface	80	0.193	70	0.031		##	Structure 1	Dist. [Å]	Structure 2		No covalent bonds found									Interface Summary 25: G/A
surface	336	0.812	1536	0.681		1	B:SER 85[ OG ]	3.70	A:LEU 253[ N ]		No salt bridges found									Number of atoms	Structure 1		Structure 2			Hydrogen bonds					No disulfide bonds found
total	414	1	2254	1																interface	64	0.03	81	0.036		##	Structure 1	Dist. [Å]	Structure 2		No covalent bonds found
Number of residues																				surface	1425	0.678	1536	0.681		1	G:THR 189[ OG1]	3.78	A:THR 189[ OG1]		No salt bridges found
interface	21	0.396	16	0.059																total	2102	1	2254	1
surface	53	1	272	0.996																Number of residues
total	53	1	273	1																interface	21	0.082	19	0.07
Solvent-accessible area																				surface	254	0.996	272	0.996
interface	663.3	0.121	677.1	0.034																total	255	1	273	1
total	5487.9	1	19914.2	1																Solvent-accessible area
Solvation energy, kcal/mol																				interface	657.8	0.035	660	0.033
isolated structure	-28.5	1	-203.6	1																total	18724.8	1	19914.2	1
gain on complex formation	-9.5	0.334	-6.3	0.031																Solvation energy, kcal/mol
average gain	-12	0.422	-3.5	0.017																isolated structure	-182.2	1	-203.6	1
P-value	0.769		0.17																	gain on complex formation	-5.6	0.031	-3.8	0.019
																				average gain	-3.8	0.021	-4.1	0.02
																				P-value	0.28		0.546
Interface Summary 28: G/H
Number of atoms	Structure 1		Structure 2			Hydrogen bonds					No disulfide bonds found
interface	67	0.032	69	0.172		##	Structure 1	Dist. [Å]	Structure 2		No covalent bonds found
surface	1425	0.678	315	0.788		1	G:ARG 252[ O ]	3.49	H:SER 85[ OG ]		No salt bridges found
total	2102	1	400	1																Totals
Number of residues																				Number of atoms in the interface		2072	172.667	average		Total number of hydrogen bonds		59
interface	17	0.067	19	0.373																Number of residues in the interface		532	44.3333	average		Total number of salt bridges		15
surface	254	0.996	51	1
total	255	1	51	1																Number of surface atoms		17877	1489.75	average		Number of distinct hydrogen bonds		34
Solvent-accessible area																				Number of surface residues		3171	264.25	average		Number of distinct salt bridges		4
interface	680.8	0.036	659.2	0.123
total	18724.8	1	5342	1																Solvent accessible area of the interface		20129.1	1677.43	average
Solvation energy, kcal/mol
isolated structure	-182.2	1	-31.2	1
gain on complex formation	-5.9	0.032	-5.4	0.175
average gain	-4	0.022	-9.8	0.313
P-value	0.25		0.899
Interface Summary 31: F/E
Number of atoms	Structure 1		Structure 2			Hydrogen bonds					No disulfide bonds found
interface	75	0.193	60	0.027		##	Structure 1	Dist. [Å]	Structure 2		No covalent bonds found
surface	318	0.817	1497	0.673		1	F:SER 85[ OG ]	3.44	E:ILE 249[ O ]		No salt bridges found
total	389	1	2226	1
Number of residues
interface	21	0.42	15	0.056
surface	50	1	267	0.989
total	50	1	270	1
Solvent-accessible area
interface	628.8	0.12	649.4	0.033
total	5244.5	1	19755.1	1
Solvation energy, kcal/mol
isolated structure	-28	1	-208.5	1
gain on complex formation	-8.2	0.295	-5.5	0.027
average gain	-10.7	0.381	-2.8	0.014
P-value	0.761		0.167
Totals
Number of atoms in the interface		1206	75.375	average/chain		Total number of hydrogen bonds		18
Number of residues in the interface		323	20.1875	average		Total number of salt bridges		3
Number of surface atoms		14502	906.375	average		Number of distinct hydrogen bonds		13
Number of surface residues		2524	157.75	average		Number of distinct salt bridges		1
Solvent accessible area of the interface		11851.2	740.7	average
** Only distinct hydrogen bonds and salt bridges were reported in the numbers of the manuscript tables+figures
Buried Surface Area (interface area, A2, on PISA):
MCU-EMRE:	14,17,19,21,23,26,28,31				MCU-MCU:	2,3,5,8,10,25					MCUb-EMRE:	17,19,21,22,29,25,26,30				MCUb-MCUb:	1,3,5,8,10,15					MCU/MCUb-EMRE:		14,19,20,17,20,26,25,29			MCU-MCUb:	1,4,6,8,10,23
Group 14	875.2				Group 2	2251.1					Group 17	821				Group 1	2193.5					Group 14	858.9				Group 1	2225.6
Group 17	822.9				Group 3	2095.8					Group 19	774.2				Group 3	2138.2					Group 19	778.1				Group 4	1938.2
Group 19	791.4				Group 5	1931.7					Group 21	754.3				Group 5	2075.4					Group 20	750.8				Group 6	1819.9
Group 21	788.5				Group 8	1723.5					Group 22	779.9				Group 8	1837.8					Group 17	762.3				Group 8	1575.1
Group 23	668.4				Group 10	1403.6					Group 29	608.4				Group 10	1493					Group 30	626.5				Group 10	1573.2
Group 26	670.2				Group 25	658.9					Group 25	611				Group 15	1103.4					Group 26	646.5				Group 23	701.9
Group 28	670										Group 26	637.8										Group 25	643.1
Group 31	639.1				Interface Area Total:		10064.6				Group 30	609.8				Interface Area Average:		10841.3				Group 29	611.5				Interface Area Average:		9833.9
Interface Area Total:		5925.7									Interface Area Total:		5596.4									Interface Area Average:		5677.7
BSA Figure 2.	total of specific interaction (group 26 chain A/B and group 19 chain C/B) for MCU-EMRE:										BSA Figure 2.	total of specific interaction (group 21 chain C/B and group 25 chain A/B) for MCUb-EMRE:										BSA Figure 2.	total of specific interaction (group 20 chain C/B and group 26 chain A/B) for MCUb-EMRE:
	1461.6											1365.3											1397.3
Figure 3
6WDO: High Calcium - Asp Ring					6WDO: High Calcium - Glu Ring					6WDO: High Calcium - luminal gate diameter					Residue 288 and 273 is E and residue 290 and 275 is V
MCU					MCU					MCU
Residue 261 + chain A+G					Residue 264 + chain A+G					12.3	E	*shortest distances measured between opposing residues
Single bonded oxygens		8			Single bonded oxygens		3			11.6	V	* Residue 288+290 and chain A+G+C+E
Double bonded oxygens		6.4	-		Double bonded oxygens		4.9			13.3	E			Averages
Residue 261 + chain C+E					Residue 264 + chain C+E					11.8	V			12.8	E
Single bonded oxygens		5.9	-		Single bonded oxygens		5.5							11.7	v
Double bonded oxygens		8.5			Double bonded oxygens		5			Average diameter		12.25
Residue 261 + chain I+O
Single bonded oxygens		6.3			Average diameter		4.6
Double bonded oxygens		6.1
Residue 261 + chain M+K
Single bonded oxygens		6.2			6WDO: High Calcium - Glu Ring					6WDO: High Calcium - luminal gate diameter
Double bonded oxygens		8.9			MCUb					MCUb
					Residue 249 + chain A+G					12.4	V	*shortest distances measured between opposing residues
Average diameter		7			Single bonded oxygens		3			15	E	* Residue 273+275 and chain A+G+C+E
					Double bonded oxygens		4.9			12.5	V			Averages
					Residue 249 + chain C+E					12.1	E			13.55	E
6WDO: High Calcium - Asp Ring					Single bonded oxygens		5.1							12.45	V
MCUb					Double bonded oxygens		5.1			Average diameter		13
Residue 246 + chain A+G
Single bonded oxygens		8.8			Average diameter		4.5
Double bonded oxygens		7	-
Residue 246 + chain C+E
Single bonded oxygens		6.7			6WDO: High Calcium - Glu Ring					6WDO: High Calcium - luminal gate diameter
Double bonded oxygens		6.2	-		MCU-MCUb					MCU-MCUb
Residue 246 + chain I+O					Residue 264 + chain A+G					12.6	V	*shortest distances measured between opposing residues
Single bonded oxygens		7.5			Single bonded oxygens		3.1			15	E	* Residue 288+290 and chain A+G
Double bonded oxygens		6.4			Double bonded oxygens		4.9			11.7	V	* Residue 273+275 and chain C+E
Residue 246 + chain M+K					Residue 249 + chain C+E					12.9	E
Single bonded oxygens		8.8			Single bonded oxygens		5.3
Double bonded oxygens		8.3			Double bonded oxygens		5.2			Average diameter		13.05
Average diameter		7.5			Average diameter		4.6							Averages
														12.15	V
														13.95	E
6WDO: High Calcium - Asp Ring
MCU-MCUb
Residue 261 + chain A+G
Single bonded oxygens		8.3
Double bonded oxygens		7.2	-
Residue 246 + chain C+E
Single bonded oxygens		6.4
Double bonded oxygens		6.3	-
Residue 261 + chain I+O
Single bonded oxygens		7.1
Double bonded oxygens		7
Residue 246 + chain M+K
Single bonded oxygens		7.7
Double bonded oxygens		9.3
Average diameter		7.4

## Sheet: Low calcium Analysis
LOW CALCIUM MODEL - 6WDN
6wdn chains:	MCU= C, E, G, I	EMRE= F, D, H, J	MICU1= B	MICU2= A
6wdn model:																					MCU-MCU1 interaction chains: 14,17,18,19																				6wdn MCUb apo-homotetramer model:
MCU-EMRE interaction chains: 6, 7, 8, 9, 10, 11, 12, 13																																									MCUb-EMRE interaction chains: 6, 7, 8, 9, 10, 11, 12, 13
																					Interface Summary 14: B/I
Interface Summary 7: D/I																					Number of atoms	Structure 1		Structure 2			Hydrogen bonds						Salt bridges								Interface Summary 6: D/I
Number of atoms	Structure 1		Structure 2			Hydrogen bonds						Salt bridges					No disulfide bonds found				interface	38	0.013	42	0.031		##	Structure 1	Dist. [Å]	Structure 2			##	Structure 1	Dist. [Å]	Structure 2					Number of atoms	Structure 1		Structure 2			Hydrogen bonds
interface	63	0.169	84	0.062		##	Structure 1	Dist. [Å]	Structure 2			##	Structure 1	Dist. [Å]	Structure 2		No covalent bonds found				surface	1647	0.581	969	0.716		1	B:LYS 126[ NZ ]	3.71	I:ASP 261[ OD2]			1	B:LYS 126[ NZ ]	3.71	I:ASP 261[ OD2]					interface	70	0.187	90	0.067		##	Structure 1	Dist. [Å]
surface	296	0.794	969	0.716		1	D:VAL 48[ N ]	3.49	I:ASP 296[ OD2]			1	D:VAL 48[ N ]	3.49	I:ASP 296[ OD2]						total	2833	1	1354	1																surface	299	0.799	968	0.721		1	D:LEU 57[ O ]	3.01
total	373	1	1354	1		2	D:GLY 54[ O ]	3.61	I:LYS 321[ NZ ]												Number of residues																				total	374	1	1343	1
Number of residues																					interface	10	0.028	9	0.056																Number of residues
interface	19	0.396	22	0.138																	surface	334	0.949	160	1																interface	19	0.396	27	0.169
surface	48	1	160	1																	total	352	1	160	1																surface	48	1	159	0.994
total	48	1	160	1																	Solvent-accessible area																				total	48	1	160	1
Solvent-accessible area																					interface	311.8	0.017	342.1	0.027																Solvent-accessible area
interface	825.4	0.161	746.2	0.058																	total	18099.4	1	12867.6	1																interface	812.4	0.164	754.4	0.059
total	5111.8	1	12867.6	1																	Solvation energy, kcal/mol																				total	4953.3	1	12721.1	1
Solvation energy, kcal/mol																					isolated structure	-298.4	1	-107.6	1																Solvation energy, kcal/mol
isolated structure	-27.7	1	-107.6	1																	gain on complex formation	-0.9	0.003	-2.4	0.023																isolated structure	-26.9	1	-108	1
gain on complex formation	-9.9	0.358	-6.1	0.057																	average gain	-1.5	0.005	-2.8	0.026																gain on complex formation	-8.2	0.304	-4.7	0.044
average gain	-9.1	0.327	-5.5	0.052																	P-value	0.623		0.57																	average gain	-10.1	0.375	-6.4	0.059
P-value	0.407		0.449																																						P-value	0.731		0.7
																					Interface Summary 17: B/E
Interface Summary 9: F/G																					Number of atoms	Structure 1		Structure 2			Hydrogen bonds						Salt bridges								Interface Summary 7: F/G
Number of atoms	Structure 1		Structure 2			Hydrogen bonds															interface	34	0.012	33	0.023		##	Structure 1	Dist. [Å]	Structure 2			##	Structure 1	Dist. [Å]	Structure 2					Number of atoms	Structure 1		Structure 2			Hydrogen bonds
interface	64	0.16	91	0.062		##	Structure 1	Dist. [Å]	Structure 2		No disulfide bonds found										surface	1647	0.581	1065	0.728		1	B:ARG 107[ NH1]	2.76	E:GLU 257[ O ]			1	B:LYS 126[ NZ ]	3.97	E:ASP 261[ OD1]					interface	62	0.155	85	0.059		##	Structure 1	Dist. [Å]
surface	326	0.815	1031	0.705		1	F:LEU 57[ O ]	2.96	G:HIS 304[ NE2]		No covalent bonds found										total	2833	1	1462	1		2	B:TYR 114[ OH ]	3.43	E:ASP 261[ OD2]			2	B:LYS 126[ NZ ]	2.42	E:ASP 261[ OD2]					surface	322	0.803	1038	0.715		1	F:LYS 62[ NZ ]	3.65
total	400	1	1463	1		2	F:VAL 61[ O ]	3.47	G:ARG 297[ NH2]		No salt bridges found										Number of residues						3	B:LYS 126[ NZ ]	2.42	E:ASP 261[ OD2]											total	401	1	1451	1		2	F:LEU 57[ O ]	2.98
Number of residues																					interface	10	0.028	7	0.04		4	B:GLY 105[ O ]	3.80	E:TYR 258[ OH ]											Number of residues						3	F:VAL 61[ O ]	2.97
interface	19	0.373	27	0.155																	surface	334	0.949	174	1																interface	18	0.353	24	0.138
surface	51	1	173	0.994																	total	352	1	174	1																surface	51	1	173	0.994
total	51	1	174	1																	Solvent-accessible area																				total	51	1	174	1
Solvent-accessible area																					interface	267.3	0.015	314.2	0.022																Solvent-accessible area
interface	798.3	0.146	759.1	0.055																	total	18099.4	1	14038.5	1																interface	779.9	0.146	756.3	0.054
total	5472.2	1	13754.2	1																	Solvation energy, kcal/mol																				total	5333.9	1	13971.6	1
Solvation energy, kcal/mol																					isolated structure	-298.4	1	-118.1	1																Solvation energy, kcal/mol
isolated structure	-28.7	1	-117.5	1																	gain on complex formation	-0.2	0.001	-1.3	0.011																isolated structure	-28.2	1	-117.5	1
gain on complex formation	-8	0.278	-7.5	0.064																	average gain	-1.3	0.004	-2.1	0.018																gain on complex formation	-7.4	0.263	-5.7	0.049
average gain	-9.2	0.322	-6.3	0.053																	P-value	0.735		0.665																	average gain	-9.1	0.323	-6.3	0.054
P-value	0.662		0.37																																						P-value	0.715		0.571
																					Interface Summary 18: B/C
Interface Summary 6: J/E																					Number of atoms	Structure 1		Structure 2			Hydrogen bonds						Salt bridges								Interface Summary 8: J/E
Number of atoms	Structure 1		Structure 2			Hydrogen bonds						Salt bridges					No disulfide bonds found				interface	29	0.01	46	0.032		##	Structure 1	Dist. [Å]	Structure 2			##	Structure 1	Dist. [Å]	Structure 2					Number of atoms	Structure 1		Structure 2			Hydrogen bonds
interface	66	0.186	93	0.064		##	Structure 1	Dist. [Å]	Structure 2			##	Structure 1	Dist. [Å]	Structure 2		No covalent bonds found				surface	1647	0.581	1065	0.733		1	B:ARG 261[ NH1]	3.76	C:TYR 258[ O ]			1	B:ARG 263[ NE ]	4.00	C:ASP 261[ OD2]					interface	68	0.192	83	0.057		##	Structure 1	Dist. [Å]
surface	290	0.819	1065	0.728		1	J:VAL 48[ N ]	3.51	E:ASP 296[ OD2]			1	J:VAL 48[ N ]	3.51	E:ASP 296[ OD2]						total	2833	1	1453	1								2	B:ARG 263[ NH1]	2.85	C:ASP 261[ OD2]					surface	280	0.789	1073	0.738		1	J:VAL 48[ N ]	3.89
total	354	1	1462	1		2	J:SER 53[ OG ]	2.88	E:LYS 321[ O ]												Number of residues												3	B:ARG 263[ NH2]	2.89	C:ASP 261[ OD2]					total	355	1	1453	1		2	J:SER 53[ OG ]	2.83
Number of residues						3	J:ILE 56[ O ]	2.31	E:ASN 318[ ND2]												interface	11	0.031	9	0.052																Number of residues						3	J:SER 53[ OG ]	3.42
interface	19	0.413	24	0.138		4	J:VAL 61[ O ]	3.32	E:ARG 297[ NH2]												surface	334	0.949	173	1																interface	20	0.435	22	0.126		4	J:VAL 61[ O ]	3.38
surface	46	1	174	1																	total	352	1	173	1																surface	46	1	174	1
total	46	1	174	1																	Solvent-accessible area																				total	46	1	174	1
Solvent-accessible area																					interface	286.7	0.016	281.3	0.02																Solvent-accessible area
interface	842.3	0.172	792.3	0.056																	total	18099.4	1	14006.9	1																interface	793.8	0.166	714.6	0.051
total	4883.9	1	14038.5	1																	Solvation energy, kcal/mol																				total	4773.1	1	14066.3	1
Solvation energy, kcal/mol																					isolated structure	-298.4	1	-112.4	1																Solvation energy, kcal/mol
isolated structure	-27.2	1	-118.1	1																	gain on complex formation	-0.5	0.002	-2.7	0.024																isolated structure	-27.4	1	-120.9	1
gain on complex formation	-8.2	0.301	-5.2	0.044																	average gain	-1.1	0.004	-3.1	0.028																gain on complex formation	-6.9	0.251	-5	0.042
average gain	-9.7	0.357	-6	0.051																	P-value	0.646		0.572																	average gain	-10.3	0.375	-5.4	0.045
P-value	0.686		0.598																																						P-value	0.849		0.548
																					Interface Summary 19: B/G
Interface Summary 8: H/C																					Number of atoms	Structure 1		Structure 2			Hydrogen bonds						Salt bridges								Interface Summary 9: H/C
Number of atoms	Structure 1		Structure 2			Hydrogen bonds					No disulfide bonds found										interface	21	0.007	26	0.018		##	Structure 1	Dist. [Å]	Structure 2			##	Structure 1	Dist. [Å]	Structure 2					Number of atoms	Structure 1		Structure 2			Hydrogen bonds
interface	69	0.181	86	0.059		##	Structure 1	Dist. [Å]	Structure 2		No covalent bonds found										surface	1647	0.581	1031	0.705		1	B:ARG 263[ NH1]	3.14	G:SER 259[ OG ]			1	B:ARG 129[ NH1]	2.24	G:ASP 261[ OD2]					interface	62	0.162	77	0.053		##	Structure 1	Dist. [Å]
surface	301	0.79	1065	0.733		1	H:SER 53[ OG ]	3.15	C:LYS 321[ O ]		No salt bridges found										total	2833	1	1463	1		2	B:ARG 129[ NH1]	2.24	G:ASP 261[ OD2]			2	B:ARG 263[ NH2]	3.86	G:ASP 261[ OD2]					surface	299	0.783	1044	0.724		1	H:LYS 59[ NZ ]	3.26
total	381	1	1453	1		2	H:MET 63[ N ]	3.75	C:MET 284[ O ]												Number of residues						3	B:ARG 263[ NH2]	3.86	G:ASP 261[ OD2]											total	382	1	1442	1		2	H:MET 63[ N ]	3.87
Number of residues						3	H:GLY 54[ O ]	2.62	C:LYS 321[ NZ ]												interface	7	0.02	8	0.046																Number of residues						3	H:LEU 57[ O ]	3.17
interface	20	0.408	22	0.127		4	H:GLY 54[ O ]	3.84	C:TYR 317[ OH ]												surface	334	0.949	173	0.994																interface	17	0.347	24	0.139		4	H:VAL 61[ O ]	2.67
surface	49	1	173	1		5	H:LEU 57[ O ]	3.20	C:HIS 304[ NE2]												total	352	1	174	1																surface	49	1	172	0.994
total	49	1	173	1		6	H:VAL 61[ O ]	3.13	C:ARG 297[ NH2]												Solvent-accessible area																				total	49	1	173	1
Solvent-accessible area																					interface	203.6	0.011	210.1	0.015																Solvent-accessible area
interface	811.6	0.157	759.3	0.054																	total	18099.4	1	13754.2	1																interface	764	0.151	721.5	0.052
total	5159.3	1	14006.9	1																	Solvation energy, kcal/mol																				total	5066.7	1	13865	1
Solvation energy, kcal/mol																					isolated structure	-298.4	1	-117.5	1																Solvation energy, kcal/mol
isolated structure	-27.8	1	-112.4	1																	gain on complex formation	1.1	-0.004	-0.6	0.005																isolated structure	-25.7	1	-115.7	1
gain on complex formation	-7.6	0.275	-6.1	0.054																	average gain	-0.8	0.003	-1.8	0.015																gain on complex formation	-6.9	0.269	-7.3	0.063
average gain	-9.7	0.349	-5.8	0.052																	P-value	0.897		0.749																	average gain	-9.1	0.355	-5.4	0.046
P-value	0.726		0.475																																						P-value	0.762		0.278
Interface Summary 11: D/C																					Totals																				Interface Summary 10: D/C
Number of atoms	Structure 1		Structure 2			Hydrogen bonds					No disulfide bonds found										Number of atoms in the interface		269	33.625	average/chain		Total number of hydrogen bonds		9												Number of atoms	Structure 1		Structure 2			No disulfide bonds found
interface	67	0.18	63	0.043		##	Structure 1	Dist. [Å]	Structure 2		No covalent bonds found										Number of residues in the interface		71	8.875	average		Total number of salt bridges		8												interface	63	0.168	59	0.041		No covalent bonds found
surface	296	0.794	1065	0.733		1	D:THR 82[ OG1]	3.36	C:GLY 248[ O ]		No salt bridges found																														surface	299	0.799	1044	0.724		No hydrogen bonds found
total	373	1	1453	1																	Number of surface atoms		10718	1339.75	average		Number of distinct hydrogen bonds		8												total	374	1	1442	1		No salt bridges found
Number of residues																					Number of surface residues		2016	252	average		Number of distinct salt bridges		3												Number of residues
interface	17	0.354	16	0.092																																					interface	17	0.354	14	0.081
surface	48	1	173	1																	Solvent accessible area of the interface		2217.1	277.137	average																surface	48	1	172	0.994
total	48	1	173	1																																					total	48	1	173	1
Solvent-accessible area																																									Solvent-accessible area
interface	584.3	0.114	618.4	0.044																	BSA																				interface	539.1	0.109	560.8	0.04
total	5111.8	1	14006.9	1																	Group 14	326.9																			total	4953.3	1	13865	1
Solvation energy, kcal/mol																					Group 17	290.8																			Solvation energy, kcal/mol
isolated structure	-27.7	1	-112.4	1																	Group 18	284																			isolated structure	-26.9	1	-115.7	1
gain on complex formation	-7.2	0.26	-4.4	0.039																	Group 19	206.8																			gain on complex formation	-7.3	0.27	-6.5	0.056
average gain	-9.6	0.348	-4.2	0.038																	Total	1108.5																			average gain	-9.1	0.338	-4.1	0.035
P-value	0.771		0.471																																						P-value	0.733		0.187
Interface Summary 12: J/I																					EMRE-MCU1 interaction chains (on one channel side): 20,21																				Interface Summary 11: J/I
Number of atoms	Structure 1		Structure 2			No disulfide bonds found																																			Number of atoms	Structure 1		Structure 2			No disulfide bonds found
interface	66	0.186	55	0.041		No covalent bonds found															Interface Summary 20: B/F																				interface	52	0.146	61	0.045		No covalent bonds found
surface	290	0.819	969	0.716		No hydrogen bonds found															Number of atoms	Structure 1		Structure 2			No disulfide bonds found														surface	280	0.789	968	0.721		No hydrogen bonds found
total	354	1	1354	1		No salt bridges found															interface	16	0.006	20	0.05		No covalent bonds found														total	355	1	1343	1		No salt bridges found
Number of residues																					surface	1647	0.581	326	0.815		No hydrogen bonds found														Number of residues
interface	17	0.37	13	0.081																	total	2833	1	400	1		No salt bridges found														interface	16	0.348	14	0.088
surface	46	1	160	1																	Number of residues																				surface	46	1	159	0.994
total	46	1	160	1																	interface	5	0.014	6	0.118																total	46	1	160	1
Solvent-accessible area																					surface	334	0.949	51	1																Solvent-accessible area
interface	584.2	0.12	601.9	0.047																	total	352	1	51	1																interface	529.2	0.111	568.9	0.045
total	4883.9	1	12867.6	1																	Solvent-accessible area																				total	4773.1	1	12721.1	1
Solvation energy, kcal/mol																					interface	134.2	0.007	133.6	0.024																Solvation energy, kcal/mol
isolated structure	-27.2	1	-107.6	1																	total	18099.4	1	5472.2	1																isolated structure	-27.4	1	-108	1
gain on complex formation	-7	0.256	-6.2	0.058																	Solvation energy, kcal/mol																				gain on complex formation	-7.4	0.271	-6.6	0.061
average gain	-9.7	0.357	-3.6	0.034																	isolated structure	-298.4	1	-28.7	1																average gain	-7.9	0.287	-4.3	0.04
P-value	0.805		0.163																		gain on complex formation	-0.9	0.003	0	0.001																P-value	0.571		0.197
																					average gain	-0.6	0.002	-2.9	0.101
																					P-value	0.424		0.934
Interface Summary 10: H/G																																									Interface Summary 12: H/G
Number of atoms	Structure 1		Structure 2			Hydrogen bonds					No disulfide bonds found																														Number of atoms	Structure 1		Structure 2			No disulfide bonds found
interface	67	0.176	62	0.042		##	Structure 1	Dist. [Å]	Structure 2		No covalent bonds found										Interface Summary 21: B/J																				interface	59	0.154	58	0.04		No covalent bonds found
surface	301	0.79	1031	0.705		1	H:PHE 77[ O ]	2.61	G:THR 245[ OG1]		No salt bridges found										Number of atoms	Structure 1		Structure 2			No disulfide bonds found														surface	299	0.783	1038	0.715		No hydrogen bonds found
total	381	1	1463	1																	interface	12	0.004	10	0.028		No covalent bonds found														total	382	1	1451	1		No salt bridges found
Number of residues																					surface	1647	0.581	290	0.819		No hydrogen bonds found														Number of residues
interface	17	0.347	17	0.098																	total	2833	1	354	1		No salt bridges found														interface	17	0.347	15	0.086
surface	49	1	173	0.994																	Number of residues																				surface	49	1	173	0.994
total	49	1	174	1																	interface	3	0.009	3	0.065																total	49	1	174	1
Solvent-accessible area																					surface	334	0.949	46	1																Solvent-accessible area
interface	603.8	0.117	611.1	0.044																	total	352	1	46	1																interface	530.9	0.105	537.7	0.038
total	5159.3	1	13754.2	1																	Solvent-accessible area																				total	5066.7	1	13971.6	1
Solvation energy, kcal/mol																					interface	114.8	0.006	118.9	0.024																Solvation energy, kcal/mol
isolated structure	-27.8	1	-117.5	1																	total	18099.4	1	4883.9	1																isolated structure	-25.7	1	-117.5	1
gain on complex formation	-7.8	0.28	-5.5	0.047																	Solvation energy, kcal/mol																				gain on complex formation	-7.1	0.277	-6.6	0.056
average gain	-9.4	0.339	-4.3	0.036																	isolated structure	-298.4	1	-27.2	1																average gain	-8.7	0.338	-4.3	0.037
P-value	0.693		0.321																		gain on complex formation	-1.5	0.005	-1.5	0.054																P-value	0.701		0.197
																					average gain	-0.5	0.002	-1.5	0.054
																					P-value	0.162		0.528
Interface Summary 13: F/E																																									Interface Summary 13: F/E
Number of atoms	Structure 1		Structure 2																																						Number of atoms	Structure 1		Structure 2			Hydrogen bonds
interface	60	0.15	65	0.044		No disulfide bonds found																																			interface	59	0.147	60	0.041		##	Structure 1	Dist. [Å]
surface	326	0.815	1065	0.728		No covalent bonds found															Totals																				surface	322	0.803	1073	0.738		1	F:THR 82[ OG1]	3.72
total	400	1	1462	1		No hydrogen bonds found															Number of atoms in the interface		58	14.5	average/chain		Total number of hydrogen bonds		0												total	401	1	1453	1		2	F:VAL 74[ O ]	2.96
Number of residues						No salt bridges found															Number of residues in the interface		17	4.25	average		Total number of salt bridges		0												Number of residues
interface	16	0.314	15	0.086																																					interface	16	0.314	13	0.075
surface	51	1	174	1																	Number of surface atoms		3910	977.5	average		Number of distinct hydrogen bonds		0												surface	51	1	174	1
total	51	1	174	1																	Number of surface residues		765	191.25	average		Number of distinct salt bridges		0												total	51	1	174	1
Solvent-accessible area																																									Solvent-accessible area
interface	571.3	0.104	593.1	0.042																	Solvent accessible area of the interface		501.5	125.375	average																interface	521	0.098	543.6	0.039
total	5472.2	1	14038.5	1																																					total	5333.9	1	14066.3	1
Solvation energy, kcal/mol																																									Solvation energy, kcal/mol
isolated structure	-28.7	1	-118.1	1																	BSA																				isolated structure	-28.2	1	-120.9	1
gain on complex formation	-6.6	0.23	-4.7	0.04																	Group 20	133.9																			gain on complex formation	-5.9	0.21	-6.5	0.054
average gain	-8.7	0.302	-4.2	0.036																	Group 21	116.9																			average gain	-8.7	0.307	-3.9	0.033
P-value	0.746		0.423																		Total	250.8																			P-value	0.822		0.18
Totals																																									Totals
Number of atoms in the interface		1121	70.0625	average/chain		Total number of hydrogen bonds		16																																	Number of atoms in the interface		1068	66.75	average/chain		Total number of hydrogen bonds		14
Number of residues in the interface		300	18.75	average		Total number of salt bridges		2																																	Number of residues in the interface		293	18.3125	average		Total number of salt bridges		1
Number of surface atoms		10686	667.875	average		Number of distinct hydrogen bonds		10																																	Number of surface atoms		10646	665.375	average		Number of distinct hydrogen bonds		10
Number of surface residues		1748	109.25	average		Number of distinct salt bridges		1																																	Number of surface residues		1744	109	average		Number of distinct salt bridges		1
Solvent accessible area of the interface		11102.6	693.912	average																																					Solvent accessible area of the interface		10428.1	651.756	average
** Only distinct hydrogen bonds and salt bridges were reported in the numbers of the manuscript tables+figures
Buried Surface Area (interface area, A2, on PISA):
MCU-EMRE:	6,7,8,9,10,11,12,13				MCUb-EMRE:	6,7,8,9,10,11,12,13				MCU/MCUb-EMRE:	6,7,8,9,10,11,12,13
Group 6	817.3				Group 6	783.4				Group 6	779.3
Group 7	785.8				Group 7	768.1				Group 7	771.3
Group 8	785.5				Group 8	754.2				Group 8	757.8
Group 9	778.7				Group 9	742.7				Group 9	740.9
Group 10	607.4				Group 10	550				Group 10	594.9
Group 11	601.3				Group 11	549				Group 11	573
Group 12	593				Group 12	534.3				Group 12	555.3
Group 13	582.2				Group 13	532.3				Group 13	531.7
Interface Area Average:		5551.2			Interface Area Average:		5214			Interface Area Average:		5304.2
Figure 3
6WDN: Low Calcium - Asp Ring					6WDN: Low Calcium - Glu Ring					6WDN: Low Calcium - luminal gate diameter
MCU					MCU					MCU
Residue 261 + chain C+E					Residue 264 + chain C+E					12	V	*shortest distances measured between opposing residues
Single bonded oxygens		8.5			Single bonded oxygens		3.8			11.5	E	* Residue 288+290 and chain C+E+G+I
Double bonded oxygens		7.8	-		Double bonded oxygens		5.4			11.2	V
Residue 261 + chain G+I					Residue 264 + chain G+I					14.2	E			Averages
Single bonded oxygens		6.4	-		Single bonded oxygens		4.4							E	12.85
Double bonded oxygens		7.6			Double bonded oxygens		5.7			Average diameter		12.225		V	11.6
Average diameter		7.6			Average diameter		4.8
6WDN: Low Calcium - Asp Ring					6WDN: Low Calcium - Glu Ring					6WDN: Low Calcium - luminal gate diameter
MCUb					MCUb					MCUb
Residue 246 + chain C+E					Residue 249 + chain C+E					14.7	E	*shortest distances measured between opposing residues
Single bonded oxygens		8.2	-		Single bonded oxygens		3.7			12.8	V	* Residue 273+275 and chain C+E+G+I
Double bonded oxygens		9.3			Double bonded oxygens		5.6			11.9	E
Residue 246 + chain G+I					Residue 249 + chain G+I					12	V			Averages
Single bonded oxygens		7.3	-		Single bonded oxygens		4.5							V	12.4
Double bonded oxygens		7.9			Double bonded oxygens		5.8			Average diameter		12.85		E	13.3
Average diameter		8.2			Average diameter		4.9
6WDN: Low Calcium - Asp Ring					6WDN: Low Calcium - Glu Ring					6WDN: Low Calcium - luminal gate diameter
MCU-MCUb					MCU-MCUb					MCU-MCUb
Residue 246 + chain C+E					Residue 249 + chain C+E					12.3	V	*shortest distances measured between opposing residues
Single bonded oxygens		8.6	-		Single bonded oxygens		3.8			13.3	E	* Residue 288+290 and chain G+I
Double bonded oxygens		9.4			Double bonded oxygens		5.9			11.2	E	* Residue 273+275 and chain C+E
Residue 261 + chain G+I					Residue 264 + chain G+I					12.5	V
Single bonded oxygens		6.7	-		Single bonded oxygens		4.6							Averages
Double bonded oxygens		8.2			Double bonded oxygens		5.3			Average diameter		12.325		V	12.4
														E	12.25
Average diameter		8.2			Average diameter		4.9
[truncated: 40 more columns]
