# Supplementary material for: From passage to inhibition: Uncovering the structural and physiological inhibitory mechanisms of MCUb in mitochondrial calcium regulation
Source: FASEB J. 2022 Dec 20;37(1):e22678. doi: 10.1096/fj.202201080R (PMC10107711; doi:10.1096/fj.202201080R)
Supplement: Supplementary file 2 — Supplementary Material S2 [file FSB2-37-e22678-s002.zip]

Archive with 4 entries (4 files):
- fsb222678-sup-0002-supinfoS2.pdb
- fsb222678-sup-0003-supinfoS3.pdb
- fsb222678-sup-0004-supinfoS4.pdb
- fsb222678-sup-0005-supinfoS5.pdb
