# Supplementary material for: From passage to inhibition: Uncovering the structural and physiological inhibitory mechanisms of MCUb in mitochondrial calcium regulation
Source: FASEB J. 2022 Dec 20;37(1):e22678. doi: 10.1096/fj.202201080R (PMC10107711; doi:10.1096/fj.202201080R)
Supplement: Supplementary file 2 — Supplementary Material S2 [file FSB2-37-e22678-s002.zip › fsb222678-sup-0002-supinfoS2.pdb]

EXPDTA    THEORETICAL MODEL, MODELLER 9.17 2022/03/18 17:07:52
REMARK   6 MODELLER OBJECTIVE FUNCTION:     29325.6699
REMARK   6 MODELLER BEST TEMPLATE % SEQ ID:  70.041
ATOM      1  N   GLU A  59     181.519 228.970 130.690  1.00 44.29           N
ATOM      2  CA  GLU A  59     180.053 229.157 130.756  1.00 44.29           C
ATOM      3  CB  GLU A  59     179.501 229.540 129.374  1.00 44.29           C
ATOM      4  CG  GLU A  59     179.977 230.919 128.909  1.00 44.29           C
ATOM      5  CD  GLU A  59     179.377 231.197 127.539  1.00 44.29           C
ATOM      6  OE1 GLU A  59     178.690 230.291 126.998  1.00 44.29           O
ATOM      7  OE2 GLU A  59     179.600 232.321 127.015  1.00 44.29           O
ATOM      8  C   GLU A  59     179.373 227.919 131.238  1.00 44.29           C
ATOM      9  O   GLU A  59     179.682 226.808 130.808  1.00 44.29           O
ATOM     10  N   ILE A  60     178.421 228.097 132.170  1.00123.23           N
ATOM     11  CA  ILE A  60     177.702 226.997 132.736  1.00123.23           C
ATOM     12  CB  ILE A  60     177.778 226.980 134.231  1.00123.23           C
ATOM     13  CG1 ILE A  60     177.007 225.779 134.804  1.00123.23           C
ATOM     14  CG2 ILE A  60     177.316 228.358 134.728  1.00123.23           C
ATOM     15  CD1 ILE A  60     177.639 224.432 134.456  1.00123.23           C
ATOM     16  C   ILE A  60     176.268 227.142 132.336  1.00123.23           C
ATOM     17  O   ILE A  60     175.699 228.230 132.418  1.00123.23           O
ATOM     18  N   THR A  61     175.655 226.043 131.847  1.00 33.19           N
ATOM     19  CA  THR A  61     174.280 226.101 131.442  1.00 33.19           C
ATOM     20  CB  THR A  61     174.101 226.128 129.952  1.00 33.19           C
ATOM     21  OG1 THR A  61     174.645 224.951 129.372  1.00 33.19           O
ATOM     22  CG2 THR A  61     174.806 227.373 129.388  1.00 33.19           C
ATOM     23  C   THR A  61     173.572 224.883 131.951  1.00 33.19           C
ATOM     24  O   THR A  61     174.167 223.815 132.089  1.00 33.19           O
ATOM     25  N   VAL A  62     172.265 225.030 132.262  1.00 41.36           N
ATOM     26  CA  VAL A  62     171.477 223.917 132.707  1.00 41.36           C
ATOM     27  CB  VAL A  62     170.877 224.104 134.070  1.00 41.36           C
ATOM     28  CG1 VAL A  62     169.952 222.910 134.365  1.00 41.36           C
ATOM     29  CG2 VAL A  62     172.018 224.272 135.087  1.00 41.36           C
ATOM     30  C   VAL A  62     170.344 223.772 131.740  1.00 41.36           C
ATOM     31  O   VAL A  62     169.614 224.726 131.477  1.00 41.36           O
ATOM     32  N   ILE A  63     170.177 222.550 131.196  1.00121.84           N
ATOM     33  CA  ILE A  63     169.154 222.250 130.232  1.00121.84           C
ATOM     34  CB  ILE A  63     169.682 222.055 128.841  1.00121.84           C
ATOM     35  CG1 ILE A  63     168.529 222.015 127.824  1.00121.84           C
ATOM     36  CG2 ILE A  63     170.563 220.796 128.842  1.00121.84           C
ATOM     37  CD1 ILE A  63     168.995 222.116 126.373  1.00121.84           C
ATOM     38  C   ILE A  63     168.528 220.957 130.651  1.00121.84           C
ATOM     39  O   ILE A  63     168.985 220.325 131.601  1.00121.84           O
ATOM     40  N   TYR A  64     167.435 220.542 129.976  1.00 62.85           N
ATOM     41  CA  TYR A  64     166.783 219.333 130.394  1.00 62.85           C
ATOM     42  CB  TYR A  64     165.342 219.549 130.892  1.00 62.85           C
ATOM     43  CG  TYR A  64     165.404 220.339 132.156  1.00 62.85           C
ATOM     44  CD1 TYR A  64     165.744 219.729 133.341  1.00 62.85           C
ATOM     45  CD2 TYR A  64     165.111 221.684 132.162  1.00 62.85           C
ATOM     46  CE1 TYR A  64     165.800 220.449 134.511  1.00 62.85           C
ATOM     47  CE2 TYR A  64     165.165 222.409 133.330  1.00 62.85           C
ATOM     48  CZ  TYR A  64     165.511 221.792 134.507  1.00 62.85           C
ATOM     49  OH  TYR A  64     165.568 222.533 135.706  1.00 62.85           O
ATOM     50  C   TYR A  64     166.719 218.343 129.275  1.00 62.85           C
ATOM     51  O   TYR A  64     166.334 218.665 128.151  1.00 62.85           O
ATOM     52  N   ARG A  65     167.130 217.093 129.575  1.00153.23           N
ATOM     53  CA  ARG A  65     166.998 216.019 128.638  1.00153.23           C
ATOM     54  CB  ARG A  65     168.323 215.479 128.069  1.00153.23           C
ATOM     55  CG  ARG A  65     168.096 214.335 127.075  1.00153.23           C
ATOM     56  CD  ARG A  65     169.337 213.887 126.298  1.00153.23           C
ATOM     57  NE  ARG A  65     169.657 214.949 125.301  1.00153.23           N
ATOM     58  CZ  ARG A  65     170.699 215.804 125.516  1.00153.23           C
ATOM     59  NH1 ARG A  65     171.501 215.641 126.608  1.00153.23           N
ATOM     60  NH2 ARG A  65     170.945 216.814 124.631  1.00153.23           N
ATOM     61  C   ARG A  65     166.318 214.900 129.360  1.00153.23           C
ATOM     62  O   ARG A  65     166.738 214.487 130.440  1.00153.23           O
ATOM     63  N   HIS A  66     165.232 214.379 128.764  1.00 50.70           N
ATOM     64  CA  HIS A  66     164.495 213.301 129.358  1.00 50.70           C
ATOM     65  ND1 HIS A  66     166.798 211.713 127.416  1.00 50.70           N
ATOM     66  CG  HIS A  66     165.650 211.409 128.113  1.00 50.70           C
ATOM     67  CB  HIS A  66     165.298 211.990 129.451  1.00 50.70           C
ATOM     68  NE2 HIS A  66     165.665 210.261 126.170  1.00 50.70           N
ATOM     69  CD2 HIS A  66     164.970 210.520 127.338  1.00 50.70           C
ATOM     70  CE1 HIS A  66     166.756 211.000 126.262  1.00 50.70           C
ATOM     71  C   HIS A  66     164.053 213.678 130.739  1.00 50.70           C
ATOM     72  O   HIS A  66     164.148 212.883 131.670  1.00 50.70           O
ATOM     73  N   GLY A  67     163.575 214.919 130.928  1.00 36.82           N
ATOM     74  CA  GLY A  67     163.023 215.252 132.208  1.00 36.82           C
ATOM     75  C   GLY A  67     164.095 215.271 133.255  1.00 36.82           C
ATOM     76  O   GLY A  67     163.791 215.130 134.439  1.00 36.82           O
ATOM     77  N   LEU A  68     165.376 215.419 132.858  1.00 73.40           N
ATOM     78  CA  LEU A  68     166.422 215.501 133.840  1.00 73.40           C
ATOM     79  CB  LEU A  68     167.366 214.288 133.921  1.00 73.40           C
ATOM     80  CG  LEU A  68     166.757 213.056 134.610  1.00 73.40           C
ATOM     81  CD1 LEU A  68     167.834 211.989 134.872  1.00 73.40           C
ATOM     82  CD2 LEU A  68     166.004 213.453 135.888  1.00 73.40           C
ATOM     83  C   LEU A  68     167.283 216.685 133.526  1.00 73.40           C
ATOM     84  O   LEU A  68     167.488 217.028 132.363  1.00 73.40           O
ATOM     85  N   PRO A  69     167.764 217.348 134.550  1.00 86.72           N
ATOM     86  CA  PRO A  69     168.641 218.473 134.369  1.00 86.72           C
ATOM     87  CD  PRO A  69     167.087 217.382 135.834  1.00 86.72           C
ATOM     88  CB  PRO A  69     168.562 219.292 135.659  1.00 86.72           C
ATOM     89  CG  PRO A  69     167.951 218.324 136.688  1.00 86.72           C
ATOM     90  C   PRO A  69     170.027 218.023 134.034  1.00 86.72           C
ATOM     91  O   PRO A  69     170.548 217.142 134.718  1.00 86.72           O
ATOM     92  N   LEU A  70     170.662 218.652 133.028  1.00113.08           N
ATOM     93  CA  LEU A  70     171.984 218.261 132.637  1.00113.08           C
ATOM     94  CB  LEU A  70     171.975 217.664 131.210  1.00113.08           C
ATOM     95  CG  LEU A  70     173.319 217.187 130.623  1.00113.08           C
ATOM     96  CD1 LEU A  70     173.090 216.420 129.311  1.00113.08           C
ATOM     97  CD2 LEU A  70     174.287 218.357 130.394  1.00113.08           C
ATOM     98  C   LEU A  70     172.845 219.486 132.684  1.00113.08           C
ATOM     99  O   LEU A  70     172.874 220.280 131.746  1.00113.08           O
ATOM    100  N   VAL A  71     173.604 219.654 133.782  1.00 94.44           N
ATOM    101  CA  VAL A  71     174.473 220.790 133.887  1.00 94.44           C
ATOM    102  CB  VAL A  71     175.074 220.958 135.251  1.00 94.44           C
ATOM    103  CG1 VAL A  71     173.942 221.221 136.258  1.00 94.44           C
ATOM    104  CG2 VAL A  71     175.914 219.709 135.571  1.00 94.44           C
ATOM    105  C   VAL A  71     175.593 220.577 132.923  1.00 94.44           C
ATOM    106  O   VAL A  71     176.028 219.446 132.716  1.00 94.44           O
ATOM    107  N   THR A  72     176.050 221.660 132.260  1.00 50.46           N
ATOM    108  CA  THR A  72     177.161 221.543 131.358  1.00 50.46           C
ATOM    109  CB  THR A  72     176.811 221.907 129.945  1.00 50.46           C
ATOM    110  OG1 THR A  72     175.774 221.064 129.465  1.00 50.46           O
ATOM    111  CG2 THR A  72     178.067 221.754 129.072  1.00 50.46           C
ATOM    112  C   THR A  72     178.219 222.499 131.815  1.00 50.46           C
ATOM    113  O   THR A  72     178.279 223.639 131.357  1.00 50.46           O
ATOM    114  N   LEU A  73     179.099 222.046 132.728  1.00165.66           N
ATOM    115  CA  LEU A  73     180.130 222.894 133.255  1.00165.66           C
ATOM    116  CB  LEU A  73     180.427 222.646 134.750  1.00165.66           C
ATOM    117  CG  LEU A  73     180.721 221.180 135.140  1.00165.66           C
ATOM    118  CD1 LEU A  73     179.500 220.279 134.896  1.00165.66           C
ATOM    119  CD2 LEU A  73     182.008 220.646 134.491  1.00165.66           C
ATOM    120  C   LEU A  73     181.393 222.701 132.476  1.00165.66           C
ATOM    121  O   LEU A  73     181.558 221.708 131.769  1.00165.66           O
ATOM    122  N   THR A  74     182.324 223.673 132.581  1.00 40.60           N
ATOM    123  CA  THR A  74     183.581 223.558 131.898  1.00 40.60           C
ATOM    124  CB  THR A  74     184.003 224.822 131.208  1.00 40.60           C
ATOM    125  OG1 THR A  74     183.022 225.215 130.260  1.00 40.60           O
ATOM    126  CG2 THR A  74     185.347 224.570 130.503  1.00 40.60           C
ATOM    127  C   THR A  74     184.624 223.246 132.930  1.00 40.60           C
ATOM    128  O   THR A  74     184.858 224.038 133.842  1.00 40.60           O
ATOM    129  N   LEU A  75     185.271 222.066 132.810  1.00 62.60           N
ATOM    130  CA  LEU A  75     186.279 221.661 133.752  1.00 62.60           C
ATOM    131  CB  LEU A  75     186.555 220.150 133.780  1.00 62.60           C
ATOM    132  CG  LEU A  75     185.393 219.332 134.369  1.00 62.60           C
ATOM    133  CD1 LEU A  75     185.755 217.843 134.464  1.00 62.60           C
ATOM    134  CD2 LEU A  75     184.935 219.914 135.716  1.00 62.60           C
ATOM    135  C   LEU A  75     187.571 222.360 133.447  1.00 62.60           C
ATOM    136  O   LEU A  75     187.867 222.691 132.300  1.00 62.60           O
ATOM    137  N   PRO A  76     188.319 222.657 134.481  1.00103.29           N
ATOM    138  CA  PRO A  76     189.577 223.345 134.344  1.00103.29           C
ATOM    139  CD  PRO A  76     187.777 222.756 135.824  1.00103.29           C
ATOM    140  CB  PRO A  76     189.897 223.913 135.730  1.00103.29           C
ATOM    141  CG  PRO A  76     188.989 223.125 136.691  1.00103.29           C
ATOM    142  C   PRO A  76     190.746 222.629 133.722  1.00103.29           C
ATOM    143  O   PRO A  76     191.393 223.212 132.853  1.00103.29           O
ATOM    144  N   SER A  77     191.016 221.366 134.114  1.00106.27           N
ATOM    145  CA  SER A  77     192.238 220.710 133.715  1.00106.27           C
ATOM    146  CB  SER A  77     192.340 219.279 134.262  1.00106.27           C
ATOM    147  OG  SER A  77     192.301 219.297 135.678  1.00106.27           O
ATOM    148  C   SER A  77     192.336 220.579 132.232  1.00106.27           C
ATOM    149  O   SER A  77     193.190 221.178 131.581  1.00106.27           O
ATOM    150  N   ARG A  78     191.441 219.755 131.676  1.00171.51           N
ATOM    151  CA  ARG A  78     191.362 219.448 130.280  1.00171.51           C
ATOM    152  CB  ARG A  78     190.381 218.303 129.998  1.00171.51           C
ATOM    153  CG  ARG A  78     190.856 216.977 130.585  1.00171.51           C
ATOM    154  CD  ARG A  78     192.217 216.559 130.032  1.00171.51           C
ATOM    155  NE  ARG A  78     192.522 215.198 130.547  1.00171.51           N
ATOM    156  CZ  ARG A  78     193.037 214.266 129.692  1.00171.51           C
ATOM    157  NH1 ARG A  78     193.231 214.583 128.380  1.00171.51           N
ATOM    158  NH2 ARG A  78     193.358 213.020 130.145  1.00171.51           N
ATOM    159  C   ARG A  78     190.883 220.650 129.535  1.00171.51           C
ATOM    160  O   ARG A  78     191.081 220.765 128.326  1.00171.51           O
ATOM    161  N   LYS A  79     190.204 221.575 130.233  1.00106.87           N
ATOM    162  CA  LYS A  79     189.611 222.685 129.546  1.00106.87           C
ATOM    163  CB  LYS A  79     190.596 223.452 128.646  1.00106.87           C
ATOM    164  CG  LYS A  79     191.712 224.171 129.408  1.00106.87           C
ATOM    165  CD  LYS A  79     191.217 225.242 130.383  1.00106.87           C
ATOM    166  CE  LYS A  79     192.349 225.963 131.119  1.00106.87           C
ATOM    167  NZ  LYS A  79     191.793 226.978 132.041  1.00106.87           N
ATOM    168  C   LYS A  79     188.531 222.122 128.675  1.00106.87           C
ATOM    169  O   LYS A  79     188.276 222.610 127.574  1.00106.87           O
ATOM    170  N   GLU A  80     187.863 221.060 129.169  1.00 79.54           N
ATOM    171  CA  GLU A  80     186.779 220.443 128.457  1.00 79.54           C
ATOM    172  CB  GLU A  80     186.946 218.929 128.242  1.00 79.54           C
ATOM    173  CG  GLU A  80     187.898 218.568 127.103  1.00 79.54           C
ATOM    174  CD  GLU A  80     187.154 218.821 125.800  1.00 79.54           C
ATOM    175  OE1 GLU A  80     185.999 219.321 125.867  1.00 79.54           O
ATOM    176  OE2 GLU A  80     187.728 218.516 124.721  1.00 79.54           O
ATOM    177  C   GLU A  80     185.525 220.631 129.250  1.00 79.54           C
ATOM    178  O   GLU A  80     185.559 220.963 130.434  1.00 79.54           O
ATOM    179  N   ARG A  81     184.365 220.437 128.592  1.00125.23           N
ATOM    180  CA  ARG A  81     183.110 220.625 129.259  1.00125.23           C
ATOM    181  CB  ARG A  81     182.106 221.416 128.406  1.00125.23           C
ATOM    182  CG  ARG A  81     182.577 222.840 128.108  1.00125.23           C
ATOM    183  CD  ARG A  81     181.742 223.565 127.052  1.00125.23           C
ATOM    184  NE  ARG A  81     180.350 223.673 127.570  1.00125.23           N
ATOM    185  CZ  ARG A  81     179.696 224.869 127.502  1.00125.23           C
ATOM    186  NH1 ARG A  81     180.341 225.969 127.014  1.00125.23           N
ATOM    187  NH2 ARG A  81     178.402 224.966 127.925  1.00125.23           N
ATOM    188  C   ARG A  81     182.514 219.283 129.525  1.00125.23           C
ATOM    189  O   ARG A  81     182.344 218.496 128.602  1.00125.23           O
ATOM    190  N   CYS A  82     182.189 218.986 130.802  1.00103.72           N
ATOM    191  CA  CYS A  82     181.566 217.743 131.174  1.00103.72           C
ATOM    192  CB  CYS A  82     182.077 217.136 132.490  1.00103.72           C
ATOM    193  SG  CYS A  82     183.802 216.599 132.446  1.00103.72           S
ATOM    194  C   CYS A  82     180.138 218.056 131.472  1.00103.72           C
ATOM    195  O   CYS A  82     179.830 219.124 132.000  1.00103.72           O
ATOM    196  N   GLN A  83     179.228 217.116 131.152  1.00 66.56           N
ATOM    197  CA  GLN A  83     177.836 217.358 131.388  1.00 66.56           C
ATOM    198  CB  GLN A  83     177.034 217.373 130.074  1.00 66.56           C
ATOM    199  CG  GLN A  83     177.077 216.060 129.286  1.00 66.56           C
ATOM    200  CD  GLN A  83     176.172 216.199 128.071  1.00 66.56           C
ATOM    201  OE1 GLN A  83     175.897 217.304 127.605  1.00 66.56           O
ATOM    202  NE2 GLN A  83     175.688 215.043 127.543  1.00 66.56           N
ATOM    203  C   GLN A  83     177.277 216.292 132.288  1.00 66.56           C
ATOM    204  O   GLN A  83     177.003 215.169 131.871  1.00 66.56           O
ATOM    205  N   PHE A  84     177.058 216.642 133.567  1.00152.14           N
ATOM    206  CA  PHE A  84     176.500 215.729 134.522  1.00152.14           C
ATOM    207  CB  PHE A  84     176.730 216.181 135.976  1.00152.14           C
ATOM    208  CG  PHE A  84     178.200 216.284 136.222  1.00152.14           C
ATOM    209  CD1 PHE A  84     178.865 217.460 135.956  1.00152.14           C
ATOM    210  CD2 PHE A  84     178.916 215.217 136.713  1.00152.14           C
ATOM    211  CE1 PHE A  84     180.218 217.574 136.177  1.00152.14           C
ATOM    212  CE2 PHE A  84     180.269 215.325 136.937  1.00152.14           C
ATOM    213  CZ  PHE A  84     180.924 216.504 136.670  1.00152.14           C
ATOM    214  C   PHE A  84     175.019 215.702 134.317  1.00152.14           C
ATOM    215  O   PHE A  84     174.443 216.615 133.729  1.00152.14           O
ATOM    216  N   VAL A  85     174.377 214.603 134.760  1.00104.92           N
ATOM    217  CA  VAL A  85     172.949 214.495 134.759  1.00104.92           C
ATOM    218  CB  VAL A  85     172.449 213.204 134.180  1.00104.92           C
ATOM    219  CG1 VAL A  85     172.874 213.135 132.703  1.00104.92           C
ATOM    220  CG2 VAL A  85     172.981 212.045 135.039  1.00104.92           C
ATOM    221  C   VAL A  85     172.586 214.506 136.209  1.00104.92           C
ATOM    222  O   VAL A  85     173.347 214.015 137.042  1.00104.92           O
ATOM    223  N   VAL A  86     171.426 215.088 136.565  1.00 42.51           N
ATOM    224  CA  VAL A  86     171.105 215.175 137.964  1.00 42.51           C
ATOM    225  CB  VAL A  86     171.082 216.587 138.469  1.00 42.51           C
ATOM    226  CG1 VAL A  86     170.642 216.575 139.942  1.00 42.51           C
ATOM    227  CG2 VAL A  86     172.464 217.217 138.228  1.00 42.51           C
ATOM    228  C   VAL A  86     169.742 214.612 138.213  1.00 42.51           C
ATOM    229  O   VAL A  86     168.853 214.684 137.367  1.00 42.51           O
ATOM    230  N   LYS A  87     169.556 214.004 139.402  1.00 98.61           N
ATOM    231  CA  LYS A  87     168.259 213.536 139.797  1.00 98.61           C
ATOM    232  CB  LYS A  87     168.296 212.191 140.539  1.00 98.61           C
ATOM    233  CG  LYS A  87     168.663 211.012 139.635  1.00 98.61           C
ATOM    234  CD  LYS A  87     170.085 211.082 139.080  1.00 98.61           C
ATOM    235  CE  LYS A  87     170.485 209.856 138.257  1.00 98.61           C
ATOM    236  NZ  LYS A  87     171.871 210.009 137.762  1.00 98.61           N
ATOM    237  C   LYS A  87     167.757 214.572 140.747  1.00 98.61           C
ATOM    238  O   LYS A  87     168.248 214.692 141.868  1.00 98.61           O
ATOM    239  N   PRO A  88     166.770 215.320 140.353  1.00 89.89           N
ATOM    240  CA  PRO A  88     166.339 216.408 141.178  1.00 89.89           C
ATOM    241  CD  PRO A  88     166.420 215.503 138.956  1.00 89.89           C
ATOM    242  CB  PRO A  88     165.279 217.140 140.358  1.00 89.89           C
ATOM    243  CG  PRO A  88     165.697 216.861 138.900  1.00 89.89           C
ATOM    244  C   PRO A  88     165.880 215.941 142.519  1.00 89.89           C
ATOM    245  O   PRO A  88     165.957 216.717 143.466  1.00 89.89           O
ATOM    246  N   MET A  89     165.248 214.760 142.601  1.00 77.33           N
ATOM    247  CA  MET A  89     164.838 214.237 143.875  1.00 77.33           C
ATOM    248  CB  MET A  89     163.733 213.177 143.727  1.00 77.33           C
ATOM    249  CG  MET A  89     162.431 213.716 143.128  1.00 77.33           C
ATOM    250  SD  MET A  89     161.571 214.952 144.149  1.00 77.33           S
ATOM    251  CE  MET A  89     162.734 216.304 143.803  1.00 77.33           C
ATOM    252  C   MET A  89     165.932 213.598 144.691  1.00 77.33           C
ATOM    253  O   MET A  89     166.179 213.977 145.835  1.00 77.33           O
ATOM    254  N   LEU A  90     166.622 212.598 144.097  1.00106.61           N
ATOM    255  CA  LEU A  90     167.567 211.773 144.808  1.00106.61           C
ATOM    256  CB  LEU A  90     167.973 210.519 144.013  1.00106.61           C
ATOM    257  CG  LEU A  90     168.987 209.626 144.755  1.00106.61           C
ATOM    258  CD1 LEU A  90     168.382 209.050 146.046  1.00106.61           C
ATOM    259  CD2 LEU A  90     169.564 208.542 143.831  1.00106.61           C
ATOM    260  C   LEU A  90     168.831 212.493 145.146  1.00106.61           C
ATOM    261  O   LEU A  90     169.310 212.426 146.278  1.00106.61           O
ATOM    262  N   SER A  91     169.394 213.225 144.171  1.00 88.68           N
ATOM    263  CA  SER A  91     170.697 213.785 144.368  1.00 88.68           C
ATOM    264  CB  SER A  91     171.416 214.179 143.063  1.00 88.68           C
ATOM    265  OG  SER A  91     170.715 215.215 142.394  1.00 88.68           O
ATOM    266  C   SER A  91     170.651 214.966 145.279  1.00 88.68           C
ATOM    267  O   SER A  91     169.585 215.430 145.680  1.00 88.68           O
ATOM    268  N   THR A  92     171.852 215.425 145.693  1.00114.38           N
ATOM    269  CA  THR A  92     171.980 216.577 146.536  1.00114.38           C
ATOM    270  CB  THR A  92     172.031 216.245 147.999  1.00114.38           C
ATOM    271  OG1 THR A  92     173.182 215.464 148.287  1.00114.38           O
ATOM    272  CG2 THR A  92     170.758 215.465 148.370  1.00114.38           C
ATOM    273  C   THR A  92     173.284 217.224 146.183  1.00114.38           C
ATOM    274  O   THR A  92     174.193 216.568 145.679  1.00114.38           O
ATOM    275  N   VAL A  93     173.430 218.527 146.484  1.00 52.32           N
ATOM    276  CA  VAL A  93     174.623 219.242 146.138  1.00 52.32           C
ATOM    277  CB  VAL A  93     174.590 220.705 146.497  1.00 52.32           C
ATOM    278  CG1 VAL A  93     173.482 221.385 145.674  1.00 52.32           C
ATOM    279  CG2 VAL A  93     174.414 220.849 148.016  1.00 52.32           C
ATOM    280  C   VAL A  93     175.757 218.589 146.852  1.00 52.32           C
ATOM    281  O   VAL A  93     176.904 218.672 146.415  1.00 52.32           O
ATOM    282  N   GLY A  94     175.476 217.954 148.004  1.00 26.77           N
ATOM    283  CA  GLY A  94     176.530 217.286 148.705  1.00 26.77           C
ATOM    284  C   GLY A  94     177.092 216.204 147.827  1.00 26.77           C
ATOM    285  O   GLY A  94     178.308 216.039 147.747  1.00 26.77           O
ATOM    286  N   SER A  95     176.215 215.408 147.181  1.00 82.86           N
ATOM    287  CA  SER A  95     176.624 214.331 146.316  1.00 82.86           C
ATOM    288  CB  SER A  95     175.503 213.303 146.088  1.00 82.86           C
ATOM    289  OG  SER A  95     175.960 212.265 145.232  1.00 82.86           O
ATOM    290  C   SER A  95     177.038 214.836 144.962  1.00 82.86           C
ATOM    291  O   SER A  95     177.856 214.216 144.285  1.00 82.86           O
ATOM    292  N   PHE A  96     176.449 215.959 144.512  1.00 58.04           N
ATOM    293  CA  PHE A  96     176.705 216.500 143.205  1.00 58.04           C
ATOM    294  CB  PHE A  96     175.825 217.733 142.923  1.00 58.04           C
ATOM    295  CG  PHE A  96     176.339 218.427 141.709  1.00 58.04           C
ATOM    296  CD1 PHE A  96     176.078 217.946 140.447  1.00 58.04           C
ATOM    297  CD2 PHE A  96     177.076 219.581 141.845  1.00 58.04           C
ATOM    298  CE1 PHE A  96     176.559 218.605 139.339  1.00 58.04           C
ATOM    299  CE2 PHE A  96     177.558 220.243 140.741  1.00 58.04           C
ATOM    300  CZ  PHE A  96     177.301 219.753 139.484  1.00 58.04           C
ATOM    301  C   PHE A  96     178.135 216.918 143.079  1.00 58.04           C
ATOM    302  O   PHE A  96     178.824 216.541 142.132  1.00 58.04           O
ATOM    303  N   LEU A  97     178.627 217.693 144.059  1.00 51.76           N
ATOM    304  CA  LEU A  97     179.967 218.196 144.019  1.00 51.76           C
ATOM    305  CB  LEU A  97     180.285 219.140 145.190  1.00 51.76           C
ATOM    306  CG  LEU A  97     179.433 220.424 145.173  1.00 51.76           C
ATOM    307  CD1 LEU A  97     179.811 221.367 146.327  1.00 51.76           C
ATOM    308  CD2 LEU A  97     179.482 221.111 143.799  1.00 51.76           C
ATOM    309  C   LEU A  97     180.897 217.036 144.083  1.00 51.76           C
ATOM    310  O   LEU A  97     181.941 217.041 143.438  1.00 51.76           O
ATOM    311  N   GLN A  98     180.519 215.991 144.840  1.00 41.75           N
ATOM    312  CA  GLN A  98     181.370 214.850 144.998  1.00 41.75           C
ATOM    313  CB  GLN A  98     180.686 213.705 145.763  1.00 41.75           C
ATOM    314  CG  GLN A  98     181.574 212.473 145.940  1.00 41.75           C
ATOM    315  CD  GLN A  98     180.763 211.413 146.672  1.00 41.75           C
ATOM    316  OE1 GLN A  98     180.345 211.609 147.812  1.00 41.75           O
ATOM    317  NE2 GLN A  98     180.527 210.258 145.994  1.00 41.75           N
ATOM    318  C   GLN A  98     181.674 214.328 143.634  1.00 41.75           C
ATOM    319  O   GLN A  98     182.798 213.906 143.367  1.00 41.75           O
ATOM    320  N   ASP A  99     180.671 214.311 142.738  1.00 51.52           N
ATOM    321  CA  ASP A  99     180.933 213.879 141.400  1.00 51.52           C
ATOM    322  CB  ASP A  99     179.662 213.716 140.551  1.00 51.52           C
ATOM    323  CG  ASP A  99     178.889 212.517 141.083  1.00 51.52           C
ATOM    324  OD1 ASP A  99     179.138 212.123 142.254  1.00 51.52           O
ATOM    325  OD2 ASP A  99     178.045 211.974 140.322  1.00 51.52           O
ATOM    326  C   ASP A  99     181.807 214.878 140.710  1.00 51.52           C
ATOM    327  O   ASP A  99     182.813 214.513 140.116  1.00 51.52           O
ATOM    328  N   LEU A 100     181.498 216.180 140.821  1.00 66.43           N
ATOM    329  CA  LEU A 100     182.238 217.171 140.086  1.00 66.43           C
ATOM    330  CB  LEU A 100     181.713 218.599 140.309  1.00 66.43           C
ATOM    331  CG  LEU A 100     182.494 219.668 139.524  1.00 66.43           C
ATOM    332  CD1 LEU A 100     182.439 219.401 138.011  1.00 66.43           C
ATOM    333  CD2 LEU A 100     182.011 221.082 139.887  1.00 66.43           C
ATOM    334  C   LEU A 100     183.679 217.117 140.489  1.00 66.43           C
ATOM    335  O   LEU A 100     184.575 217.301 139.665  1.00 66.43           O
ATOM    336  N   GLN A 101     183.948 216.897 141.784  1.00119.22           N
ATOM    337  CA  GLN A 101     185.303 216.824 142.235  1.00119.22           C
ATOM    338  CB  GLN A 101     185.393 216.709 143.765  1.00119.22           C
ATOM    339  CG  GLN A 101     186.761 217.090 144.328  1.00119.22           C
ATOM    340  CD  GLN A 101     186.838 218.610 144.304  1.00119.22           C
ATOM    341  OE1 GLN A 101     186.504 219.244 143.304  1.00119.22           O
ATOM    342  NE2 GLN A 101     187.286 219.218 145.434  1.00119.22           N
ATOM    343  C   GLN A 101     185.938 215.597 141.641  1.00119.22           C
ATOM    344  O   GLN A 101     187.017 215.662 141.056  1.00119.22           O
ATOM    345  N   ASN A 102     185.238 214.448 141.724  1.00 46.78           N
ATOM    346  CA  ASN A 102     185.758 213.180 141.285  1.00 46.78           C
ATOM    347  CB  ASN A 102     184.829 211.997 141.612  1.00 46.78           C
ATOM    348  CG  ASN A 102     184.894 211.735 143.109  1.00 46.78           C
ATOM    349  OD1 ASN A 102     185.796 212.210 143.798  1.00 46.78           O
ATOM    350  ND2 ASN A 102     183.919 210.942 143.629  1.00 46.78           N
ATOM    351  C   ASN A 102     185.949 213.192 139.800  1.00 46.78           C
ATOM    352  O   ASN A 102     186.812 212.497 139.268  1.00 46.78           O
ATOM    353  N   GLU A 103     185.114 213.961 139.087  1.00 91.33           N
ATOM    354  CA  GLU A 103     185.160 214.001 137.662  1.00 91.33           C
ATOM    355  CB  GLU A 103     184.097 214.926 137.051  1.00 91.33           C
ATOM    356  CG  GLU A 103     184.205 215.022 135.530  1.00 91.33           C
ATOM    357  CD  GLU A 103     184.056 213.619 134.964  1.00 91.33           C
ATOM    358  OE1 GLU A 103     183.058 212.937 135.318  1.00 91.33           O
ATOM    359  OE2 GLU A 103     184.948 213.208 134.176  1.00 91.33           O
ATOM    360  C   GLU A 103     186.497 214.495 137.224  1.00 91.33           C
ATOM    361  O   GLU A 103     187.086 213.935 136.301  1.00 91.33           O
ATOM    362  N   ASP A 104     187.001 215.565 137.867  1.00 78.14           N
ATOM    363  CA  ASP A 104     188.294 216.104 137.537  1.00 78.14           C
ATOM    364  CB  ASP A 104     188.193 217.358 136.647  1.00 78.14           C
ATOM    365  CG  ASP A 104     189.578 217.739 136.146  1.00 78.14           C
ATOM    366  OD1 ASP A 104     190.563 217.063 136.548  1.00 78.14           O
ATOM    367  OD2 ASP A 104     189.670 218.716 135.355  1.00 78.14           O
ATOM    368  C   ASP A 104     188.928 216.518 138.835  1.00 78.14           C
ATOM    369  O   ASP A 104     188.750 217.645 139.292  1.00 78.14           O
ATOM    370  N   LYS A 105     189.776 215.640 139.398  1.00129.53           N
ATOM    371  CA  LYS A 105     190.378 215.753 140.702  1.00129.53           C
ATOM    372  CB  LYS A 105     191.307 214.570 141.026  1.00129.53           C
ATOM    373  CG  LYS A 105     192.478 214.427 140.051  1.00129.53           C
ATOM    374  CD  LYS A 105     193.574 213.473 140.532  1.00129.53           C
ATOM    375  CE  LYS A 105     193.203 211.994 140.414  1.00129.53           C
ATOM    376  NZ  LYS A 105     194.321 211.153 140.897  1.00129.53           N
ATOM    377  C   LYS A 105     191.188 217.012 140.802  1.00129.53           C
ATOM    378  O   LYS A 105     191.579 217.423 141.894  1.00129.53           O
ATOM    379  N   GLY A 106     191.501 217.637 139.659  1.00 63.32           N
ATOM    380  CA  GLY A 106     192.273 218.845 139.618  1.00 63.32           C
ATOM    381  C   GLY A 106     191.601 219.924 140.430  1.00 63.32           C
ATOM    382  O   GLY A 106     192.247 220.915 140.766  1.00 63.32           O
ATOM    383  N   ILE A 107     190.276 219.827 140.682  1.00 86.18           N
ATOM    384  CA  ILE A 107     189.586 220.865 141.419  1.00 86.18           C
ATOM    385  CB  ILE A 107     188.134 220.981 141.038  1.00 86.18           C
ATOM    386  CG1 ILE A 107     187.996 221.414 139.568  1.00 86.18           C
ATOM    387  CG2 ILE A 107     187.438 221.928 142.028  1.00 86.18           C
ATOM    388  CD1 ILE A 107     186.568 221.309 139.033  1.00 86.18           C
ATOM    389  C   ILE A 107     189.645 220.603 142.900  1.00 86.18           C
ATOM    390  O   ILE A 107     189.238 219.539 143.364  1.00 86.18           O
ATOM    391  N   LYS A 108     190.304 221.519 143.654  1.00174.05           N
ATOM    392  CA  LYS A 108     190.393 221.479 145.095  1.00174.05           C
ATOM    393  CB  LYS A 108     191.727 222.069 145.588  1.00174.05           C
ATOM    394  CG  LYS A 108     191.968 221.920 147.091  1.00174.05           C
ATOM    395  CD  LYS A 108     193.435 222.100 147.491  1.00174.05           C
ATOM    396  CE  LYS A 108     194.007 223.483 147.170  1.00174.05           C
ATOM    397  NZ  LYS A 108     193.654 224.439 148.243  1.00174.05           N
ATOM    398  C   LYS A 108     189.280 222.173 145.836  1.00174.05           C
ATOM    399  O   LYS A 108     188.597 221.574 146.666  1.00174.05           O
ATOM    400  N   THR A 109     189.051 223.473 145.536  1.00128.85           N
ATOM    401  CA  THR A 109     188.099 224.211 146.318  1.00128.85           C
ATOM    402  CB  THR A 109     188.642 225.500 146.879  1.00128.85           C
ATOM    403  OG1 THR A 109     187.643 226.157 147.646  1.00128.85           O
ATOM    404  CG2 THR A 109     189.145 226.407 145.742  1.00128.85           C
ATOM    405  C   THR A 109     186.909 224.492 145.468  1.00128.85           C
ATOM    406  O   THR A 109     186.942 225.309 144.548  1.00128.85           O
ATOM    407  N   ALA A 110     185.804 223.791 145.769  1.00 43.23           N
ATOM    408  CA  ALA A 110     184.623 223.974 144.989  1.00 43.23           C
ATOM    409  CB  ALA A 110     184.383 222.840 143.978  1.00 43.23           C
ATOM    410  C   ALA A 110     183.466 223.974 145.931  1.00 43.23           C
ATOM    411  O   ALA A 110     183.369 223.120 146.812  1.00 43.23           O
ATOM    412  N   ALA A 111     182.557 224.951 145.751  1.00 48.21           N
ATOM    413  CA  ALA A 111     181.385 225.071 146.564  1.00 48.21           C
ATOM    414  CB  ALA A 111     181.625 225.825 147.882  1.00 48.21           C
ATOM    415  C   ALA A 111     180.411 225.873 145.762  1.00 48.21           C
ATOM    416  O   ALA A 111     180.793 226.588 144.840  1.00 48.21           O
ATOM    417  N   ILE A 112     179.116 225.772 146.106  1.00165.45           N
ATOM    418  CA  ILE A 112     178.066 226.406 145.362  1.00165.45           C
ATOM    419  CB  ILE A 112     177.285 225.345 144.639  1.00165.45           C
ATOM    420  CG1 ILE A 112     176.132 225.892 143.803  1.00165.45           C
ATOM    421  CG2 ILE A 112     176.872 224.294 145.671  1.00165.45           C
ATOM    422  CD1 ILE A 112     175.475 224.793 142.967  1.00165.45           C
ATOM    423  C   ILE A 112     177.163 227.108 146.335  1.00165.45           C
ATOM    424  O   ILE A 112     177.084 226.726 147.501  1.00165.45           O
ATOM    425  N   PHE A 113     176.489 228.194 145.895  1.00 73.21           N
ATOM    426  CA  PHE A 113     175.598 228.884 146.789  1.00 73.21           C
ATOM    427  CB  PHE A 113     176.340 229.646 147.904  1.00 73.21           C
ATOM    428  CG  PHE A 113     177.441 230.438 147.282  1.00 73.21           C
ATOM    429  CD1 PHE A 113     178.687 229.871 147.136  1.00 73.21           C
ATOM    430  CD2 PHE A 113     177.247 231.728 146.846  1.00 73.21           C
ATOM    431  CE1 PHE A 113     179.724 230.573 146.568  1.00 73.21           C
ATOM    432  CE2 PHE A 113     178.281 232.436 146.276  1.00 73.21           C
ATOM    433  CZ  PHE A 113     179.521 231.861 146.137  1.00 73.21           C
ATOM    434  C   PHE A 113     174.731 229.833 146.023  1.00 73.21           C
ATOM    435  O   PHE A 113     175.051 230.204 144.899  1.00 73.21           O
ATOM    436  N   THR A 114     173.594 230.249 146.620  1.00107.91           N
ATOM    437  CA  THR A 114     172.695 231.170 145.984  1.00107.91           C
ATOM    438  CB  THR A 114     171.358 231.275 146.656  1.00107.91           C
ATOM    439  OG1 THR A 114     171.512 231.772 147.977  1.00107.91           O
ATOM    440  CG2 THR A 114     170.706 229.882 146.684  1.00107.91           C
ATOM    441  C   THR A 114     173.338 232.516 146.042  1.00107.91           C
ATOM    442  O   THR A 114     174.356 232.697 146.708  1.00107.91           O
ATOM    443  N   ALA A 115     172.770 233.506 145.326  1.00 51.27           N
ATOM    444  CA  ALA A 115     173.433 234.775 145.313  1.00 51.27           C
ATOM    445  CB  ALA A 115     172.705 235.805 144.430  1.00 51.27           C
ATOM    446  C   ALA A 115     173.510 235.319 146.705  1.00 51.27           C
ATOM    447  O   ALA A 115     174.597 235.659 147.170  1.00 51.27           O
ATOM    448  N   ASP A 116     172.369 235.416 147.418  1.00 56.09           N
ATOM    449  CA  ASP A 116     172.435 235.928 148.758  1.00 56.09           C
ATOM    450  CB  ASP A 116     171.065 236.363 149.314  1.00 56.09           C
ATOM    451  CG  ASP A 116     170.125 235.168 149.356  1.00 56.09           C
ATOM    452  OD1 ASP A 116     170.178 234.330 148.418  1.00 56.09           O
ATOM    453  OD2 ASP A 116     169.336 235.079 150.334  1.00 56.09           O
ATOM    454  C   ASP A 116     173.040 234.916 149.684  1.00 56.09           C
ATOM    455  O   ASP A 116     174.004 235.205 150.391  1.00 56.09           O
ATOM    456  N   GLY A 117     172.512 233.676 149.675  1.00 35.38           N
ATOM    457  CA  GLY A 117     173.017 232.682 150.580  1.00 35.38           C
ATOM    458  C   GLY A 117     174.421 232.366 150.180  1.00 35.38           C
ATOM    459  O   GLY A 117     174.676 231.867 149.086  1.00 35.38           O
ATOM    460  N   ASN A 118     175.363 232.606 151.107  1.00 94.30           N
ATOM    461  CA  ASN A 118     176.766 232.431 150.876  1.00 94.30           C
ATOM    462  CB  ASN A 118     177.623 232.956 152.041  1.00 94.30           C
ATOM    463  CG  ASN A 118     179.087 232.896 151.628  1.00 94.30           C
ATOM    464  OD1 ASN A 118     179.529 233.635 150.749  1.00 94.30           O
ATOM    465  ND2 ASN A 118     179.867 231.997 152.286  1.00 94.30           N
ATOM    466  C   ASN A 118     177.096 230.989 150.689  1.00 94.30           C
ATOM    467  O   ASN A 118     178.025 230.667 149.953  1.00 94.30           O
ATOM    468  N   MET A 119     176.410 230.073 151.397  1.00118.13           N
ATOM    469  CA  MET A 119     176.738 228.701 151.148  1.00118.13           C
ATOM    470  CB  MET A 119     177.823 228.135 152.080  1.00118.13           C
ATOM    471  CG  MET A 119     178.242 226.711 151.705  1.00118.13           C
ATOM    472  SD  MET A 119     179.587 226.022 152.714  1.00118.13           S
ATOM    473  CE  MET A 119     178.580 225.851 154.214  1.00118.13           C
ATOM    474  C   MET A 119     175.516 227.863 151.326  1.00118.13           C
ATOM    475  O   MET A 119     174.928 227.811 152.406  1.00118.13           O
ATOM    476  N   ILE A 120     175.110 227.161 150.251  1.00 48.33           N
ATOM    477  CA  ILE A 120     173.994 226.275 150.376  1.00 48.33           C
ATOM    478  CB  ILE A 120     173.308 225.965 149.077  1.00 48.33           C
ATOM    479  CG1 ILE A 120     172.703 227.245 148.475  1.00 48.33           C
ATOM    480  CG2 ILE A 120     172.274 224.858 149.337  1.00 48.33           C
ATOM    481  CD1 ILE A 120     172.224 227.075 147.035  1.00 48.33           C
ATOM    482  C   ILE A 120     174.571 225.009 150.912  1.00 48.33           C
ATOM    483  O   ILE A 120     175.515 224.454 150.351  1.00 48.33           O
ATOM    484  N   SER A 121     174.004 224.517 152.025  1.00 72.14           N
ATOM    485  CA  SER A 121     174.559 223.381 152.694  1.00 72.14           C
ATOM    486  CB  SER A 121     173.902 223.090 154.054  1.00 72.14           C
ATOM    487  OG  SER A 121     174.507 221.954 154.653  1.00 72.14           O
ATOM    488  C   SER A 121     174.401 222.163 151.851  1.00 72.14           C
ATOM    489  O   SER A 121     173.595 222.111 150.923  1.00 72.14           O
ATOM    490  N   ALA A 122     175.209 221.139 152.173  1.00 61.62           N
ATOM    491  CA  ALA A 122     175.186 219.893 151.475  1.00 61.62           C
ATOM    492  CB  ALA A 122     176.342 218.951 151.856  1.00 61.62           C
ATOM    493  C   ALA A 122     173.909 219.211 151.829  1.00 61.62           C
ATOM    494  O   ALA A 122     173.183 219.640 152.725  1.00 61.62           O
ATOM    495  N   SER A 123     173.593 218.129 151.096  1.00198.42           N
ATOM    496  CA  SER A 123     172.397 217.396 151.370  1.00198.42           C
ATOM    497  CB  SER A 123     172.367 216.867 152.814  1.00198.42           C
ATOM    498  OG  SER A 123     171.170 216.147 153.052  1.00198.42           O
ATOM    499  C   SER A 123     171.227 218.300 151.157  1.00198.42           C
ATOM    500  O   SER A 123     170.209 218.206 151.842  1.00198.42           O
ATOM    501  N   THR A 124     171.339 219.206 150.172  1.00130.50           N
ATOM    502  CA  THR A 124     170.233 220.065 149.883  1.00130.50           C
ATOM    503  CB  THR A 124     170.657 221.482 149.631  1.00130.50           C
ATOM    504  OG1 THR A 124     169.538 222.347 149.698  1.00130.50           O
ATOM    505  CG2 THR A 124     171.318 221.576 148.246  1.00130.50           C
ATOM    506  C   THR A 124     169.588 219.515 148.644  1.00130.50           C
ATOM    507  O   THR A 124     170.267 219.099 147.707  1.00130.50           O
ATOM    508  N   LEU A 125     168.240 219.487 148.615  1.00 44.08           N
ATOM    509  CA  LEU A 125     167.543 218.919 147.494  1.00 44.08           C
ATOM    510  CB  LEU A 125     166.012 219.020 147.617  1.00 44.08           C
ATOM    511  CG  LEU A 125     165.423 218.251 148.815  1.00 44.08           C
ATOM    512  CD1 LEU A 125     163.893 218.396 148.868  1.00 44.08           C
ATOM    513  CD2 LEU A 125     165.877 216.782 148.818  1.00 44.08           C
ATOM    514  C   LEU A 125     167.933 219.701 146.282  1.00 44.08           C
ATOM    515  O   LEU A 125     167.940 220.930 146.291  1.00 44.08           O
ATOM    516  N   MET A 126     168.247 218.990 145.185  1.00 72.81           N
ATOM    517  CA  MET A 126     168.697 219.630 143.984  1.00 72.81           C
ATOM    518  CB  MET A 126     169.085 218.638 142.879  1.00 72.81           C
ATOM    519  CG  MET A 126     170.341 217.840 143.225  1.00 72.81           C
ATOM    520  SD  MET A 126     171.871 218.819 143.296  1.00 72.81           S
ATOM    521  CE  MET A 126     172.120 218.874 141.498  1.00 72.81           C
ATOM    522  C   MET A 126     167.609 220.504 143.456  1.00 72.81           C
ATOM    523  O   MET A 126     167.872 221.592 142.948  1.00 72.81           O
ATOM    524  N   ASP A 127     166.350 220.054 143.576  1.00 36.25           N
ATOM    525  CA  ASP A 127     165.241 220.794 143.053  1.00 36.25           C
ATOM    526  CB  ASP A 127     163.900 220.078 143.297  1.00 36.25           C
ATOM    527  CG  ASP A 127     162.831 220.713 142.418  1.00 36.25           C
ATOM    528  OD1 ASP A 127     163.105 221.791 141.826  1.00 36.25           O
ATOM    529  OD2 ASP A 127     161.722 220.121 142.325  1.00 36.25           O
ATOM    530  C   ASP A 127     165.201 222.123 143.741  1.00 36.25           C
ATOM    531  O   ASP A 127     164.863 223.133 143.126  1.00 36.25           O
ATOM    532  N   ILE A 128     165.543 222.161 145.044  1.00 32.98           N
ATOM    533  CA  ILE A 128     165.495 223.405 145.758  1.00 32.98           C
ATOM    534  CB  ILE A 128     165.844 223.255 147.211  1.00 32.98           C
ATOM    535  CG1 ILE A 128     164.835 222.328 147.910  1.00 32.98           C
ATOM    536  CG2 ILE A 128     165.913 224.662 147.826  1.00 32.98           C
ATOM    537  CD1 ILE A 128     165.256 221.912 149.319  1.00 32.98           C
ATOM    538  C   ILE A 128     166.481 224.358 145.152  1.00 32.98           C
ATOM    539  O   ILE A 128     166.141 225.500 144.846  1.00 32.98           O
ATOM    540  N   LEU A 129     167.732 223.907 144.941  1.00 57.12           N
ATOM    541  CA  LEU A 129     168.746 224.748 144.371  1.00 57.12           C
ATOM    542  CB  LEU A 129     170.130 224.083 144.333  1.00 57.12           C
ATOM    543  CG  LEU A 129     171.189 224.937 143.608  1.00 57.12           C
ATOM    544  CD1 LEU A 129     171.409 226.285 144.312  1.00 57.12           C
ATOM    545  CD2 LEU A 129     172.492 224.150 143.405  1.00 57.12           C
ATOM    546  C   LEU A 129     168.396 225.090 142.954  1.00 57.12           C
ATOM    547  O   LEU A 129     168.544 226.231 142.522  1.00 57.12           O
ATOM    548  N   LEU A 130     167.863 224.108 142.211  1.00113.57           N
ATOM    549  CA  LEU A 130     167.644 224.192 140.793  1.00113.57           C
ATOM    550  CB  LEU A 130     167.099 222.851 140.244  1.00113.57           C
ATOM    551  CG  LEU A 130     166.804 222.752 138.728  1.00113.57           C
ATOM    552  CD1 LEU A 130     166.516 221.292 138.344  1.00113.57           C
ATOM    553  CD2 LEU A 130     165.644 223.656 138.278  1.00113.57           C
ATOM    554  C   LEU A 130     166.707 225.313 140.449  1.00113.57           C
ATOM    555  O   LEU A 130     166.848 225.941 139.400  1.00113.57           O
ATOM    556  N   MET A 131     165.743 225.612 141.331  1.00133.66           N
ATOM    557  CA  MET A 131     164.691 226.553 141.058  1.00133.66           C
ATOM    558  CB  MET A 131     163.680 226.684 142.212  1.00133.66           C
ATOM    559  CG  MET A 131     162.863 225.415 142.465  1.00133.66           C
ATOM    560  SD  MET A 131     161.673 225.547 143.834  1.00133.66           S
ATOM    561  CE  MET A 131     162.937 225.680 145.132  1.00133.66           C
ATOM    562  C   MET A 131     165.224 227.930 140.793  1.00133.66           C
ATOM    563  O   MET A 131     164.555 228.714 140.124  1.00133.66           O
ATOM    564  N   ASN A 132     166.383 228.313 141.360  1.00 56.97           N
ATOM    565  CA  ASN A 132     166.830 229.661 141.135  1.00 56.97           C
ATOM    566  CB  ASN A 132     166.608 230.574 142.351  1.00 56.97           C
ATOM    567  CG  ASN A 132     167.380 230.001 143.532  1.00 56.97           C
ATOM    568  OD1 ASN A 132     167.744 228.826 143.549  1.00 56.97           O
ATOM    569  ND2 ASN A 132     167.631 230.858 144.558  1.00 56.97           N
ATOM    570  C   ASN A 132     168.291 229.689 140.787  1.00 56.97           C
ATOM    571  O   ASN A 132     169.001 228.695 140.928  1.00 56.97           O
ATOM    572  N   ASP A 133     168.771 230.861 140.313  1.00122.83           N
ATOM    573  CA  ASP A 133     170.144 231.028 139.919  1.00122.83           C
ATOM    574  CB  ASP A 133     170.506 232.433 139.417  1.00122.83           C
ATOM    575  CG  ASP A 133     169.963 232.634 138.022  1.00122.83           C
ATOM    576  OD1 ASP A 133     169.360 231.679 137.468  1.00122.83           O
ATOM    577  OD2 ASP A 133     170.161 233.757 137.490  1.00122.83           O
ATOM    578  C   ASP A 133     171.004 230.851 141.120  1.00122.83           C
ATOM    579  O   ASP A 133     170.572 231.067 142.251  1.00122.83           O
ATOM    580  N   PHE A 134     172.264 230.435 140.888  1.00 84.59           N
ATOM    581  CA  PHE A 134     173.157 230.231 141.984  1.00 84.59           C
ATOM    582  CB  PHE A 134     172.928 228.880 142.682  1.00 84.59           C
ATOM    583  CG  PHE A 134     173.029 227.810 141.645  1.00 84.59           C
ATOM    584  CD1 PHE A 134     171.938 227.491 140.867  1.00 84.59           C
ATOM    585  CD2 PHE A 134     174.203 227.123 141.447  1.00 84.59           C
ATOM    586  CE1 PHE A 134     172.016 226.506 139.911  1.00 84.59           C
ATOM    587  CE2 PHE A 134     174.288 226.137 140.493  1.00 84.59           C
ATOM    588  CZ  PHE A 134     173.194 225.826 139.722  1.00 84.59           C
ATOM    589  C   PHE A 134     174.563 230.258 141.475  1.00 84.59           C
ATOM    590  O   PHE A 134     174.833 229.983 140.309  1.00 84.59           O
ATOM    591  N   LYS A 135     175.504 230.604 142.371  1.00121.13           N
ATOM    592  CA  LYS A 135     176.894 230.686 142.053  1.00121.13           C
ATOM    593  CB  LYS A 135     177.662 231.586 143.035  1.00121.13           C
ATOM    594  CG  LYS A 135     176.901 232.876 143.355  1.00121.13           C
ATOM    595  CD  LYS A 135     176.449 233.644 142.115  1.00121.13           C
ATOM    596  CE  LYS A 135     175.407 234.730 142.390  1.00121.13           C
ATOM    597  NZ  LYS A 135     174.732 235.105 141.126  1.00121.13           N
ATOM    598  C   LYS A 135     177.478 229.306 142.142  1.00121.13           C
ATOM    599  O   LYS A 135     177.117 228.510 143.006  1.00121.13           O
ATOM    600  N   LEU A 136     178.388 228.991 141.203  1.00 76.16           N
ATOM    601  CA  LEU A 136     179.120 227.763 141.135  1.00 76.16           C
ATOM    602  CB  LEU A 136     178.870 226.964 139.847  1.00 76.16           C
ATOM    603  CG  LEU A 136     179.677 225.654 139.771  1.00 76.16           C
ATOM    604  CD1 LEU A 136     179.287 224.683 140.896  1.00 76.16           C
ATOM    605  CD2 LEU A 136     179.580 225.025 138.372  1.00 76.16           C
ATOM    606  C   LEU A 136     180.566 228.136 141.161  1.00 76.16           C
ATOM    607  O   LEU A 136     181.076 228.778 140.242  1.00 76.16           O
ATOM    608  N   VAL A 137     181.273 227.721 142.228  1.00 66.28           N
ATOM    609  CA  VAL A 137     182.635 228.131 142.361  1.00 66.28           C
ATOM    610  CB  VAL A 137     182.959 228.617 143.745  1.00 66.28           C
ATOM    611  CG1 VAL A 137     184.450 228.987 143.809  1.00 66.28           C
ATOM    612  CG2 VAL A 137     182.012 229.778 144.092  1.00 66.28           C
ATOM    613  C   VAL A 137     183.548 226.983 142.080  1.00 66.28           C
ATOM    614  O   VAL A 137     183.708 226.079 142.900  1.00 66.28           O
ATOM    615  N   ILE A 138     184.168 227.001 140.886  1.00169.29           N
ATOM    616  CA  ILE A 138     185.241 226.099 140.595  1.00169.29           C
ATOM    617  CB  ILE A 138     185.533 225.800 139.149  1.00169.29           C
ATOM    618  CG1 ILE A 138     185.846 227.062 138.346  1.00169.29           C
ATOM    619  CG2 ILE A 138     184.393 224.942 138.593  1.00169.29           C
ATOM    620  CD1 ILE A 138     186.447 226.750 136.976  1.00169.29           C
ATOM    621  C   ILE A 138     186.400 226.764 141.240  1.00169.29           C
ATOM    622  O   ILE A 138     186.235 227.900 141.680  1.00169.29           O
ATOM    623  N   ASN A 139     187.578 226.100 141.289  1.00 92.99           N
ATOM    624  CA  ASN A 139     188.654 226.465 142.177  1.00 92.99           C
ATOM    625  CB  ASN A 139     190.012 225.881 141.745  1.00 92.99           C
ATOM    626  CG  ASN A 139     189.997 224.371 141.931  1.00 92.99           C
ATOM    627  OD1 ASN A 139     189.371 223.851 142.853  1.00 92.99           O
ATOM    628  ND2 ASN A 139     190.714 223.646 141.031  1.00 92.99           N
ATOM    629  C   ASN A 139     188.859 227.949 142.263  1.00 92.99           C
ATOM    630  O   ASN A 139     188.697 228.508 143.346  1.00 92.99           O
ATOM    631  N   LYS A 140     189.280 228.622 141.178  1.00121.07           N
ATOM    632  CA  LYS A 140     189.396 230.057 141.186  1.00121.07           C
ATOM    633  CB  LYS A 140     190.559 230.557 140.314  1.00121.07           C
ATOM    634  CG  LYS A 140     191.939 230.147 140.834  1.00121.07           C
ATOM    635  CD  LYS A 140     193.069 230.390 139.832  1.00121.07           C
ATOM    636  CE  LYS A 140     193.100 229.385 138.679  1.00121.07           C
ATOM    637  NZ  LYS A 140     194.191 229.728 137.739  1.00121.07           N
ATOM    638  C   LYS A 140     188.174 230.779 140.714  1.00121.07           C
ATOM    639  O   LYS A 140     187.735 231.758 141.316  1.00121.07           O
ATOM    640  N   ILE A 141     187.572 230.286 139.613  1.00 99.21           N
ATOM    641  CA  ILE A 141     186.587 231.093 138.956  1.00 99.21           C
ATOM    642  CB  ILE A 141     186.702 231.099 137.458  1.00 99.21           C
ATOM    643  CG1 ILE A 141     185.823 232.207 136.857  1.00 99.21           C
ATOM    644  CG2 ILE A 141     186.359 229.695 136.942  1.00 99.21           C
ATOM    645  CD1 ILE A 141     186.105 232.467 135.378  1.00 99.21           C
ATOM    646  C   ILE A 141     185.222 230.624 139.302  1.00 99.21           C
ATOM    647  O   ILE A 141     184.955 229.428 139.385  1.00 99.21           O
ATOM    648  N   ALA A 142     184.318 231.591 139.544  1.00 37.32           N
ATOM    649  CA  ALA A 142     182.986 231.231 139.907  1.00 37.32           C
ATOM    650  CB  ALA A 142     182.487 231.948 141.173  1.00 37.32           C
ATOM    651  C   ALA A 142     182.070 231.617 138.791  1.00 37.32           C
ATOM    652  O   ALA A 142     182.132 232.726 138.264  1.00 37.32           O
ATOM    653  N   TYR A 143     181.173 230.689 138.414  1.00 71.76           N
ATOM    654  CA  TYR A 143     180.224 230.920 137.365  1.00 71.76           C
ATOM    655  CB  TYR A 143     180.094 229.747 136.375  1.00 71.76           C
ATOM    656  CG  TYR A 143     181.393 229.503 135.683  1.00 71.76           C
ATOM    657  CD1 TYR A 143     181.755 230.240 134.579  1.00 71.76           C
ATOM    658  CD2 TYR A 143     182.246 228.520 136.135  1.00 71.76           C
ATOM    659  CE1 TYR A 143     182.951 230.006 133.941  1.00 71.76           C
ATOM    660  CE2 TYR A 143     183.443 228.281 135.502  1.00 71.76           C
ATOM    661  CZ  TYR A 143     183.797 229.025 134.403  1.00 71.76           C
ATOM    662  OH  TYR A 143     185.024 228.783 133.749  1.00 71.76           O
ATOM    663  C   TYR A 143     178.899 231.001 138.043  1.00 71.76           C
ATOM    664  O   TYR A 143     178.727 230.405 139.096  1.00 71.76           O
ATOM    665  N   ASP A 144     177.953 231.797 137.513  1.00101.48           N
ATOM    666  CA  ASP A 144     176.620 231.869 138.051  1.00101.48           C
ATOM    667  CB  ASP A 144     176.173 233.316 138.305  1.00101.48           C
ATOM    668  CG  ASP A 144     177.163 233.934 139.278  1.00101.48           C
ATOM    669  OD1 ASP A 144     178.044 233.184 139.777  1.00101.48           O
ATOM    670  OD2 ASP A 144     177.052 235.162 139.540  1.00101.48           O
ATOM    671  C   ASP A 144     175.741 231.344 136.950  1.00101.48           C
ATOM    672  O   ASP A 144     175.908 231.744 135.800  1.00101.48           O
ATOM    673  N   VAL A 145     174.768 230.462 137.269  1.00 85.72           N
ATOM    674  CA  VAL A 145     173.980 229.783 136.269  1.00 85.72           C
ATOM    675  CB  VAL A 145     173.799 228.325 136.588  1.00 85.72           C
ATOM    676  CG1 VAL A 145     172.790 227.717 135.612  1.00 85.72           C
ATOM    677  CG2 VAL A 145     175.148 227.615 136.572  1.00 85.72           C
ATOM    678  C   VAL A 145     172.574 230.295 136.245  1.00 85.72           C
ATOM    679  O   VAL A 145     171.984 230.592 137.281  1.00 85.72           O
ATOM    680  N   GLN A 146     171.993 230.397 135.031  1.00 99.81           N
ATOM    681  CA  GLN A 146     170.605 230.743 134.935  1.00 99.81           C
ATOM    682  CB  GLN A 146     170.294 231.753 133.815  1.00 99.81           C
ATOM    683  CG  GLN A 146     170.898 233.141 134.045  1.00 99.81           C
ATOM    684  CD  GLN A 146     172.386 233.089 133.720  1.00 99.81           C
ATOM    685  OE1 GLN A 146     173.147 233.974 134.108  1.00 99.81           O
ATOM    686  NE2 GLN A 146     172.815 232.029 132.984  1.00 99.81           N
ATOM    687  C   GLN A 146     169.890 229.469 134.600  1.00 99.81           C
ATOM    688  O   GLN A 146     169.896 229.025 133.453  1.00 99.81           O
ATOM    689  N   CYS A 147     169.253 228.835 135.603  1.00 47.48           N
ATOM    690  CA  CYS A 147     168.557 227.601 135.360  1.00 47.48           C
ATOM    691  CB  CYS A 147     168.221 226.820 136.641  1.00 47.48           C
ATOM    692  SG  CYS A 147     167.346 225.266 136.288  1.00 47.48           S
ATOM    693  C   CYS A 147     167.270 227.922 134.667  1.00 47.48           C
ATOM    694  O   CYS A 147     166.655 228.959 134.914  1.00 47.48           O
ATOM    695  N   PRO A 148     166.852 227.051 133.785  1.00 83.73           N
ATOM    696  CA  PRO A 148     165.633 227.278 133.062  1.00 83.73           C
ATOM    697  CD  PRO A 148     167.761 226.179 133.063  1.00 83.73           C
ATOM    698  CB  PRO A 148     165.692 226.378 131.825  1.00 83.73           C
ATOM    699  CG  PRO A 148     166.841 225.394 132.115  1.00 83.73           C
ATOM    700  C   PRO A 148     164.437 227.056 133.922  1.00 83.73           C
ATOM    701  O   PRO A 148     164.461 226.174 134.779  1.00 83.73           O
ATOM    702  N   LYS A 149     163.371 227.845 133.713  1.00 90.81           N
ATOM    703  CA  LYS A 149     162.210 227.614 134.509  1.00 90.81           C
ATOM    704  CB  LYS A 149     161.281 228.828 134.590  1.00 90.81           C
ATOM    705  CG  LYS A 149     161.966 229.888 135.444  1.00 90.81           C
ATOM    706  CD  LYS A 149     161.384 231.289 135.374  1.00 90.81           C
ATOM    707  CE  LYS A 149     162.173 232.239 136.270  1.00 90.81           C
ATOM    708  NZ  LYS A 149     162.215 231.703 137.650  1.00 90.81           N
ATOM    709  C   LYS A 149     161.522 226.435 133.929  1.00 90.81           C
ATOM    710  O   LYS A 149     161.301 226.351 132.722  1.00 90.81           O
ATOM    711  N   ARG A 150     161.155 225.485 134.802  1.00 87.25           N
ATOM    712  CA  ARG A 150     160.617 224.252 134.325  1.00 87.25           C
ATOM    713  CB  ARG A 150     160.419 223.201 135.427  1.00 87.25           C
ATOM    714  CG  ARG A 150     160.056 221.827 134.868  1.00 87.25           C
ATOM    715  CD  ARG A 150     161.134 221.281 133.932  1.00 87.25           C
ATOM    716  NE  ARG A 150     160.756 219.889 133.571  1.00 87.25           N
ATOM    717  CZ  ARG A 150     161.645 218.879 133.793  1.00 87.25           C
ATOM    718  NH1 ARG A 150     162.876 219.164 134.310  1.00 87.25           N
ATOM    719  NH2 ARG A 150     161.308 217.591 133.497  1.00 87.25           N
ATOM    720  C   ARG A 150     159.301 224.501 133.676  1.00 87.25           C
ATOM    721  O   ARG A 150     158.494 225.299 134.150  1.00 87.25           O
ATOM    722  N   GLU A 151     159.075 223.823 132.535  1.00106.14           N
ATOM    723  CA  GLU A 151     157.833 223.954 131.837  1.00106.14           C
ATOM    724  CB  GLU A 151     157.905 223.458 130.381  1.00106.14           C
ATOM    725  CG  GLU A 151     156.695 223.834 129.522  1.00106.14           C
ATOM    726  CD  GLU A 151     156.840 225.290 129.098  1.00106.14           C
ATOM    727  OE1 GLU A 151     157.431 226.080 129.880  1.00106.14           O
ATOM    728  OE2 GLU A 151     156.355 225.631 127.986  1.00106.14           O
ATOM    729  C   GLU A 151     156.844 223.106 132.575  1.00106.14           C
ATOM    730  O   GLU A 151     157.204 222.059 133.112  1.00106.14           O
ATOM    731  N   LYS A 152     155.566 223.533 132.647  1.00134.90           N
ATOM    732  CA  LYS A 152     154.646 222.711 133.380  1.00134.90           C
ATOM    733  CB  LYS A 152     153.995 223.422 134.585  1.00134.90           C
ATOM    734  CG  LYS A 152     153.192 224.676 134.228  1.00134.90           C
ATOM    735  CD  LYS A 152     152.242 225.130 135.339  1.00134.90           C
ATOM    736  CE  LYS A 152     152.951 225.704 136.567  1.00134.90           C
ATOM    737  NZ  LYS A 152     151.953 226.113 137.581  1.00134.90           N
ATOM    738  C   LYS A 152     153.541 222.222 132.484  1.00134.90           C
ATOM    739  O   LYS A 152     152.585 222.941 132.195  1.00134.90           O
ATOM    740  N   PRO A 153     153.742 221.032 131.968  1.00107.97           N
ATOM    741  CA  PRO A 153     152.748 220.300 131.204  1.00107.97           C
ATOM    742  CD  PRO A 153     155.093 220.677 131.565  1.00107.97           C
ATOM    743  CB  PRO A 153     153.530 219.453 130.198  1.00107.97           C
ATOM    744  CG  PRO A 153     154.947 219.366 130.783  1.00107.97           C
ATOM    745  C   PRO A 153     151.837 219.448 132.054  1.00107.97           C
ATOM    746  O   PRO A 153     150.933 218.816 131.510  1.00107.97           O
ATOM    747  N   SER A 154     152.061 219.406 133.379  1.00 76.13           N
ATOM    748  CA  SER A 154     151.436 218.471 134.278  1.00 76.13           C
ATOM    749  CB  SER A 154     152.111 218.448 135.660  1.00 76.13           C
ATOM    750  OG  SER A 154     153.451 217.993 135.540  1.00 76.13           O
ATOM    751  C   SER A 154     149.970 218.698 134.508  1.00 76.13           C
ATOM    752  O   SER A 154     149.412 218.059 135.399  1.00 76.13           O
ATOM    753  N   ASN A 155     149.290 219.616 133.793  1.00131.75           N
ATOM    754  CA  ASN A 155     147.916 219.786 134.180  1.00131.75           C
ATOM    755  CB  ASN A 155     147.226 220.959 133.445  1.00131.75           C
ATOM    756  CG  ASN A 155     147.275 220.755 131.935  1.00131.75           C
ATOM    757  OD1 ASN A 155     146.240 220.685 131.273  1.00131.75           O
ATOM    758  ND2 ASN A 155     148.509 220.655 131.372  1.00131.75           N
ATOM    759  C   ASN A 155     147.095 218.522 134.022  1.00131.75           C
ATOM    760  O   ASN A 155     146.765 217.898 135.029  1.00131.75           O
ATOM    761  N   GLU A 156     146.696 218.138 132.784  1.00140.19           N
ATOM    762  CA  GLU A 156     145.953 216.927 132.523  1.00140.19           C
ATOM    763  CB  GLU A 156     144.954 217.079 131.371  1.00140.19           C
ATOM    764  CG  GLU A 156     145.647 217.344 130.037  1.00140.19           C
ATOM    765  CD  GLU A 156     144.656 217.034 128.932  1.00140.19           C
ATOM    766  OE1 GLU A 156     143.459 216.816 129.256  1.00140.19           O
ATOM    767  OE2 GLU A 156     145.086 217.001 127.748  1.00140.19           O
ATOM    768  C   GLU A 156     146.806 215.759 132.146  1.00140.19           C
ATOM    769  O   GLU A 156     146.597 214.637 132.609  1.00140.19           O
ATOM    770  N   HIS A 157     147.812 216.023 131.290  1.00 79.93           N
ATOM    771  CA  HIS A 157     148.557 214.988 130.636  1.00 79.93           C
ATOM    772  ND1 HIS A 157     148.732 215.635 127.396  1.00 79.93           N
ATOM    773  CG  HIS A 157     149.235 216.250 128.521  1.00 79.93           C
ATOM    774  CB  HIS A 157     149.698 215.514 129.745  1.00 79.93           C
ATOM    775  NE2 HIS A 157     148.728 217.819 126.981  1.00 79.93           N
ATOM    776  CD2 HIS A 157     149.226 217.584 128.251  1.00 79.93           C
ATOM    777  CE1 HIS A 157     148.445 216.619 126.507  1.00 79.93           C
ATOM    778  C   HIS A 157     149.186 214.113 131.656  1.00 79.93           C
ATOM    779  O   HIS A 157     149.203 212.893 131.510  1.00 79.93           O
ATOM    780  N   THR A 158     149.714 214.721 132.726  1.00105.52           N
ATOM    781  CA  THR A 158     150.379 213.969 133.739  1.00105.52           C
ATOM    782  CB  THR A 158     150.958 214.818 134.831  1.00105.52           C
ATOM    783  OG1 THR A 158     151.838 214.045 135.634  1.00105.52           O
ATOM    784  CG2 THR A 158     149.809 215.363 135.694  1.00105.52           C
ATOM    785  C   THR A 158     149.404 213.031 134.369  1.00105.52           C
ATOM    786  O   THR A 158     149.781 211.939 134.773  1.00105.52           O
ATOM    787  N   ALA A 159     148.128 213.420 134.517  1.00 36.29           N
ATOM    788  CA  ALA A 159     147.228 212.512 135.167  1.00 36.29           C
ATOM    789  CB  ALA A 159     145.816 213.099 135.339  1.00 36.29           C
ATOM    790  C   ALA A 159     147.094 211.256 134.359  1.00 36.29           C
ATOM    791  O   ALA A 159     147.247 210.154 134.884  1.00 36.29           O
ATOM    792  N   GLU A 160     146.843 211.391 133.042  1.00 69.65           N
ATOM    793  CA  GLU A 160     146.648 210.246 132.197  1.00 69.65           C
ATOM    794  CB  GLU A 160     146.244 210.610 130.758  1.00 69.65           C
ATOM    795  CG  GLU A 160     144.914 211.357 130.653  1.00 69.65           C
ATOM    796  CD  GLU A 160     145.204 212.831 130.895  1.00 69.65           C
ATOM    797  OE1 GLU A 160     146.301 213.288 130.476  1.00 69.65           O
ATOM    798  OE2 GLU A 160     144.338 213.518 131.499  1.00 69.65           O
ATOM    799  C   GLU A 160     147.942 209.510 132.097  1.00 69.65           C
ATOM    800  O   GLU A 160     147.968 208.283 132.028  1.00 69.65           O
ATOM    801  N   MET A 161     149.050 210.270 132.040  1.00 83.18           N
ATOM    802  CA  MET A 161     150.379 209.750 131.896  1.00 83.18           C
ATOM    803  CB  MET A 161     151.421 210.848 131.629  1.00 83.18           C
ATOM    804  CG  MET A 161     152.821 210.301 131.344  1.00 83.18           C
ATOM    805  SD  MET A 161     154.053 211.568 130.919  1.00 83.18           S
ATOM    806  CE  MET A 161     153.367 211.888 129.268  1.00 83.18           C
ATOM    807  C   MET A 161     150.810 209.013 133.126  1.00 83.18           C
ATOM    808  O   MET A 161     151.542 208.029 133.048  1.00 83.18           O
ATOM    809  N   GLU A 162     150.362 209.477 134.301  1.00 62.28           N
ATOM    810  CA  GLU A 162     150.793 208.968 135.566  1.00 62.28           C
ATOM    811  CB  GLU A 162     150.198 209.688 136.787  1.00 62.28           C
ATOM    812  CG  GLU A 162     150.897 209.274 138.086  1.00 62.28           C
ATOM    813  CD  GLU A 162     150.262 210.020 139.248  1.00 62.28           C
ATOM    814  OE1 GLU A 162     149.059 209.772 139.528  1.00 62.28           O
ATOM    815  OE2 GLU A 162     150.975 210.850 139.875  1.00 62.28           O
ATOM    816  C   GLU A 162     150.411 207.536 135.652  1.00 62.28           C
ATOM    817  O   GLU A 162     151.038 206.775 136.383  1.00 62.28           O
ATOM    818  N   HIS A 163     149.317 207.150 134.978  1.00 77.66           N
ATOM    819  CA  HIS A 163     148.909 205.777 134.958  1.00 77.66           C
ATOM    820  ND1 HIS A 163     146.011 207.600 134.627  1.00 77.66           N
ATOM    821  CG  HIS A 163     146.455 206.358 135.023  1.00 77.66           C
ATOM    822  CB  HIS A 163     147.528 205.585 134.312  1.00 77.66           C
ATOM    823  NE2 HIS A 163     144.856 207.066 136.449  1.00 77.66           N
ATOM    824  CD2 HIS A 163     145.739 206.048 136.138  1.00 77.66           C
ATOM    825  CE1 HIS A 163     145.056 207.976 135.514  1.00 77.66           C
ATOM    826  C   HIS A 163     149.908 204.980 134.171  1.00 77.66           C
ATOM    827  O   HIS A 163     150.287 203.876 134.560  1.00 77.66           O
ATOM    828  N   MET A 164     150.383 205.546 133.044  1.00152.84           N
ATOM    829  CA  MET A 164     151.290 204.871 132.158  1.00152.84           C
ATOM    830  CB  MET A 164     151.630 205.738 130.932  1.00152.84           C
ATOM    831  CG  MET A 164     152.732 205.184 130.030  1.00152.84           C
ATOM    832  SD  MET A 164     154.407 205.503 130.652  1.00152.84           S
ATOM    833  CE  MET A 164     154.160 207.302 130.642  1.00152.84           C
ATOM    834  C   MET A 164     152.548 204.548 132.902  1.00152.84           C
ATOM    835  O   MET A 164     153.098 203.456 132.759  1.00152.84           O
ATOM    836  N   LYS A 165     153.032 205.484 133.738  1.00 39.23           N
ATOM    837  CA  LYS A 165     154.243 205.237 134.465  1.00 39.23           C
ATOM    838  CB  LYS A 165     154.620 206.391 135.409  1.00 39.23           C
ATOM    839  CG  LYS A 165     154.920 207.717 134.709  1.00 39.23           C
ATOM    840  CD  LYS A 165     154.972 208.900 135.679  1.00 39.23           C
ATOM    841  CE  LYS A 165     155.269 210.244 135.012  1.00 39.23           C
ATOM    842  NZ  LYS A 165     155.306 211.315 136.033  1.00 39.23           N
ATOM    843  C   LYS A 165     154.033 204.038 135.334  1.00 39.23           C
ATOM    844  O   LYS A 165     154.868 203.138 135.401  1.00 39.23           O
ATOM    845  N   SER A 166     152.870 203.980 135.997  1.00 98.64           N
ATOM    846  CA  SER A 166     152.586 202.939 136.937  1.00 98.64           C
ATOM    847  CB  SER A 166     151.192 203.098 137.561  1.00 98.64           C
ATOM    848  OG  SER A 166     151.081 204.378 138.165  1.00 98.64           O
ATOM    849  C   SER A 166     152.595 201.619 136.235  1.00 98.64           C
ATOM    850  O   SER A 166     152.808 200.588 136.868  1.00 98.64           O
ATOM    851  N   LEU A 167     152.240 201.586 134.936  1.00 91.42           N
ATOM    852  CA  LEU A 167     152.266 200.319 134.259  1.00 91.42           C
ATOM    853  CB  LEU A 167     151.457 200.270 132.969  1.00 91.42           C
ATOM    854  CG  LEU A 167     151.471 198.838 132.416  1.00 91.42           C
ATOM    855  CD1 LEU A 167     150.506 197.915 133.179  1.00 91.42           C
ATOM    856  CD2 LEU A 167     151.296 198.829 130.907  1.00 91.42           C
ATOM    857  C   LEU A 167     153.648 199.887 133.869  1.00 91.42           C
ATOM    858  O   LEU A 167     154.053 198.762 134.142  1.00 91.42           O
ATOM    859  N   VAL A 168     154.415 200.780 133.213  1.00112.05           N
ATOM    860  CA  VAL A 168     155.719 200.437 132.721  1.00112.05           C
ATOM    861  CB  VAL A 168     156.342 201.567 131.970  1.00112.05           C
ATOM    862  CG1 VAL A 168     156.243 202.830 132.841  1.00112.05           C
ATOM    863  CG2 VAL A 168     157.776 201.165 131.584  1.00112.05           C
ATOM    864  C   VAL A 168     156.577 200.086 133.888  1.00112.05           C
ATOM    865  O   VAL A 168     157.353 199.133 133.841  1.00112.05           O
ATOM    866  N   HIS A 169     156.444 200.853 134.981  1.00 49.24           N
ATOM    867  CA  HIS A 169     157.165 200.550 136.180  1.00 49.24           C
ATOM    868  ND1 HIS A 169     158.575 201.455 139.153  1.00 49.24           N
ATOM    869  CG  HIS A 169     157.351 201.054 138.668  1.00 49.24           C
ATOM    870  CB  HIS A 169     156.771 201.473 137.349  1.00 49.24           C
ATOM    871  NE2 HIS A 169     157.689 200.116 140.693  1.00 49.24           N
ATOM    872  CD2 HIS A 169     156.824 200.237 139.622  1.00 49.24           C
ATOM    873  CE1 HIS A 169     158.727 200.865 140.366  1.00 49.24           C
ATOM    874  C   HIS A 169     156.788 199.160 136.579  1.00 49.24           C
ATOM    875  O   HIS A 169     157.649 198.354 136.923  1.00 49.24           O
ATOM    876  N   ARG A 170     155.482 198.839 136.522  1.00116.20           N
ATOM    877  CA  ARG A 170     155.006 197.543 136.910  1.00116.20           C
ATOM    878  CB  ARG A 170     153.480 197.398 136.762  1.00116.20           C
ATOM    879  CG  ARG A 170     152.972 195.974 137.012  1.00116.20           C
ATOM    880  CD  ARG A 170     152.840 195.590 138.487  1.00116.20           C
ATOM    881  NE  ARG A 170     151.385 195.586 138.812  1.00116.20           N
ATOM    882  CZ  ARG A 170     150.939 194.997 139.961  1.00116.20           C
ATOM    883  NH1 ARG A 170     151.831 194.459 140.843  1.00116.20           N
ATOM    884  NH2 ARG A 170     149.601 194.943 140.226  1.00116.20           N
ATOM    885  C   ARG A 170     155.608 196.508 136.014  1.00116.20           C
ATOM    886  O   ARG A 170     156.029 195.450 136.478  1.00116.20           O
ATOM    887  N   LEU A 171     155.644 196.777 134.696  1.00 74.35           N
ATOM    888  CA  LEU A 171     156.174 195.823 133.767  1.00 74.35           C
ATOM    889  CB  LEU A 171     156.076 196.276 132.294  1.00 74.35           C
ATOM    890  CG  LEU A 171     154.655 196.626 131.787  1.00 74.35           C
ATOM    891  CD1 LEU A 171     154.652 196.843 130.267  1.00 74.35           C
ATOM    892  CD2 LEU A 171     153.593 195.607 132.213  1.00 74.35           C
ATOM    893  C   LEU A 171     157.631 195.628 134.060  1.00 74.35           C
ATOM    894  O   LEU A 171     158.089 194.514 134.305  1.00 74.35           O
ATOM    895  N   PHE A 172     158.384 196.739 134.144  1.00 72.20           N
ATOM    896  CA  PHE A 172     159.804 196.692 134.336  1.00 72.20           C
ATOM    897  CB  PHE A 172     160.427 198.100 134.374  1.00 72.20           C
ATOM    898  CG  PHE A 172     161.878 197.970 134.681  1.00 72.20           C
ATOM    899  CD1 PHE A 172     162.768 197.546 133.722  1.00 72.20           C
ATOM    900  CD2 PHE A 172     162.349 198.292 135.932  1.00 72.20           C
ATOM    901  CE1 PHE A 172     164.107 197.433 134.013  1.00 72.20           C
ATOM    902  CE2 PHE A 172     163.686 198.182 136.229  1.00 72.20           C
ATOM    903  CZ  PHE A 172     164.567 197.750 135.268  1.00 72.20           C
ATOM    904  C   PHE A 172     160.076 196.008 135.634  1.00 72.20           C
ATOM    905  O   PHE A 172     161.066 195.293 135.775  1.00 72.20           O
ATOM    906  N   THR A 173     159.201 196.209 136.629  1.00 50.91           N
ATOM    907  CA  THR A 173     159.420 195.591 137.904  1.00 50.91           C
ATOM    908  CB  THR A 173     158.346 195.873 138.917  1.00 50.91           C
ATOM    909  OG1 THR A 173     158.258 197.265 139.174  1.00 50.91           O
ATOM    910  CG2 THR A 173     158.692 195.122 140.214  1.00 50.91           C
ATOM    911  C   THR A 173     159.467 194.106 137.719  1.00 50.91           C
ATOM    912  O   THR A 173     160.224 193.425 138.408  1.00 50.91           O
ATOM    913  N   ILE A 174     158.638 193.552 136.812  1.00 65.91           N
ATOM    914  CA  ILE A 174     158.631 192.128 136.624  1.00 65.91           C
ATOM    915  CB  ILE A 174     157.478 191.601 135.825  1.00 65.91           C
ATOM    916  CG1 ILE A 174     156.188 191.781 136.641  1.00 65.91           C
ATOM    917  CG2 ILE A 174     157.770 190.134 135.466  1.00 65.91           C
ATOM    918  CD1 ILE A 174     154.936 191.284 135.930  1.00 65.91           C
ATOM    919  C   ILE A 174     159.908 191.613 136.031  1.00 65.91           C
ATOM    920  O   ILE A 174     160.362 190.532 136.401  1.00 65.91           O
ATOM    921  N   LEU A 175     160.513 192.340 135.075  1.00 65.80           N
ATOM    922  CA  LEU A 175     161.683 191.825 134.416  1.00 65.80           C
ATOM    923  CB  LEU A 175     162.140 192.711 133.246  1.00 65.80           C
ATOM    924  CG  LEU A 175     161.108 192.761 132.105  1.00 65.80           C
ATOM    925  CD1 LEU A 175     161.640 193.556 130.904  1.00 65.80           C
ATOM    926  CD2 LEU A 175     160.636 191.350 131.720  1.00 65.80           C
ATOM    927  C   LEU A 175     162.840 191.670 135.363  1.00 65.80           C
ATOM    928  O   LEU A 175     163.556 190.672 135.317  1.00 65.80           O
ATOM    929  N   HIS A 176     163.071 192.691 136.204  1.00131.52           N
ATOM    930  CA  HIS A 176     164.138 192.829 137.161  1.00131.52           C
ATOM    931  ND1 HIS A 176     165.700 194.511 139.693  1.00131.52           N
ATOM    932  CG  HIS A 176     165.643 194.538 138.317  1.00131.52           C
ATOM    933  CB  HIS A 176     164.394 194.307 137.516  1.00131.52           C
ATOM    934  NE2 HIS A 176     167.758 194.958 138.981  1.00131.52           N
ATOM    935  CD2 HIS A 176     166.909 194.812 137.899  1.00131.52           C
ATOM    936  CE1 HIS A 176     166.987 194.769 140.037  1.00131.52           C
ATOM    937  C   HIS A 176     163.947 192.085 138.463  1.00131.52           C
ATOM    938  O   HIS A 176     164.889 192.014 139.246  1.00131.52           O
ATOM    939  N   LEU A 177     162.719 191.662 138.826  1.00140.36           N
ATOM    940  CA  LEU A 177     162.482 191.093 140.137  1.00140.36           C
ATOM    941  CB  LEU A 177     160.971 191.062 140.482  1.00140.36           C
ATOM    942  CG  LEU A 177     160.560 190.781 141.953  1.00140.36           C
ATOM    943  CD1 LEU A 177     159.029 190.820 142.085  1.00140.36           C
ATOM    944  CD2 LEU A 177     161.125 189.473 142.535  1.00140.36           C
ATOM    945  C   LEU A 177     163.043 189.709 140.338  1.00140.36           C
ATOM    946  O   LEU A 177     163.749 189.467 141.316  1.00140.36           O
ATOM    947  N   GLU A 178     162.780 188.768 139.408  1.00110.32           N
ATOM    948  CA  GLU A 178     163.129 187.391 139.637  1.00110.32           C
ATOM    949  CB  GLU A 178     162.790 186.484 138.443  1.00110.32           C
ATOM    950  CG  GLU A 178     161.288 186.305 138.227  1.00110.32           C
ATOM    951  CD  GLU A 178     160.767 185.396 139.331  1.00110.32           C
ATOM    952  OE1 GLU A 178     161.598 184.665 139.933  1.00110.32           O
ATOM    953  OE2 GLU A 178     159.534 185.419 139.585  1.00110.32           O
ATOM    954  C   GLU A 178     164.597 187.310 139.857  1.00110.32           C
ATOM    955  O   GLU A 178     165.072 186.516 140.668  1.00110.32           O
ATOM    956  N   GLU A 179     165.361 188.106 139.099  1.00102.06           N
ATOM    957  CA  GLU A 179     166.775 188.133 139.298  1.00102.06           C
ATOM    958  CB  GLU A 179     167.516 189.018 138.299  1.00102.06           C
ATOM    959  CG  GLU A 179     167.424 188.560 136.854  1.00102.06           C
ATOM    960  CD  GLU A 179     168.333 189.509 136.103  1.00102.06           C
ATOM    961  OE1 GLU A 179     169.136 190.198 136.786  1.00102.06           O
ATOM    962  OE2 GLU A 179     168.242 189.561 134.848  1.00102.06           O
ATOM    963  C   GLU A 179     167.069 188.759 140.621  1.00102.06           C
ATOM    964  O   GLU A 179     167.912 188.283 141.377  1.00102.06           O
ATOM    965  N   SER A 180     166.359 189.855 140.935  1.00 94.99           N
ATOM    966  CA  SER A 180     166.670 190.624 142.107  1.00 94.99           C
ATOM    967  CB  SER A 180     165.834 191.913 142.245  1.00 94.99           C
ATOM    968  OG  SER A 180     164.479 191.611 142.542  1.00 94.99           O
ATOM    969  C   SER A 180     166.454 189.806 143.333  1.00 94.99           C
ATOM    970  O   SER A 180     167.185 189.946 144.312  1.00 94.99           O
ATOM    971  N   GLN A 181     165.434 188.935 143.322  1.00147.69           N
ATOM    972  CA  GLN A 181     165.159 188.171 144.492  1.00147.69           C
ATOM    973  CB  GLN A 181     163.901 187.309 144.329  1.00147.69           C
ATOM    974  CG  GLN A 181     163.591 186.492 145.575  1.00147.69           C
ATOM    975  CD  GLN A 181     163.266 187.476 146.689  1.00147.69           C
ATOM    976  OE1 GLN A 181     164.079 187.708 147.582  1.00147.69           O
ATOM    977  NE2 GLN A 181     162.051 188.083 146.626  1.00147.69           N
ATOM    978  C   GLN A 181     166.309 187.262 144.768  1.00147.69           C
ATOM    979  O   GLN A 181     166.842 187.281 145.865  1.00147.69           O
ATOM    980  N   LYS A 182     166.793 186.497 143.775  1.00121.85           N
ATOM    981  CA  LYS A 182     167.832 185.546 144.053  1.00121.85           C
ATOM    982  CB  LYS A 182     168.223 184.711 142.822  1.00121.85           C
ATOM    983  CG  LYS A 182     169.104 183.509 143.167  1.00121.85           C
ATOM    984  CD  LYS A 182     169.162 182.454 142.060  1.00121.85           C
ATOM    985  CE  LYS A 182     167.837 181.715 141.853  1.00121.85           C
ATOM    986  NZ  LYS A 182     167.500 180.926 143.059  1.00121.85           N
ATOM    987  C   LYS A 182     169.045 186.268 144.545  1.00121.85           C
ATOM    988  O   LYS A 182     169.714 185.817 145.474  1.00121.85           O
ATOM    989  N   LYS A 183     169.362 187.423 143.939  1.00 86.83           N
ATOM    990  CA  LYS A 183     170.520 188.154 144.352  1.00 86.83           C
ATOM    991  CB  LYS A 183     170.756 189.409 143.492  1.00 86.83           C
ATOM    992  CG  LYS A 183     172.094 190.096 143.768  1.00 86.83           C
ATOM    993  CD  LYS A 183     172.535 191.040 142.648  1.00 86.83           C
ATOM    994  CE  LYS A 183     173.217 190.318 141.483  1.00 86.83           C
ATOM    995  NZ  LYS A 183     172.260 189.403 140.820  1.00 86.83           N
ATOM    996  C   LYS A 183     170.344 188.557 145.788  1.00 86.83           C
ATOM    997  O   LYS A 183     171.266 188.430 146.592  1.00 86.83           O
ATOM    998  N   ARG A 184     169.143 189.047 146.149  1.00133.00           N
ATOM    999  CA  ARG A 184     168.857 189.465 147.495  1.00133.00           C
ATOM   1000  CB  ARG A 184     167.473 190.126 147.620  1.00133.00           C
ATOM   1001  CG  ARG A 184     167.102 190.514 149.052  1.00133.00           C
ATOM   1002  CD  ARG A 184     168.013 191.583 149.657  1.00133.00           C
ATOM   1003  NE  ARG A 184     167.820 192.834 148.873  1.00133.00           N
ATOM   1004  CZ  ARG A 184     168.095 194.045 149.441  1.00133.00           C
ATOM   1005  NH1 ARG A 184     168.522 194.111 150.736  1.00133.00           N
ATOM   1006  NH2 ARG A 184     167.943 195.189 148.713  1.00133.00           N
ATOM   1007  C   ARG A 184     168.870 188.283 148.420  1.00133.00           C
ATOM   1008  O   ARG A 184     169.360 188.356 149.545  1.00133.00           O
ATOM   1009  N   GLU A 185     168.313 187.156 147.952  1.00 84.03           N
ATOM   1010  CA  GLU A 185     168.123 185.950 148.696  1.00 84.03           C
ATOM   1011  CB  GLU A 185     167.368 184.888 147.875  1.00 84.03           C
ATOM   1012  CG  GLU A 185     166.873 183.693 148.690  1.00 84.03           C
ATOM   1013  CD  GLU A 185     168.025 182.716 148.842  1.00 84.03           C
ATOM   1014  OE1 GLU A 185     168.884 182.670 147.922  1.00 84.03           O
ATOM   1015  OE2 GLU A 185     168.062 182.002 149.879  1.00 84.03           O
ATOM   1016  C   GLU A 185     169.460 185.412 149.082  1.00 84.03           C
ATOM   1017  O   GLU A 185     169.695 185.078 150.241  1.00 84.03           O
ATOM   1018  N   HIS A 186     170.392 185.369 148.117  1.00103.95           N
ATOM   1019  CA  HIS A 186     171.715 184.875 148.357  1.00103.95           C
ATOM   1020  ND1 HIS A 186     171.614 183.534 145.182  1.00103.95           N
ATOM   1021  CG  HIS A 186     172.480 183.647 146.247  1.00103.95           C
ATOM   1022  CB  HIS A 186     172.624 184.860 147.114  1.00103.95           C
ATOM   1023  NE2 HIS A 186     172.728 181.612 145.304  1.00103.95           N
ATOM   1024  CD2 HIS A 186     173.151 182.464 146.307  1.00103.95           C
ATOM   1025  CE1 HIS A 186     171.805 182.298 144.654  1.00103.95           C
ATOM   1026  C   HIS A 186     172.381 185.777 149.330  1.00103.95           C
ATOM   1027  O   HIS A 186     173.322 185.350 149.990  1.00103.95           O
ATOM   1028  N   HIS A 187     172.005 187.071 149.349  1.00 81.08           N
ATOM   1029  CA  HIS A 187     172.601 188.004 150.266  1.00 81.08           C
ATOM   1030  ND1 HIS A 187     174.139 190.980 150.728  1.00 81.08           N
ATOM   1031  CG  HIS A 187     172.899 190.413 150.923  1.00 81.08           C
ATOM   1032  CB  HIS A 187     172.247 189.467 149.959  1.00 81.08           C
ATOM   1033  NE2 HIS A 187     173.405 191.718 152.693  1.00 81.08           N
ATOM   1034  CD2 HIS A 187     172.465 190.875 152.127  1.00 81.08           C
ATOM   1035  CE1 HIS A 187     174.393 191.750 151.816  1.00 81.08           C
ATOM   1036  C   HIS A 187     172.172 187.758 151.686  1.00 81.08           C
ATOM   1037  O   HIS A 187     173.008 187.669 152.584  1.00 81.08           O
ATOM   1038  N   LEU A 188     170.850 187.625 151.929  1.00 52.93           N
ATOM   1039  CA  LEU A 188     170.364 187.513 153.280  1.00 52.93           C
ATOM   1040  CB  LEU A 188     168.828 187.493 153.375  1.00 52.93           C
ATOM   1041  CG  LEU A 188     168.190 188.842 152.996  1.00 52.93           C
ATOM   1042  CD1 LEU A 188     166.656 188.793 153.103  1.00 52.93           C
ATOM   1043  CD2 LEU A 188     168.813 189.991 153.808  1.00 52.93           C
ATOM   1044  C   LEU A 188     170.892 186.264 153.907  1.00 52.93           C
ATOM   1045  O   LEU A 188     171.335 186.262 155.054  1.00 52.93           O
ATOM   1046  N   LEU A 189     170.920 185.172 153.134  1.00 63.94           N
ATOM   1047  CA  LEU A 189     171.336 183.901 153.640  1.00 63.94           C
ATOM   1048  CB  LEU A 189     171.366 182.811 152.553  1.00 63.94           C
ATOM   1049  CG  LEU A 189     171.810 181.429 153.069  1.00 63.94           C
ATOM   1050  CD1 LEU A 189     170.808 180.866 154.087  1.00 63.94           C
ATOM   1051  CD2 LEU A 189     172.088 180.460 151.908  1.00 63.94           C
ATOM   1052  C   LEU A 189     172.728 184.036 154.170  1.00 63.94           C
ATOM   1053  O   LEU A 189     173.124 183.283 155.058  1.00 63.94           O
ATOM   1054  N   GLU A 190     173.552 184.911 153.564  1.00120.45           N
ATOM   1055  CA  GLU A 190     174.887 185.068 154.073  1.00120.45           C
ATOM   1056  CB  GLU A 190     175.859 185.721 153.069  1.00120.45           C
ATOM   1057  CG  GLU A 190     175.732 187.237 152.920  1.00120.45           C
ATOM   1058  CD  GLU A 190     176.684 187.871 153.927  1.00120.45           C
ATOM   1059  OE1 GLU A 190     177.279 187.111 154.737  1.00120.45           O
ATOM   1060  OE2 GLU A 190     176.838 189.121 153.895  1.00120.45           O
ATOM   1061  C   GLU A 190     174.908 185.873 155.342  1.00120.45           C
ATOM   1062  O   GLU A 190     175.521 185.482 156.331  1.00120.45           O
ATOM   1063  N   LYS A 191     174.198 187.015 155.347  1.00 87.69           N
ATOM   1064  CA  LYS A 191     174.172 187.966 156.424  1.00 87.69           C
ATOM   1065  CB  LYS A 191     173.237 189.121 156.042  1.00 87.69           C
ATOM   1066  CG  LYS A 191     173.088 190.224 157.077  1.00 87.69           C
ATOM   1067  CD  LYS A 191     172.345 191.438 156.516  1.00 87.69           C
ATOM   1068  CE  LYS A 191     172.154 192.562 157.532  1.00 87.69           C
ATOM   1069  NZ  LYS A 191     171.284 192.099 158.634  1.00 87.69           N
ATOM   1070  C   LYS A 191     173.607 187.310 157.638  1.00 87.69           C
ATOM   1071  O   LYS A 191     174.113 187.473 158.749  1.00 87.69           O
ATOM   1072  N   ILE A 192     172.531 186.534 157.445  1.00119.17           N
ATOM   1073  CA  ILE A 192     171.917 185.866 158.545  1.00119.17           C
ATOM   1074  CB  ILE A 192     170.687 185.090 158.138  1.00119.17           C
ATOM   1075  CG1 ILE A 192     169.870 184.699 159.377  1.00119.17           C
ATOM   1076  CG2 ILE A 192     171.089 183.907 157.241  1.00119.17           C
ATOM   1077  CD1 ILE A 192     169.205 185.900 160.049  1.00119.17           C
ATOM   1078  C   ILE A 192     172.947 184.939 159.117  1.00119.17           C
ATOM   1079  O   ILE A 192     173.111 184.851 160.332  1.00119.17           O
ATOM   1080  N   ASP A 193     173.698 184.242 158.243  1.00 43.81           N
ATOM   1081  CA  ASP A 193     174.716 183.335 158.686  1.00 43.81           C
ATOM   1082  CB  ASP A 193     175.490 182.671 157.535  1.00 43.81           C
ATOM   1083  CG  ASP A 193     174.581 181.694 156.818  1.00 43.81           C
ATOM   1084  OD1 ASP A 193     173.562 181.273 157.429  1.00 43.81           O
ATOM   1085  OD2 ASP A 193     174.890 181.357 155.645  1.00 43.81           O
ATOM   1086  C   ASP A 193     175.747 184.127 159.418  1.00 43.81           C
ATOM   1087  O   ASP A 193     176.247 183.705 160.458  1.00 43.81           O
ATOM   1088  N   HIS A 194     176.084 185.311 158.879  1.00 66.82           N
ATOM   1089  CA  HIS A 194     177.123 186.125 159.432  1.00 66.82           C
ATOM   1090  ND1 HIS A 194     178.859 188.924 160.005  1.00 66.82           N
ATOM   1091  CG  HIS A 194     178.622 188.121 158.912  1.00 66.82           C
ATOM   1092  CB  HIS A 194     177.323 187.424 158.631  1.00 66.82           C
ATOM   1093  NE2 HIS A 194     180.732 188.915 158.804  1.00 66.82           N
ATOM   1094  CD2 HIS A 194     179.776 188.126 158.190  1.00 66.82           C
ATOM   1095  CE1 HIS A 194     180.136 189.373 159.891  1.00 66.82           C
ATOM   1096  C   HIS A 194     176.738 186.490 160.830  1.00 66.82           C
ATOM   1097  O   HIS A 194     177.531 186.339 161.758  1.00 66.82           O
ATOM   1098  N   LEU A 195     175.494 186.968 161.023  1.00 86.51           N
ATOM   1099  CA  LEU A 195     175.071 187.327 162.344  1.00 86.51           C
ATOM   1100  CB  LEU A 195     173.671 187.967 162.399  1.00 86.51           C
ATOM   1101  CG  LEU A 195     173.625 189.435 161.929  1.00 86.51           C
ATOM   1102  CD1 LEU A 195     174.379 190.348 162.909  1.00 86.51           C
ATOM   1103  CD2 LEU A 195     174.116 189.596 160.484  1.00 86.51           C
ATOM   1104  C   LEU A 195     175.048 186.100 163.194  1.00 86.51           C
ATOM   1105  O   LEU A 195     175.552 186.108 164.315  1.00 86.51           O
ATOM   1106  N   LYS A 196     174.526 184.984 162.654  1.00 55.86           N
ATOM   1107  CA  LYS A 196     174.362 183.804 163.451  1.00 55.86           C
ATOM   1108  CB  LYS A 196     173.768 182.619 162.674  1.00 55.86           C
ATOM   1109  CG  LYS A 196     173.349 181.471 163.594  1.00 55.86           C
ATOM   1110  CD  LYS A 196     172.378 180.482 162.949  1.00 55.86           C
ATOM   1111  CE  LYS A 196     171.919 179.377 163.903  1.00 55.86           C
ATOM   1112  NZ  LYS A 196     170.860 178.564 163.265  1.00 55.86           N
ATOM   1113  C   LYS A 196     175.689 183.388 164.007  1.00 55.86           C
ATOM   1114  O   LYS A 196     175.781 182.976 165.161  1.00 55.86           O
ATOM   1115  N   GLU A 197     176.757 183.477 163.200  1.00 95.11           N
ATOM   1116  CA  GLU A 197     178.058 183.091 163.663  1.00 95.11           C
ATOM   1117  CB  GLU A 197     179.086 183.072 162.529  1.00 95.11           C
ATOM   1118  CG  GLU A 197     178.712 182.066 161.443  1.00 95.11           C
ATOM   1119  CD  GLU A 197     179.859 182.018 160.460  1.00 95.11           C
ATOM   1120  OE1 GLU A 197     180.992 181.721 160.921  1.00 95.11           O
ATOM   1121  OE2 GLU A 197     179.628 182.271 159.247  1.00 95.11           O
ATOM   1122  C   GLU A 197     178.535 184.050 164.709  1.00 95.11           C
ATOM   1123  O   GLU A 197     179.115 183.656 165.720  1.00 95.11           O
ATOM   1124  N   GLN A 198     178.266 185.349 164.505  1.00104.84           N
ATOM   1125  CA  GLN A 198     178.728 186.353 165.418  1.00104.84           C
ATOM   1126  CB  GLN A 198     178.253 187.769 165.053  1.00104.84           C
ATOM   1127  CG  GLN A 198     178.806 188.291 163.730  1.00104.84           C
ATOM   1128  CD  GLN A 198     178.243 189.689 163.519  1.00104.84           C
ATOM   1129  OE1 GLN A 198     178.663 190.411 162.616  1.00104.84           O
ATOM   1130  NE2 GLN A 198     177.269 190.087 164.380  1.00104.84           N
ATOM   1131  C   GLN A 198     178.134 186.051 166.753  1.00104.84           C
ATOM   1132  O   GLN A 198     178.726 186.331 167.792  1.00104.84           O
ATOM   1133  N   LEU A 199     176.911 185.504 166.741  1.00142.92           N
ATOM   1134  CA  LEU A 199     176.147 185.225 167.920  1.00142.92           C
ATOM   1135  CB  LEU A 199     174.693 184.857 167.568  1.00142.92           C
ATOM   1136  CG  LEU A 199     173.723 184.805 168.765  1.00142.92           C
ATOM   1137  CD1 LEU A 199     174.008 183.628 169.702  1.00142.92           C
ATOM   1138  CD2 LEU A 199     173.698 186.146 169.511  1.00142.92           C
ATOM   1139  C   LEU A 199     176.752 184.122 168.751  1.00142.92           C
ATOM   1140  O   LEU A 199     176.688 184.163 169.978  1.00142.92           O
ATOM   1141  N   GLN A 200     177.402 183.126 168.121  1.00 67.87           N
ATOM   1142  CA  GLN A 200     177.793 181.924 168.810  1.00 67.87           C
ATOM   1143  CB  GLN A 200     178.592 180.970 167.901  1.00 67.87           C
ATOM   1144  CG  GLN A 200     178.970 179.649 168.576  1.00 67.87           C
ATOM   1145  CD  GLN A 200     179.747 178.815 167.567  1.00 67.87           C
ATOM   1146  OE1 GLN A 200     179.997 179.252 166.445  1.00 67.87           O
ATOM   1147  NE2 GLN A 200     180.140 177.578 167.973  1.00 67.87           N
ATOM   1148  C   GLN A 200     178.620 182.205 170.024  1.00 67.87           C
ATOM   1149  O   GLN A 200     178.387 181.571 171.051  1.00 67.87           O
ATOM   1150  N   PRO A 201     179.577 183.083 170.003  1.00 79.99           N
ATOM   1151  CA  PRO A 201     180.352 183.348 171.181  1.00 79.99           C
ATOM   1152  CD  PRO A 201     180.195 183.587 168.793  1.00 79.99           C
ATOM   1153  CB  PRO A 201     181.502 184.251 170.727  1.00 79.99           C
ATOM   1154  CG  PRO A 201     181.101 184.716 169.311  1.00 79.99           C
ATOM   1155  C   PRO A 201     179.501 183.918 172.271  1.00 79.99           C
ATOM   1156  O   PRO A 201     179.718 183.596 173.438  1.00 79.99           O
ATOM   1157  N   LEU A 202     178.526 184.765 171.904  1.00 72.98           N
ATOM   1158  CA  LEU A 202     177.650 185.417 172.831  1.00 72.98           C
ATOM   1159  CB  LEU A 202     176.773 186.492 172.178  1.00 72.98           C
ATOM   1160  CG  LEU A 202     177.580 187.656 171.584  1.00 72.98           C
ATOM   1161  CD1 LEU A 202     176.653 188.811 171.187  1.00 72.98           C
ATOM   1162  CD2 LEU A 202     178.718 188.089 172.520  1.00 72.98           C
ATOM   1163  C   LEU A 202     176.718 184.427 173.453  1.00 72.98           C
ATOM   1164  O   LEU A 202     176.249 184.639 174.568  1.00 72.98           O
ATOM   1165  N   GLU A 203     176.373 183.356 172.715  1.00 92.35           N
ATOM   1166  CA  GLU A 203     175.366 182.428 173.151  1.00 92.35           C
ATOM   1167  CB  GLU A 203     175.040 181.381 172.072  1.00 92.35           C
ATOM   1168  CG  GLU A 203     173.792 180.552 172.379  1.00 92.35           C
ATOM   1169  CD  GLU A 203     172.576 181.422 172.093  1.00 92.35           C
ATOM   1170  OE1 GLU A 203     172.670 182.659 172.311  1.00 92.35           O
ATOM   1171  OE2 GLU A 203     171.539 180.863 171.646  1.00 92.35           O
ATOM   1172  C   GLU A 203     175.744 181.676 174.396  1.00 92.35           C
ATOM   1173  O   GLU A 203     174.974 181.646 175.355  1.00 92.35           O
ATOM   1174  N   GLN A 204     176.940 181.060 174.439  1.00110.08           N
ATOM   1175  CA  GLN A 204     177.276 180.254 175.581  1.00110.08           C
ATOM   1176  CB  GLN A 204     178.567 179.431 175.402  1.00110.08           C
ATOM   1177  CG  GLN A 204     179.808 180.261 175.082  1.00110.08           C
ATOM   1178  CD  GLN A 204     179.833 180.424 173.570  1.00110.08           C
ATOM   1179  OE1 GLN A 204     178.969 179.899 172.870  1.00110.08           O
ATOM   1180  NE2 GLN A 204     180.851 181.159 173.047  1.00110.08           N
ATOM   1181  C   GLN A 204     177.401 181.103 176.804  1.00110.08           C
ATOM   1182  O   GLN A 204     176.963 180.714 177.886  1.00110.08           O
ATOM   1183  N   VAL A 205     177.985 182.303 176.658  1.00106.93           N
ATOM   1184  CA  VAL A 205     178.206 183.164 177.780  1.00106.93           C
ATOM   1185  CB  VAL A 205     178.984 184.403 177.432  1.00106.93           C
ATOM   1186  CG1 VAL A 205     178.189 185.232 176.412  1.00106.93           C
ATOM   1187  CG2 VAL A 205     179.305 185.155 178.735  1.00106.93           C
ATOM   1188  C   VAL A 205     176.894 183.564 178.387  1.00106.93           C
ATOM   1189  O   VAL A 205     176.825 183.813 179.589  1.00106.93           O
ATOM   1190  N   LYS A 206     175.838 183.740 177.567  1.00126.81           N
ATOM   1191  CA  LYS A 206     174.542 184.082 178.098  1.00126.81           C
ATOM   1192  CB  LYS A 206     173.565 184.626 177.038  1.00126.81           C
ATOM   1193  CG  LYS A 206     173.158 183.606 175.976  1.00126.81           C
ATOM   1194  CD  LYS A 206     171.914 184.008 175.182  1.00126.81           C
ATOM   1195  CE  LYS A 206     170.645 184.034 176.037  1.00126.81           C
ATOM   1196  NZ  LYS A 206     169.445 183.955 175.178  1.00126.81           N
ATOM   1197  C   LYS A 206     173.883 182.909 178.776  1.00126.81           C
ATOM   1198  O   LYS A 206     173.310 183.036 179.858  1.00126.81           O
ATOM   1199  N   ALA A 207     173.983 181.714 178.166  1.00 53.14           N
ATOM   1200  CA  ALA A 207     173.298 180.538 178.628  1.00 53.14           C
ATOM   1201  CB  ALA A 207     173.579 179.303 177.754  1.00 53.14           C
ATOM   1202  C   ALA A 207     173.745 180.212 180.013  1.00 53.14           C
ATOM   1203  O   ALA A 207     172.975 179.650 180.788  1.00 53.14           O
ATOM   1204  N   GLY A 208     175.023 180.480 180.337  1.00 20.27           N
ATOM   1205  CA  GLY A 208     175.507 180.236 181.665  1.00 20.27           C
ATOM   1206  C   GLY A 208     174.772 181.143 182.603  1.00 20.27           C
ATOM   1207  O   GLY A 208     174.416 180.749 183.713  1.00 20.27           O
ATOM   1208  N   ILE A 209     174.535 182.400 182.180  1.00 36.07           N
ATOM   1209  CA  ILE A 209     173.839 183.332 183.015  1.00 36.07           C
ATOM   1210  CB  ILE A 209     173.694 184.678 182.370  1.00 36.07           C
ATOM   1211  CG1 ILE A 209     175.083 185.274 182.081  1.00 36.07           C
ATOM   1212  CG2 ILE A 209     172.825 185.556 183.286  1.00 36.07           C
ATOM   1213  CD1 ILE A 209     175.048 186.485 181.153  1.00 36.07           C
ATOM   1214  C   ILE A 209     172.472 182.778 183.246  1.00 36.07           C
ATOM   1215  O   ILE A 209     171.967 182.806 184.362  1.00 36.07           O
ATOM   1216  N   GLU A 210     171.837 182.250 182.187  1.00 79.69           N
ATOM   1217  CA  GLU A 210     170.532 181.660 182.287  1.00 79.69           C
ATOM   1218  CB  GLU A 210     170.063 181.118 180.925  1.00 79.69           C
ATOM   1219  CG  GLU A 210     168.678 180.470 180.930  1.00 79.69           C
ATOM   1220  CD  GLU A 210     168.485 179.807 179.571  1.00 79.69           C
ATOM   1221  OE1 GLU A 210     169.449 179.834 178.759  1.00 79.69           O
ATOM   1222  OE2 GLU A 210     167.376 179.262 179.327  1.00 79.69           O
ATOM   1223  C   GLU A 210     170.617 180.491 183.215  1.00 79.69           C
ATOM   1224  O   GLU A 210     169.777 180.326 184.098  1.00 79.69           O
ATOM   1225  N   ALA A 211     171.662 179.658 183.060  1.00 25.10           N
ATOM   1226  CA  ALA A 211     171.781 178.487 183.876  1.00 25.10           C
ATOM   1227  CB  ALA A 211     173.033 177.655 183.546  1.00 25.10           C
ATOM   1228  C   ALA A 211     171.886 178.924 185.300  1.00 25.10           C
ATOM   1229  O   ALA A 211     171.288 178.312 186.183  1.00 25.10           O
ATOM   1230  N   HIS A 212     172.676 179.984 185.565  1.00 63.39           N
ATOM   1231  CA  HIS A 212     172.831 180.465 186.908  1.00 63.39           C
ATOM   1232  ND1 HIS A 212     176.520 181.492 186.833  1.00 63.39           N
ATOM   1233  CG  HIS A 212     175.326 180.813 186.935  1.00 63.39           C
ATOM   1234  CB  HIS A 212     173.983 181.472 187.062  1.00 63.39           C
ATOM   1235  NE2 HIS A 212     177.016 179.324 186.789  1.00 63.39           N
ATOM   1236  CD2 HIS A 212     175.648 179.490 186.907  1.00 63.39           C
ATOM   1237  CE1 HIS A 212     177.497 180.554 186.749  1.00 63.39           C
ATOM   1238  C   HIS A 212     171.565 181.100 187.407  1.00 63.39           C
ATOM   1239  O   HIS A 212     171.116 180.823 188.518  1.00 63.39           O
ATOM   1240  N   SER A 213     170.938 181.959 186.583  1.00 68.32           N
ATOM   1241  CA  SER A 213     169.760 182.682 186.958  1.00 68.32           C
ATOM   1242  CB  SER A 213     169.286 183.641 185.853  1.00 68.32           C
ATOM   1243  OG  SER A 213     168.119 184.332 186.272  1.00 68.32           O
ATOM   1244  C   SER A 213     168.665 181.696 187.218  1.00 68.32           C
ATOM   1245  O   SER A 213     167.838 181.894 188.107  1.00 68.32           O
ATOM   1246  N   GLU A 214     168.632 180.607 186.429  1.00 80.98           N
ATOM   1247  CA  GLU A 214     167.632 179.589 186.575  1.00 80.98           C
ATOM   1248  CB  GLU A 214     167.809 178.415 185.598  1.00 80.98           C
ATOM   1249  CG  GLU A 214     167.551 178.721 184.126  1.00 80.98           C
ATOM   1250  CD  GLU A 214     167.931 177.465 183.353  1.00 80.98           C
ATOM   1251  OE1 GLU A 214     168.400 176.494 184.006  1.00 80.98           O
ATOM   1252  OE2 GLU A 214     167.762 177.460 182.105  1.00 80.98           O
ATOM   1253  C   GLU A 214     167.800 178.956 187.909  1.00 80.98           C
ATOM   1254  O   GLU A 214     166.840 178.824 188.656  1.00 80.98           O
ATOM   1255  N   ALA A 215     169.037 178.571 188.263  1.00 24.31           N
ATOM   1256  CA  ALA A 215     169.246 177.879 189.499  1.00 24.31           C
ATOM   1257  CB  ALA A 215     170.720 177.508 189.738  1.00 24.31           C
ATOM   1258  C   ALA A 215     168.826 178.787 190.599  1.00 24.31           C
ATOM   1259  O   ALA A 215     168.211 178.358 191.574  1.00 24.31           O
ATOM   1260  N   LYS A 216     169.157 180.081 190.463  1.00 99.41           N
ATOM   1261  CA  LYS A 216     168.814 181.012 191.489  1.00 99.41           C
ATOM   1262  CB  LYS A 216     169.406 182.414 191.270  1.00 99.41           C
ATOM   1263  CG  LYS A 216     169.347 183.276 192.533  1.00 99.41           C
ATOM   1264  CD  LYS A 216     170.260 184.503 192.498  1.00 99.41           C
ATOM   1265  CE  LYS A 216     170.186 185.352 193.769  1.00 99.41           C
ATOM   1266  NZ  LYS A 216     170.795 184.621 194.903  1.00 99.41           N
ATOM   1267  C   LYS A 216     167.320 181.124 191.580  1.00 99.41           C
ATOM   1268  O   LYS A 216     166.780 181.293 192.669  1.00 99.41           O
ATOM   1269  N   THR A 217     166.610 181.103 190.434  1.00 55.45           N
ATOM   1270  CA  THR A 217     165.172 181.214 190.449  1.00 55.45           C
ATOM   1271  CB  THR A 217     164.591 181.478 189.091  1.00 55.45           C
ATOM   1272  OG1 THR A 217     165.120 182.683 188.559  1.00 55.45           O
ATOM   1273  CG2 THR A 217     163.059 181.578 189.223  1.00 55.45           C
ATOM   1274  C   THR A 217     164.515 179.961 190.945  1.00 55.45           C
ATOM   1275  O   THR A 217     163.635 179.990 191.802  1.00 55.45           O
ATOM   1276  N   SER A 218     164.960 178.814 190.415  1.00 56.59           N
ATOM   1277  CA  SER A 218     164.395 177.527 190.670  1.00 56.59           C
ATOM   1278  CB  SER A 218     165.075 176.414 189.853  1.00 56.59           C
ATOM   1279  OG  SER A 218     164.476 175.159 190.141  1.00 56.59           O
ATOM   1280  C   SER A 218     164.581 177.225 192.113  1.00 56.59           C
ATOM   1281  O   SER A 218     163.911 176.346 192.648  1.00 56.59           O
ATOM   1282  N   GLY A 219     165.555 177.885 192.764  1.00 33.40           N
ATOM   1283  CA  GLY A 219     165.722 177.680 194.173  1.00 33.40           C
ATOM   1284  C   GLY A 219     164.570 178.283 194.929  1.00 33.40           C
ATOM   1285  O   GLY A 219     163.965 177.637 195.783  1.00 33.40           O
ATOM   1286  N   LEU A 220     164.227 179.547 194.604  1.00115.00           N
ATOM   1287  CA  LEU A 220     163.215 180.293 195.304  1.00115.00           C
ATOM   1288  CB  LEU A 220     163.184 181.787 194.911  1.00115.00           C
ATOM   1289  CG  LEU A 220     162.929 182.090 193.420  1.00115.00           C
ATOM   1290  CD1 LEU A 220     161.478 181.795 193.009  1.00115.00           C
ATOM   1291  CD2 LEU A 220     163.367 183.520 193.063  1.00115.00           C
ATOM   1292  C   LEU A 220     161.875 179.677 195.072  1.00115.00           C
ATOM   1293  O   LEU A 220     161.016 179.675 195.952  1.00115.00           O
ATOM   1294  N   LEU A 221     161.672 179.117 193.872  1.00155.95           N
ATOM   1295  CA  LEU A 221     160.411 178.555 193.505  1.00155.95           C
ATOM   1296  CB  LEU A 221     160.457 177.983 192.079  1.00155.95           C
ATOM   1297  CG  LEU A 221     159.076 177.676 191.486  1.00155.95           C
ATOM   1298  CD1 LEU A 221     158.264 178.969 191.307  1.00155.95           C
ATOM   1299  CD2 LEU A 221     159.194 176.882 190.178  1.00155.95           C
ATOM   1300  C   LEU A 221     160.128 177.453 194.478  1.00155.95           C
ATOM   1301  O   LEU A 221     158.970 177.169 194.781  1.00155.95           O
ATOM   1302  N   TRP A 222     161.186 176.734 194.906  1.00 73.05           N
ATOM   1303  CA  TRP A 222     161.085 175.751 195.946  1.00 73.05           C
ATOM   1304  CB  TRP A 222     162.273 174.776 195.986  1.00 73.05           C
ATOM   1305  CG  TRP A 222     162.283 173.806 194.827  1.00 73.05           C
ATOM   1306  CD2 TRP A 222     161.430 172.653 194.745  1.00 73.05           C
ATOM   1307  CD1 TRP A 222     163.030 173.815 193.686  1.00 73.05           C
ATOM   1308  NE1 TRP A 222     162.703 172.733 192.902  1.00 73.05           N
ATOM   1309  CE2 TRP A 222     161.717 172.011 193.542  1.00 73.05           C
ATOM   1310  CE3 TRP A 222     160.483 172.170 195.603  1.00 73.05           C
ATOM   1311  CZ2 TRP A 222     161.059 170.870 193.177  1.00 73.05           C
ATOM   1312  CZ3 TRP A 222     159.822 171.019 195.232  1.00 73.05           C
ATOM   1313  CH2 TRP A 222     160.105 170.381 194.043  1.00 73.05           C
ATOM   1314  C   TRP A 222     160.969 176.428 197.284  1.00 73.05           C
ATOM   1315  O   TRP A 222     160.249 175.964 198.167  1.00 73.05           O
ATOM   1316  N   ALA A 223     161.682 177.559 197.461  1.00 30.71           N
ATOM   1317  CA  ALA A 223     161.750 178.244 198.724  1.00 30.71           C
ATOM   1318  CB  ALA A 223     162.618 179.512 198.666  1.00 30.71           C
ATOM   1319  C   ALA A 223     160.378 178.666 199.147  1.00 30.71           C
ATOM   1320  O   ALA A 223     160.012 178.530 200.314  1.00 30.71           O
ATOM   1321  N   GLY A 224     159.570 179.173 198.202  1.00 24.97           N
ATOM   1322  CA  GLY A 224     158.251 179.628 198.525  1.00 24.97           C
ATOM   1323  C   GLY A 224     157.489 178.463 199.064  1.00 24.97           C
ATOM   1324  O   GLY A 224     156.630 178.617 199.930  1.00 24.97           O
ATOM   1325  N   LEU A 225     157.758 177.262 198.523  1.00 46.02           N
ATOM   1326  CA  LEU A 225     157.085 176.079 198.963  1.00 46.02           C
ATOM   1327  CB  LEU A 225     157.434 174.841 198.122  1.00 46.02           C
ATOM   1328  CG  LEU A 225     156.651 173.585 198.542  1.00 46.02           C
ATOM   1329  CD1 LEU A 225     155.138 173.798 198.373  1.00 46.02           C
ATOM   1330  CD2 LEU A 225     157.154 172.337 197.799  1.00 46.02           C
ATOM   1331  C   LEU A 225     157.467 175.820 200.385  1.00 46.02           C
ATOM   1332  O   LEU A 225     156.638 175.394 201.184  1.00 46.02           O
ATOM   1333  N   ALA A 226     158.746 176.054 200.737  1.00 30.15           N
ATOM   1334  CA  ALA A 226     159.180 175.853 202.088  1.00 30.15           C
ATOM   1335  CB  ALA A 226     160.679 176.135 202.281  1.00 30.15           C
ATOM   1336  C   ALA A 226     158.425 176.811 202.957  1.00 30.15           C
ATOM   1337  O   ALA A 226     157.922 176.444 204.018  1.00 30.15           O
ATOM   1338  N   LEU A 227     158.288 178.068 202.498  1.00 47.35           N
ATOM   1339  CA  LEU A 227     157.619 179.081 203.263  1.00 47.35           C
ATOM   1340  CB  LEU A 227     157.598 180.438 202.524  1.00 47.35           C
ATOM   1341  CG  LEU A 227     157.083 181.658 203.326  1.00 47.35           C
ATOM   1342  CD1 LEU A 227     157.142 182.928 202.464  1.00 47.35           C
ATOM   1343  CD2 LEU A 227     155.681 181.448 203.922  1.00 47.35           C
ATOM   1344  C   LEU A 227     156.217 178.599 203.451  1.00 47.35           C
ATOM   1345  O   LEU A 227     155.625 178.768 204.515  1.00 47.35           O
ATOM   1346  N   LEU A 228     155.650 177.993 202.396  1.00160.56           N
ATOM   1347  CA  LEU A 228     154.316 177.473 202.411  1.00160.56           C
ATOM   1348  CB  LEU A 228     153.830 177.020 201.024  1.00160.56           C
ATOM   1349  CG  LEU A 228     153.704 178.165 200.002  1.00160.56           C
ATOM   1350  CD1 LEU A 228     153.213 177.643 198.642  1.00160.56           C
ATOM   1351  CD2 LEU A 228     152.836 179.310 200.547  1.00160.56           C
ATOM   1352  C   LEU A 228     154.229 176.278 203.315  1.00160.56           C
ATOM   1353  O   LEU A 228     153.152 175.986 203.828  1.00160.56           O
ATOM   1354  N   SER A 229     155.326 175.498 203.438  1.00 90.00           N
ATOM   1355  CA  SER A 229     155.364 174.296 204.233  1.00 90.00           C
ATOM   1356  CB  SER A 229     156.636 173.466 203.990  1.00 90.00           C
ATOM   1357  OG  SER A 229     156.673 173.011 202.646  1.00 90.00           O
ATOM   1358  C   SER A 229     155.313 174.602 205.702  1.00 90.00           C
ATOM   1359  O   SER A 229     154.446 174.109 206.423  1.00 90.00           O
ATOM   1360  N   ILE A 230     156.244 175.453 206.173  1.00142.39           N
ATOM   1361  CA  ILE A 230     156.377 175.814 207.556  1.00142.39           C
ATOM   1362  CB  ILE A 230     157.533 176.758 207.777  1.00142.39           C
ATOM   1363  CG1 ILE A 230     157.851 176.959 209.273  1.00142.39           C
ATOM   1364  CG2 ILE A 230     157.228 178.062 207.022  1.00142.39           C
ATOM   1365  CD1 ILE A 230     156.781 177.715 210.061  1.00142.39           C
ATOM   1366  C   ILE A 230     155.107 176.481 207.982  1.00142.39           C
ATOM   1367  O   ILE A 230     154.626 176.285 209.096  1.00142.39           O
ATOM   1368  N   GLN A 231     154.514 177.276 207.080  1.00 74.46           N
ATOM   1369  CA  GLN A 231     153.322 178.007 207.387  1.00 74.46           C
ATOM   1370  CB  GLN A 231     152.785 178.836 206.210  1.00 74.46           C
ATOM   1371  CG  GLN A 231     151.513 179.604 206.571  1.00 74.46           C
ATOM   1372  CD  GLN A 231     151.854 180.539 207.724  1.00 74.46           C
ATOM   1373  OE1 GLN A 231     151.329 180.402 208.828  1.00 74.46           O
ATOM   1374  NE2 GLN A 231     152.764 181.515 207.464  1.00 74.46           N
ATOM   1375  C   GLN A 231     152.261 177.028 207.778  1.00 74.46           C
ATOM   1376  O   GLN A 231     151.301 177.394 208.454  1.00 74.46           O
ATOM   1377  N   GLY A 232     152.328 175.803 207.224  1.00 65.69           N
ATOM   1378  CA  GLY A 232     151.434 174.738 207.582  1.00 65.69           C
ATOM   1379  C   GLY A 232     151.758 174.138 208.921  1.00 65.69           C
ATOM   1380  O   GLY A 232     150.845 173.766 209.651  1.00 65.69           O
ATOM   1381  N   GLY A 233     153.059 173.920 209.223  1.00 50.29           N
ATOM   1382  CA  GLY A 233     153.505 173.283 210.442  1.00 50.29           C
ATOM   1383  C   GLY A 233     153.368 174.156 211.653  1.00 50.29           C
ATOM   1384  O   GLY A 233     152.838 173.738 212.682  1.00 50.29           O
ATOM   1385  N   ALA A 234     153.823 175.415 211.536  1.00 73.48           N
ATOM   1386  CA  ALA A 234     153.861 176.346 212.623  1.00 73.48           C
ATOM   1387  CB  ALA A 234     154.396 177.727 212.209  1.00 73.48           C
ATOM   1388  C   ALA A 234     152.459 176.526 213.089  1.00 73.48           C
ATOM   1389  O   ALA A 234     152.206 176.945 214.213  1.00 73.48           O
ATOM   1390  N   LEU A 235     151.511 176.399 212.161  1.00133.79           N
ATOM   1391  CA  LEU A 235     150.118 176.422 212.475  1.00133.79           C
ATOM   1392  CB  LEU A 235     149.216 176.932 211.345  1.00133.79           C
ATOM   1393  CG  LEU A 235     149.449 178.426 211.068  1.00133.79           C
ATOM   1394  CD1 LEU A 235     148.277 179.031 210.284  1.00133.79           C
ATOM   1395  CD2 LEU A 235     149.779 179.193 212.357  1.00133.79           C
ATOM   1396  C   LEU A 235     149.571 175.111 212.973  1.00133.79           C
ATOM   1397  O   LEU A 235     148.456 175.102 213.486  1.00133.79           O
ATOM   1398  N   ALA A 236     150.200 173.960 212.635  1.00 72.14           N
ATOM   1399  CA  ALA A 236     149.717 172.672 213.084  1.00 72.14           C
ATOM   1400  CB  ALA A 236     150.292 171.512 212.254  1.00 72.14           C
ATOM   1401  C   ALA A 236     150.015 172.367 214.529  1.00 72.14           C
ATOM   1402  O   ALA A 236     149.115 172.092 215.321  1.00 72.14           O
ATOM   1403  N   TRP A 237     151.303 172.449 214.918  1.00103.36           N
ATOM   1404  CA  TRP A 237     151.750 172.111 216.244  1.00103.36           C
ATOM   1405  CB  TRP A 237     153.279 172.176 216.394  1.00103.36           C
ATOM   1406  CG  TRP A 237     153.786 171.922 217.796  1.00103.36           C
ATOM   1407  CD2 TRP A 237     154.051 170.623 218.348  1.00103.36           C
ATOM   1408  CD1 TRP A 237     154.084 172.824 218.775  1.00103.36           C
ATOM   1409  NE1 TRP A 237     154.522 172.169 219.901  1.00103.36           N
ATOM   1410  CE2 TRP A 237     154.507 170.813 219.652  1.00103.36           C
ATOM   1411  CE3 TRP A 237     153.924 169.373 217.813  1.00103.36           C
ATOM   1412  CZ2 TRP A 237     154.845 169.753 220.443  1.00103.36           C
ATOM   1413  CZ3 TRP A 237     154.269 168.306 218.612  1.00103.36           C
ATOM   1414  CH2 TRP A 237     154.720 168.492 219.902  1.00103.36           C
ATOM   1415  C   TRP A 237     151.168 173.108 217.171  1.00103.36           C
ATOM   1416  O   TRP A 237     150.793 172.817 218.305  1.00103.36           O
ATOM   1417  N   LEU A 238     151.085 174.338 216.668  1.00112.89           N
ATOM   1418  CA  LEU A 238     150.614 175.448 217.409  1.00112.89           C
ATOM   1419  CB  LEU A 238     150.790 176.781 216.661  1.00112.89           C
ATOM   1420  CG  LEU A 238     150.490 178.012 217.532  1.00112.89           C
ATOM   1421  CD1 LEU A 238     151.381 178.031 218.786  1.00112.89           C
ATOM   1422  CD2 LEU A 238     150.614 179.307 216.715  1.00112.89           C
ATOM   1423  C   LEU A 238     149.162 175.256 217.781  1.00112.89           C
ATOM   1424  O   LEU A 238     148.666 175.936 218.673  1.00112.89           O
ATOM   1425  N   THR A 239     148.387 174.497 216.983  1.00189.16           N
ATOM   1426  CA  THR A 239     146.992 174.240 217.250  1.00189.16           C
ATOM   1427  CB  THR A 239     146.170 174.211 215.993  1.00189.16           C
ATOM   1428  OG1 THR A 239     144.787 174.236 216.315  1.00189.16           O
ATOM   1429  CG2 THR A 239     146.507 172.939 215.199  1.00189.16           C
ATOM   1430  C   THR A 239     146.614 173.008 218.048  1.00189.16           C
ATOM   1431  O   THR A 239     145.582 173.019 218.719  1.00189.16           O
ATOM   1432  N   TRP A 240     147.279 171.850 217.826  1.00109.67           N
ATOM   1433  CA  TRP A 240     146.917 170.658 218.559  1.00109.67           C
ATOM   1434  CB  TRP A 240     147.226 169.367 217.790  1.00109.67           C
ATOM   1435  CG  TRP A 240     146.335 169.180 216.590  1.00109.67           C
ATOM   1436  CD2 TRP A 240     146.052 167.907 215.992  1.00109.67           C
ATOM   1437  CD1 TRP A 240     145.629 170.108 215.883  1.00109.67           C
ATOM   1438  NE1 TRP A 240     144.923 169.493 214.877  1.00109.67           N
ATOM   1439  CE2 TRP A 240     145.173 168.136 214.934  1.00109.67           C
ATOM   1440  CE3 TRP A 240     146.484 166.649 216.304  1.00109.67           C
ATOM   1441  CZ2 TRP A 240     144.712 167.105 214.167  1.00109.67           C
ATOM   1442  CZ3 TRP A 240     146.021 165.612 215.525  1.00109.67           C
ATOM   1443  CH2 TRP A 240     145.151 165.837 214.478  1.00109.67           C
ATOM   1444  C   TRP A 240     147.557 170.528 219.912  1.00109.67           C
ATOM   1445  O   TRP A 240     146.893 170.529 220.948  1.00109.67           O
ATOM   1446  N   TRP A 241     148.899 170.374 219.902  1.00 77.61           N
ATOM   1447  CA  TRP A 241     149.708 170.164 221.071  1.00 77.61           C
ATOM   1448  CB  TRP A 241     151.118 169.666 220.727  1.00 77.61           C
ATOM   1449  CG  TRP A 241     151.103 168.242 220.233  1.00 77.61           C
ATOM   1450  CD2 TRP A 241     150.787 167.857 218.886  1.00 77.61           C
ATOM   1451  CD1 TRP A 241     151.330 167.087 220.923  1.00 77.61           C
ATOM   1452  NE1 TRP A 241     151.173 166.005 220.091  1.00 77.61           N
ATOM   1453  CE2 TRP A 241     150.838 166.464 218.834  1.00 77.61           C
ATOM   1454  CE3 TRP A 241     150.474 168.602 217.786  1.00 77.61           C
ATOM   1455  CZ2 TRP A 241     150.576 165.792 217.675  1.00 77.61           C
ATOM   1456  CZ3 TRP A 241     150.215 167.921 216.617  1.00 77.61           C
ATOM   1457  CH2 TRP A 241     150.265 166.543 216.563  1.00 77.61           C
ATOM   1458  C   TRP A 241     149.818 171.414 221.868  1.00 77.61           C
ATOM   1459  O   TRP A 241     149.665 171.400 223.088  1.00 77.61           O
ATOM   1460  N   VAL A 242     150.068 172.551 221.199  1.00178.70           N
ATOM   1461  CA  VAL A 242     150.211 173.730 221.988  1.00178.70           C
ATOM   1462  CB  VAL A 242     151.252 174.736 221.571  1.00178.70           C
ATOM   1463  CG1 VAL A 242     152.611 174.019 221.511  1.00178.70           C
ATOM   1464  CG2 VAL A 242     150.845 175.461 220.301  1.00178.70           C
ATOM   1465  C   VAL A 242     148.860 174.342 222.180  1.00178.70           C
ATOM   1466  O   VAL A 242     147.871 173.618 222.259  1.00178.70           O
ATOM   1467  N   TYR A 243     148.763 175.683 222.170  1.00148.08           N
ATOM   1468  CA  TYR A 243     147.675 176.369 222.803  1.00148.08           C
ATOM   1469  CB  TYR A 243     147.590 177.837 222.375  1.00148.08           C
ATOM   1470  CG  TYR A 243     148.937 178.475 222.340  1.00148.08           C
ATOM   1471  CD1 TYR A 243     149.758 178.500 223.438  1.00148.08           C
ATOM   1472  CD2 TYR A 243     149.358 179.102 221.189  1.00148.08           C
ATOM   1473  CE1 TYR A 243     150.990 179.108 223.382  1.00148.08           C
ATOM   1474  CE2 TYR A 243     150.587 179.714 221.123  1.00148.08           C
ATOM   1475  CZ  TYR A 243     151.408 179.715 222.223  1.00148.08           C
ATOM   1476  OH  TYR A 243     152.671 180.341 222.164  1.00148.08           O
ATOM   1477  C   TYR A 243     146.292 175.844 222.498  1.00148.08           C
ATOM   1478  O   TYR A 243     145.660 175.307 223.407  1.00148.08           O
ATOM   1479  N   SER A 244     145.778 175.926 221.248  1.00 77.96           N
ATOM   1480  CA  SER A 244     144.424 175.467 221.023  1.00 77.96           C
ATOM   1481  CB  SER A 244     143.394 176.073 221.991  1.00 77.96           C
ATOM   1482  OG  SER A 244     143.193 177.446 221.688  1.00 77.96           O
ATOM   1483  C   SER A 244     143.990 175.908 219.655  1.00 77.96           C
ATOM   1484  O   SER A 244     144.774 176.494 218.912  1.00 77.96           O
ATOM   1485  N   TRP A 245     142.762 175.511 219.239  1.00110.69           N
ATOM   1486  CA  TRP A 245     142.166 176.009 218.026  1.00110.69           C
ATOM   1487  CB  TRP A 245     141.058 175.111 217.448  1.00110.69           C
ATOM   1488  CG  TRP A 245     140.289 175.781 216.330  1.00110.69           C
ATOM   1489  CD2 TRP A 245     140.866 176.185 215.078  1.00110.69           C
ATOM   1490  CD1 TRP A 245     138.991 176.204 216.309  1.00110.69           C
ATOM   1491  NE1 TRP A 245     138.719 176.833 215.117  1.00110.69           N
ATOM   1492  CE2 TRP A 245     139.867 176.834 214.352  1.00110.69           C
ATOM   1493  CE3 TRP A 245     142.129 176.041 214.578  1.00110.69           C
ATOM   1494  CZ2 TRP A 245     140.117 177.348 213.111  1.00110.69           C
ATOM   1495  CZ3 TRP A 245     142.374 176.550 213.321  1.00110.69           C
ATOM   1496  CH2 TRP A 245     141.387 177.191 212.601  1.00110.69           C
ATOM   1497  C   TRP A 245     141.578 177.383 218.199  1.00110.69           C
ATOM   1498  O   TRP A 245     141.833 178.292 217.409  1.00110.69           O
ATOM   1499  N   ASP A 246     140.822 177.582 219.296  1.00 81.08           N
ATOM   1500  CA  ASP A 246     139.990 178.739 219.489  1.00 81.08           C
ATOM   1501  CB  ASP A 246     139.275 178.729 220.851  1.00 81.08           C
ATOM   1502  CG  ASP A 246     138.174 179.780 220.815  1.00 81.08           C
ATOM   1503  OD1 ASP A 246     137.321 179.708 219.890  1.00 81.08           O
ATOM   1504  OD2 ASP A 246     138.179 180.675 221.702  1.00 81.08           O
ATOM   1505  C   ASP A 246     140.800 179.990 219.435  1.00 81.08           C
ATOM   1506  O   ASP A 246     140.277 181.041 219.071  1.00 81.08           O
ATOM   1507  N   ILE A 247     142.043 179.938 219.936  1.00119.86           N
ATOM   1508  CA  ILE A 247     142.949 181.050 219.891  1.00119.86           C
ATOM   1509  CB  ILE A 247     144.044 181.048 220.911  1.00119.86           C
ATOM   1510  CG1 ILE A 247     145.083 179.960 220.638  1.00119.86           C
ATOM   1511  CG2 ILE A 247     143.381 180.932 222.292  1.00119.86           C
ATOM   1512  CD1 ILE A 247     146.404 180.300 221.318  1.00119.86           C
ATOM   1513  C   ILE A 247     143.612 181.211 218.549  1.00119.86           C
ATOM   1514  O   ILE A 247     144.096 182.294 218.247  1.00119.86           O
ATOM   1515  N   MET A 248     143.842 180.111 217.802  1.00 96.72           N
ATOM   1516  CA  MET A 248     144.514 180.155 216.526  1.00 96.72           C
ATOM   1517  CB  MET A 248     144.936 178.770 216.016  1.00 96.72           C
ATOM   1518  CG  MET A 248     146.109 178.207 216.808  1.00 96.72           C
ATOM   1519  SD  MET A 248     147.534 179.330 216.806  1.00 96.72           S
ATOM   1520  CE  MET A 248     147.610 179.433 214.994  1.00 96.72           C
ATOM   1521  C   MET A 248     143.688 180.771 215.453  1.00 96.72           C
ATOM   1522  O   MET A 248     144.193 181.529 214.627  1.00 96.72           O
ATOM   1523  N   GLU A 249     142.382 180.479 215.449  1.00 66.88           N
ATOM   1524  CA  GLU A 249     141.549 180.895 214.361  1.00 66.88           C
ATOM   1525  CB  GLU A 249     140.070 180.517 214.556  1.00 66.88           C
ATOM   1526  CG  GLU A 249     139.200 180.870 213.347  1.00 66.88           C
ATOM   1527  CD  GLU A 249     137.776 180.412 213.627  1.00 66.88           C
ATOM   1528  OE1 GLU A 249     137.453 180.166 214.820  1.00 66.88           O
ATOM   1529  OE2 GLU A 249     136.993 180.303 212.647  1.00 66.88           O
ATOM   1530  C   GLU A 249     141.623 182.382 214.168  1.00 66.88           C
ATOM   1531  O   GLU A 249     141.738 182.821 213.025  1.00 66.88           O
ATOM   1532  N   PRO A 250     141.592 183.195 215.191  1.00108.19           N
ATOM   1533  CA  PRO A 250     141.671 184.614 215.018  1.00108.19           C
ATOM   1534  CD  PRO A 250     141.064 182.835 216.495  1.00108.19           C
ATOM   1535  CB  PRO A 250     141.426 185.225 216.403  1.00108.19           C
ATOM   1536  CG  PRO A 250     141.459 184.030 217.376  1.00108.19           C
ATOM   1537  C   PRO A 250     142.968 184.995 214.385  1.00108.19           C
ATOM   1538  O   PRO A 250     143.078 186.141 213.965  1.00108.19           O
ATOM   1539  N   VAL A 251     144.004 184.138 214.474  1.00 73.93           N
ATOM   1540  CA  VAL A 251     145.239 184.294 213.752  1.00 73.93           C
ATOM   1541  CB  VAL A 251     146.384 183.610 214.439  1.00 73.93           C
ATOM   1542  CG1 VAL A 251     147.645 183.761 213.572  1.00 73.93           C
ATOM   1543  CG2 VAL A 251     146.521 184.205 215.852  1.00 73.93           C
ATOM   1544  C   VAL A 251     145.126 183.724 212.361  1.00 73.93           C
ATOM   1545  O   VAL A 251     145.585 184.329 211.394  1.00 73.93           O
ATOM   1546  N   THR A 252     144.486 182.535 212.233  1.00140.63           N
ATOM   1547  CA  THR A 252     144.391 181.815 210.990  1.00140.63           C
ATOM   1548  CB  THR A 252     143.641 180.513 211.082  1.00140.63           C
ATOM   1549  OG1 THR A 252     142.351 180.715 211.635  1.00140.63           O
ATOM   1550  CG2 THR A 252     144.445 179.507 211.916  1.00140.63           C
ATOM   1551  C   THR A 252     143.703 182.667 209.975  1.00140.63           C
ATOM   1552  O   THR A 252     144.124 182.722 208.821  1.00140.63           O
ATOM   1553  N   TYR A 253     142.612 183.343 210.371  1.00 64.09           N
ATOM   1554  CA  TYR A 253     141.882 184.197 209.480  1.00 64.09           C
ATOM   1555  CB  TYR A 253     140.614 184.749 210.151  1.00 64.09           C
ATOM   1556  CG  TYR A 253     139.926 185.669 209.204  1.00 64.09           C
ATOM   1557  CD1 TYR A 253     139.087 185.178 208.231  1.00 64.09           C
ATOM   1558  CD2 TYR A 253     140.119 187.027 209.299  1.00 64.09           C
ATOM   1559  CE1 TYR A 253     138.451 186.032 207.361  1.00 64.09           C
ATOM   1560  CE2 TYR A 253     139.487 187.885 208.432  1.00 64.09           C
ATOM   1561  CZ  TYR A 253     138.651 187.388 207.462  1.00 64.09           C
ATOM   1562  OH  TYR A 253     137.999 188.267 206.572  1.00 64.09           O
ATOM   1563  C   TYR A 253     142.738 185.366 209.091  1.00 64.09           C
ATOM   1564  O   TYR A 253     142.865 185.704 207.915  1.00 64.09           O
ATOM   1565  N   PHE A 254     143.398 185.978 210.088  1.00128.96           N
ATOM   1566  CA  PHE A 254     144.216 187.147 209.936  1.00128.96           C
ATOM   1567  CB  PHE A 254     144.810 187.609 211.281  1.00128.96           C
ATOM   1568  CG  PHE A 254     143.792 188.420 212.017  1.00128.96           C
ATOM   1569  CD1 PHE A 254     142.474 188.031 212.085  1.00128.96           C
ATOM   1570  CD2 PHE A 254     144.177 189.555 212.695  1.00128.96           C
ATOM   1571  CE1 PHE A 254     141.552 188.782 212.778  1.00128.96           C
ATOM   1572  CE2 PHE A 254     143.262 190.309 213.392  1.00128.96           C
ATOM   1573  CZ  PHE A 254     141.944 189.926 213.431  1.00128.96           C
ATOM   1574  C   PHE A 254     145.341 186.879 208.984  1.00128.96           C
ATOM   1575  O   PHE A 254     145.767 187.790 208.282  1.00128.96           O
ATOM   1576  N   ILE A 255     145.906 185.659 208.973  1.00 57.89           N
ATOM   1577  CA  ILE A 255     147.014 185.382 208.100  1.00 57.89           C
ATOM   1578  CB  ILE A 255     147.702 184.085 208.403  1.00 57.89           C
ATOM   1579  CG1 ILE A 255     149.066 184.051 207.699  1.00 57.89           C
ATOM   1580  CG2 ILE A 255     146.769 182.924 208.019  1.00 57.89           C
ATOM   1581  CD1 ILE A 255     149.990 182.961 208.231  1.00 57.89           C
ATOM   1582  C   ILE A 255     146.606 185.388 206.654  1.00 57.89           C
ATOM   1583  O   ILE A 255     147.320 185.939 205.818  1.00 57.89           O
ATOM   1584  N   THR A 256     145.456 184.768 206.313  1.00101.47           N
ATOM   1585  CA  THR A 256     145.014 184.677 204.945  1.00101.47           C
ATOM   1586  CB  THR A 256     143.717 183.939 204.830  1.00101.47           C
ATOM   1587  OG1 THR A 256     143.833 182.658 205.426  1.00101.47           O
ATOM   1588  CG2 THR A 256     143.377 183.787 203.341  1.00101.47           C
ATOM   1589  C   THR A 256     144.768 186.060 204.431  1.00101.47           C
ATOM   1590  O   THR A 256     145.212 186.435 203.346  1.00101.47           O
ATOM   1591  N   PHE A 257     144.068 186.859 205.248  1.00 70.40           N
ATOM   1592  CA  PHE A 257     143.717 188.216 204.970  1.00 70.40           C
ATOM   1593  CB  PHE A 257     142.903 188.819 206.130  1.00 70.40           C
ATOM   1594  CG  PHE A 257     142.365 190.146 205.728  1.00 70.40           C
ATOM   1595  CD1 PHE A 257     141.264 190.223 204.907  1.00 70.40           C
ATOM   1596  CD2 PHE A 257     142.940 191.308 206.187  1.00 70.40           C
ATOM   1597  CE1 PHE A 257     140.753 191.443 204.534  1.00 70.40           C
ATOM   1598  CE2 PHE A 257     142.432 192.531 205.817  1.00 70.40           C
ATOM   1599  CZ  PHE A 257     141.339 192.600 204.988  1.00 70.40           C
ATOM   1600  C   PHE A 257     145.013 188.940 204.854  1.00 70.40           C
ATOM   1601  O   PHE A 257     145.131 189.916 204.117  1.00 70.40           O
ATOM   1602  N   ALA A 258     146.014 188.484 205.627  1.00 31.59           N
ATOM   1603  CA  ALA A 258     147.322 189.065 205.591  1.00 31.59           C
ATOM   1604  CB  ALA A 258     148.301 188.397 206.571  1.00 31.59           C
ATOM   1605  C   ALA A 258     147.883 188.897 204.208  1.00 31.59           C
ATOM   1606  O   ALA A 258     148.521 189.804 203.676  1.00 31.59           O
ATOM   1607  N   ASN A 259     147.664 187.719 203.591  1.00 88.61           N
ATOM   1608  CA  ASN A 259     148.186 187.428 202.283  1.00 88.61           C
ATOM   1609  CB  ASN A 259     147.919 185.972 201.861  1.00 88.61           C
ATOM   1610  CG  ASN A 259     148.517 185.746 200.479  1.00 88.61           C
ATOM   1611  OD1 ASN A 259     148.032 186.275 199.480  1.00 88.61           O
ATOM   1612  ND2 ASN A 259     149.605 184.933 200.418  1.00 88.61           N
ATOM   1613  C   ASN A 259     147.555 188.313 201.253  1.00 88.61           C
ATOM   1614  O   ASN A 259     148.242 188.856 200.388  1.00 88.61           O
ATOM   1615  N   SER A 260     146.228 188.519 201.346  1.00 78.60           N
ATOM   1616  CA  SER A 260     145.515 189.239 200.331  1.00 78.60           C
ATOM   1617  CB  SER A 260     144.029 189.441 200.675  1.00 78.60           C
ATOM   1618  OG  SER A 260     143.370 188.185 200.749  1.00 78.60           O
ATOM   1619  C   SER A 260     146.129 190.593 200.180  1.00 78.60           C
ATOM   1620  O   SER A 260     146.149 191.151 199.084  1.00 78.60           O
ATOM   1621  N   MET A 261     146.628 191.168 201.286  1.00 79.20           N
ATOM   1622  CA  MET A 261     147.268 192.447 201.237  1.00 79.20           C
ATOM   1623  CB  MET A 261     147.754 192.898 202.627  1.00 79.20           C
ATOM   1624  CG  MET A 261     146.668 192.917 203.705  1.00 79.20           C
ATOM   1625  SD  MET A 261     147.241 193.449 205.347  1.00 79.20           S
ATOM   1626  CE  MET A 261     145.643 193.184 206.168  1.00 79.20           C
ATOM   1627  C   MET A 261     148.510 192.326 200.415  1.00 79.20           C
ATOM   1628  O   MET A 261     148.763 193.149 199.545  1.00 79.20           O
ATOM   1629  N   VAL A 262     149.309 191.268 200.644  1.00 32.09           N
ATOM   1630  CA  VAL A 262     150.582 191.126 199.989  1.00 32.09           C
ATOM   1631  CB  VAL A 262     151.320 189.895 200.427  1.00 32.09           C
ATOM   1632  CG1 VAL A 262     152.622 189.783 199.615  1.00 32.09           C
ATOM   1633  CG2 VAL A 262     151.538 189.973 201.948  1.00 32.09           C
ATOM   1634  C   VAL A 262     150.381 191.028 198.512  1.00 32.09           C
ATOM   1635  O   VAL A 262     151.121 191.624 197.734  1.00 32.09           O
ATOM   1636  N   PHE A 263     149.358 190.270 198.094  1.00106.34           N
ATOM   1637  CA  PHE A 263     149.021 190.041 196.718  1.00106.34           C
ATOM   1638  CB  PHE A 263     147.719 189.215 196.720  1.00106.34           C
ATOM   1639  CG  PHE A 263     147.171 188.879 195.380  1.00106.34           C
ATOM   1640  CD1 PHE A 263     147.633 187.791 194.678  1.00106.34           C
ATOM   1641  CD2 PHE A 263     146.156 189.639 194.850  1.00106.34           C
ATOM   1642  CE1 PHE A 263     147.100 187.480 193.449  1.00106.34           C
ATOM   1643  CE2 PHE A 263     145.621 189.332 193.623  1.00106.34           C
ATOM   1644  CZ  PHE A 263     146.094 188.252 192.921  1.00106.34           C
ATOM   1645  C   PHE A 263     148.766 191.382 196.098  1.00106.34           C
ATOM   1646  O   PHE A 263     149.363 191.748 195.085  1.00106.34           O
ATOM   1647  N   PHE A 264     147.898 192.174 196.746  1.00 48.46           N
ATOM   1648  CA  PHE A 264     147.513 193.472 196.275  1.00 48.46           C
ATOM   1649  CB  PHE A 264     146.426 194.089 197.174  1.00 48.46           C
ATOM   1650  CG  PHE A 264     146.030 195.419 196.635  1.00 48.46           C
ATOM   1651  CD1 PHE A 264     145.118 195.518 195.610  1.00 48.46           C
ATOM   1652  CD2 PHE A 264     146.562 196.570 197.168  1.00 48.46           C
ATOM   1653  CE1 PHE A 264     144.749 196.748 195.118  1.00 48.46           C
ATOM   1654  CE2 PHE A 264     146.196 197.802 196.680  1.00 48.46           C
ATOM   1655  CZ  PHE A 264     145.289 197.892 195.653  1.00 48.46           C
ATOM   1656  C   PHE A 264     148.711 194.374 196.295  1.00 48.46           C
ATOM   1657  O   PHE A 264     148.921 195.172 195.385  1.00 48.46           O
ATOM   1658  N   ALA A 265     149.524 194.270 197.358  1.00 32.39           N
ATOM   1659  CA  ALA A 265     150.695 195.071 197.556  1.00 32.39           C
ATOM   1660  CB  ALA A 265     151.411 194.765 198.882  1.00 32.39           C
ATOM   1661  C   ALA A 265     151.650 194.782 196.446  1.00 32.39           C
ATOM   1662  O   ALA A 265     152.312 195.683 195.941  1.00 32.39           O
ATOM   1663  N   TYR A 266     151.741 193.504 196.045  1.00 47.67           N
ATOM   1664  CA  TYR A 266     152.616 193.065 194.997  1.00 47.67           C
ATOM   1665  CB  TYR A 266     152.511 191.546 194.775  1.00 47.67           C
ATOM   1666  CG  TYR A 266     153.373 191.149 193.627  1.00 47.67           C
ATOM   1667  CD1 TYR A 266     154.726 190.965 193.790  1.00 47.67           C
ATOM   1668  CD2 TYR A 266     152.817 190.947 192.384  1.00 47.67           C
ATOM   1669  CE1 TYR A 266     155.514 190.591 192.727  1.00 47.67           C
ATOM   1670  CE2 TYR A 266     153.599 190.573 191.318  1.00 47.67           C
ATOM   1671  CZ  TYR A 266     154.950 190.395 191.489  1.00 47.67           C
ATOM   1672  OH  TYR A 266     155.754 190.010 190.395  1.00 47.67           O
ATOM   1673  C   TYR A 266     152.185 193.748 193.740  1.00 47.67           C
ATOM   1674  O   TYR A 266     153.006 194.246 192.971  1.00 47.67           O
ATOM   1675  N   PHE A 267     150.861 193.803 193.522  1.00 64.25           N
ATOM   1676  CA  PHE A 267     150.295 194.411 192.355  1.00 64.25           C
ATOM   1677  CB  PHE A 267     148.760 194.286 192.331  1.00 64.25           C
ATOM   1678  CG  PHE A 267     148.228 195.175 191.262  1.00 64.25           C
ATOM   1679  CD1 PHE A 267     148.386 194.865 189.931  1.00 64.25           C
ATOM   1680  CD2 PHE A 267     147.545 196.318 191.604  1.00 64.25           C
ATOM   1681  CE1 PHE A 267     147.883 195.696 188.957  1.00 64.25           C
ATOM   1682  CE2 PHE A 267     147.040 197.151 190.635  1.00 64.25           C
ATOM   1683  CZ  PHE A 267     147.211 196.842 189.308  1.00 64.25           C
ATOM   1684  C   PHE A 267     150.655 195.866 192.345  1.00 64.25           C
ATOM   1685  O   PHE A 267     150.900 196.442 191.286  1.00 64.25           O
ATOM   1686  N   ILE A 268     150.623 196.516 193.524  1.00 50.23           N
ATOM   1687  CA  ILE A 268     150.995 197.900 193.628  1.00 50.23           C
ATOM   1688  CB  ILE A 268     150.738 198.481 194.988  1.00 50.23           C
ATOM   1689  CG1 ILE A 268     149.246 198.433 195.347  1.00 50.23           C
ATOM   1690  CG2 ILE A 268     151.330 199.900 195.005  1.00 50.23           C
ATOM   1691  CD1 ILE A 268     148.982 198.756 196.817  1.00 50.23           C
ATOM   1692  C   ILE A 268     152.471 198.048 193.402  1.00 50.23           C
ATOM   1693  O   ILE A 268     152.922 198.962 192.712  1.00 50.23           O
ATOM   1694  N   VAL A 269     153.270 197.153 194.011  1.00 36.18           N
ATOM   1695  CA  VAL A 269     154.696 197.252 193.910  1.00 36.18           C
ATOM   1696  CB  VAL A 269     155.408 196.146 194.632  1.00 36.18           C
ATOM   1697  CG1 VAL A 269     156.918 196.285 194.371  1.00 36.18           C
ATOM   1698  CG2 VAL A 269     155.024 196.203 196.120  1.00 36.18           C
ATOM   1699  C   VAL A 269     155.066 197.152 192.467  1.00 36.18           C
ATOM   1700  O   VAL A 269     155.786 198.003 191.946  1.00 36.18           O
ATOM   1701  N   THR A 270     154.565 196.106 191.782  1.00 53.64           N
ATOM   1702  CA  THR A 270     154.844 195.944 190.387  1.00 53.64           C
ATOM   1703  CB  THR A 270     155.799 194.818 190.113  1.00 53.64           C
ATOM   1704  OG1 THR A 270     156.999 195.012 190.848  1.00 53.64           O
ATOM   1705  CG2 THR A 270     156.122 194.801 188.611  1.00 53.64           C
ATOM   1706  C   THR A 270     153.530 195.622 189.744  1.00 53.64           C
ATOM   1707  O   THR A 270     152.714 194.907 190.322  1.00 53.64           O
ATOM   1708  N   ARG A 271     153.294 196.117 188.512  1.00 99.62           N
ATOM   1709  CA  ARG A 271     151.989 195.954 187.933  1.00 99.62           C
ATOM   1710  CB  ARG A 271     151.704 196.948 186.790  1.00 99.62           C
ATOM   1711  CG  ARG A 271     151.376 198.370 187.260  1.00 99.62           C
ATOM   1712  CD  ARG A 271     152.529 199.104 187.947  1.00 99.62           C
ATOM   1713  NE  ARG A 271     152.035 200.458 188.333  1.00 99.62           N
ATOM   1714  CZ  ARG A 271     152.203 201.514 187.484  1.00 99.62           C
ATOM   1715  NH1 ARG A 271     152.819 201.326 186.280  1.00 99.62           N
ATOM   1716  NH2 ARG A 271     151.762 202.757 187.837  1.00 99.62           N
ATOM   1717  C   ARG A 271     151.798 194.571 187.394  1.00 99.62           C
ATOM   1718  O   ARG A 271     151.998 194.315 186.206  1.00 99.62           O
ATOM   1719  N   GLN A 272     151.376 193.647 188.280  1.00 98.88           N
ATOM   1720  CA  GLN A 272     151.023 192.307 187.909  1.00 98.88           C
ATOM   1721  CB  GLN A 272     152.183 191.294 187.835  1.00 98.88           C
ATOM   1722  CG  GLN A 272     152.993 191.336 186.535  1.00 98.88           C
ATOM   1723  CD  GLN A 272     154.136 192.325 186.678  1.00 98.88           C
ATOM   1724  OE1 GLN A 272     154.247 193.023 187.683  1.00 98.88           O
ATOM   1725  NE2 GLN A 272     155.017 192.381 185.643  1.00 98.88           N
ATOM   1726  C   GLN A 272     150.065 191.791 188.937  1.00 98.88           C
ATOM   1727  O   GLN A 272     150.145 192.130 190.116  1.00 98.88           O
ATOM   1728  N   ASP A 273     149.148 190.918 188.486  1.00 88.18           N
ATOM   1729  CA  ASP A 273     148.106 190.289 189.248  1.00 88.18           C
ATOM   1730  CB  ASP A 273     147.169 189.422 188.393  1.00 88.18           C
ATOM   1731  CG  ASP A 273     146.447 190.312 187.402  1.00 88.18           C
ATOM   1732  OD1 ASP A 273     146.932 191.450 187.166  1.00 88.18           O
ATOM   1733  OD2 ASP A 273     145.402 189.864 186.857  1.00 88.18           O
ATOM   1734  C   ASP A 273     148.730 189.340 190.219  1.00 88.18           C
ATOM   1735  O   ASP A 273     148.045 188.800 191.083  1.00 88.18           O
ATOM   1736  N   TYR A 274     150.042 189.077 190.085  1.00 96.93           N
ATOM   1737  CA  TYR A 274     150.691 188.115 190.932  1.00 96.93           C
ATOM   1738  CB  TYR A 274     150.570 188.445 192.436  1.00 96.93           C
ATOM   1739  CG  TYR A 274     151.269 187.394 193.237  1.00 96.93           C
ATOM   1740  CD1 TYR A 274     152.643 187.300 193.231  1.00 96.93           C
ATOM   1741  CD2 TYR A 274     150.553 186.522 194.025  1.00 96.93           C
ATOM   1742  CE1 TYR A 274     153.285 186.337 193.976  1.00 96.93           C
ATOM   1743  CE2 TYR A 274     151.187 185.557 194.772  1.00 96.93           C
ATOM   1744  CZ  TYR A 274     152.557 185.462 194.746  1.00 96.93           C
ATOM   1745  OH  TYR A 274     153.211 184.473 195.512  1.00 96.93           O
ATOM   1746  C   TYR A 274     150.162 186.735 190.673  1.00 96.93           C
ATOM   1747  O   TYR A 274     149.524 186.115 191.522  1.00 96.93           O
ATOM   1748  N   THR A 275     150.388 186.252 189.431  1.00122.40           N
ATOM   1749  CA  THR A 275     150.119 184.894 189.046  1.00122.40           C
ATOM   1750  CB  THR A 275     149.497 184.779 187.684  1.00122.40           C
ATOM   1751  OG1 THR A 275     149.132 183.433 187.420  1.00122.40           O
ATOM   1752  CG2 THR A 275     150.504 185.280 186.634  1.00122.40           C
ATOM   1753  C   THR A 275     151.480 184.255 189.005  1.00122.40           C
ATOM   1754  O   THR A 275     152.440 184.867 188.545  1.00122.40           O
ATOM   1755  N   TYR A 276     151.605 182.999 189.475  1.00 65.04           N
ATOM   1756  CA  TYR A 276     152.902 182.404 189.679  1.00 65.04           C
ATOM   1757  CB  TYR A 276     152.811 180.987 190.265  1.00 65.04           C
ATOM   1758  CG  TYR A 276     151.963 181.080 191.483  1.00 65.04           C
ATOM   1759  CD1 TYR A 276     152.434 181.642 192.647  1.00 65.04           C
ATOM   1760  CD2 TYR A 276     150.680 180.588 191.447  1.00 65.04           C
ATOM   1761  CE1 TYR A 276     151.626 181.715 193.758  1.00 65.04           C
ATOM   1762  CE2 TYR A 276     149.869 180.658 192.553  1.00 65.04           C
ATOM   1763  CZ  TYR A 276     150.343 181.223 193.711  1.00 65.04           C
ATOM   1764  OH  TYR A 276     149.512 181.297 194.849  1.00 65.04           O
ATOM   1765  C   TYR A 276     153.684 182.282 188.408  1.00 65.04           C
ATOM   1766  O   TYR A 276     154.840 182.700 188.357  1.00 65.04           O
ATOM   1767  N   SER A 277     153.069 181.748 187.336  1.00 84.72           N
ATOM   1768  CA  SER A 277     153.812 181.496 186.135  1.00 84.72           C
ATOM   1769  CB  SER A 277     152.945 180.922 185.003  1.00 84.72           C
ATOM   1770  OG  SER A 277     153.739 180.700 183.847  1.00 84.72           O
ATOM   1771  C   SER A 277     154.405 182.780 185.654  1.00 84.72           C
ATOM   1772  O   SER A 277     155.502 182.777 185.100  1.00 84.72           O
ATOM   1773  N   ALA A 278     153.653 183.893 185.765  1.00 50.25           N
ATOM   1774  CA  ALA A 278     154.173 185.185 185.409  1.00 50.25           C
ATOM   1775  CB  ALA A 278     153.077 186.259 185.305  1.00 50.25           C
ATOM   1776  C   ALA A 278     155.172 185.681 186.419  1.00 50.25           C
ATOM   1777  O   ALA A 278     156.275 186.098 186.067  1.00 50.25           O
ATOM   1778  N   VAL A 279     154.819 185.590 187.719  1.00 49.00           N
ATOM   1779  CA  VAL A 279     155.598 186.167 188.781  1.00 49.00           C
ATOM   1780  CB  VAL A 279     155.002 185.955 190.143  1.00 49.00           C
ATOM   1781  CG1 VAL A 279     156.012 186.443 191.196  1.00 49.00           C
ATOM   1782  CG2 VAL A 279     153.650 186.685 190.207  1.00 49.00           C
ATOM   1783  C   VAL A 279     156.962 185.561 188.796  1.00 49.00           C
ATOM   1784  O   VAL A 279     157.944 186.242 189.087  1.00 49.00           O
ATOM   1785  N   LYS A 280     157.072 184.250 188.525  1.00 99.63           N
ATOM   1786  CA  LYS A 280     158.382 183.677 188.564  1.00 99.63           C
ATOM   1787  CB  LYS A 280     158.413 182.142 188.473  1.00 99.63           C
ATOM   1788  CG  LYS A 280     158.149 181.578 187.084  1.00 99.63           C
ATOM   1789  CD  LYS A 280     158.507 180.099 186.982  1.00 99.63           C
ATOM   1790  CE  LYS A 280     158.109 179.473 185.650  1.00 99.63           C
ATOM   1791  NZ  LYS A 280     158.113 178.002 185.786  1.00 99.63           N
ATOM   1792  C   LYS A 280     159.220 184.245 187.456  1.00 99.63           C
ATOM   1793  O   LYS A 280     160.391 184.553 187.662  1.00 99.63           O
ATOM   1794  N   SER A 281     158.641 184.428 186.254  1.00 73.94           N
ATOM   1795  CA  SER A 281     159.402 184.897 185.128  1.00 73.94           C
ATOM   1796  CB  SER A 281     158.566 185.004 183.840  1.00 73.94           C
ATOM   1797  OG  SER A 281     159.377 185.469 182.772  1.00 73.94           O
ATOM   1798  C   SER A 281     159.955 186.258 185.419  1.00 73.94           C
ATOM   1799  O   SER A 281     161.081 186.564 185.032  1.00 73.94           O
ATOM   1800  N   ARG A 282     159.175 187.126 186.091  1.00127.30           N
ATOM   1801  CA  ARG A 282     159.674 188.438 186.384  1.00127.30           C
ATOM   1802  CB  ARG A 282     158.632 189.363 187.034  1.00127.30           C
ATOM   1803  CG  ARG A 282     159.124 190.808 187.156  1.00127.30           C
ATOM   1804  CD  ARG A 282     158.067 191.780 187.681  1.00127.30           C
ATOM   1805  NE  ARG A 282     158.067 191.679 189.166  1.00127.30           N
ATOM   1806  CZ  ARG A 282     158.886 192.479 189.910  1.00127.30           C
ATOM   1807  NH1 ARG A 282     159.665 193.420 189.301  1.00127.30           N
ATOM   1808  NH2 ARG A 282     158.922 192.336 191.266  1.00127.30           N
ATOM   1809  C   ARG A 282     160.835 188.309 187.324  1.00127.30           C
ATOM   1810  O   ARG A 282     161.851 188.984 187.167  1.00127.30           O
ATOM   1811  N   GLN A 283     160.713 187.423 188.331  1.00 47.93           N
ATOM   1812  CA  GLN A 283     161.762 187.233 189.294  1.00 47.93           C
ATOM   1813  CB  GLN A 283     161.370 186.251 190.409  1.00 47.93           C
ATOM   1814  CG  GLN A 283     162.479 186.045 191.440  1.00 47.93           C
ATOM   1815  CD  GLN A 283     162.754 187.388 192.096  1.00 47.93           C
ATOM   1816  OE1 GLN A 283     163.805 187.992 191.887  1.00 47.93           O
ATOM   1817  NE2 GLN A 283     161.779 187.877 192.908  1.00 47.93           N
ATOM   1818  C   GLN A 283     162.967 186.675 188.598  1.00 47.93           C
ATOM   1819  O   GLN A 283     164.096 187.100 188.842  1.00 47.93           O
ATOM   1820  N   PHE A 284     162.741 185.719 187.679  1.00 57.26           N
ATOM   1821  CA  PHE A 284     163.773 185.076 186.919  1.00 57.26           C
ATOM   1822  CB  PHE A 284     163.170 184.080 185.909  1.00 57.26           C
ATOM   1823  CG  PHE A 284     164.231 183.575 184.991  1.00 57.26           C
ATOM   1824  CD1 PHE A 284     165.061 182.543 185.360  1.00 57.26           C
ATOM   1825  CD2 PHE A 284     164.379 184.135 183.742  1.00 57.26           C
ATOM   1826  CE1 PHE A 284     166.031 182.086 184.497  1.00 57.26           C
ATOM   1827  CE2 PHE A 284     165.345 183.682 182.876  1.00 57.26           C
ATOM   1828  CZ  PHE A 284     166.175 182.655 183.254  1.00 57.26           C
ATOM   1829  C   PHE A 284     164.500 186.131 186.149  1.00 57.26           C
ATOM   1830  O   PHE A 284     165.728 186.123 186.068  1.00 57.26           O
ATOM   1831  N   LEU A 285     163.752 187.085 185.571  1.00 61.75           N
ATOM   1832  CA  LEU A 285     164.348 188.093 184.746  1.00 61.75           C
ATOM   1833  CB  LEU A 285     163.313 188.962 184.012  1.00 61.75           C
ATOM   1834  CG  LEU A 285     163.947 189.892 182.962  1.00 61.75           C
ATOM   1835  CD1 LEU A 285     164.797 189.091 181.963  1.00 61.75           C
ATOM   1836  CD2 LEU A 285     162.876 190.729 182.244  1.00 61.75           C
ATOM   1837  C   LEU A 285     165.266 188.955 185.567  1.00 61.75           C
ATOM   1838  O   LEU A 285     166.281 189.434 185.062  1.00 61.75           O
ATOM   1839  N   GLN A 286     164.920 189.207 186.846  1.00 98.63           N
ATOM   1840  CA  GLN A 286     165.752 189.994 187.720  1.00 98.63           C
ATOM   1841  CB  GLN A 286     165.120 190.142 189.116  1.00 98.63           C
ATOM   1842  CG  GLN A 286     165.948 190.964 190.104  1.00 98.63           C
ATOM   1843  CD  GLN A 286     165.265 190.873 191.463  1.00 98.63           C
ATOM   1844  OE1 GLN A 286     164.040 190.815 191.554  1.00 98.63           O
ATOM   1845  NE2 GLN A 286     166.080 190.846 192.551  1.00 98.63           N
ATOM   1846  C   GLN A 286     167.060 189.288 187.926  1.00 98.63           C
ATOM   1847  O   GLN A 286     168.133 189.878 187.790  1.00 98.63           O
ATOM   1848  N   PHE A 287     167.002 187.975 188.208  1.00 76.39           N
ATOM   1849  CA  PHE A 287     168.192 187.228 188.491  1.00 76.39           C
ATOM   1850  CB  PHE A 287     167.954 185.740 188.806  1.00 76.39           C
ATOM   1851  CG  PHE A 287     167.257 185.633 190.116  1.00 76.39           C
ATOM   1852  CD1 PHE A 287     167.855 186.111 191.257  1.00 76.39           C
ATOM   1853  CD2 PHE A 287     166.032 185.015 190.213  1.00 76.39           C
ATOM   1854  CE1 PHE A 287     167.229 186.006 192.476  1.00 76.39           C
ATOM   1855  CE2 PHE A 287     165.402 184.906 191.430  1.00 76.39           C
ATOM   1856  CZ  PHE A 287     165.998 185.404 192.563  1.00 76.39           C
ATOM   1857  C   PHE A 287     169.054 187.263 187.279  1.00 76.39           C
ATOM   1858  O   PHE A 287     170.278 187.227 187.381  1.00 76.39           O
ATOM   1859  N   PHE A 288     168.428 187.252 186.092  1.00 65.52           N
ATOM   1860  CA  PHE A 288     169.181 187.241 184.873  1.00 65.52           C
ATOM   1861  CB  PHE A 288     168.256 187.106 183.650  1.00 65.52           C
ATOM   1862  CG  PHE A 288     169.083 186.795 182.452  1.00 65.52           C
ATOM   1863  CD1 PHE A 288     169.455 185.497 182.188  1.00 65.52           C
ATOM   1864  CD2 PHE A 288     169.478 187.792 181.591  1.00 65.52           C
ATOM   1865  CE1 PHE A 288     170.216 185.196 181.084  1.00 65.52           C
ATOM   1866  CE2 PHE A 288     170.239 187.497 180.485  1.00 65.52           C
ATOM   1867  CZ  PHE A 288     170.610 186.198 180.230  1.00 65.52           C
ATOM   1868  C   PHE A 288     169.969 188.514 184.730  1.00 65.52           C
ATOM   1869  O   PHE A 288     171.190 188.477 184.607  1.00 65.52           O
ATOM   1870  N   HIS A 289     169.306 189.687 184.792  1.00 53.24           N
ATOM   1871  CA  HIS A 289     170.008 190.926 184.587  1.00 53.24           C
ATOM   1872  ND1 HIS A 289     168.949 192.921 182.100  1.00 53.24           N
ATOM   1873  CG  HIS A 289     168.412 192.244 183.173  1.00 53.24           C
ATOM   1874  CB  HIS A 289     169.081 192.150 184.511  1.00 53.24           C
ATOM   1875  NE2 HIS A 289     167.039 192.030 181.395  1.00 53.24           N
ATOM   1876  CD2 HIS A 289     167.244 191.707 182.725  1.00 53.24           C
ATOM   1877  CE1 HIS A 289     168.088 192.761 181.064  1.00 53.24           C
ATOM   1878  C   HIS A 289     171.010 191.137 185.673  1.00 53.24           C
ATOM   1879  O   HIS A 289     172.154 191.504 185.412  1.00 53.24           O
ATOM   1880  N   LYS A 290     170.615 190.891 186.930  1.00 60.75           N
ATOM   1881  CA  LYS A 290     171.529 191.091 188.011  1.00 60.75           C
ATOM   1882  CB  LYS A 290     170.894 190.810 189.384  1.00 60.75           C
ATOM   1883  CG  LYS A 290     171.783 191.206 190.564  1.00 60.75           C
ATOM   1884  CD  LYS A 290     171.024 191.296 191.889  1.00 60.75           C
ATOM   1885  CE  LYS A 290     170.032 192.461 191.937  1.00 60.75           C
ATOM   1886  NZ  LYS A 290     169.334 192.482 193.243  1.00 60.75           N
ATOM   1887  C   LYS A 290     172.668 190.144 187.815  1.00 60.75           C
ATOM   1888  O   LYS A 290     173.817 190.481 188.093  1.00 60.75           O
ATOM   1889  N   LYS A 291     172.373 188.915 187.351  1.00140.27           N
ATOM   1890  CA  LYS A 291     173.409 187.944 187.156  1.00140.27           C
ATOM   1891  CB  LYS A 291     172.880 186.531 186.859  1.00140.27           C
ATOM   1892  CG  LYS A 291     173.984 185.473 186.855  1.00140.27           C
ATOM   1893  CD  LYS A 291     174.687 185.318 188.208  1.00140.27           C
ATOM   1894  CE  LYS A 291     173.776 184.834 189.339  1.00140.27           C
ATOM   1895  NZ  LYS A 291     174.554 184.705 190.592  1.00140.27           N
ATOM   1896  C   LYS A 291     174.318 188.349 186.031  1.00140.27           C
ATOM   1897  O   LYS A 291     175.530 188.172 186.124  1.00140.27           O
ATOM   1898  N   SER A 292     173.750 188.867 184.921  1.00 80.58           N
ATOM   1899  CA  SER A 292     174.506 189.243 183.758  1.00 80.58           C
ATOM   1900  CB  SER A 292     173.616 189.538 182.539  1.00 80.58           C
ATOM   1901  OG  SER A 292     174.420 189.906 181.427  1.00 80.58           O
ATOM   1902  C   SER A 292     175.310 190.478 184.019  1.00 80.58           C
ATOM   1903  O   SER A 292     176.505 190.527 183.735  1.00 80.58           O
ATOM   1904  N   LYS A 293     174.673 191.503 184.610  1.00122.25           N
ATOM   1905  CA  LYS A 293     175.312 192.770 184.817  1.00122.25           C
ATOM   1906  CB  LYS A 293     174.436 193.760 185.601  1.00122.25           C
ATOM   1907  CG  LYS A 293     174.095 193.267 187.010  1.00122.25           C
ATOM   1908  CD  LYS A 293     173.593 194.367 187.945  1.00122.25           C
ATOM   1909  CE  LYS A 293     172.333 195.070 187.441  1.00122.25           C
ATOM   1910  NZ  LYS A 293     171.157 194.189 187.612  1.00122.25           N
ATOM   1911  C   LYS A 293     176.533 192.541 185.642  1.00122.25           C
ATOM   1912  O   LYS A 293     177.576 193.151 185.412  1.00122.25           O
ATOM   1913  N   GLN A 294     176.426 191.659 186.647  1.00 42.03           N
ATOM   1914  CA  GLN A 294     177.553 191.392 187.489  1.00 42.03           C
ATOM   1915  CB  GLN A 294     177.192 190.495 188.685  1.00 42.03           C
ATOM   1916  CG  GLN A 294     178.318 190.346 189.709  1.00 42.03           C
ATOM   1917  CD  GLN A 294     177.715 189.727 190.962  1.00 42.03           C
ATOM   1918  OE1 GLN A 294     176.511 189.821 191.197  1.00 42.03           O
ATOM   1919  NE2 GLN A 294     178.573 189.081 191.797  1.00 42.03           N
ATOM   1920  C   GLN A 294     178.615 190.726 186.663  1.00 42.03           C
ATOM   1921  O   GLN A 294     179.801 191.023 186.792  1.00 42.03           O
ATOM   1922  N   GLN A 295     178.194 189.821 185.762  1.00147.99           N
ATOM   1923  CA  GLN A 295     179.051 189.060 184.895  1.00147.99           C
ATOM   1924  CB  GLN A 295     178.307 187.965 184.110  1.00147.99           C
ATOM   1925  CG  GLN A 295     177.691 186.895 185.014  1.00147.99           C
ATOM   1926  CD  GLN A 295     178.801 186.307 185.873  1.00147.99           C
ATOM   1927  OE1 GLN A 295     179.851 185.911 185.370  1.00147.99           O
ATOM   1928  NE2 GLN A 295     178.569 186.259 187.212  1.00147.99           N
ATOM   1929  C   GLN A 295     179.712 189.977 183.912  1.00147.99           C
ATOM   1930  O   GLN A 295     180.724 189.621 183.312  1.00147.99           O
ATOM   1931  N   HIS A 296     179.119 191.162 183.683  1.00 90.90           N
ATOM   1932  CA  HIS A 296     179.641 192.141 182.770  1.00 90.90           C
ATOM   1933  ND1 HIS A 296     182.997 194.026 182.398  1.00 90.90           N
ATOM   1934  CG  HIS A 296     181.683 193.620 182.312  1.00 90.90           C
ATOM   1935  CB  HIS A 296     181.141 192.405 183.008  1.00 90.90           C
ATOM   1936  NE2 HIS A 296     181.958 195.510 181.110  1.00 90.90           N
ATOM   1937  CD2 HIS A 296     181.063 194.539 181.522  1.00 90.90           C
ATOM   1938  CE1 HIS A 296     183.106 195.160 181.661  1.00 90.90           C
ATOM   1939  C   HIS A 296     179.466 191.646 181.366  1.00 90.90           C
ATOM   1940  O   HIS A 296     180.026 192.201 180.423  1.00 90.90           O
ATOM   1941  N   PHE A 297     178.633 190.607 181.180  1.00 83.91           N
ATOM   1942  CA  PHE A 297     178.315 190.155 179.856  1.00 83.91           C
ATOM   1943  CB  PHE A 297     177.752 188.719 179.843  1.00 83.91           C
ATOM   1944  CG  PHE A 297     177.106 188.425 178.530  1.00 83.91           C
ATOM   1945  CD1 PHE A 297     177.838 188.330 177.367  1.00 83.91           C
ATOM   1946  CD2 PHE A 297     175.748 188.205 178.476  1.00 83.91           C
ATOM   1947  CE1 PHE A 297     177.217 188.049 176.171  1.00 83.91           C
ATOM   1948  CE2 PHE A 297     175.123 187.921 177.285  1.00 83.91           C
ATOM   1949  CZ  PHE A 297     175.858 187.846 176.127  1.00 83.91           C
ATOM   1950  C   PHE A 297     177.281 191.092 179.311  1.00 83.91           C
ATOM   1951  O   PHE A 297     176.327 191.441 180.002  1.00 83.91           O
ATOM   1952  N   ASP A 298     177.462 191.532 178.048  1.00 71.52           N
ATOM   1953  CA  ASP A 298     176.572 192.478 177.425  1.00 71.52           C
ATOM   1954  CB  ASP A 298     177.157 193.057 176.122  1.00 71.52           C
ATOM   1955  CG  ASP A 298     176.309 194.223 175.627  1.00 71.52           C
ATOM   1956  OD1 ASP A 298     175.135 194.353 176.063  1.00 71.52           O
ATOM   1957  OD2 ASP A 298     176.837 195.006 174.793  1.00 71.52           O
ATOM   1958  C   ASP A 298     175.278 191.797 177.090  1.00 71.52           C
ATOM   1959  O   ASP A 298     175.275 190.659 176.623  1.00 71.52           O
ATOM   1960  N   VAL A 299     174.145 192.406 177.504  1.00147.47           N
ATOM   1961  CA  VAL A 299     172.818 191.983 177.135  1.00147.47           C
ATOM   1962  CB  VAL A 299     171.830 192.171 178.247  1.00147.47           C
ATOM   1963  CG1 VAL A 299     172.253 191.286 179.432  1.00147.47           C
ATOM   1964  CG2 VAL A 299     171.742 193.669 178.583  1.00147.47           C
ATOM   1965  C   VAL A 299     172.250 192.681 175.929  1.00147.47           C
ATOM   1966  O   VAL A 299     171.627 192.060 175.069  1.00147.47           O
ATOM   1967  N   GLN A 300     172.431 194.017 175.860  1.00105.59           N
ATOM   1968  CA  GLN A 300     171.740 194.810 174.877  1.00105.59           C
ATOM   1969  CB  GLN A 300     171.961 196.316 175.057  1.00105.59           C
ATOM   1970  CG  GLN A 300     173.416 196.734 174.878  1.00105.59           C
ATOM   1971  CD  GLN A 300     173.455 198.246 174.971  1.00105.59           C
ATOM   1972  OE1 GLN A 300     173.182 198.942 173.995  1.00105.59           O
ATOM   1973  NE2 GLN A 300     173.790 198.773 176.179  1.00105.59           N
ATOM   1974  C   GLN A 300     172.168 194.457 173.495  1.00105.59           C
ATOM   1975  O   GLN A 300     171.336 194.251 172.611  1.00105.59           O
ATOM   1976  N   GLN A 301     173.486 194.347 173.278  1.00129.79           N
ATOM   1977  CA  GLN A 301     173.972 194.056 171.967  1.00129.79           C
ATOM   1978  CB  GLN A 301     175.507 194.050 171.881  1.00129.79           C
ATOM   1979  CG  GLN A 301     176.121 195.437 172.076  1.00129.79           C
ATOM   1980  CD  GLN A 301     175.734 196.289 170.874  1.00129.79           C
ATOM   1981  OE1 GLN A 301     175.996 197.490 170.837  1.00129.79           O
ATOM   1982  NE2 GLN A 301     175.090 195.650 169.860  1.00129.79           N
ATOM   1983  C   GLN A 301     173.476 192.698 171.592  1.00129.79           C
ATOM   1984  O   GLN A 301     173.197 192.433 170.425  1.00129.79           O
ATOM   1985  N   TYR A 302     173.365 191.793 172.581  1.00 69.52           N
ATOM   1986  CA  TYR A 302     172.937 190.450 172.314  1.00 69.52           C
ATOM   1987  CB  TYR A 302     172.911 189.601 173.600  1.00 69.52           C
ATOM   1988  CG  TYR A 302     172.202 188.320 173.324  1.00 69.52           C
ATOM   1989  CD1 TYR A 302     172.819 187.300 172.637  1.00 69.52           C
ATOM   1990  CD2 TYR A 302     170.915 188.137 173.774  1.00 69.52           C
ATOM   1991  CE1 TYR A 302     172.154 186.122 172.392  1.00 69.52           C
ATOM   1992  CE2 TYR A 302     170.245 186.961 173.533  1.00 69.52           C
ATOM   1993  CZ  TYR A 302     170.866 185.952 172.839  1.00 69.52           C
ATOM   1994  OH  TYR A 302     170.183 184.743 172.587  1.00 69.52           O
ATOM   1995  C   TYR A 302     171.555 190.435 171.725  1.00 69.52           C
ATOM   1996  O   TYR A 302     171.330 189.830 170.677  1.00 69.52           O
ATOM   1997  N   ASN A 303     170.590 191.125 172.358  1.00 55.30           N
ATOM   1998  CA  ASN A 303     169.238 191.091 171.875  1.00 55.30           C
ATOM   1999  CB  ASN A 303     168.224 191.730 172.848  1.00 55.30           C
ATOM   2000  CG  ASN A 303     168.604 193.177 173.128  1.00 55.30           C
ATOM   2001  OD1 ASN A 303     168.548 194.035 172.249  1.00 55.30           O
ATOM   2002  ND2 ASN A 303     168.987 193.461 174.402  1.00 55.30           N
ATOM   2003  C   ASN A 303     169.145 191.758 170.539  1.00 55.30           C
ATOM   2004  O   ASN A 303     168.418 191.300 169.659  1.00 55.30           O
ATOM   2005  N   LYS A 304     169.896 192.854 170.337  1.00 53.18           N
ATOM   2006  CA  LYS A 304     169.825 193.546 169.083  1.00 53.18           C
ATOM   2007  CB  LYS A 304     170.753 194.771 169.021  1.00 53.18           C
ATOM   2008  CG  LYS A 304     170.675 195.513 167.685  1.00 53.18           C
ATOM   2009  CD  LYS A 304     171.300 196.909 167.716  1.00 53.18           C
ATOM   2010  CE  LYS A 304     171.326 197.596 166.350  1.00 53.18           C
ATOM   2011  NZ  LYS A 304     172.283 196.904 165.457  1.00 53.18           N
ATOM   2012  C   LYS A 304     170.242 192.585 168.014  1.00 53.18           C
ATOM   2013  O   LYS A 304     169.665 192.561 166.928  1.00 53.18           O
ATOM   2014  N   LEU A 305     171.269 191.766 168.303  1.00119.61           N
ATOM   2015  CA  LEU A 305     171.724 190.780 167.367  1.00119.61           C
ATOM   2016  CB  LEU A 305     172.905 189.966 167.947  1.00119.61           C
ATOM   2017  CG  LEU A 305     173.504 188.864 167.044  1.00119.61           C
ATOM   2018  CD1 LEU A 305     172.563 187.666 166.858  1.00119.61           C
ATOM   2019  CD2 LEU A 305     173.969 189.437 165.706  1.00119.61           C
ATOM   2020  C   LEU A 305     170.587 189.837 167.128  1.00119.61           C
ATOM   2021  O   LEU A 305     170.215 189.555 165.991  1.00119.61           O
ATOM   2022  N   LYS A 306     169.948 189.380 168.217  1.00134.02           N
ATOM   2023  CA  LYS A 306     168.891 188.419 168.114  1.00134.02           C
ATOM   2024  CB  LYS A 306     168.328 187.988 169.479  1.00134.02           C
ATOM   2025  CG  LYS A 306     169.221 186.978 170.204  1.00134.02           C
ATOM   2026  CD  LYS A 306     169.318 185.627 169.489  1.00134.02           C
ATOM   2027  CE  LYS A 306     169.997 185.688 168.119  1.00134.02           C
ATOM   2028  NZ  LYS A 306     170.041 184.337 167.514  1.00134.02           N
ATOM   2029  C   LYS A 306     167.773 188.990 167.303  1.00134.02           C
ATOM   2030  O   LYS A 306     167.071 188.254 166.613  1.00134.02           O
ATOM   2031  N   GLU A 307     167.532 190.308 167.406  1.00 40.36           N
ATOM   2032  CA  GLU A 307     166.492 190.897 166.616  1.00 40.36           C
ATOM   2033  CB  GLU A 307     166.231 192.378 166.943  1.00 40.36           C
ATOM   2034  CG  GLU A 307     165.571 192.612 168.303  1.00 40.36           C
ATOM   2035  CD  GLU A 307     165.323 194.108 168.446  1.00 40.36           C
ATOM   2036  OE1 GLU A 307     166.240 194.898 168.095  1.00 40.36           O
ATOM   2037  OE2 GLU A 307     164.208 194.482 168.900  1.00 40.36           O
ATOM   2038  C   GLU A 307     166.867 190.835 165.163  1.00 40.36           C
ATOM   2039  O   GLU A 307     166.056 190.456 164.320  1.00 40.36           O
ATOM   2040  N   ASP A 308     168.131 191.165 164.830  1.00110.24           N
ATOM   2041  CA  ASP A 308     168.506 191.237 163.446  1.00110.24           C
ATOM   2042  CB  ASP A 308     169.905 191.849 163.183  1.00110.24           C
ATOM   2043  CG  ASP A 308     171.045 191.014 163.756  1.00110.24           C
ATOM   2044  OD1 ASP A 308     171.036 189.765 163.596  1.00110.24           O
ATOM   2045  OD2 ASP A 308     171.959 191.633 164.363  1.00110.24           O
ATOM   2046  C   ASP A 308     168.396 189.888 162.807  1.00110.24           C
ATOM   2047  O   ASP A 308     168.163 189.784 161.603  1.00110.24           O
ATOM   2048  N   LEU A 309     168.606 188.811 163.583  1.00131.99           N
ATOM   2049  CA  LEU A 309     168.519 187.495 163.021  1.00131.99           C
ATOM   2050  CB  LEU A 309     168.896 186.418 164.062  1.00131.99           C
ATOM   2051  CG  LEU A 309     169.042 184.965 163.550  1.00131.99           C
ATOM   2052  CD1 LEU A 309     167.734 184.387 162.986  1.00131.99           C
ATOM   2053  CD2 LEU A 309     170.237 184.833 162.594  1.00131.99           C
ATOM   2054  C   LEU A 309     167.105 187.231 162.593  1.00131.99           C
ATOM   2055  O   LEU A 309     166.849 186.880 161.443  1.00131.99           O
ATOM   2056  N   ALA A 310     166.138 187.426 163.511  1.00 32.21           N
ATOM   2057  CA  ALA A 310     164.767 187.092 163.236  1.00 32.21           C
ATOM   2058  CB  ALA A 310     163.854 187.291 164.459  1.00 32.21           C
ATOM   2059  C   ALA A 310     164.236 187.954 162.144  1.00 32.21           C
ATOM   2060  O   ALA A 310     163.568 187.473 161.228  1.00 32.21           O
ATOM   2061  N   LYS A 311     164.537 189.262 162.206  1.00 52.52           N
ATOM   2062  CA  LYS A 311     164.000 190.159 161.228  1.00 52.52           C
ATOM   2063  CB  LYS A 311     164.434 191.614 161.467  1.00 52.52           C
ATOM   2064  CG  LYS A 311     163.851 192.601 160.455  1.00 52.52           C
ATOM   2065  CD  LYS A 311     163.980 194.063 160.888  1.00 52.52           C
ATOM   2066  CE  LYS A 311     163.398 195.052 159.877  1.00 52.52           C
ATOM   2067  NZ  LYS A 311     161.928 194.898 159.811  1.00 52.52           N
ATOM   2068  C   LYS A 311     164.498 189.742 159.882  1.00 52.52           C
ATOM   2069  O   LYS A 311     163.730 189.656 158.925  1.00 52.52           O
ATOM   2070  N   ALA A 312     165.809 189.464 159.776  1.00 29.86           N
ATOM   2071  CA  ALA A 312     166.374 189.057 158.521  1.00 29.86           C
ATOM   2072  CB  ALA A 312     167.903 188.901 158.577  1.00 29.86           C
ATOM   2073  C   ALA A 312     165.801 187.728 158.143  1.00 29.86           C
ATOM   2074  O   ALA A 312     165.514 187.468 156.976  1.00 29.86           O
ATOM   2075  N   LYS A 313     165.630 186.839 159.136  1.00 68.92           N
ATOM   2076  CA  LYS A 313     165.156 185.513 158.875  1.00 68.92           C
ATOM   2077  CB  LYS A 313     165.120 184.627 160.131  1.00 68.92           C
ATOM   2078  CG  LYS A 313     164.647 183.201 159.845  1.00 68.92           C
ATOM   2079  CD  LYS A 313     165.607 182.411 158.952  1.00 68.92           C
ATOM   2080  CE  LYS A 313     165.150 180.979 158.668  1.00 68.92           C
ATOM   2081  NZ  LYS A 313     166.112 180.314 157.760  1.00 68.92           N
ATOM   2082  C   LYS A 313     163.766 185.566 158.327  1.00 68.92           C
ATOM   2083  O   LYS A 313     163.451 184.886 157.352  1.00 68.92           O
ATOM   2084  N   GLU A 314     162.908 186.415 158.922  1.00 69.68           N
ATOM   2085  CA  GLU A 314     161.526 186.475 158.541  1.00 69.68           C
ATOM   2086  CB  GLU A 314     160.751 187.535 159.345  1.00 69.68           C
ATOM   2087  CG  GLU A 314     159.231 187.412 159.239  1.00 69.68           C
ATOM   2088  CD  GLU A 314     158.791 186.304 160.187  1.00 69.68           C
ATOM   2089  OE1 GLU A 314     158.822 186.540 161.424  1.00 69.68           O
ATOM   2090  OE2 GLU A 314     158.428 185.206 159.688  1.00 69.68           O
ATOM   2091  C   GLU A 314     161.449 186.855 157.096  1.00 69.68           C
ATOM   2092  O   GLU A 314     160.631 186.316 156.351  1.00 69.68           O
ATOM   2093  N   SER A 315     162.309 187.794 156.654  1.00 75.65           N
ATOM   2094  CA  SER A 315     162.257 188.217 155.286  1.00 75.65           C
ATOM   2095  CB  SER A 315     163.250 189.346 154.951  1.00 75.65           C
ATOM   2096  OG  SER A 315     164.587 188.875 155.026  1.00 75.65           O
ATOM   2097  C   SER A 315     162.571 187.049 154.405  1.00 75.65           C
ATOM   2098  O   SER A 315     161.899 186.808 153.404  1.00 75.65           O
ATOM   2099  N   LEU A 316     163.575 186.247 154.794  1.00 43.93           N
ATOM   2100  CA  LEU A 316     163.968 185.124 153.995  1.00 43.93           C
ATOM   2101  CB  LEU A 316     165.107 184.308 154.631  1.00 43.93           C
ATOM   2102  CG  LEU A 316     165.539 183.096 153.785  1.00 43.93           C
ATOM   2103  CD1 LEU A 316     166.108 183.539 152.427  1.00 43.93           C
ATOM   2104  CD2 LEU A 316     166.505 182.187 154.563  1.00 43.93           C
ATOM   2105  C   LEU A 316     162.779 184.230 153.861  1.00 43.93           C
ATOM   2106  O   LEU A 316     162.581 183.605 152.820  1.00 43.93           O
ATOM   2107  N   LYS A 317     161.954 184.138 154.920  1.00107.79           N
ATOM   2108  CA  LYS A 317     160.804 183.285 154.867  1.00107.79           C
ATOM   2109  CB  LYS A 317     160.022 183.202 156.186  1.00107.79           C
ATOM   2110  CG  LYS A 317     158.865 182.211 156.069  1.00107.79           C
ATOM   2111  CD  LYS A 317     159.342 180.775 155.846  1.00107.79           C
ATOM   2112  CE  LYS A 317     158.270 179.852 155.265  1.00107.79           C
ATOM   2113  NZ  LYS A 317     157.084 179.829 156.146  1.00107.79           N
ATOM   2114  C   LYS A 317     159.854 183.768 153.810  1.00107.79           C
ATOM   2115  O   LYS A 317     159.220 182.962 153.132  1.00107.79           O
ATOM   2116  N   GLN A 318     159.726 185.097 153.636  1.00 51.98           N
ATOM   2117  CA  GLN A 318     158.801 185.646 152.679  1.00 51.98           C
ATOM   2118  CB  GLN A 318     158.719 187.184 152.722  1.00 51.98           C
ATOM   2119  CG  GLN A 318     158.134 187.718 154.033  1.00 51.98           C
ATOM   2120  CD  GLN A 318     158.082 189.239 153.960  1.00 51.98           C
ATOM   2121  OE1 GLN A 318     157.707 189.907 154.922  1.00 51.98           O
ATOM   2122  NE2 GLN A 318     158.463 189.804 152.783  1.00 51.98           N
ATOM   2123  C   GLN A 318     159.202 185.225 151.294  1.00 51.98           C
ATOM   2124  O   GLN A 318     158.357 185.039 150.420  1.00 51.98           O
ATOM   2125  N   ALA A 319     160.515 185.057 151.072  1.00 60.33           N
ATOM   2126  CA  ALA A 319     161.117 184.704 149.814  1.00 60.33           C
ATOM   2127  CB  ALA A 319     162.653 184.632 149.883  1.00 60.33           C
ATOM   2128  C   ALA A 319     160.627 183.371 149.333  1.00 60.33           C
ATOM   2129  O   ALA A 319     160.684 183.089 148.139  1.00 60.33           O
ATOM   2130  N   ARG A 320     160.172 182.492 150.241  1.00 62.81           N
ATOM   2131  CA  ARG A 320     159.796 181.159 149.860  1.00 62.81           C
ATOM   2132  CB  ARG A 320     159.190 180.346 151.016  1.00 62.81           C
ATOM   2133  CG  ARG A 320     158.801 178.932 150.580  1.00 62.81           C
ATOM   2134  CD  ARG A 320     157.907 178.188 151.571  1.00 62.81           C
ATOM   2135  NE  ARG A 320     157.628 176.848 150.981  1.00 62.81           N
ATOM   2136  CZ  ARG A 320     156.566 176.672 150.140  1.00 62.81           C
ATOM   2137  NH1 ARG A 320     155.738 177.718 149.851  1.00 62.81           N
ATOM   2138  NH2 ARG A 320     156.332 175.446 149.587  1.00 62.81           N
ATOM   2139  C   ARG A 320     158.751 181.185 148.781  1.00 62.81           C
ATOM   2140  O   ARG A 320     158.767 180.331 147.895  1.00 62.81           O
ATOM   2141  N   HIS A 321     157.791 182.128 148.831  1.00 57.42           N
ATOM   2142  CA  HIS A 321     156.730 182.112 147.860  1.00 57.42           C
ATOM   2143  ND1 HIS A 321     153.568 181.871 148.941  1.00 57.42           N
ATOM   2144  CG  HIS A 321     154.663 182.663 149.209  1.00 57.42           C
ATOM   2145  CB  HIS A 321     155.618 183.135 148.153  1.00 57.42           C
ATOM   2146  NE2 HIS A 321     153.572 182.227 151.135  1.00 57.42           N
ATOM   2147  CD2 HIS A 321     154.650 182.871 150.554  1.00 57.42           C
ATOM   2148  CE1 HIS A 321     152.952 181.640 150.127  1.00 57.42           C
ATOM   2149  C   HIS A 321     157.196 182.344 146.448  1.00 57.42           C
ATOM   2150  O   HIS A 321     156.891 181.550 145.561  1.00 57.42           O
ATOM   2151  N   SER A 322     157.952 183.425 146.188  1.00 59.94           N
ATOM   2152  CA  SER A 322     158.322 183.744 144.834  1.00 59.94           C
ATOM   2153  CB  SER A 322     158.998 185.122 144.722  1.00 59.94           C
ATOM   2154  OG  SER A 322     160.232 185.120 145.424  1.00 59.94           O
ATOM   2155  C   SER A 322     159.271 182.737 144.251  1.00 59.94           C
ATOM   2156  O   SER A 322     159.198 182.442 143.058  1.00 59.94           O
ATOM   2157  N   LEU A 323     160.260 182.263 145.034  1.00126.93           N
ATOM   2158  CA  LEU A 323     161.208 181.351 144.452  1.00126.93           C
ATOM   2159  CB  LEU A 323     162.505 181.204 145.269  1.00126.93           C
ATOM   2160  CG  LEU A 323     163.338 182.496 145.387  1.00126.93           C
ATOM   2161  CD1 LEU A 323     163.657 183.076 144.003  1.00126.93           C
ATOM   2162  CD2 LEU A 323     162.714 183.517 146.347  1.00126.93           C
ATOM   2163  C   LEU A 323     160.678 179.965 144.253  1.00126.93           C
ATOM   2164  O   LEU A 323     160.581 179.470 143.131  1.00126.93           O
ATOM   2165  N   CYS A 324     160.295 179.300 145.357  1.00 98.25           N
ATOM   2166  CA  CYS A 324     159.917 177.925 145.239  1.00 98.25           C
ATOM   2167  CB  CYS A 324     159.699 177.265 146.611  1.00 98.25           C
ATOM   2168  SG  CYS A 324     159.221 175.520 146.475  1.00 98.25           S
ATOM   2169  C   CYS A 324     158.638 177.816 144.467  1.00 98.25           C
ATOM   2170  O   CYS A 324     158.523 177.046 143.515  1.00 98.25           O
ATOM   2171  N   LEU A 325     157.639 178.585 144.930  1.00195.37           N
ATOM   2172  CA  LEU A 325     156.280 178.644 144.463  1.00195.37           C
ATOM   2173  CB  LEU A 325     155.327 179.237 145.516  1.00195.37           C
ATOM   2174  CG  LEU A 325     155.198 178.392 146.796  1.00195.37           C
ATOM   2175  CD1 LEU A 325     154.229 179.043 147.797  1.00195.37           C
ATOM   2176  CD2 LEU A 325     154.828 176.937 146.468  1.00195.37           C
ATOM   2177  C   LEU A 325     156.047 179.429 143.207  1.00195.37           C
ATOM   2178  O   LEU A 325     155.146 179.093 142.445  1.00195.37           O
ATOM   2179  N   GLN A 326     156.822 180.507 142.982  1.00177.97           N
ATOM   2180  CA  GLN A 326     156.629 181.483 141.938  1.00177.97           C
ATOM   2181  CB  GLN A 326     156.699 180.983 140.473  1.00177.97           C
ATOM   2182  CG  GLN A 326     155.508 180.166 139.966  1.00177.97           C
ATOM   2183  CD  GLN A 326     155.711 179.903 138.480  1.00177.97           C
ATOM   2184  OE1 GLN A 326     156.512 179.055 138.089  1.00177.97           O
ATOM   2185  NE2 GLN A 326     154.966 180.653 137.624  1.00177.97           N
ATOM   2186  C   GLN A 326     155.304 182.162 142.140  1.00177.97           C
ATOM   2187  O   GLN A 326     154.625 182.521 141.180  1.00177.97           O
ATOM   2188  N   MET A 327     154.914 182.379 143.414  1.00133.96           N
ATOM   2189  CA  MET A 327     153.693 183.062 143.741  1.00133.96           C
ATOM   2190  CB  MET A 327     152.916 182.413 144.899  1.00133.96           C
ATOM   2191  CG  MET A 327     151.610 183.134 145.244  1.00133.96           C
ATOM   2192  SD  MET A 327     150.282 182.920 144.020  1.00133.96           S
ATOM   2193  CE  MET A 327     151.013 184.027 142.779  1.00133.96           C
ATOM   2194  C   MET A 327     154.070 184.448 144.181  1.00133.96           C
ATOM   2195  O   MET A 327     155.170 184.670 144.687  1.00133.96           O
ATOM   2196  N   GLN A 328     153.149 185.419 144.003  1.00 68.41           N
ATOM   2197  CA  GLN A 328     153.407 186.799 144.320  1.00 68.41           C
ATOM   2198  CB  GLN A 328     152.169 187.689 144.113  1.00 68.41           C
ATOM   2199  CG  GLN A 328     151.664 187.706 142.668  1.00 68.41           C
ATOM   2200  CD  GLN A 328     150.332 188.442 142.639  1.00 68.41           C
ATOM   2201  OE1 GLN A 328     149.731 188.623 141.582  1.00 68.41           O
ATOM   2202  NE2 GLN A 328     149.851 188.876 143.836  1.00 68.41           N
ATOM   2203  C   GLN A 328     153.801 186.906 145.761  1.00 68.41           C
ATOM   2204  O   GLN A 328     153.307 186.172 146.614  1.00 68.41           O
ATOM   2205  N   VAL A 329     154.721 187.846 146.065  1.00 49.60           N
ATOM   2206  CA  VAL A 329     155.232 187.991 147.400  1.00 49.60           C
ATOM   2207  CB  VAL A 329     156.522 188.758 147.461  1.00 49.60           C
ATOM   2208  CG1 VAL A 329     156.924 188.924 148.936  1.00 49.60           C
ATOM   2209  CG2 VAL A 329     157.568 188.027 146.603  1.00 49.60           C
ATOM   2210  C   VAL A 329     154.243 188.714 148.260  1.00 49.60           C
ATOM   2211  O   VAL A 329     153.621 189.690 147.841  1.00 49.60           O
ATOM   2212  N   GLU A 330     154.064 188.214 149.500  1.00 76.87           N
ATOM   2213  CA  GLU A 330     153.196 188.830 150.463  1.00 76.87           C
ATOM   2214  CB  GLU A 330     152.580 187.841 151.469  1.00 76.87           C
ATOM   2215  CG  GLU A 330     151.573 186.861 150.860  1.00 76.87           C
ATOM   2216  CD  GLU A 330     152.334 185.707 150.220  1.00 76.87           C
ATOM   2217  OE1 GLU A 330     152.892 185.903 149.107  1.00 76.87           O
ATOM   2218  OE2 GLU A 330     152.364 184.609 150.837  1.00 76.87           O
ATOM   2219  C   GLU A 330     154.021 189.802 151.242  1.00 76.87           C
ATOM   2220  O   GLU A 330     155.229 189.624 151.391  1.00 76.87           O
ATOM   2221  N   GLU A 331     153.384 190.863 151.773  1.00 70.13           N
ATOM   2222  CA  GLU A 331     154.128 191.852 152.497  1.00 70.13           C
ATOM   2223  CB  GLU A 331     153.935 193.280 151.955  1.00 70.13           C
ATOM   2224  CG  GLU A 331     154.511 193.523 150.557  1.00 70.13           C
ATOM   2225  CD  GLU A 331     153.487 193.087 149.518  1.00 70.13           C
ATOM   2226  OE1 GLU A 331     152.468 192.456 149.906  1.00 70.13           O
ATOM   2227  OE2 GLU A 331     153.711 193.387 148.314  1.00 70.13           O
ATOM   2228  C   GLU A 331     153.670 191.887 153.947  1.00 70.13           C
ATOM   2229  O   GLU A 331     153.570 193.021 154.494  1.00 70.13           O
ATOM   2230  OXT GLU A 331     153.426 190.796 154.528  1.00 70.13           O
TER    2231      GLU A 331
ATOM   2232  N   VAL B  48     146.016 175.459 174.066  1.00 92.15           N
ATOM   2233  CA  VAL B  48     145.374 174.589 173.052  1.00 92.15           C
ATOM   2234  CB  VAL B  48     145.337 175.260 171.713  1.00 92.15           C
ATOM   2235  CG1 VAL B  48     144.399 176.468 171.786  1.00 92.15           C
ATOM   2236  CG2 VAL B  48     146.780 175.623 171.319  1.00 92.15           C
ATOM   2237  C   VAL B  48     146.121 173.312 172.875  1.00 92.15           C
ATOM   2238  O   VAL B  48     147.348 173.275 172.957  1.00 92.15           O
ATOM   2239  N   ILE B  49     145.371 172.215 172.669  1.00111.77           N
ATOM   2240  CA  ILE B  49     145.966 170.926 172.488  1.00111.77           C
ATOM   2241  CB  ILE B  49     144.961 169.807 172.627  1.00111.77           C
ATOM   2242  CG1 ILE B  49     145.652 168.458 172.899  1.00111.77           C
ATOM   2243  CG2 ILE B  49     144.035 169.811 171.400  1.00111.77           C
ATOM   2244  CD1 ILE B  49     146.586 167.975 171.793  1.00111.77           C
ATOM   2245  C   ILE B  49     146.654 170.854 171.155  1.00111.77           C
ATOM   2246  O   ILE B  49     147.782 170.373 171.054  1.00111.77           O
ATOM   2247  N   VAL B  50     146.000 171.358 170.090  1.00 51.76           N
ATOM   2248  CA  VAL B  50     146.567 171.240 168.777  1.00 51.76           C
ATOM   2249  CB  VAL B  50     145.675 170.516 167.814  1.00 51.76           C
ATOM   2250  CG1 VAL B  50     145.507 169.065 168.293  1.00 51.76           C
ATOM   2251  CG2 VAL B  50     144.349 171.291 167.712  1.00 51.76           C
ATOM   2252  C   VAL B  50     146.777 172.606 168.228  1.00 51.76           C
ATOM   2253  O   VAL B  50     146.130 173.570 168.632  1.00 51.76           O
ATOM   2254  N   THR B  51     147.729 172.701 167.288  1.00 49.38           N
ATOM   2255  CA  THR B  51     148.042 173.929 166.631  1.00 49.38           C
ATOM   2256  CB  THR B  51     149.352 173.848 165.893  1.00 49.38           C
ATOM   2257  OG1 THR B  51     150.392 173.501 166.791  1.00 49.38           O
ATOM   2258  CG2 THR B  51     149.680 175.193 165.227  1.00 49.38           C
ATOM   2259  C   THR B  51     146.963 174.135 165.613  1.00 49.38           C
ATOM   2260  O   THR B  51     146.192 173.226 165.313  1.00 49.38           O
ATOM   2261  N   ARG B  52     146.875 175.363 165.075  1.00160.01           N
ATOM   2262  CA  ARG B  52     145.915 175.719 164.076  1.00160.01           C
ATOM   2263  CB  ARG B  52     146.012 177.199 163.688  1.00160.01           C
ATOM   2264  CG  ARG B  52     145.027 177.618 162.599  1.00160.01           C
ATOM   2265  CD  ARG B  52     145.173 179.089 162.211  1.00160.01           C
ATOM   2266  NE  ARG B  52     146.598 179.300 161.829  1.00160.01           N
ATOM   2267  CZ  ARG B  52     147.125 180.559 161.804  1.00160.01           C
ATOM   2268  NH1 ARG B  52     146.341 181.634 162.109  1.00160.01           N
ATOM   2269  NH2 ARG B  52     148.439 180.742 161.483  1.00160.01           N
ATOM   2270  C   ARG B  52     146.199 174.917 162.845  1.00160.01           C
ATOM   2271  O   ARG B  52     145.285 174.524 162.122  1.00160.01           O
ATOM   2272  N   SER B  53     147.494 174.659 162.586  1.00 41.86           N
ATOM   2273  CA  SER B  53     147.935 173.954 161.418  1.00 41.86           C
ATOM   2274  CB  SER B  53     149.462 173.783 161.381  1.00 41.86           C
ATOM   2275  OG  SER B  53     149.848 173.079 160.211  1.00 41.86           O
ATOM   2276  C   SER B  53     147.331 172.585 161.421  1.00 41.86           C
ATOM   2277  O   SER B  53     147.115 172.001 160.359  1.00 41.86           O
ATOM   2278  N   GLY B  54     147.009 172.046 162.613  1.00 28.51           N
ATOM   2279  CA  GLY B  54     146.449 170.725 162.678  1.00 28.51           C
ATOM   2280  C   GLY B  54     147.442 169.792 163.304  1.00 28.51           C
ATOM   2281  O   GLY B  54     147.119 168.639 163.588  1.00 28.51           O
ATOM   2282  N   ALA B  55     148.679 170.270 163.540  1.00 42.91           N
ATOM   2283  CA  ALA B  55     149.701 169.474 164.164  1.00 42.91           C
ATOM   2284  CB  ALA B  55     151.106 170.093 164.059  1.00 42.91           C
ATOM   2285  C   ALA B  55     149.369 169.351 165.623  1.00 42.91           C
ATOM   2286  O   ALA B  55     148.446 169.995 166.117  1.00 42.91           O
ATOM   2287  N   ILE B  56     150.106 168.479 166.343  1.00112.75           N
ATOM   2288  CA  ILE B  56     149.873 168.230 167.740  1.00112.75           C
ATOM   2289  CB  ILE B  56     149.895 166.763 168.080  1.00112.75           C
ATOM   2290  CG1 ILE B  56     148.791 165.969 167.355  1.00112.75           C
ATOM   2291  CG2 ILE B  56     149.820 166.647 169.611  1.00112.75           C
ATOM   2292  CD1 ILE B  56     147.378 166.216 167.878  1.00112.75           C
ATOM   2293  C   ILE B  56     151.022 168.821 168.499  1.00112.75           C
ATOM   2294  O   ILE B  56     152.184 168.600 168.166  1.00112.75           O
ATOM   2295  N   LEU B  57     150.728 169.575 169.574  1.00 64.17           N
ATOM   2296  CA  LEU B  57     151.782 170.208 170.311  1.00 64.17           C
ATOM   2297  CB  LEU B  57     151.262 171.201 171.358  1.00 64.17           C
ATOM   2298  CG  LEU B  57     150.510 172.364 170.685  1.00 64.17           C
ATOM   2299  CD1 LEU B  57     150.005 173.380 171.714  1.00 64.17           C
ATOM   2300  CD2 LEU B  57     151.354 173.003 169.570  1.00 64.17           C
ATOM   2301  C   LEU B  57     152.621 169.151 170.963  1.00 64.17           C
ATOM   2302  O   LEU B  57     152.177 168.032 171.210  1.00 64.17           O
ATOM   2303  N   PRO B  58     153.857 169.501 171.206  1.00 72.83           N
ATOM   2304  CA  PRO B  58     154.864 168.622 171.745  1.00 72.83           C
ATOM   2305  CD  PRO B  58     154.273 170.893 171.225  1.00 72.83           C
ATOM   2306  CB  PRO B  58     156.140 169.459 171.786  1.00 72.83           C
ATOM   2307  CG  PRO B  58     155.618 170.895 171.970  1.00 72.83           C
ATOM   2308  C   PRO B  58     154.510 168.137 173.116  1.00 72.83           C
ATOM   2309  O   PRO B  58     153.582 168.663 173.729  1.00 72.83           O
ATOM   2310  N   LYS B  59     155.225 167.099 173.596  1.00 66.31           N
ATOM   2311  CA  LYS B  59     154.970 166.564 174.902  1.00 66.31           C
ATOM   2312  CB  LYS B  59     155.693 165.231 175.174  1.00 66.31           C
ATOM   2313  CG  LYS B  59     155.426 164.655 176.568  1.00 66.31           C
ATOM   2314  CD  LYS B  59     155.902 163.211 176.744  1.00 66.31           C
ATOM   2315  CE  LYS B  59     155.708 162.668 178.162  1.00 66.31           C
ATOM   2316  NZ  LYS B  59     154.266 162.495 178.447  1.00 66.31           N
ATOM   2317  C   LYS B  59     155.451 167.550 175.921  1.00 66.31           C
ATOM   2318  O   LYS B  59     156.552 168.087 175.825  1.00 66.31           O
ATOM   2319  N   PRO B  60     154.625 167.798 176.901  1.00 71.10           N
ATOM   2320  CA  PRO B  60     154.923 168.689 177.988  1.00 71.10           C
ATOM   2321  CD  PRO B  60     153.364 167.097 177.074  1.00 71.10           C
ATOM   2322  CB  PRO B  60     153.628 168.784 178.795  1.00 71.10           C
ATOM   2323  CG  PRO B  60     152.922 167.446 178.506  1.00 71.10           C
ATOM   2324  C   PRO B  60     156.029 168.072 178.782  1.00 71.10           C
ATOM   2325  O   PRO B  60     156.172 166.851 178.740  1.00 71.10           O
ATOM   2326  N   VAL B  61     156.819 168.887 179.509  1.00 93.28           N
ATOM   2327  CA  VAL B  61     157.932 168.354 180.240  1.00 93.28           C
ATOM   2328  CB  VAL B  61     159.190 169.151 180.041  1.00 93.28           C
ATOM   2329  CG1 VAL B  61     158.938 170.593 180.511  1.00 93.28           C
ATOM   2330  CG2 VAL B  61     160.343 168.451 180.781  1.00 93.28           C
ATOM   2331  C   VAL B  61     157.622 168.354 181.706  1.00 93.28           C
ATOM   2332  O   VAL B  61     157.236 169.369 182.283  1.00 93.28           O
ATOM   2333  N   LYS B  62     157.795 167.179 182.343  1.00158.69           N
ATOM   2334  CA  LYS B  62     157.585 167.011 183.753  1.00158.69           C
ATOM   2335  CB  LYS B  62     156.971 165.649 184.114  1.00158.69           C
ATOM   2336  CG  LYS B  62     155.578 165.432 183.520  1.00158.69           C
ATOM   2337  CD  LYS B  62     154.531 166.429 184.017  1.00158.69           C
ATOM   2338  CE  LYS B  62     154.062 166.154 185.446  1.00158.69           C
ATOM   2339  NZ  LYS B  62     153.403 164.830 185.511  1.00158.69           N
ATOM   2340  C   LYS B  62     158.945 167.064 184.362  1.00158.69           C
ATOM   2341  O   LYS B  62     159.917 167.354 183.669  1.00158.69           O
ATOM   2342  N   MET B  63     159.061 166.848 185.686  1.00122.78           N
ATOM   2343  CA  MET B  63     160.393 166.895 186.208  1.00122.78           C
ATOM   2344  CB  MET B  63     160.645 168.125 187.098  1.00122.78           C
ATOM   2345  CG  MET B  63     159.677 168.243 188.275  1.00122.78           C
ATOM   2346  SD  MET B  63     160.008 169.650 189.372  1.00122.78           S
ATOM   2347  CE  MET B  63     161.591 168.984 189.958  1.00122.78           C
ATOM   2348  C   MET B  63     160.708 165.665 187.012  1.00122.78           C
ATOM   2349  O   MET B  63     160.556 165.650 188.232  1.00122.78           O
ATOM   2350  N   SER B  64     161.145 164.595 186.317  1.00 66.85           N
ATOM   2351  CA  SER B  64     161.700 163.393 186.887  1.00 66.85           C
ATOM   2352  CB  SER B  64     163.212 163.498 187.157  1.00 66.85           C
ATOM   2353  OG  SER B  64     163.468 164.489 188.142  1.00 66.85           O
ATOM   2354  C   SER B  64     161.031 162.957 188.155  1.00 66.85           C
ATOM   2355  O   SER B  64     161.671 162.975 189.206  1.00 66.85           O
ATOM   2356  N   PHE B  65     159.753 162.524 188.102  1.00 56.16           N
ATOM   2357  CA  PHE B  65     159.106 162.054 189.298  1.00 56.16           C
ATOM   2358  CB  PHE B  65     159.727 160.759 189.861  1.00 56.16           C
ATOM   2359  CG  PHE B  65     159.389 159.618 188.960  1.00 56.16           C
ATOM   2360  CD1 PHE B  65     158.198 158.947 189.112  1.00 56.16           C
ATOM   2361  CD2 PHE B  65     160.256 159.211 187.971  1.00 56.16           C
ATOM   2362  CE1 PHE B  65     157.874 157.891 188.292  1.00 56.16           C
ATOM   2363  CE2 PHE B  65     159.938 158.156 187.148  1.00 56.16           C
ATOM   2364  CZ  PHE B  65     158.745 157.493 187.307  1.00 56.16           C
ATOM   2365  C   PHE B  65     159.202 163.108 190.358  1.00 56.16           C
ATOM   2366  O   PHE B  65     159.509 162.824 191.515  1.00 56.16           O
ATOM   2367  N   GLY B  66     158.919 164.362 189.971  1.00 33.96           N
ATOM   2368  CA  GLY B  66     159.018 165.502 190.835  1.00 33.96           C
ATOM   2369  C   GLY B  66     158.098 165.328 191.999  1.00 33.96           C
ATOM   2370  O   GLY B  66     158.362 165.857 193.078  1.00 33.96           O
ATOM   2371  N   LEU B  67     156.982 164.597 191.812  1.00111.64           N
ATOM   2372  CA  LEU B  67     156.025 164.462 192.874  1.00111.64           C
ATOM   2373  CB  LEU B  67     154.851 163.519 192.555  1.00111.64           C
ATOM   2374  CG  LEU B  67     153.858 164.085 191.526  1.00111.64           C
ATOM   2375  CD1 LEU B  67     154.519 164.269 190.155  1.00111.64           C
ATOM   2376  CD2 LEU B  67     152.572 163.244 191.469  1.00111.64           C
ATOM   2377  C   LEU B  67     156.718 163.903 194.068  1.00111.64           C
ATOM   2378  O   LEU B  67     156.460 164.317 195.196  1.00111.64           O
ATOM   2379  N   LEU B  68     157.611 162.931 193.857  1.00 96.83           N
ATOM   2380  CA  LEU B  68     158.317 162.394 194.973  1.00 96.83           C
ATOM   2381  CB  LEU B  68     159.152 161.162 194.573  1.00 96.83           C
ATOM   2382  CG  LEU B  68     159.696 160.319 195.744  1.00 96.83           C
ATOM   2383  CD1 LEU B  68     160.502 159.125 195.216  1.00 96.83           C
ATOM   2384  CD2 LEU B  68     160.492 161.148 196.758  1.00 96.83           C
ATOM   2385  C   LEU B  68     159.219 163.480 195.494  1.00 96.83           C
ATOM   2386  O   LEU B  68     159.362 163.641 196.703  1.00 96.83           O
ATOM   2387  N   ARG B  69     159.834 164.270 194.586  1.00135.50           N
ATOM   2388  CA  ARG B  69     160.788 165.279 194.966  1.00135.50           C
ATOM   2389  CB  ARG B  69     161.412 165.984 193.749  1.00135.50           C
ATOM   2390  CG  ARG B  69     162.452 167.041 194.120  1.00135.50           C
ATOM   2391  CD  ARG B  69     163.260 167.553 192.925  1.00135.50           C
ATOM   2392  NE  ARG B  69     164.072 166.413 192.414  1.00135.50           N
ATOM   2393  CZ  ARG B  69     163.584 165.590 191.440  1.00135.50           C
ATOM   2394  NH1 ARG B  69     162.367 165.841 190.872  1.00135.50           N
ATOM   2395  NH2 ARG B  69     164.319 164.515 191.029  1.00135.50           N
ATOM   2396  C   ARG B  69     160.148 166.322 195.835  1.00135.50           C
ATOM   2397  O   ARG B  69     160.688 166.680 196.880  1.00135.50           O
ATOM   2398  N   VAL B  70     158.974 166.837 195.428  1.00 95.17           N
ATOM   2399  CA  VAL B  70     158.283 167.837 196.191  1.00 95.17           C
ATOM   2400  CB  VAL B  70     157.072 168.376 195.483  1.00 95.17           C
ATOM   2401  CG1 VAL B  70     156.092 167.220 195.221  1.00 95.17           C
ATOM   2402  CG2 VAL B  70     156.478 169.511 196.335  1.00 95.17           C
ATOM   2403  C   VAL B  70     157.843 167.232 197.487  1.00 95.17           C
ATOM   2404  O   VAL B  70     157.876 167.872 198.537  1.00 95.17           O
ATOM   2405  N   PHE B  71     157.456 165.948 197.447  1.00 57.49           N
ATOM   2406  CA  PHE B  71     156.937 165.288 198.607  1.00 57.49           C
ATOM   2407  CB  PHE B  71     156.644 163.798 198.345  1.00 57.49           C
ATOM   2408  CG  PHE B  71     155.909 163.250 199.521  1.00 57.49           C
ATOM   2409  CD1 PHE B  71     154.548 163.420 199.624  1.00 57.49           C
ATOM   2410  CD2 PHE B  71     156.573 162.563 200.512  1.00 57.49           C
ATOM   2411  CE1 PHE B  71     153.860 162.917 200.703  1.00 57.49           C
ATOM   2412  CE2 PHE B  71     155.889 162.058 201.593  1.00 57.49           C
ATOM   2413  CZ  PHE B  71     154.530 162.235 201.690  1.00 57.49           C
ATOM   2414  C   PHE B  71     157.975 165.371 199.681  1.00 57.49           C
ATOM   2415  O   PHE B  71     157.647 165.557 200.849  1.00 57.49           O
ATOM   2416  N   SER B  72     159.255 165.188 199.313  1.00 72.01           N
ATOM   2417  CA  SER B  72     160.358 165.216 200.232  1.00 72.01           C
ATOM   2418  CB  SER B  72     161.620 164.558 199.653  1.00 72.01           C
ATOM   2419  OG  SER B  72     161.380 163.179 199.418  1.00 72.01           O
ATOM   2420  C   SER B  72     160.737 166.608 200.642  1.00 72.01           C
ATOM   2421  O   SER B  72     161.515 166.755 201.577  1.00 72.01           O
ATOM   2422  N   ILE B  73     160.358 167.649 199.878  1.00132.86           N
ATOM   2423  CA  ILE B  73     160.630 169.019 200.229  1.00132.86           C
ATOM   2424  CB  ILE B  73     160.589 169.927 199.040  1.00132.86           C
ATOM   2425  CG1 ILE B  73     161.644 169.472 198.020  1.00132.86           C
ATOM   2426  CG2 ILE B  73     160.791 171.371 199.531  1.00132.86           C
ATOM   2427  CD1 ILE B  73     163.061 169.447 198.589  1.00132.86           C
ATOM   2428  C   ILE B  73     159.650 169.538 201.236  1.00132.86           C
ATOM   2429  O   ILE B  73     159.985 170.346 202.102  1.00132.86           O
ATOM   2430  N   VAL B  74     158.369 169.170 201.059  1.00113.29           N
ATOM   2431  CA  VAL B  74     157.325 169.641 201.913  1.00113.29           C
ATOM   2432  CB  VAL B  74     155.962 169.350 201.355  1.00113.29           C
ATOM   2433  CG1 VAL B  74     155.821 167.836 201.146  1.00113.29           C
ATOM   2434  CG2 VAL B  74     154.909 169.959 202.296  1.00113.29           C
ATOM   2435  C   VAL B  74     157.421 169.084 203.305  1.00113.29           C
ATOM   2436  O   VAL B  74     157.375 169.842 204.269  1.00113.29           O
ATOM   2437  N   ILE B  75     157.575 167.753 203.466  1.00 95.38           N
ATOM   2438  CA  ILE B  75     157.568 167.171 204.785  1.00 95.38           C
ATOM   2439  CB  ILE B  75     157.526 165.667 204.798  1.00 95.38           C
ATOM   2440  CG1 ILE B  75     156.149 165.156 204.343  1.00 95.38           C
ATOM   2441  CG2 ILE B  75     157.898 165.202 206.216  1.00 95.38           C
ATOM   2442  CD1 ILE B  75     155.816 165.463 202.889  1.00 95.38           C
ATOM   2443  C   ILE B  75     158.737 167.604 205.615  1.00 95.38           C
ATOM   2444  O   ILE B  75     158.546 168.000 206.764  1.00 95.38           O
ATOM   2445  N   PRO B  76     159.939 167.574 205.118  1.00 77.27           N
ATOM   2446  CA  PRO B  76     161.035 167.954 205.960  1.00 77.27           C
ATOM   2447  CD  PRO B  76     160.336 166.582 204.135  1.00 77.27           C
ATOM   2448  CB  PRO B  76     162.296 167.589 205.184  1.00 77.27           C
ATOM   2449  CG  PRO B  76     161.846 166.369 204.356  1.00 77.27           C
ATOM   2450  C   PRO B  76     160.913 169.375 206.397  1.00 77.27           C
ATOM   2451  O   PRO B  76     161.404 169.710 207.472  1.00 77.27           O
ATOM   2452  N   PHE B  77     160.320 170.234 205.553  1.00 83.62           N
ATOM   2453  CA  PHE B  77     160.040 171.598 205.889  1.00 83.62           C
ATOM   2454  CB  PHE B  77     159.857 172.521 204.674  1.00 83.62           C
ATOM   2455  CG  PHE B  77     161.238 172.811 204.190  1.00 83.62           C
ATOM   2456  CD1 PHE B  77     162.001 173.764 204.824  1.00 83.62           C
ATOM   2457  CD2 PHE B  77     161.780 172.143 203.117  1.00 83.62           C
ATOM   2458  CE1 PHE B  77     163.278 174.044 204.396  1.00 83.62           C
ATOM   2459  CE2 PHE B  77     163.055 172.417 202.682  1.00 83.62           C
ATOM   2460  CZ  PHE B  77     163.808 173.370 203.323  1.00 83.62           C
ATOM   2461  C   PHE B  77     158.840 171.657 206.780  1.00 83.62           C
ATOM   2462  O   PHE B  77     158.619 172.653 207.464  1.00 83.62           O
ATOM   2463  N   LEU B  78     157.960 170.642 206.678  1.00109.57           N
ATOM   2464  CA  LEU B  78     156.780 170.534 207.484  1.00109.57           C
ATOM   2465  CB  LEU B  78     155.827 169.433 206.976  1.00109.57           C
ATOM   2466  CG  LEU B  78     154.442 169.402 207.657  1.00109.57           C
ATOM   2467  CD1 LEU B  78     154.516 168.975 209.131  1.00109.57           C
ATOM   2468  CD2 LEU B  78     153.705 170.736 207.455  1.00109.57           C
ATOM   2469  C   LEU B  78     157.174 170.216 208.899  1.00109.57           C
ATOM   2470  O   LEU B  78     156.608 170.756 209.847  1.00109.57           O
ATOM   2471  N   TYR B  79     158.171 169.325 209.074  1.00 45.98           N
ATOM   2472  CA  TYR B  79     158.608 168.884 210.371  1.00 45.98           C
ATOM   2473  CB  TYR B  79     159.729 167.835 210.290  1.00 45.98           C
ATOM   2474  CG  TYR B  79     160.153 167.519 211.682  1.00 45.98           C
ATOM   2475  CD1 TYR B  79     159.396 166.688 212.475  1.00 45.98           C
ATOM   2476  CD2 TYR B  79     161.316 168.050 212.191  1.00 45.98           C
ATOM   2477  CE1 TYR B  79     159.792 166.396 213.760  1.00 45.98           C
ATOM   2478  CE2 TYR B  79     161.717 167.762 213.474  1.00 45.98           C
ATOM   2479  CZ  TYR B  79     160.953 166.934 214.260  1.00 45.98           C
ATOM   2480  OH  TYR B  79     161.362 166.635 215.577  1.00 45.98           O
ATOM   2481  C   TYR B  79     159.137 170.059 211.125  1.00 45.98           C
ATOM   2482  O   TYR B  79     158.862 170.230 212.312  1.00 45.98           O
ATOM   2483  N   VAL B  80     159.903 170.914 210.431  1.00 41.38           N
ATOM   2484  CA  VAL B  80     160.478 172.082 211.023  1.00 41.38           C
ATOM   2485  CB  VAL B  80     161.264 172.908 210.045  1.00 41.38           C
ATOM   2486  CG1 VAL B  80     161.747 174.182 210.759  1.00 41.38           C
ATOM   2487  CG2 VAL B  80     162.401 172.046 209.471  1.00 41.38           C
ATOM   2488  C   VAL B  80     159.346 172.925 211.514  1.00 41.38           C
ATOM   2489  O   VAL B  80     159.474 173.650 212.498  1.00 41.38           O
ATOM   2490  N   GLY B  81     158.192 172.851 210.834  1.00 31.75           N
ATOM   2491  CA  GLY B  81     157.073 173.667 211.205  1.00 31.75           C
ATOM   2492  C   GLY B  81     156.699 173.366 212.623  1.00 31.75           C
ATOM   2493  O   GLY B  81     156.311 174.260 213.374  1.00 31.75           O
ATOM   2494  N   THR B  82     156.766 172.083 213.014  1.00110.57           N
ATOM   2495  CA  THR B  82     156.419 171.685 214.346  1.00110.57           C
ATOM   2496  CB  THR B  82     156.571 170.207 214.519  1.00110.57           C
ATOM   2497  OG1 THR B  82     155.773 169.513 213.575  1.00110.57           O
ATOM   2498  CG2 THR B  82     156.159 169.840 215.948  1.00110.57           C
ATOM   2499  C   THR B  82     157.371 172.299 215.327  1.00110.57           C
ATOM   2500  O   THR B  82     156.959 172.902 216.318  1.00110.57           O
ATOM   2501  N   LEU B  83     158.685 172.160 215.062  1.00 69.61           N
ATOM   2502  CA  LEU B  83     159.670 172.578 216.019  1.00 69.61           C
ATOM   2503  CB  LEU B  83     161.102 172.213 215.595  1.00 69.61           C
ATOM   2504  CG  LEU B  83     161.345 170.696 215.524  1.00 69.61           C
ATOM   2505  CD1 LEU B  83     162.791 170.381 215.110  1.00 69.61           C
ATOM   2506  CD2 LEU B  83     160.928 170.007 216.834  1.00 69.61           C
ATOM   2507  C   LEU B  83     159.647 174.056 216.245  1.00 69.61           C
ATOM   2508  O   LEU B  83     159.470 174.519 217.370  1.00 69.61           O
ATOM   2509  N   ILE B  84     159.731 174.838 215.160  1.00104.62           N
ATOM   2510  CA  ILE B  84     159.849 176.263 215.260  1.00104.62           C
ATOM   2511  CB  ILE B  84     159.908 176.947 213.922  1.00104.62           C
ATOM   2512  CG1 ILE B  84     160.258 178.435 214.093  1.00104.62           C
ATOM   2513  CG2 ILE B  84     158.580 176.695 213.190  1.00104.62           C
ATOM   2514  CD1 ILE B  84     161.668 178.677 214.628  1.00104.62           C
ATOM   2515  C   ILE B  84     158.664 176.771 216.002  1.00104.62           C
ATOM   2516  O   ILE B  84     158.733 177.811 216.646  1.00104.62           O
ATOM   2517  N   SER B  85     157.512 176.106 215.844  1.00 98.02           N
ATOM   2518  CA  SER B  85     156.315 176.483 216.539  1.00 98.02           C
ATOM   2519  CB  SER B  85     155.112 175.645 216.089  1.00 98.02           C
ATOM   2520  OG  SER B  85     154.034 175.842 216.987  1.00 98.02           O
ATOM   2521  C   SER B  85     156.460 176.262 218.015  1.00 98.02           C
ATOM   2522  O   SER B  85     156.363 177.193 218.815  1.00 98.02           O
ATOM   2523  N   LYS B  86     156.732 175.002 218.403  1.00 71.97           N
ATOM   2524  CA  LYS B  86     156.800 174.612 219.781  1.00 71.97           C
ATOM   2525  CB  LYS B  86     157.297 173.168 219.921  1.00 71.97           C
ATOM   2526  CG  LYS B  86     157.822 172.856 221.321  1.00 71.97           C
ATOM   2527  CD  LYS B  86     158.321 171.422 221.475  1.00 71.97           C
ATOM   2528  CE  LYS B  86     159.248 171.237 222.677  1.00 71.97           C
ATOM   2529  NZ  LYS B  86     159.988 169.963 222.553  1.00 71.97           N
ATOM   2530  C   LYS B  86     157.834 175.430 220.474  1.00 71.97           C
ATOM   2531  O   LYS B  86     157.582 176.019 221.525  1.00 71.97           O
ATOM   2532  N   ASN B  87     159.029 175.504 219.872  1.00 39.56           N
ATOM   2533  CA  ASN B  87     160.121 176.185 220.491  1.00 39.56           C
ATOM   2534  CB  ASN B  87     161.391 176.144 219.625  1.00 39.56           C
ATOM   2535  CG  ASN B  87     162.560 176.690 220.431  1.00 39.56           C
ATOM   2536  OD1 ASN B  87     162.380 177.357 221.449  1.00 39.56           O
ATOM   2537  ND2 ASN B  87     163.802 176.405 219.957  1.00 39.56           N
ATOM   2538  C   ASN B  87     159.748 177.618 220.686  1.00 39.56           C
ATOM   2539  O   ASN B  87     160.003 178.200 221.739  1.00 39.56           O
ATOM   2540  N   PHE B  88     159.117 178.222 219.666  1.00 56.61           N
ATOM   2541  CA  PHE B  88     158.787 179.616 219.695  1.00 56.61           C
ATOM   2542  CB  PHE B  88     158.248 180.114 218.343  1.00 56.61           C
ATOM   2543  CG  PHE B  88     158.165 181.600 218.402  1.00 56.61           C
ATOM   2544  CD1 PHE B  88     159.309 182.360 218.327  1.00 56.61           C
ATOM   2545  CD2 PHE B  88     156.949 182.233 218.511  1.00 56.61           C
ATOM   2546  CE1 PHE B  88     159.244 183.732 218.376  1.00 56.61           C
ATOM   2547  CE2 PHE B  88     156.878 183.605 218.560  1.00 56.61           C
ATOM   2548  CZ  PHE B  88     158.026 184.357 218.494  1.00 56.61           C
ATOM   2549  C   PHE B  88     157.764 179.902 220.756  1.00 56.61           C
ATOM   2550  O   PHE B  88     157.891 180.882 221.487  1.00 56.61           O
ATOM   2551  N   ALA B  89     156.722 179.053 220.875  1.00 31.38           N
ATOM   2552  CA  ALA B  89     155.674 179.292 221.829  1.00 31.38           C
ATOM   2553  CB  ALA B  89     154.579 178.212 221.794  1.00 31.38           C
ATOM   2554  C   ALA B  89     156.279 179.274 223.190  1.00 31.38           C
ATOM   2555  O   ALA B  89     155.976 180.118 224.032  1.00 31.38           O
ATOM   2556  N   ALA B  90     157.184 178.312 223.423  1.00 33.95           N
ATOM   2557  CA  ALA B  90     157.834 178.193 224.689  1.00 33.95           C
ATOM   2558  CB  ALA B  90     158.842 177.033 224.738  1.00 33.95           C
ATOM   2559  C   ALA B  90     158.594 179.461 224.921  1.00 33.95           C
ATOM   2560  O   ALA B  90     158.683 179.951 226.046  1.00 33.95           O
ATOM   2561  N   LEU B  91     159.159 180.032 223.842  1.00151.58           N
ATOM   2562  CA  LEU B  91     159.942 181.230 223.937  1.00151.58           C
ATOM   2563  CB  LEU B  91     160.492 181.712 222.584  1.00151.58           C
ATOM   2564  CG  LEU B  91     161.555 180.775 221.992  1.00151.58           C
ATOM   2565  CD1 LEU B  91     162.140 181.338 220.687  1.00151.58           C
ATOM   2566  CD2 LEU B  91     162.630 180.448 223.037  1.00151.58           C
ATOM   2567  C   LEU B  91     159.086 182.334 224.470  1.00151.58           C
ATOM   2568  O   LEU B  91     159.563 183.188 225.214  1.00151.58           O
ATOM   2569  N   LEU B  92     157.799 182.346 224.087  1.00 73.85           N
ATOM   2570  CA  LEU B  92     156.870 183.370 224.480  1.00 73.85           C
ATOM   2571  CB  LEU B  92     155.510 183.261 223.773  1.00 73.85           C
ATOM   2572  CG  LEU B  92     155.613 183.516 222.258  1.00 73.85           C
ATOM   2573  CD1 LEU B  92     154.226 183.540 221.597  1.00 73.85           C
ATOM   2574  CD2 LEU B  92     156.440 184.778 221.962  1.00 73.85           C
ATOM   2575  C   LEU B  92     156.645 183.328 225.960  1.00 73.85           C
ATOM   2576  O   LEU B  92     156.286 184.336 226.569  1.00 73.85           O
ATOM   2577  N   GLU B  93     156.799 182.143 226.573  1.00124.46           N
ATOM   2578  CA  GLU B  93     156.588 182.001 227.984  1.00124.46           C
ATOM   2579  CB  GLU B  93     156.700 180.545 228.457  1.00124.46           C
ATOM   2580  CG  GLU B  93     156.031 180.333 229.810  1.00124.46           C
ATOM   2581  CD  GLU B  93     154.533 180.506 229.595  1.00124.46           C
ATOM   2582  OE1 GLU B  93     154.106 180.585 228.412  1.00124.46           O
ATOM   2583  OE2 GLU B  93     153.793 180.566 230.612  1.00124.46           O
ATOM   2584  C   GLU B  93     157.614 182.817 228.712  1.00124.46           C
ATOM   2585  O   GLU B  93     157.372 183.316 229.811  1.00124.46           O
ATOM   2586  N   GLU B  94     158.798 182.973 228.101  1.00 94.65           N
ATOM   2587  CA  GLU B  94     159.885 183.699 228.685  1.00 94.65           C
ATOM   2588  CB  GLU B  94     161.092 183.773 227.734  1.00 94.65           C
ATOM   2589  CG  GLU B  94     162.290 184.536 228.296  1.00 94.65           C
ATOM   2590  CD  GLU B  94     163.390 184.514 227.241  1.00 94.65           C
ATOM   2591  OE1 GLU B  94     163.212 183.810 226.211  1.00 94.65           O
ATOM   2592  OE2 GLU B  94     164.424 185.202 227.454  1.00 94.65           O
ATOM   2593  C   GLU B  94     159.434 185.104 228.962  1.00 94.65           C
ATOM   2594  O   GLU B  94     159.872 185.708 229.941  1.00 94.65           O
ATOM   2595  N   HIS B  95     158.551 185.666 228.109  1.00 81.39           N
ATOM   2596  CA  HIS B  95     158.148 187.033 228.289  1.00 81.39           C
ATOM   2597  ND1 HIS B  95     160.982 187.254 226.636  1.00 81.39           N
ATOM   2598  CG  HIS B  95     160.077 188.170 227.122  1.00 81.39           C
ATOM   2599  CB  HIS B  95     158.594 187.957 227.145  1.00 81.39           C
ATOM   2600  NE2 HIS B  95     162.162 189.002 227.342  1.00 81.39           N
ATOM   2601  CD2 HIS B  95     160.814 189.232 227.549  1.00 81.39           C
ATOM   2602  CE1 HIS B  95     162.214 187.802 226.792  1.00 81.39           C
ATOM   2603  C   HIS B  95     156.654 187.163 228.396  1.00 81.39           C
ATOM   2604  O   HIS B  95     155.909 186.187 228.452  1.00 81.39           O
ATOM   2605  N   ASP B  96     156.222 188.436 228.504  1.00 88.05           N
ATOM   2606  CA  ASP B  96     154.891 188.963 228.644  1.00 88.05           C
ATOM   2607  CB  ASP B  96     154.881 190.406 229.181  1.00 88.05           C
ATOM   2608  CG  ASP B  96     155.596 191.310 228.183  1.00 88.05           C
ATOM   2609  OD1 ASP B  96     156.274 190.768 227.270  1.00 88.05           O
ATOM   2610  OD2 ASP B  96     155.478 192.556 228.326  1.00 88.05           O
ATOM   2611  C   ASP B  96     154.118 188.964 227.355  1.00 88.05           C
ATOM   2612  O   ASP B  96     152.933 189.291 227.351  1.00 88.05           O
ATOM   2613  N   ILE B  97     154.769 188.683 226.214  1.00159.13           N
ATOM   2614  CA  ILE B  97     154.108 188.863 224.952  1.00159.13           C
ATOM   2615  CB  ILE B  97     155.036 188.584 223.795  1.00159.13           C
ATOM   2616  CG1 ILE B  97     154.500 189.174 222.480  1.00159.13           C
ATOM   2617  CG2 ILE B  97     155.316 187.074 223.742  1.00159.13           C
ATOM   2618  CD1 ILE B  97     153.214 188.536 221.957  1.00159.13           C
ATOM   2619  C   ILE B  97     152.864 188.021 224.829  1.00159.13           C
ATOM   2620  O   ILE B  97     151.823 188.542 224.428  1.00159.13           O
ATOM   2621  N   PHE B  98     152.902 186.713 225.163  1.00 74.47           N
ATOM   2622  CA  PHE B  98     151.703 185.939 224.977  1.00 74.47           C
ATOM   2623  CB  PHE B  98     151.564 185.431 223.527  1.00 74.47           C
ATOM   2624  CG  PHE B  98     150.235 184.782 223.313  1.00 74.47           C
ATOM   2625  CD1 PHE B  98     149.111 185.549 223.104  1.00 74.47           C
ATOM   2626  CD2 PHE B  98     150.113 183.411 223.292  1.00 74.47           C
ATOM   2627  CE1 PHE B  98     147.885 184.961 222.896  1.00 74.47           C
ATOM   2628  CE2 PHE B  98     148.889 182.817 223.085  1.00 74.47           C
ATOM   2629  CZ  PHE B  98     147.772 183.592 222.887  1.00 74.47           C
ATOM   2630  C   PHE B  98     151.756 184.743 225.881  1.00 74.47           C
ATOM   2631  O   PHE B  98     152.821 184.382 226.379  1.00 74.47           O
ATOM   2632  N   VAL B  99     150.587 184.113 226.141  1.00123.99           N
ATOM   2633  CA  VAL B  99     150.541 182.940 226.972  1.00123.99           C
ATOM   2634  CB  VAL B  99     150.557 183.267 228.440  1.00123.99           C
ATOM   2635  CG1 VAL B  99     149.321 184.124 228.764  1.00123.99           C
ATOM   2636  CG2 VAL B  99     150.638 181.959 229.244  1.00123.99           C
ATOM   2637  C   VAL B  99     149.260 182.210 226.669  1.00123.99           C
ATOM   2638  O   VAL B  99     148.269 182.839 226.304  1.00123.99           O
ATOM   2639  N   PRO B 100     149.252 180.902 226.835  1.00 89.47           N
ATOM   2640  CA  PRO B 100     148.099 180.074 226.568  1.00 89.47           C
ATOM   2641  CD  PRO B 100     150.493 180.143 226.823  1.00 89.47           C
ATOM   2642  CB  PRO B 100     148.586 178.635 226.728  1.00 89.47           C
ATOM   2643  CG  PRO B 100     150.095 178.711 226.435  1.00 89.47           C
ATOM   2644  C   PRO B 100     147.013 180.408 227.535  1.00 89.47           C
ATOM   2645  O   PRO B 100     146.069 179.582 227.657  1.00 89.47           O
ATOM   2646  OXT PRO B 100     147.089 181.488 228.180  1.00 89.47           O
TER    2647      PRO B 100
ATOM   2648  N   GLU C  59     185.901 198.789 114.164  1.00 97.52           N
ATOM   2649  CA  GLU C  59     185.434 199.899 115.023  1.00 97.52           C
ATOM   2650  CB  GLU C  59     184.658 200.931 114.190  1.00 97.52           C
ATOM   2651  CG  GLU C  59     183.430 200.352 113.481  1.00 97.52           C
ATOM   2652  CD  GLU C  59     183.893 199.656 112.207  1.00 97.52           C
ATOM   2653  OE1 GLU C  59     184.097 200.371 111.190  1.00 97.52           O
ATOM   2654  OE2 GLU C  59     184.051 198.406 112.230  1.00 97.52           O
ATOM   2655  C   GLU C  59     184.535 199.404 116.107  1.00 97.52           C
ATOM   2656  O   GLU C  59     184.362 198.202 116.299  1.00 97.52           O
ATOM   2657  N   ILE C  60     183.946 200.354 116.854  1.00151.80           N
ATOM   2658  CA  ILE C  60     183.063 200.072 117.943  1.00151.80           C
ATOM   2659  CB  ILE C  60     183.213 201.064 119.065  1.00151.80           C
ATOM   2660  CG1 ILE C  60     183.242 202.519 118.548  1.00151.80           C
ATOM   2661  CG2 ILE C  60     184.484 200.673 119.830  1.00151.80           C
ATOM   2662  CD1 ILE C  60     182.006 203.020 117.811  1.00151.80           C
ATOM   2663  C   ILE C  60     181.644 199.977 117.472  1.00151.80           C
ATOM   2664  O   ILE C  60     181.203 200.716 116.595  1.00151.80           O
ATOM   2665  N   THR C  61     180.912 198.972 117.996  1.00106.50           N
ATOM   2666  CA  THR C  61     179.525 198.813 117.662  1.00106.50           C
ATOM   2667  CB  THR C  61     179.298 197.846 116.539  1.00106.50           C
ATOM   2668  OG1 THR C  61     177.926 197.826 116.172  1.00106.50           O
ATOM   2669  CG2 THR C  61     179.755 196.449 116.995  1.00106.50           C
ATOM   2670  C   THR C  61     178.824 198.260 118.866  1.00106.50           C
ATOM   2671  O   THR C  61     179.413 197.517 119.651  1.00106.50           O
ATOM   2672  N   VAL C  62     177.537 198.625 119.048  1.00 96.09           N
ATOM   2673  CA  VAL C  62     176.771 198.109 120.147  1.00 96.09           C
ATOM   2674  CB  VAL C  62     176.420 199.156 121.168  1.00 96.09           C
ATOM   2675  CG1 VAL C  62     175.593 200.258 120.483  1.00 96.09           C
ATOM   2676  CG2 VAL C  62     175.692 198.480 122.342  1.00 96.09           C
ATOM   2677  C   VAL C  62     175.493 197.563 119.586  1.00 96.09           C
ATOM   2678  O   VAL C  62     174.848 198.196 118.751  1.00 96.09           O
ATOM   2679  N   ILE C  63     175.114 196.343 120.021  1.00 96.56           N
ATOM   2680  CA  ILE C  63     173.898 195.719 119.580  1.00 96.56           C
ATOM   2681  CB  ILE C  63     174.092 194.719 118.477  1.00 96.56           C
ATOM   2682  CG1 ILE C  63     174.979 193.555 118.942  1.00 96.56           C
ATOM   2683  CG2 ILE C  63     174.635 195.472 117.251  1.00 96.56           C
ATOM   2684  CD1 ILE C  63     174.988 192.378 117.968  1.00 96.56           C
ATOM   2685  C   ILE C  63     173.314 195.007 120.761  1.00 96.56           C
ATOM   2686  O   ILE C  63     174.029 194.644 121.692  1.00 96.56           O
ATOM   2687  N   TYR C  64     171.983 194.790 120.744  1.00 55.39           N
ATOM   2688  CA  TYR C  64     171.297 194.204 121.862  1.00 55.39           C
ATOM   2689  CB  TYR C  64     169.839 194.681 121.978  1.00 55.39           C
ATOM   2690  CG  TYR C  64     169.856 196.165 122.112  1.00 55.39           C
ATOM   2691  CD1 TYR C  64     170.018 196.763 123.341  1.00 55.39           C
ATOM   2692  CD2 TYR C  64     169.710 196.959 120.997  1.00 55.39           C
ATOM   2693  CE1 TYR C  64     170.033 198.133 123.454  1.00 55.39           C
ATOM   2694  CE2 TYR C  64     169.725 198.329 121.105  1.00 55.39           C
ATOM   2695  CZ  TYR C  64     169.886 198.918 122.335  1.00 55.39           C
ATOM   2696  OH  TYR C  64     169.901 200.324 122.450  1.00 55.39           O
ATOM   2697  C   TYR C  64     171.245 192.719 121.703  1.00 55.39           C
ATOM   2698  O   TYR C  64     171.002 192.205 120.611  1.00 55.39           O
ATOM   2699  N   ARG C  65     171.515 191.988 122.805  1.00103.33           N
ATOM   2700  CA  ARG C  65     171.425 190.560 122.783  1.00103.33           C
ATOM   2701  CB  ARG C  65     172.791 189.889 122.559  1.00103.33           C
ATOM   2702  CG  ARG C  65     172.746 188.374 122.355  1.00103.33           C
ATOM   2703  CD  ARG C  65     174.130 187.793 122.053  1.00103.33           C
ATOM   2704  NE  ARG C  65     173.994 186.323 121.860  1.00103.33           N
ATOM   2705  CZ  ARG C  65     175.018 185.631 121.279  1.00103.33           C
ATOM   2706  NH1 ARG C  65     176.144 186.293 120.881  1.00103.33           N
ATOM   2707  NH2 ARG C  65     174.920 184.282 121.096  1.00103.33           N
ATOM   2708  C   ARG C  65     170.912 190.130 124.124  1.00103.33           C
ATOM   2709  O   ARG C  65     171.453 190.517 125.158  1.00103.33           O
ATOM   2710  N   HIS C  66     169.848 189.303 124.131  1.00113.96           N
ATOM   2711  CA  HIS C  66     169.289 188.772 125.343  1.00113.96           C
ATOM   2712  ND1 HIS C  66     169.497 187.353 128.455  1.00113.96           N
ATOM   2713  CG  HIS C  66     169.658 186.990 127.136  1.00113.96           C
ATOM   2714  CB  HIS C  66     170.283 187.854 126.081  1.00113.96           C
ATOM   2715  NE2 HIS C  66     168.672 185.298 128.258  1.00113.96           N
ATOM   2716  CD2 HIS C  66     169.149 185.732 127.034  1.00113.96           C
ATOM   2717  CE1 HIS C  66     168.903 186.305 129.080  1.00113.96           C
ATOM   2718  C   HIS C  66     168.873 189.880 126.268  1.00113.96           C
ATOM   2719  O   HIS C  66     169.060 189.791 127.481  1.00113.96           O
ATOM   2720  N   GLY C  67     168.307 190.971 125.716  1.00 36.21           N
ATOM   2721  CA  GLY C  67     167.757 192.021 126.529  1.00 36.21           C
ATOM   2722  C   GLY C  67     168.803 193.006 126.946  1.00 36.21           C
ATOM   2723  O   GLY C  67     168.467 194.086 127.430  1.00 36.21           O
ATOM   2724  N   LEU C  68     170.097 192.682 126.768  1.00 59.06           N
ATOM   2725  CA  LEU C  68     171.112 193.598 127.213  1.00 59.06           C
ATOM   2726  CB  LEU C  68     172.077 192.970 128.228  1.00 59.06           C
ATOM   2727  CG  LEU C  68     171.370 192.435 129.485  1.00 59.06           C
ATOM   2728  CD1 LEU C  68     172.379 191.830 130.471  1.00 59.06           C
ATOM   2729  CD2 LEU C  68     170.462 193.500 130.119  1.00 59.06           C
ATOM   2730  C   LEU C  68     171.939 193.996 126.030  1.00 59.06           C
ATOM   2731  O   LEU C  68     172.064 193.239 125.069  1.00 59.06           O
ATOM   2732  N   PRO C  69     172.460 195.199 126.049  1.00 87.37           N
ATOM   2733  CA  PRO C  69     173.323 195.629 124.979  1.00 87.37           C
ATOM   2734  CD  PRO C  69     171.758 196.313 126.662  1.00 87.37           C
ATOM   2735  CB  PRO C  69     173.204 197.153 124.916  1.00 87.37           C
ATOM   2736  CG  PRO C  69     172.587 197.546 126.270  1.00 87.37           C
ATOM   2737  C   PRO C  69     174.730 195.147 125.158  1.00 87.37           C
ATOM   2738  O   PRO C  69     175.272 195.268 126.257  1.00 87.37           O
ATOM   2739  N   LEU C  70     175.361 194.651 124.078  1.00128.40           N
ATOM   2740  CA  LEU C  70     176.728 194.221 124.134  1.00128.40           C
ATOM   2741  CB  LEU C  70     176.931 192.811 123.537  1.00128.40           C
ATOM   2742  CG  LEU C  70     178.369 192.246 123.587  1.00128.40           C
ATOM   2743  CD1 LEU C  70     179.340 193.008 122.670  1.00128.40           C
ATOM   2744  CD2 LEU C  70     178.868 192.135 125.035  1.00128.40           C
ATOM   2745  C   LEU C  70     177.481 195.201 123.288  1.00128.40           C
ATOM   2746  O   LEU C  70     177.018 195.576 122.212  1.00128.40           O
ATOM   2747  N   VAL C  71     178.653 195.670 123.767  1.00 97.08           N
ATOM   2748  CA  VAL C  71     179.410 196.598 122.976  1.00 97.08           C
ATOM   2749  CB  VAL C  71     179.621 197.927 123.647  1.00 97.08           C
ATOM   2750  CG1 VAL C  71     178.253 198.612 123.802  1.00 97.08           C
ATOM   2751  CG2 VAL C  71     180.349 197.709 124.985  1.00 97.08           C
ATOM   2752  C   VAL C  71     180.751 195.989 122.708  1.00 97.08           C
ATOM   2753  O   VAL C  71     181.469 195.606 123.630  1.00 97.08           O
ATOM   2754  N   THR C  72     181.135 195.895 121.418  1.00129.44           N
ATOM   2755  CA  THR C  72     182.395 195.279 121.121  1.00129.44           C
ATOM   2756  CB  THR C  72     182.320 194.275 120.000  1.00129.44           C
ATOM   2757  OG1 THR C  72     183.600 193.710 119.764  1.00129.44           O
ATOM   2758  CG2 THR C  72     181.752 194.933 118.729  1.00129.44           C
ATOM   2759  C   THR C  72     183.410 196.332 120.795  1.00129.44           C
ATOM   2760  O   THR C  72     183.642 196.687 119.641  1.00129.44           O
ATOM   2761  N   LEU C  73     184.086 196.829 121.846  1.00 54.52           N
ATOM   2762  CA  LEU C  73     185.098 197.837 121.718  1.00 54.52           C
ATOM   2763  CB  LEU C  73     185.463 198.482 123.071  1.00 54.52           C
ATOM   2764  CG  LEU C  73     186.568 199.557 123.016  1.00 54.52           C
ATOM   2765  CD1 LEU C  73     186.109 200.823 122.280  1.00 54.52           C
ATOM   2766  CD2 LEU C  73     187.114 199.860 124.421  1.00 54.52           C
ATOM   2767  C   LEU C  73     186.328 197.175 121.184  1.00 54.52           C
ATOM   2768  O   LEU C  73     186.417 195.949 121.157  1.00 54.52           O
ATOM   2769  N   THR C  74     187.287 197.977 120.679  1.00124.02           N
ATOM   2770  CA  THR C  74     188.526 197.430 120.205  1.00124.02           C
ATOM   2771  CB  THR C  74     188.870 197.872 118.803  1.00124.02           C
ATOM   2772  OG1 THR C  74     190.104 197.298 118.396  1.00124.02           O
ATOM   2773  CG2 THR C  74     188.917 199.408 118.717  1.00124.02           C
ATOM   2774  C   THR C  74     189.605 197.849 121.166  1.00124.02           C
ATOM   2775  O   THR C  74     190.067 198.989 121.161  1.00124.02           O
ATOM   2776  N   LEU C  75     190.050 196.910 122.026  1.00 56.50           N
ATOM   2777  CA  LEU C  75     191.044 197.232 123.014  1.00 56.50           C
ATOM   2778  CB  LEU C  75     191.263 196.135 124.069  1.00 56.50           C
ATOM   2779  CG  LEU C  75     190.058 195.926 125.003  1.00 56.50           C
ATOM   2780  CD1 LEU C  75     190.361 194.860 126.067  1.00 56.50           C
ATOM   2781  CD2 LEU C  75     189.586 197.258 125.610  1.00 56.50           C
ATOM   2782  C   LEU C  75     192.359 197.482 122.339  1.00 56.50           C
ATOM   2783  O   LEU C  75     192.695 196.850 121.340  1.00 56.50           O
ATOM   2784  N   PRO C  76     193.084 198.455 122.834  1.00 84.95           N
ATOM   2785  CA  PRO C  76     194.369 198.829 122.303  1.00 84.95           C
ATOM   2786  CD  PRO C  76     192.817 199.062 124.126  1.00 84.95           C
ATOM   2787  CB  PRO C  76     194.824 200.016 123.150  1.00 84.95           C
ATOM   2788  CG  PRO C  76     194.131 199.771 124.504  1.00 84.95           C
ATOM   2789  C   PRO C  76     195.393 197.729 122.298  1.00 84.95           C
ATOM   2790  O   PRO C  76     195.935 197.432 121.234  1.00 84.95           O
ATOM   2791  N   SER C  77     195.657 197.091 123.458  1.00 46.91           N
ATOM   2792  CA  SER C  77     196.686 196.090 123.503  1.00 46.91           C
ATOM   2793  CB  SER C  77     197.157 195.736 124.922  1.00 46.91           C
ATOM   2794  OG  SER C  77     196.124 195.057 125.617  1.00 46.91           O
ATOM   2795  C   SER C  77     196.160 194.843 122.884  1.00 46.91           C
ATOM   2796  O   SER C  77     194.953 194.611 122.824  1.00 46.91           O
ATOM   2797  N   ARG C  78     197.080 194.020 122.345  1.00157.26           N
ATOM   2798  CA  ARG C  78     196.736 192.775 121.717  1.00157.26           C
ATOM   2799  CB  ARG C  78     195.836 191.898 122.601  1.00157.26           C
ATOM   2800  CG  ARG C  78     196.487 191.431 123.898  1.00157.26           C
ATOM   2801  CD  ARG C  78     197.591 190.402 123.667  1.00157.26           C
ATOM   2802  NE  ARG C  78     197.871 189.740 124.970  1.00157.26           N
ATOM   2803  CZ  ARG C  78     197.133 188.656 125.346  1.00157.26           C
ATOM   2804  NH1 ARG C  78     196.134 188.199 124.536  1.00157.26           N
ATOM   2805  NH2 ARG C  78     197.395 188.025 126.528  1.00157.26           N
ATOM   2806  C   ARG C  78     195.941 193.047 120.474  1.00157.26           C
ATOM   2807  O   ARG C  78     195.619 192.112 119.742  1.00157.26           O
ATOM   2808  N   LYS C  79     195.652 194.334 120.183  1.00102.77           N
ATOM   2809  CA  LYS C  79     194.817 194.707 119.077  1.00102.77           C
ATOM   2810  CB  LYS C  79     195.502 194.558 117.708  1.00102.77           C
ATOM   2811  CG  LYS C  79     196.441 195.727 117.398  1.00102.77           C
ATOM   2812  CD  LYS C  79     197.607 195.858 118.380  1.00102.77           C
ATOM   2813  CE  LYS C  79     198.486 197.084 118.128  1.00102.77           C
ATOM   2814  NZ  LYS C  79     199.474 197.230 119.219  1.00102.77           N
ATOM   2815  C   LYS C  79     193.592 193.851 119.148  1.00102.77           C
ATOM   2816  O   LYS C  79     193.092 193.372 118.132  1.00102.77           O
ATOM   2817  N   GLU C  80     193.078 193.644 120.378  1.00 94.87           N
ATOM   2818  CA  GLU C  80     191.980 192.743 120.581  1.00 94.87           C
ATOM   2819  CB  GLU C  80     192.078 191.976 121.910  1.00 94.87           C
ATOM   2820  CG  GLU C  80     191.194 190.733 121.941  1.00 94.87           C
ATOM   2821  CD  GLU C  80     191.776 189.763 120.925  1.00 94.87           C
ATOM   2822  OE1 GLU C  80     193.001 189.480 121.012  1.00 94.87           O
ATOM   2823  OE2 GLU C  80     191.007 189.303 120.038  1.00 94.87           O
ATOM   2824  C   GLU C  80     190.668 193.468 120.556  1.00 94.87           C
ATOM   2825  O   GLU C  80     190.604 194.673 120.788  1.00 94.87           O
ATOM   2826  N   ARG C  81     189.575 192.729 120.251  1.00141.40           N
ATOM   2827  CA  ARG C  81     188.259 193.310 120.241  1.00141.40           C
ATOM   2828  CB  ARG C  81     187.473 193.057 118.946  1.00141.40           C
ATOM   2829  CG  ARG C  81     188.061 193.768 117.732  1.00141.40           C
ATOM   2830  CD  ARG C  81     187.287 193.525 116.435  1.00141.40           C
ATOM   2831  NE  ARG C  81     186.300 194.631 116.285  1.00141.40           N
ATOM   2832  CZ  ARG C  81     185.020 194.481 116.733  1.00141.40           C
ATOM   2833  NH1 ARG C  81     184.623 193.302 117.294  1.00141.40           N
ATOM   2834  NH2 ARG C  81     184.136 195.514 116.615  1.00141.40           N
ATOM   2835  C   ARG C  81     187.461 192.671 121.335  1.00141.40           C
ATOM   2836  O   ARG C  81     186.933 191.571 121.178  1.00141.40           O
ATOM   2837  N   CYS C  82     187.335 193.372 122.475  1.00 45.59           N
ATOM   2838  CA  CYS C  82     186.596 192.868 123.596  1.00 45.59           C
ATOM   2839  CB  CYS C  82     187.148 193.364 124.946  1.00 45.59           C
ATOM   2840  SG  CYS C  82     186.224 192.732 126.379  1.00 45.59           S
ATOM   2841  C   CYS C  82     185.170 193.318 123.485  1.00 45.59           C
ATOM   2842  O   CYS C  82     184.862 194.275 122.774  1.00 45.59           O
ATOM   2843  N   GLN C  83     184.256 192.612 124.188  1.00 50.38           N
ATOM   2844  CA  GLN C  83     182.859 192.958 124.178  1.00 50.38           C
ATOM   2845  CB  GLN C  83     181.998 191.952 123.400  1.00 50.38           C
ATOM   2846  CG  GLN C  83     181.970 190.561 124.032  1.00 50.38           C
ATOM   2847  CD  GLN C  83     181.310 189.619 123.036  1.00 50.38           C
ATOM   2848  OE1 GLN C  83     180.262 189.036 123.308  1.00 50.38           O
ATOM   2849  NE2 GLN C  83     181.945 189.465 121.843  1.00 50.38           N
ATOM   2850  C   GLN C  83     182.374 192.970 125.598  1.00 50.38           C
ATOM   2851  O   GLN C  83     182.813 192.168 126.421  1.00 50.38           O
ATOM   2852  N   PHE C  84     181.440 193.894 125.919  1.00 64.18           N
ATOM   2853  CA  PHE C  84     180.967 194.026 127.269  1.00 64.18           C
ATOM   2854  CB  PHE C  84     181.282 195.406 127.877  1.00 64.18           C
ATOM   2855  CG  PHE C  84     182.759 195.579 127.982  1.00 64.18           C
ATOM   2856  CD1 PHE C  84     183.508 195.938 126.884  1.00 64.18           C
ATOM   2857  CD2 PHE C  84     183.394 195.402 129.188  1.00 64.18           C
ATOM   2858  CE1 PHE C  84     184.870 196.102 126.988  1.00 64.18           C
ATOM   2859  CE2 PHE C  84     184.755 195.564 129.298  1.00 64.18           C
ATOM   2860  CZ  PHE C  84     185.498 195.913 128.196  1.00 64.18           C
ATOM   2861  C   PHE C  84     179.473 193.913 127.309  1.00 64.18           C
ATOM   2862  O   PHE C  84     178.766 194.494 126.486  1.00 64.18           O
ATOM   2863  N   VAL C  85     178.953 193.141 128.286  1.00113.10           N
ATOM   2864  CA  VAL C  85     177.535 193.092 128.486  1.00113.10           C
ATOM   2865  CB  VAL C  85     176.996 191.693 128.648  1.00113.10           C
ATOM   2866  CG1 VAL C  85     177.753 190.961 129.771  1.00113.10           C
ATOM   2867  CG2 VAL C  85     175.478 191.788 128.878  1.00113.10           C
ATOM   2868  C   VAL C  85     177.280 193.898 129.728  1.00113.10           C
ATOM   2869  O   VAL C  85     177.590 193.471 130.840  1.00113.10           O
ATOM   2870  N   VAL C  86     176.705 195.109 129.565  1.00101.45           N
ATOM   2871  CA  VAL C  86     176.494 195.974 130.691  1.00101.45           C
ATOM   2872  CB  VAL C  86     177.104 197.335 130.522  1.00101.45           C
ATOM   2873  CG1 VAL C  86     176.398 198.047 129.356  1.00101.45           C
ATOM   2874  CG2 VAL C  86     177.000 198.084 131.861  1.00101.45           C
ATOM   2875  C   VAL C  86     175.024 196.163 130.889  1.00101.45           C
ATOM   2876  O   VAL C  86     174.281 196.382 129.932  1.00101.45           O
ATOM   2877  N   LYS C  87     174.576 196.104 132.163  1.00146.47           N
ATOM   2878  CA  LYS C  87     173.175 196.210 132.464  1.00146.47           C
ATOM   2879  CB  LYS C  87     172.801 195.610 133.831  1.00146.47           C
ATOM   2880  CG  LYS C  87     173.369 194.210 134.081  1.00146.47           C
ATOM   2881  CD  LYS C  87     172.981 193.162 133.039  1.00146.47           C
ATOM   2882  CE  LYS C  87     173.590 191.788 133.325  1.00146.47           C
ATOM   2883  NZ  LYS C  87     175.066 191.888 133.376  1.00146.47           N
ATOM   2884  C   LYS C  87     172.850 197.671 132.556  1.00146.47           C
ATOM   2885  O   LYS C  87     173.221 198.353 133.507  1.00146.47           O
ATOM   2886  N   PRO C  88     172.127 198.146 131.587  1.00100.38           N
ATOM   2887  CA  PRO C  88     171.779 199.534 131.416  1.00100.38           C
ATOM   2888  CD  PRO C  88     171.511 197.283 130.594  1.00100.38           C
ATOM   2889  CB  PRO C  88     171.100 199.602 130.047  1.00100.38           C
ATOM   2890  CG  PRO C  88     170.519 198.190 129.850  1.00100.38           C
ATOM   2891  C   PRO C  88     170.904 200.147 132.477  1.00100.38           C
ATOM   2892  O   PRO C  88     170.688 201.356 132.407  1.00100.38           O
ATOM   2893  N   MET C  89     170.224 199.368 133.338  1.00186.42           N
ATOM   2894  CA  MET C  89     169.474 200.029 134.375  1.00186.42           C
ATOM   2895  CB  MET C  89     168.371 199.138 134.976  1.00186.42           C
ATOM   2896  CG  MET C  89     168.855 197.763 135.437  1.00186.42           C
ATOM   2897  SD  MET C  89     169.306 196.648 134.075  1.00186.42           S
ATOM   2898  CE  MET C  89     167.615 196.486 133.432  1.00186.42           C
ATOM   2899  C   MET C  89     170.342 200.531 135.499  1.00186.42           C
ATOM   2900  O   MET C  89     170.211 201.664 135.961  1.00186.42           O
ATOM   2901  N   LEU C  90     171.212 199.628 135.986  1.00189.62           N
ATOM   2902  CA  LEU C  90     172.095 199.719 137.119  1.00189.62           C
ATOM   2903  CB  LEU C  90     172.377 198.306 137.684  1.00189.62           C
ATOM   2904  CG  LEU C  90     173.193 198.212 138.992  1.00189.62           C
ATOM   2905  CD1 LEU C  90     174.698 198.440 138.775  1.00189.62           C
ATOM   2906  CD2 LEU C  90     172.594 199.119 140.079  1.00189.62           C
ATOM   2907  C   LEU C  90     173.391 200.433 136.890  1.00189.62           C
ATOM   2908  O   LEU C  90     173.982 200.910 137.855  1.00189.62           O
ATOM   2909  N   SER C  91     173.902 200.490 135.642  1.00106.16           N
ATOM   2910  CA  SER C  91     175.266 200.907 135.467  1.00106.16           C
ATOM   2911  CB  SER C  91     176.053 199.986 134.519  1.00106.16           C
ATOM   2912  OG  SER C  91     175.524 200.073 133.204  1.00106.16           O
ATOM   2913  C   SER C  91     175.436 202.298 134.957  1.00106.16           C
ATOM   2914  O   SER C  91     174.782 202.766 134.028  1.00106.16           O
ATOM   2915  N   THR C  92     176.387 202.991 135.600  1.00 56.33           N
ATOM   2916  CA  THR C  92     176.804 204.306 135.246  1.00 56.33           C
ATOM   2917  CB  THR C  92     177.247 205.039 136.468  1.00 56.33           C
ATOM   2918  OG1 THR C  92     176.162 205.211 137.368  1.00 56.33           O
ATOM   2919  CG2 THR C  92     177.847 206.371 136.055  1.00 56.33           C
ATOM   2920  C   THR C  92     178.000 204.132 134.357  1.00 56.33           C
ATOM   2921  O   THR C  92     178.654 203.093 134.383  1.00 56.33           O
ATOM   2922  N   VAL C  93     178.328 205.161 133.555  1.00 55.22           N
ATOM   2923  CA  VAL C  93     179.490 205.128 132.719  1.00 55.22           C
ATOM   2924  CB  VAL C  93     179.682 206.404 131.943  1.00 55.22           C
ATOM   2925  CG1 VAL C  93     178.507 206.572 130.963  1.00 55.22           C
ATOM   2926  CG2 VAL C  93     179.818 207.569 132.938  1.00 55.22           C
ATOM   2927  C   VAL C  93     180.643 204.966 133.655  1.00 55.22           C
ATOM   2928  O   VAL C  93     181.676 204.395 133.310  1.00 55.22           O
ATOM   2929  N   GLY C  94     180.474 205.461 134.892  1.00 45.16           N
ATOM   2930  CA  GLY C  94     181.505 205.396 135.880  1.00 45.16           C
ATOM   2931  C   GLY C  94     181.902 203.963 136.082  1.00 45.16           C
ATOM   2932  O   GLY C  94     183.061 203.695 136.386  1.00 45.16           O
ATOM   2933  N   SER C  95     180.936 203.021 136.037  1.00101.44           N
ATOM   2934  CA  SER C  95     181.195 201.610 136.193  1.00101.44           C
ATOM   2935  CB  SER C  95     179.963 200.846 136.704  1.00101.44           C
ATOM   2936  OG  SER C  95     179.610 201.309 137.999  1.00101.44           O
ATOM   2937  C   SER C  95     181.631 200.940 134.913  1.00101.44           C
ATOM   2938  O   SER C  95     182.379 199.965 134.943  1.00101.44           O
ATOM   2939  N   PHE C  96     181.136 201.412 133.753  1.00 66.58           N
ATOM   2940  CA  PHE C  96     181.418 200.833 132.465  1.00 66.58           C
ATOM   2941  CB  PHE C  96     180.577 201.491 131.355  1.00 66.58           C
ATOM   2942  CG  PHE C  96     181.065 201.024 130.028  1.00 66.58           C
ATOM   2943  CD1 PHE C  96     180.773 199.762 129.563  1.00 66.58           C
ATOM   2944  CD2 PHE C  96     181.805 201.871 129.235  1.00 66.58           C
ATOM   2945  CE1 PHE C  96     181.228 199.351 128.332  1.00 66.58           C
ATOM   2946  CE2 PHE C  96     182.262 201.466 128.004  1.00 66.58           C
ATOM   2947  CZ  PHE C  96     181.974 200.201 127.551  1.00 66.58           C
ATOM   2948  C   PHE C  96     182.865 201.007 132.125  1.00 66.58           C
ATOM   2949  O   PHE C  96     183.486 200.127 131.532  1.00 66.58           O
ATOM   2950  N   LEU C  97     183.433 202.176 132.456  1.00 56.80           N
ATOM   2951  CA  LEU C  97     184.802 202.459 132.137  1.00 56.80           C
ATOM   2952  CB  LEU C  97     185.190 203.926 132.384  1.00 56.80           C
ATOM   2953  CG  LEU C  97     184.477 204.884 131.410  1.00 56.80           C
ATOM   2954  CD1 LEU C  97     184.984 206.327 131.557  1.00 56.80           C
ATOM   2955  CD2 LEU C  97     184.566 204.366 129.964  1.00 56.80           C
ATOM   2956  C   LEU C  97     185.728 201.568 132.907  1.00 56.80           C
ATOM   2957  O   LEU C  97     186.710 201.067 132.364  1.00 56.80           O
ATOM   2958  N   GLN C  98     185.420 201.312 134.189  1.00108.51           N
ATOM   2959  CA  GLN C  98     186.293 200.525 135.011  1.00108.51           C
ATOM   2960  CB  GLN C  98     185.725 200.302 136.423  1.00108.51           C
ATOM   2961  CG  GLN C  98     186.747 199.759 137.421  1.00108.51           C
ATOM   2962  CD  GLN C  98     187.594 200.934 137.892  1.00108.51           C
ATOM   2963  OE1 GLN C  98     188.822 200.892 137.846  1.00108.51           O
ATOM   2964  NE2 GLN C  98     186.918 202.015 138.365  1.00108.51           N
ATOM   2965  C   GLN C  98     186.422 199.188 134.353  1.00108.51           C
ATOM   2966  O   GLN C  98     187.501 198.597 134.325  1.00108.51           O
ATOM   2967  N   ASP C  99     185.312 198.689 133.782  1.00 42.10           N
ATOM   2968  CA  ASP C  99     185.307 197.419 133.126  1.00 42.10           C
ATOM   2969  CB  ASP C  99     183.924 197.041 132.566  1.00 42.10           C
ATOM   2970  CG  ASP C  99     183.010 196.729 133.745  1.00 42.10           C
ATOM   2971  OD1 ASP C  99     183.545 196.388 134.834  1.00 42.10           O
ATOM   2972  OD2 ASP C  99     181.766 196.826 133.572  1.00 42.10           O
ATOM   2973  C   ASP C  99     186.272 197.475 131.982  1.00 42.10           C
ATOM   2974  O   ASP C  99     186.874 196.463 131.630  1.00 42.10           O
ATOM   2975  N   LEU C 100     186.392 198.643 131.318  1.00 66.31           N
ATOM   2976  CA  LEU C 100     187.336 198.770 130.239  1.00 66.31           C
ATOM   2977  CB  LEU C 100     187.224 200.095 129.463  1.00 66.31           C
ATOM   2978  CG  LEU C 100     185.970 200.209 128.581  1.00 66.31           C
ATOM   2979  CD1 LEU C 100     185.934 201.554 127.837  1.00 66.31           C
ATOM   2980  CD2 LEU C 100     185.857 199.011 127.626  1.00 66.31           C
ATOM   2981  C   LEU C 100     188.749 198.701 130.740  1.00 66.31           C
ATOM   2982  O   LEU C 100     189.551 197.906 130.253  1.00 66.31           O
ATOM   2983  N   GLN C 101     189.090 199.522 131.753  1.00 47.99           N
ATOM   2984  CA  GLN C 101     190.453 199.592 132.204  1.00 47.99           C
ATOM   2985  CB  GLN C 101     190.658 200.674 133.277  1.00 47.99           C
ATOM   2986  CG  GLN C 101     190.365 202.089 132.773  1.00 47.99           C
ATOM   2987  CD  GLN C 101     190.605 203.055 133.923  1.00 47.99           C
ATOM   2988  OE1 GLN C 101     191.653 203.024 134.567  1.00 47.99           O
ATOM   2989  NE2 GLN C 101     189.605 203.935 134.197  1.00 47.99           N
ATOM   2990  C   GLN C 101     190.855 198.285 132.811  1.00 47.99           C
ATOM   2991  O   GLN C 101     191.886 197.713 132.465  1.00 47.99           O
ATOM   2992  N   ASN C 102     189.998 197.746 133.693  1.00 66.53           N
ATOM   2993  CA  ASN C 102     190.286 196.548 134.424  1.00 66.53           C
ATOM   2994  CB  ASN C 102     189.158 196.164 135.398  1.00 66.53           C
ATOM   2995  CG  ASN C 102     189.076 197.235 136.478  1.00 66.53           C
ATOM   2996  OD1 ASN C 102     188.091 197.320 137.210  1.00 66.53           O
ATOM   2997  ND2 ASN C 102     190.135 198.083 136.578  1.00 66.53           N
ATOM   2998  C   ASN C 102     190.432 195.434 133.441  1.00 66.53           C
ATOM   2999  O   ASN C 102     191.087 194.429 133.715  1.00 66.53           O
ATOM   3000  N   GLU C 103     189.751 195.550 132.289  1.00 86.27           N
ATOM   3001  CA  GLU C 103     189.875 194.537 131.285  1.00 86.27           C
ATOM   3002  CB  GLU C 103     188.969 194.802 130.071  1.00 86.27           C
ATOM   3003  CG  GLU C 103     189.091 193.732 128.989  1.00 86.27           C
ATOM   3004  CD  GLU C 103     188.572 192.428 129.570  1.00 86.27           C
ATOM   3005  OE1 GLU C 103     187.895 192.475 130.632  1.00 86.27           O
ATOM   3006  OE2 GLU C 103     188.851 191.364 128.958  1.00 86.27           O
ATOM   3007  C   GLU C 103     191.289 194.493 130.785  1.00 86.27           C
ATOM   3008  O   GLU C 103     191.886 193.421 130.689  1.00 86.27           O
ATOM   3009  N   ASP C 104     191.864 195.666 130.450  1.00104.89           N
ATOM   3010  CA  ASP C 104     193.219 195.715 129.964  1.00104.89           C
ATOM   3011  CB  ASP C 104     193.305 195.588 128.433  1.00104.89           C
ATOM   3012  CG  ASP C 104     194.722 195.184 128.052  1.00104.89           C
ATOM   3013  OD1 ASP C 104     195.646 196.032 128.171  1.00104.89           O
ATOM   3014  OD2 ASP C 104     194.894 194.010 127.626  1.00104.89           O
ATOM   3015  C   ASP C 104     193.759 197.061 130.362  1.00104.89           C
ATOM   3016  O   ASP C 104     193.486 198.068 129.711  1.00104.89           O
ATOM   3017  N   LYS C 105     194.639 197.080 131.379  1.00112.14           N
ATOM   3018  CA  LYS C 105     195.123 198.253 132.059  1.00112.14           C
ATOM   3019  CB  LYS C 105     196.189 197.927 133.120  1.00112.14           C
ATOM   3020  CG  LYS C 105     195.697 196.993 134.226  1.00112.14           C
ATOM   3021  CD  LYS C 105     195.436 195.569 133.732  1.00112.14           C
ATOM   3022  CE  LYS C 105     195.050 194.588 134.839  1.00112.14           C
ATOM   3023  NZ  LYS C 105     194.810 193.248 134.259  1.00112.14           N
ATOM   3024  C   LYS C 105     195.755 199.220 131.101  1.00112.14           C
ATOM   3025  O   LYS C 105     195.879 200.404 131.405  1.00112.14           O
ATOM   3026  N   GLY C 106     196.168 198.747 129.918  1.00 64.93           N
ATOM   3027  CA  GLY C 106     196.875 199.537 128.950  1.00 64.93           C
ATOM   3028  C   GLY C 106     196.109 200.782 128.604  1.00 64.93           C
ATOM   3029  O   GLY C 106     196.691 201.736 128.092  1.00 64.93           O
ATOM   3030  N   ILE C 107     194.778 200.801 128.803  1.00 68.30           N
ATOM   3031  CA  ILE C 107     194.032 201.977 128.441  1.00 68.30           C
ATOM   3032  CB  ILE C 107     192.547 201.733 128.455  1.00 68.30           C
ATOM   3033  CG1 ILE C 107     192.184 200.597 127.485  1.00 68.30           C
ATOM   3034  CG2 ILE C 107     191.829 203.054 128.136  1.00 68.30           C
ATOM   3035  CD1 ILE C 107     190.762 200.067 127.674  1.00 68.30           C
ATOM   3036  C   ILE C 107     194.338 203.037 129.460  1.00 68.30           C
ATOM   3037  O   ILE C 107     193.792 203.040 130.562  1.00 68.30           O
ATOM   3038  N   LYS C 108     195.249 203.971 129.107  1.00 56.84           N
ATOM   3039  CA  LYS C 108     195.664 204.995 130.027  1.00 56.84           C
ATOM   3040  CB  LYS C 108     196.824 205.850 129.482  1.00 56.84           C
ATOM   3041  CG  LYS C 108     198.138 205.066 129.415  1.00 56.84           C
ATOM   3042  CD  LYS C 108     199.267 205.775 128.666  1.00 56.84           C
ATOM   3043  CE  LYS C 108     200.564 204.961 128.632  1.00 56.84           C
ATOM   3044  NZ  LYS C 108     201.618 205.698 127.899  1.00 56.84           N
ATOM   3045  C   LYS C 108     194.528 205.904 130.390  1.00 56.84           C
ATOM   3046  O   LYS C 108     194.189 206.024 131.566  1.00 56.84           O
ATOM   3047  N   THR C 109     193.879 206.548 129.399  1.00 94.87           N
ATOM   3048  CA  THR C 109     192.774 207.408 129.720  1.00 94.87           C
ATOM   3049  CB  THR C 109     193.034 208.857 129.428  1.00 94.87           C
ATOM   3050  OG1 THR C 109     191.974 209.656 129.933  1.00 94.87           O
ATOM   3051  CG2 THR C 109     193.161 209.038 127.906  1.00 94.87           C
ATOM   3052  C   THR C 109     191.626 206.985 128.863  1.00 94.87           C
ATOM   3053  O   THR C 109     191.820 206.570 127.721  1.00 94.87           O
ATOM   3054  N   ALA C 110     190.394 207.048 129.412  1.00 42.11           N
ATOM   3055  CA  ALA C 110     189.242 206.684 128.638  1.00 42.11           C
ATOM   3056  CB  ALA C 110     188.799 205.226 128.851  1.00 42.11           C
ATOM   3057  C   ALA C 110     188.110 207.559 129.079  1.00 42.11           C
ATOM   3058  O   ALA C 110     187.865 207.712 130.275  1.00 42.11           O
ATOM   3059  N   ALA C 111     187.371 208.137 128.109  1.00 40.91           N
ATOM   3060  CA  ALA C 111     186.278 209.010 128.429  1.00 40.91           C
ATOM   3061  CB  ALA C 111     186.679 210.492 128.509  1.00 40.91           C
ATOM   3062  C   ALA C 111     185.274 208.882 127.329  1.00 40.91           C
ATOM   3063  O   ALA C 111     185.553 208.275 126.297  1.00 40.91           O
ATOM   3064  N   ILE C 112     184.056 209.424 127.544  1.00 56.90           N
ATOM   3065  CA  ILE C 112     183.036 209.336 126.541  1.00 56.90           C
ATOM   3066  CB  ILE C 112     181.868 208.490 126.955  1.00 56.90           C
ATOM   3067  CG1 ILE C 112     182.342 207.052 127.230  1.00 56.90           C
ATOM   3068  CG2 ILE C 112     180.802 208.568 125.851  1.00 56.90           C
ATOM   3069  CD1 ILE C 112     181.288 206.178 127.907  1.00 56.90           C
ATOM   3070  C   ILE C 112     182.561 210.720 126.235  1.00 56.90           C
ATOM   3071  O   ILE C 112     182.297 211.516 127.137  1.00 56.90           O
ATOM   3072  N   PHE C 113     182.446 211.045 124.930  1.00 75.14           N
ATOM   3073  CA  PHE C 113     182.067 212.376 124.571  1.00 75.14           C
ATOM   3074  CB  PHE C 113     183.089 213.104 123.678  1.00 75.14           C
ATOM   3075  CG  PHE C 113     184.365 213.240 124.440  1.00 75.14           C
ATOM   3076  CD1 PHE C 113     184.398 213.930 125.629  1.00 75.14           C
ATOM   3077  CD2 PHE C 113     185.537 212.713 123.949  1.00 75.14           C
ATOM   3078  CE1 PHE C 113     185.572 214.068 126.331  1.00 75.14           C
ATOM   3079  CE2 PHE C 113     186.715 212.850 124.646  1.00 75.14           C
ATOM   3080  CZ  PHE C 113     186.735 213.526 125.842  1.00 75.14           C
ATOM   3081  C   PHE C 113     180.773 212.362 123.828  1.00 75.14           C
ATOM   3082  O   PHE C 113     180.523 211.503 122.987  1.00 75.14           O
ATOM   3083  N   THR C 114     179.901 213.339 124.138  1.00 46.52           N
ATOM   3084  CA  THR C 114     178.680 213.474 123.406  1.00 46.52           C
ATOM   3085  CB  THR C 114     177.741 214.488 123.990  1.00 46.52           C
ATOM   3086  OG1 THR C 114     177.387 214.124 125.316  1.00 46.52           O
ATOM   3087  CG2 THR C 114     176.486 214.568 123.105  1.00 46.52           C
ATOM   3088  C   THR C 114     179.115 213.955 122.058  1.00 46.52           C
ATOM   3089  O   THR C 114     180.186 214.544 121.918  1.00 46.52           O
ATOM   3090  N   ALA C 115     178.260 213.777 121.036  1.00 41.98           N
ATOM   3091  CA  ALA C 115     178.662 213.999 119.676  1.00 41.98           C
ATOM   3092  CB  ALA C 115     177.504 213.830 118.679  1.00 41.98           C
ATOM   3093  C   ALA C 115     179.200 215.382 119.496  1.00 41.98           C
ATOM   3094  O   ALA C 115     180.170 215.569 118.762  1.00 41.98           O
ATOM   3095  N   ASP C 116     178.594 216.386 120.153  1.00 62.49           N
ATOM   3096  CA  ASP C 116     179.008 217.749 119.970  1.00 62.49           C
ATOM   3097  CB  ASP C 116     178.036 218.777 120.583  1.00 62.49           C
ATOM   3098  CG  ASP C 116     177.991 218.618 122.089  1.00 62.49           C
ATOM   3099  OD1 ASP C 116     179.055 218.815 122.728  1.00 62.49           O
ATOM   3100  OD2 ASP C 116     176.895 218.300 122.623  1.00 62.49           O
ATOM   3101  C   ASP C 116     180.403 217.965 120.486  1.00 62.49           C
ATOM   3102  O   ASP C 116     181.126 218.801 119.945  1.00 62.49           O
ATOM   3103  N   GLY C 117     180.848 217.205 121.512  1.00 37.65           N
ATOM   3104  CA  GLY C 117     182.183 217.416 122.010  1.00 37.65           C
ATOM   3105  C   GLY C 117     182.182 217.552 123.504  1.00 37.65           C
ATOM   3106  O   GLY C 117     183.229 217.424 124.137  1.00 37.65           O
ATOM   3107  N   ASN C 118     181.019 217.817 124.121  1.00 62.20           N
ATOM   3108  CA  ASN C 118     181.002 217.898 125.550  1.00 62.20           C
ATOM   3109  CB  ASN C 118     179.686 218.458 126.118  1.00 62.20           C
ATOM   3110  CG  ASN C 118     179.604 219.925 125.720  1.00 62.20           C
ATOM   3111  OD1 ASN C 118     180.595 220.524 125.305  1.00 62.20           O
ATOM   3112  ND2 ASN C 118     178.392 220.527 125.857  1.00 62.20           N
ATOM   3113  C   ASN C 118     181.192 216.505 126.069  1.00 62.20           C
ATOM   3114  O   ASN C 118     180.723 215.534 125.479  1.00 62.20           O
ATOM   3115  N   MET C 119     181.926 216.379 127.188  1.00102.66           N
ATOM   3116  CA  MET C 119     182.220 215.116 127.788  1.00102.66           C
ATOM   3117  CB  MET C 119     183.455 215.146 128.703  1.00102.66           C
ATOM   3118  CG  MET C 119     183.766 213.792 129.344  1.00102.66           C
ATOM   3119  SD  MET C 119     185.220 213.788 130.434  1.00102.66           S
ATOM   3120  CE  MET C 119     185.012 212.062 130.956  1.00102.66           C
ATOM   3121  C   MET C 119     181.071 214.675 128.631  1.00102.66           C
ATOM   3122  O   MET C 119     180.467 215.457 129.364  1.00102.66           O
ATOM   3123  N   ILE C 120     180.757 213.371 128.542  1.00 63.05           N
ATOM   3124  CA  ILE C 120     179.734 212.765 129.339  1.00 63.05           C
ATOM   3125  CB  ILE C 120     179.307 211.417 128.840  1.00 63.05           C
ATOM   3126  CG1 ILE C 120     178.708 211.552 127.431  1.00 63.05           C
ATOM   3127  CG2 ILE C 120     178.338 210.809 129.868  1.00 63.05           C
ATOM   3128  CD1 ILE C 120     178.518 210.216 126.720  1.00 63.05           C
ATOM   3129  C   ILE C 120     180.310 212.607 130.708  1.00 63.05           C
ATOM   3130  O   ILE C 120     181.523 212.498 130.877  1.00 63.05           O
ATOM   3131  N   SER C 121     179.449 212.644 131.737  1.00114.72           N
ATOM   3132  CA  SER C 121     179.939 212.601 133.081  1.00114.72           C
ATOM   3133  CB  SER C 121     178.964 213.165 134.117  1.00114.72           C
ATOM   3134  OG  SER C 121     178.965 214.578 134.001  1.00114.72           O
ATOM   3135  C   SER C 121     180.305 211.212 133.477  1.00114.72           C
ATOM   3136  O   SER C 121     180.413 210.312 132.649  1.00114.72           O
ATOM   3137  N   ALA C 122     180.714 211.097 134.752  1.00102.53           N
ATOM   3138  CA  ALA C 122     181.038 209.909 135.483  1.00102.53           C
ATOM   3139  CB  ALA C 122     181.886 210.202 136.732  1.00102.53           C
ATOM   3140  C   ALA C 122     179.829 209.145 135.943  1.00102.53           C
ATOM   3141  O   ALA C 122     180.000 208.009 136.358  1.00102.53           O
ATOM   3142  N   SER C 123     178.670 209.816 136.145  1.00106.17           N
ATOM   3143  CA  SER C 123     177.457 209.240 136.700  1.00106.17           C
ATOM   3144  CB  SER C 123     176.822 210.158 137.758  1.00106.17           C
ATOM   3145  OG  SER C 123     176.342 211.347 137.148  1.00106.17           O
ATOM   3146  C   SER C 123     176.339 208.856 135.762  1.00106.17           C
ATOM   3147  O   SER C 123     175.440 208.124 136.176  1.00106.17           O
ATOM   3148  N   THR C 124     176.318 209.326 134.506  1.00122.27           N
ATOM   3149  CA  THR C 124     175.173 209.073 133.669  1.00122.27           C
ATOM   3150  CB  THR C 124     175.329 209.749 132.339  1.00122.27           C
ATOM   3151  OG1 THR C 124     174.205 209.503 131.513  1.00122.27           O
ATOM   3152  CG2 THR C 124     176.615 209.235 131.673  1.00122.27           C
ATOM   3153  C   THR C 124     174.975 207.600 133.448  1.00122.27           C
ATOM   3154  O   THR C 124     175.917 206.861 133.174  1.00122.27           O
ATOM   3155  N   LEU C 125     173.709 207.134 133.558  1.00 87.12           N
ATOM   3156  CA  LEU C 125     173.413 205.739 133.371  1.00 87.12           C
ATOM   3157  CB  LEU C 125     172.009 205.334 133.850  1.00 87.12           C
ATOM   3158  CG  LEU C 125     171.810 205.504 135.368  1.00 87.12           C
ATOM   3159  CD1 LEU C 125     172.723 204.556 136.162  1.00 87.12           C
ATOM   3160  CD2 LEU C 125     171.964 206.974 135.789  1.00 87.12           C
ATOM   3161  C   LEU C 125     173.509 205.451 131.905  1.00 87.12           C
ATOM   3162  O   LEU C 125     173.259 206.319 131.072  1.00 87.12           O
ATOM   3163  N   MET C 126     173.850 204.197 131.556  1.00 51.46           N
ATOM   3164  CA  MET C 126     174.104 203.811 130.199  1.00 51.46           C
ATOM   3165  CB  MET C 126     174.396 202.304 130.064  1.00 51.46           C
ATOM   3166  CG  MET C 126     175.598 201.796 130.866  1.00 51.46           C
ATOM   3167  SD  MET C 126     177.212 202.434 130.333  1.00 51.46           S
ATOM   3168  CE  MET C 126     176.951 204.071 131.071  1.00 51.46           C
ATOM   3169  C   MET C 126     172.868 204.055 129.394  1.00 51.46           C
ATOM   3170  O   MET C 126     172.937 204.541 128.268  1.00 51.46           O
ATOM   3171  N   ASP C 127     171.695 203.737 129.964  1.00 53.86           N
ATOM   3172  CA  ASP C 127     170.458 203.885 129.259  1.00 53.86           C
ATOM   3173  CB  ASP C 127     169.244 203.445 130.103  1.00 53.86           C
ATOM   3174  CG  ASP C 127     169.181 204.235 131.409  1.00 53.86           C
ATOM   3175  OD1 ASP C 127     170.221 204.799 131.840  1.00 53.86           O
ATOM   3176  OD2 ASP C 127     168.073 204.267 132.007  1.00 53.86           O
ATOM   3177  C   ASP C 127     170.298 205.313 128.839  1.00 53.86           C
ATOM   3178  O   ASP C 127     169.881 205.589 127.716  1.00 53.86           O
ATOM   3179  N   ILE C 128     170.656 206.266 129.715  1.00 44.99           N
ATOM   3180  CA  ILE C 128     170.532 207.656 129.390  1.00 44.99           C
ATOM   3181  CB  ILE C 128     170.967 208.555 130.509  1.00 44.99           C
ATOM   3182  CG1 ILE C 128     170.106 208.317 131.760  1.00 44.99           C
ATOM   3183  CG2 ILE C 128     170.916 210.004 129.995  1.00 44.99           C
ATOM   3184  CD1 ILE C 128     170.674 208.968 133.019  1.00 44.99           C
ATOM   3185  C   ILE C 128     171.419 207.947 128.216  1.00 44.99           C
ATOM   3186  O   ILE C 128     171.075 208.744 127.346  1.00 44.99           O
ATOM   3187  N   LEU C 129     172.628 207.360 128.204  1.00 70.83           N
ATOM   3188  CA  LEU C 129     173.587 207.580 127.152  1.00 70.83           C
ATOM   3189  CB  LEU C 129     175.001 207.110 127.522  1.00 70.83           C
ATOM   3190  CG  LEU C 129     176.013 207.348 126.388  1.00 70.83           C
ATOM   3191  CD1 LEU C 129     176.031 208.826 125.967  1.00 70.83           C
ATOM   3192  CD2 LEU C 129     177.405 206.818 126.767  1.00 70.83           C
ATOM   3193  C   LEU C 129     173.220 206.917 125.855  1.00 70.83           C
ATOM   3194  O   LEU C 129     173.372 207.501 124.784  1.00 70.83           O
ATOM   3195  N   LEU C 130     172.697 205.681 125.925  1.00 87.87           N
ATOM   3196  CA  LEU C 130     172.444 204.849 124.781  1.00 87.87           C
ATOM   3197  CB  LEU C 130     171.969 203.433 125.148  1.00 87.87           C
ATOM   3198  CG  LEU C 130     173.070 202.582 125.805  1.00 87.87           C
ATOM   3199  CD1 LEU C 130     172.569 201.162 126.114  1.00 87.87           C
ATOM   3200  CD2 LEU C 130     174.353 202.592 124.957  1.00 87.87           C
ATOM   3201  C   LEU C 130     171.420 205.458 123.878  1.00 87.87           C
ATOM   3202  O   LEU C 130     171.300 205.048 122.725  1.00 87.87           O
ATOM   3203  N   MET C 131     170.590 206.387 124.379  1.00162.08           N
ATOM   3204  CA  MET C 131     169.584 206.919 123.503  1.00162.08           C
ATOM   3205  CB  MET C 131     168.734 208.010 124.178  1.00162.08           C
ATOM   3206  CG  MET C 131     167.649 208.604 123.274  1.00162.08           C
ATOM   3207  SD  MET C 131     166.280 207.479 122.871  1.00162.08           S
ATOM   3208  CE  MET C 131     167.204 206.565 121.603  1.00162.08           C
ATOM   3209  C   MET C 131     170.222 207.538 122.296  1.00162.08           C
ATOM   3210  O   MET C 131     169.886 207.189 121.165  1.00162.08           O
ATOM   3211  N   ASN C 132     171.188 208.450 122.501  1.00130.50           N
ATOM   3212  CA  ASN C 132     171.834 209.098 121.394  1.00130.50           C
ATOM   3213  CB  ASN C 132     172.260 210.540 121.692  1.00130.50           C
ATOM   3214  CG  ASN C 132     171.022 211.266 122.162  1.00130.50           C
ATOM   3215  OD1 ASN C 132     170.447 210.897 123.185  1.00130.50           O
ATOM   3216  ND2 ASN C 132     170.595 212.314 121.409  1.00130.50           N
ATOM   3217  C   ASN C 132     173.107 208.366 121.138  1.00130.50           C
ATOM   3218  O   ASN C 132     173.434 207.398 121.821  1.00130.50           O
ATOM   3219  N   ASP C 133     173.840 208.801 120.097  1.00 61.02           N
ATOM   3220  CA  ASP C 133     175.129 208.244 119.813  1.00 61.02           C
ATOM   3221  CB  ASP C 133     175.522 208.344 118.327  1.00 61.02           C
ATOM   3222  CG  ASP C 133     175.513 209.806 117.898  1.00 61.02           C
ATOM   3223  OD1 ASP C 133     174.998 210.660 118.668  1.00 61.02           O
ATOM   3224  OD2 ASP C 133     176.015 210.084 116.777  1.00 61.02           O
ATOM   3225  C   ASP C 133     176.136 208.975 120.652  1.00 61.02           C
ATOM   3226  O   ASP C 133     175.813 209.979 121.285  1.00 61.02           O
ATOM   3227  N   PHE C 134     177.388 208.463 120.711  1.00 68.55           N
ATOM   3228  CA  PHE C 134     178.389 209.105 121.514  1.00 68.55           C
ATOM   3229  CB  PHE C 134     178.270 208.746 123.005  1.00 68.55           C
ATOM   3230  CG  PHE C 134     178.322 207.257 123.124  1.00 68.55           C
ATOM   3231  CD1 PHE C 134     177.176 206.510 122.971  1.00 68.55           C
ATOM   3232  CD2 PHE C 134     179.504 206.604 123.391  1.00 68.55           C
ATOM   3233  CE1 PHE C 134     177.204 205.139 123.080  1.00 68.55           C
ATOM   3234  CE2 PHE C 134     179.539 205.234 123.501  1.00 68.55           C
ATOM   3235  CZ  PHE C 134     178.389 204.498 123.346  1.00 68.55           C
ATOM   3236  C   PHE C 134     179.751 208.683 121.054  1.00 68.55           C
ATOM   3237  O   PHE C 134     179.929 207.597 120.507  1.00 68.55           O
ATOM   3238  N   LYS C 135     180.758 209.552 121.278  1.00 53.38           N
ATOM   3239  CA  LYS C 135     182.110 209.239 120.928  1.00 53.38           C
ATOM   3240  CB  LYS C 135     182.995 210.454 120.598  1.00 53.38           C
ATOM   3241  CG  LYS C 135     182.705 211.098 119.243  1.00 53.38           C
ATOM   3242  CD  LYS C 135     183.479 212.399 119.023  1.00 53.38           C
ATOM   3243  CE  LYS C 135     183.388 212.935 117.594  1.00 53.38           C
ATOM   3244  NZ  LYS C 135     184.295 214.092 117.431  1.00 53.38           N
ATOM   3245  C   LYS C 135     182.738 208.572 122.107  1.00 53.38           C
ATOM   3246  O   LYS C 135     182.665 209.062 123.234  1.00 53.38           O
ATOM   3247  N   LEU C 136     183.368 207.409 121.862  1.00121.21           N
ATOM   3248  CA  LEU C 136     184.028 206.691 122.909  1.00121.21           C
ATOM   3249  CB  LEU C 136     183.696 205.186 122.869  1.00121.21           C
ATOM   3250  CG  LEU C 136     184.095 204.379 124.120  1.00121.21           C
ATOM   3251  CD1 LEU C 136     185.589 204.493 124.436  1.00121.21           C
ATOM   3252  CD2 LEU C 136     183.189 204.711 125.314  1.00121.21           C
ATOM   3253  C   LEU C 136     185.487 206.844 122.611  1.00121.21           C
ATOM   3254  O   LEU C 136     185.969 206.380 121.578  1.00121.21           O
ATOM   3255  N   VAL C 137     186.235 207.507 123.511  1.00118.23           N
ATOM   3256  CA  VAL C 137     187.615 207.762 123.222  1.00118.23           C
ATOM   3257  CB  VAL C 137     187.952 209.225 123.282  1.00118.23           C
ATOM   3258  CG1 VAL C 137     187.703 209.726 124.715  1.00118.23           C
ATOM   3259  CG2 VAL C 137     189.391 209.430 122.782  1.00118.23           C
ATOM   3260  C   VAL C 137     188.474 207.043 124.215  1.00118.23           C
ATOM   3261  O   VAL C 137     188.237 207.078 125.421  1.00118.23           O
ATOM   3262  N   ILE C 138     189.536 206.401 123.694  1.00162.49           N
ATOM   3263  CA  ILE C 138     190.514 205.676 124.452  1.00162.49           C
ATOM   3264  CB  ILE C 138     190.866 204.336 123.867  1.00162.49           C
ATOM   3265  CG1 ILE C 138     191.229 204.453 122.382  1.00162.49           C
ATOM   3266  CG2 ILE C 138     189.735 203.347 124.180  1.00162.49           C
ATOM   3267  CD1 ILE C 138     191.630 203.109 121.781  1.00162.49           C
ATOM   3268  C   ILE C 138     191.682 206.592 124.488  1.00162.49           C
ATOM   3269  O   ILE C 138     191.510 207.767 124.169  1.00162.49           O
ATOM   3270  N   ASN C 139     192.869 206.106 124.905  1.00112.80           N
ATOM   3271  CA  ASN C 139     193.995 206.969 125.134  1.00112.80           C
ATOM   3272  CB  ASN C 139     195.291 206.164 125.266  1.00112.80           C
ATOM   3273  CG  ASN C 139     195.009 205.096 126.299  1.00112.80           C
ATOM   3274  OD1 ASN C 139     194.119 205.252 127.133  1.00112.80           O
ATOM   3275  ND2 ASN C 139     195.762 203.968 126.227  1.00112.80           N
ATOM   3276  C   ASN C 139     194.198 207.881 123.957  1.00112.80           C
ATOM   3277  O   ASN C 139     194.215 209.100 124.135  1.00112.80           O
ATOM   3278  N   LYS C 140     194.460 207.328 122.754  1.00133.19           N
ATOM   3279  CA  LYS C 140     194.580 208.130 121.561  1.00133.19           C
ATOM   3280  CB  LYS C 140     195.706 207.618 120.649  1.00133.19           C
ATOM   3281  CG  LYS C 140     196.119 208.602 119.555  1.00133.19           C
ATOM   3282  CD  LYS C 140     197.470 208.250 118.931  1.00133.19           C
ATOM   3283  CE  LYS C 140     197.922 209.211 117.831  1.00133.19           C
ATOM   3284  NZ  LYS C 140     199.292 208.859 117.397  1.00133.19           N
ATOM   3285  C   LYS C 140     193.346 208.274 120.700  1.00133.19           C
ATOM   3286  O   LYS C 140     192.912 209.382 120.384  1.00133.19           O
ATOM   3287  N   ILE C 141     192.723 207.130 120.331  1.00115.76           N
ATOM   3288  CA  ILE C 141     191.744 207.113 119.268  1.00115.76           C
ATOM   3289  CB  ILE C 141     191.759 205.863 118.435  1.00115.76           C
ATOM   3290  CG1 ILE C 141     190.894 206.050 117.176  1.00115.76           C
ATOM   3291  CG2 ILE C 141     191.322 204.690 119.319  1.00115.76           C
ATOM   3292  CD1 ILE C 141     191.086 204.951 116.132  1.00115.76           C
ATOM   3293  C   ILE C 141     190.347 207.329 119.745  1.00115.76           C
ATOM   3294  O   ILE C 141     189.998 206.982 120.872  1.00115.76           O
ATOM   3295  N   ALA C 142     189.521 207.981 118.890  1.00 54.08           N
ATOM   3296  CA  ALA C 142     188.148 208.194 119.241  1.00 54.08           C
ATOM   3297  CB  ALA C 142     187.715 209.667 119.140  1.00 54.08           C
ATOM   3298  C   ALA C 142     187.270 207.415 118.313  1.00 54.08           C
ATOM   3299  O   ALA C 142     187.065 207.785 117.157  1.00 54.08           O
ATOM   3300  N   TYR C 143     186.685 206.316 118.821  1.00 62.92           N
ATOM   3301  CA  TYR C 143     185.761 205.574 118.025  1.00 62.92           C
ATOM   3302  CB  TYR C 143     185.743 204.069 118.350  1.00 62.92           C
ATOM   3303  CG  TYR C 143     187.085 203.493 118.040  1.00 62.92           C
ATOM   3304  CD1 TYR C 143     187.436 203.199 116.742  1.00 62.92           C
ATOM   3305  CD2 TYR C 143     187.986 203.233 119.048  1.00 62.92           C
ATOM   3306  CE1 TYR C 143     188.670 202.664 116.454  1.00 62.92           C
ATOM   3307  CE2 TYR C 143     189.221 202.697 118.766  1.00 62.92           C
ATOM   3308  CZ  TYR C 143     189.564 202.413 117.466  1.00 62.92           C
ATOM   3309  OH  TYR C 143     190.830 201.864 117.171  1.00 62.92           O
ATOM   3310  C   TYR C 143     184.428 206.130 118.407  1.00 62.92           C
ATOM   3311  O   TYR C 143     184.045 206.092 119.576  1.00 62.92           O
ATOM   3312  N   ASP C 144     183.692 206.690 117.430  1.00 77.95           N
ATOM   3313  CA  ASP C 144     182.403 207.231 117.745  1.00 77.95           C
ATOM   3314  CB  ASP C 144     182.078 208.543 116.998  1.00 77.95           C
ATOM   3315  CG  ASP C 144     182.082 208.286 115.497  1.00 77.95           C
ATOM   3316  OD1 ASP C 144     182.894 207.434 115.045  1.00 77.95           O
ATOM   3317  OD2 ASP C 144     181.268 208.931 114.783  1.00 77.95           O
ATOM   3318  C   ASP C 144     181.386 206.191 117.388  1.00 77.95           C
ATOM   3319  O   ASP C 144     181.284 205.773 116.236  1.00 77.95           O
ATOM   3320  N   VAL C 145     180.611 205.736 118.395  1.00 98.84           N
ATOM   3321  CA  VAL C 145     179.621 204.707 118.206  1.00 98.84           C
ATOM   3322  CB  VAL C 145     179.158 204.079 119.495  1.00 98.84           C
ATOM   3323  CG1 VAL C 145     177.975 203.149 119.205  1.00 98.84           C
ATOM   3324  CG2 VAL C 145     180.307 203.352 120.183  1.00 98.84           C
ATOM   3325  C   VAL C 145     178.377 205.349 117.682  1.00 98.84           C
ATOM   3326  O   VAL C 145     177.491 205.733 118.442  1.00 98.84           O
ATOM   3327  N   GLN C 146     178.266 205.424 116.352  1.00 70.60           N
ATOM   3328  CA  GLN C 146     177.148 205.999 115.669  1.00 70.60           C
ATOM   3329  CB  GLN C 146     177.411 206.084 114.159  1.00 70.60           C
ATOM   3330  CG  GLN C 146     177.612 204.702 113.529  1.00 70.60           C
ATOM   3331  CD  GLN C 146     178.059 204.885 112.087  1.00 70.60           C
ATOM   3332  OE1 GLN C 146     179.063 204.316 111.661  1.00 70.60           O
ATOM   3333  NE2 GLN C 146     177.292 205.694 111.309  1.00 70.60           N
ATOM   3334  C   GLN C 146     175.922 205.159 115.868  1.00 70.60           C
ATOM   3335  O   GLN C 146     174.809 205.685 115.846  1.00 70.60           O
ATOM   3336  N   CYS C 147     176.076 203.826 116.021  1.00 73.93           N
ATOM   3337  CA  CYS C 147     174.892 203.014 116.068  1.00 73.93           C
ATOM   3338  CB  CYS C 147     174.988 201.798 115.130  1.00 73.93           C
ATOM   3339  SG  CYS C 147     173.472 200.799 115.114  1.00 73.93           S
ATOM   3340  C   CYS C 147     174.575 202.492 117.444  1.00 73.93           C
ATOM   3341  O   CYS C 147     174.941 201.370 117.794  1.00 73.93           O
ATOM   3342  N   PRO C 148     173.913 203.292 118.243  1.00 96.58           N
ATOM   3343  CA  PRO C 148     173.326 202.784 119.456  1.00 96.58           C
ATOM   3344  CD  PRO C 148     174.379 204.658 118.427  1.00 96.58           C
ATOM   3345  CB  PRO C 148     173.073 203.993 120.353  1.00 96.58           C
ATOM   3346  CG  PRO C 148     174.146 204.997 119.907  1.00 96.58           C
ATOM   3347  C   PRO C 148     172.076 202.052 119.060  1.00 96.58           C
ATOM   3348  O   PRO C 148     171.378 201.533 119.931  1.00 96.58           O
ATOM   3349  N   LYS C 149     171.755 202.035 117.748  1.00128.52           N
ATOM   3350  CA  LYS C 149     170.597 201.333 117.263  1.00128.52           C
ATOM   3351  CB  LYS C 149     170.618 199.825 117.569  1.00128.52           C
ATOM   3352  CG  LYS C 149     171.780 199.038 116.973  1.00128.52           C
ATOM   3353  CD  LYS C 149     171.922 197.639 117.577  1.00128.52           C
ATOM   3354  CE  LYS C 149     170.781 196.692 117.202  1.00128.52           C
ATOM   3355  NZ  LYS C 149     170.998 195.369 117.829  1.00128.52           N
ATOM   3356  C   LYS C 149     169.385 201.829 117.979  1.00128.52           C
ATOM   3357  O   LYS C 149     168.644 201.038 118.561  1.00128.52           O
ATOM   3358  N   ARG C 150     169.139 203.150 117.952  1.00 91.45           N
ATOM   3359  CA  ARG C 150     168.017 203.669 118.673  1.00 91.45           C
ATOM   3360  CB  ARG C 150     168.018 205.205 118.754  1.00 91.45           C
ATOM   3361  CG  ARG C 150     168.176 205.886 117.396  1.00 91.45           C
ATOM   3362  CD  ARG C 150     168.469 207.384 117.512  1.00 91.45           C
ATOM   3363  NE  ARG C 150     169.031 207.844 116.210  1.00 91.45           N
ATOM   3364  CZ  ARG C 150     170.383 207.977 116.056  1.00 91.45           C
ATOM   3365  NH1 ARG C 150     171.228 207.719 117.099  1.00 91.45           N
ATOM   3366  NH2 ARG C 150     170.892 208.384 114.857  1.00 91.45           N
ATOM   3367  C   ARG C 150     166.719 203.179 118.114  1.00 91.45           C
ATOM   3368  O   ARG C 150     166.427 203.265 116.923  1.00 91.45           O
ATOM   3369  N   GLU C 151     165.931 202.613 119.043  1.00106.98           N
ATOM   3370  CA  GLU C 151     164.597 202.091 118.947  1.00106.98           C
ATOM   3371  CB  GLU C 151     164.210 201.156 120.104  1.00106.98           C
ATOM   3372  CG  GLU C 151     164.931 199.809 120.050  1.00106.98           C
ATOM   3373  CD  GLU C 151     164.321 198.901 121.107  1.00106.98           C
ATOM   3374  OE1 GLU C 151     163.242 198.315 120.825  1.00106.98           O
ATOM   3375  OE2 GLU C 151     164.921 198.782 122.208  1.00106.98           O
ATOM   3376  C   GLU C 151     163.628 203.215 118.939  1.00106.98           C
ATOM   3377  O   GLU C 151     162.415 202.991 118.941  1.00106.98           O
ATOM   3378  N   LYS C 152     164.106 204.470 119.025  1.00165.91           N
ATOM   3379  CA  LYS C 152     163.117 205.505 119.141  1.00165.91           C
ATOM   3380  CB  LYS C 152     163.655 206.776 119.820  1.00165.91           C
ATOM   3381  CG  LYS C 152     162.542 207.763 120.181  1.00165.91           C
ATOM   3382  CD  LYS C 152     162.984 208.891 121.114  1.00165.91           C
ATOM   3383  CE  LYS C 152     163.577 210.093 120.377  1.00165.91           C
ATOM   3384  NZ  LYS C 152     163.929 211.157 121.343  1.00165.91           N
ATOM   3385  C   LYS C 152     162.467 205.951 117.843  1.00165.91           C
ATOM   3386  O   LYS C 152     162.674 207.115 117.499  1.00165.91           O
ATOM   3387  N   PRO C 153     161.751 205.162 117.042  1.00178.74           N
ATOM   3388  CA  PRO C 153     160.919 205.828 116.072  1.00178.74           C
ATOM   3389  CD  PRO C 153     162.424 204.060 116.353  1.00178.74           C
ATOM   3390  CB  PRO C 153     160.635 204.838 114.949  1.00178.74           C
ATOM   3391  CG  PRO C 153     161.913 204.003 114.910  1.00178.74           C
ATOM   3392  C   PRO C 153     159.689 206.536 116.543  1.00178.74           C
ATOM   3393  O   PRO C 153     159.445 207.653 116.090  1.00178.74           O
ATOM   3394  N   SER C 154     158.888 205.924 117.435  1.00148.24           N
ATOM   3395  CA  SER C 154     157.718 206.609 117.895  1.00148.24           C
ATOM   3396  CB  SER C 154     156.408 205.813 117.769  1.00148.24           C
ATOM   3397  OG  SER C 154     155.325 206.574 118.283  1.00148.24           O
ATOM   3398  C   SER C 154     157.967 206.823 119.336  1.00148.24           C
ATOM   3399  O   SER C 154     158.132 205.882 120.095  1.00148.24           O
ATOM   3400  N   ASN C 155     158.027 208.076 119.771  1.00218.70           N
ATOM   3401  CA  ASN C 155     158.292 208.309 121.147  1.00218.70           C
ATOM   3402  CB  ASN C 155     159.009 209.662 121.320  1.00218.70           C
ATOM   3403  CG  ASN C 155     159.530 209.838 122.737  1.00218.70           C
ATOM   3404  OD1 ASN C 155     160.561 209.275 123.102  1.00218.70           O
ATOM   3405  ND2 ASN C 155     158.825 210.672 123.548  1.00218.70           N
ATOM   3406  C   ASN C 155     156.952 208.424 121.788  1.00218.70           C
ATOM   3407  O   ASN C 155     156.765 209.212 122.709  1.00218.70           O
ATOM   3408  N   GLU C 156     155.986 207.601 121.339  1.00112.01           N
ATOM   3409  CA  GLU C 156     154.670 207.702 121.893  1.00112.01           C
ATOM   3410  CB  GLU C 156     153.557 207.538 120.846  1.00112.01           C
ATOM   3411  CG  GLU C 156     153.625 208.592 119.742  1.00112.01           C
ATOM   3412  CD  GLU C 156     153.798 209.944 120.413  1.00112.01           C
ATOM   3413  OE1 GLU C 156     152.958 210.284 121.288  1.00112.01           O
ATOM   3414  OE2 GLU C 156     154.783 210.649 120.068  1.00112.01           O
ATOM   3415  C   GLU C 156     154.523 206.585 122.872  1.00112.01           C
ATOM   3416  O   GLU C 156     154.592 205.414 122.504  1.00112.01           O
ATOM   3417  N   HIS C 157     154.286 206.938 124.151  1.00 89.04           N
ATOM   3418  CA  HIS C 157     154.161 205.975 125.204  1.00 89.04           C
ATOM   3419  ND1 HIS C 157     154.904 208.851 126.999  1.00 89.04           N
ATOM   3420  CG  HIS C 157     154.818 207.493 127.214  1.00 89.04           C
ATOM   3421  CB  HIS C 157     153.801 206.595 126.573  1.00 89.04           C
ATOM   3422  NE2 HIS C 157     156.468 208.347 128.497  1.00 89.04           N
ATOM   3423  CD2 HIS C 157     155.782 207.203 128.131  1.00 89.04           C
ATOM   3424  CE1 HIS C 157     155.905 209.311 127.792  1.00 89.04           C
ATOM   3425  C   HIS C 157     152.992 205.103 124.898  1.00 89.04           C
ATOM   3426  O   HIS C 157     153.013 203.903 125.158  1.00 89.04           O
ATOM   3427  N   THR C 158     151.912 205.695 124.367  1.00103.90           N
ATOM   3428  CA  THR C 158     150.744 204.915 124.095  1.00103.90           C
ATOM   3429  CB  THR C 158     149.627 205.728 123.508  1.00103.90           C
ATOM   3430  OG1 THR C 158     150.005 206.233 122.236  1.00103.90           O
ATOM   3431  CG2 THR C 158     149.306 206.892 124.460  1.00103.90           C
ATOM   3432  C   THR C 158     151.082 203.866 123.081  1.00103.90           C
ATOM   3433  O   THR C 158     150.688 202.711 123.223  1.00103.90           O
ATOM   3434  N   ALA C 159     151.813 204.254 122.017  1.00 44.10           N
ATOM   3435  CA  ALA C 159     152.121 203.368 120.926  1.00 44.10           C
ATOM   3436  CB  ALA C 159     152.812 204.095 119.759  1.00 44.10           C
ATOM   3437  C   ALA C 159     153.018 202.235 121.326  1.00 44.10           C
ATOM   3438  O   ALA C 159     152.750 201.075 121.015  1.00 44.10           O
ATOM   3439  N   GLU C 160     154.099 202.534 122.062  1.00124.24           N
ATOM   3440  CA  GLU C 160     155.077 201.530 122.362  1.00124.24           C
ATOM   3441  CB  GLU C 160     156.218 202.029 123.248  1.00124.24           C
ATOM   3442  CG  GLU C 160     157.351 201.011 123.406  1.00124.24           C
ATOM   3443  CD  GLU C 160     156.997 200.086 124.559  1.00124.24           C
ATOM   3444  OE1 GLU C 160     156.923 200.595 125.707  1.00124.24           O
ATOM   3445  OE2 GLU C 160     156.794 198.867 124.316  1.00124.24           O
ATOM   3446  C   GLU C 160     154.428 200.480 123.169  1.00124.24           C
ATOM   3447  O   GLU C 160     154.685 199.299 122.969  1.00124.24           O
ATOM   3448  N   MET C 161     153.574 200.896 124.113  1.00162.98           N
ATOM   3449  CA  MET C 161     152.934 199.987 124.997  1.00162.98           C
ATOM   3450  CB  MET C 161     151.959 200.670 125.963  1.00162.98           C
ATOM   3451  CG  MET C 161     151.278 199.674 126.895  1.00162.98           C
ATOM   3452  SD  MET C 161     152.416 198.891 128.069  1.00162.98           S
ATOM   3453  CE  MET C 161     153.118 197.700 126.897  1.00162.98           C
ATOM   3454  C   MET C 161     152.117 199.084 124.150  1.00162.98           C
ATOM   3455  O   MET C 161     152.083 197.875 124.364  1.00162.98           O
ATOM   3456  N   GLU C 162     151.447 199.663 123.141  1.00 55.65           N
ATOM   3457  CA  GLU C 162     150.618 198.872 122.288  1.00 55.65           C
ATOM   3458  CB  GLU C 162     149.928 199.702 121.196  1.00 55.65           C
ATOM   3459  CG  GLU C 162     148.914 200.710 121.740  1.00 55.65           C
ATOM   3460  CD  GLU C 162     148.375 201.503 120.559  1.00 55.65           C
ATOM   3461  OE1 GLU C 162     149.205 201.940 119.717  1.00 55.65           O
ATOM   3462  OE2 GLU C 162     147.130 201.678 120.478  1.00 55.65           O
ATOM   3463  C   GLU C 162     151.505 197.885 121.611  1.00 55.65           C
ATOM   3464  O   GLU C 162     151.156 196.714 121.469  1.00 55.65           O
ATOM   3465  N   HIS C 163     152.696 198.339 121.185  1.00 67.98           N
ATOM   3466  CA  HIS C 163     153.612 197.456 120.530  1.00 67.98           C
ATOM   3467  ND1 HIS C 163     155.460 199.870 118.218  1.00 67.98           N
ATOM   3468  CG  HIS C 163     154.639 198.884 118.717  1.00 67.98           C
ATOM   3469  CB  HIS C 163     154.877 198.154 120.004  1.00 67.98           C
ATOM   3470  NE2 HIS C 163     153.830 199.588 116.731  1.00 67.98           N
ATOM   3471  CD2 HIS C 163     153.648 198.725 117.797  1.00 67.98           C
ATOM   3472  CE1 HIS C 163     154.930 200.256 117.029  1.00 67.98           C
ATOM   3473  C   HIS C 163     154.037 196.392 121.494  1.00 67.98           C
ATOM   3474  O   HIS C 163     154.223 195.241 121.107  1.00 67.98           O
ATOM   3475  N   MET C 164     154.246 196.752 122.773  1.00135.31           N
ATOM   3476  CA  MET C 164     154.679 195.772 123.724  1.00135.31           C
ATOM   3477  CB  MET C 164     155.022 196.330 125.114  1.00135.31           C
ATOM   3478  CG  MET C 164     155.467 195.220 126.073  1.00135.31           C
ATOM   3479  SD  MET C 164     156.000 195.764 127.723  1.00135.31           S
ATOM   3480  CE  MET C 164     157.720 196.080 127.232  1.00135.31           C
ATOM   3481  C   MET C 164     153.619 194.736 123.929  1.00135.31           C
ATOM   3482  O   MET C 164     153.885 193.538 123.867  1.00135.31           O
ATOM   3483  N   LYS C 165     152.368 195.180 124.117  1.00 94.53           N
ATOM   3484  CA  LYS C 165     151.287 194.292 124.429  1.00 94.53           C
ATOM   3485  CB  LYS C 165     149.961 195.058 124.490  1.00 94.53           C
ATOM   3486  CG  LYS C 165     148.754 194.193 124.820  1.00 94.53           C
ATOM   3487  CD  LYS C 165     147.483 195.015 125.033  1.00 94.53           C
ATOM   3488  CE  LYS C 165     147.681 196.214 125.961  1.00 94.53           C
ATOM   3489  NZ  LYS C 165     146.426 196.994 126.037  1.00 94.53           N
ATOM   3490  C   LYS C 165     151.147 193.292 123.329  1.00 94.53           C
ATOM   3491  O   LYS C 165     150.943 192.104 123.575  1.00 94.53           O
ATOM   3492  N   SER C 166     151.258 193.759 122.076  1.00 31.50           N
ATOM   3493  CA  SER C 166     151.079 192.885 120.957  1.00 31.50           C
ATOM   3494  CB  SER C 166     151.217 193.615 119.610  1.00 31.50           C
ATOM   3495  OG  SER C 166     152.527 194.145 119.473  1.00 31.50           O
ATOM   3496  C   SER C 166     152.113 191.803 121.001  1.00 31.50           C
ATOM   3497  O   SER C 166     151.796 190.627 120.826  1.00 31.50           O
ATOM   3498  N   LEU C 167     153.383 192.171 121.251  1.00 48.25           N
ATOM   3499  CA  LEU C 167     154.426 191.188 121.228  1.00 48.25           C
ATOM   3500  CB  LEU C 167     155.820 191.797 121.448  1.00 48.25           C
ATOM   3501  CG  LEU C 167     156.242 192.768 120.331  1.00 48.25           C
ATOM   3502  CD1 LEU C 167     157.653 193.325 120.577  1.00 48.25           C
ATOM   3503  CD2 LEU C 167     156.085 192.122 118.945  1.00 48.25           C
ATOM   3504  C   LEU C 167     154.206 190.174 122.305  1.00 48.25           C
ATOM   3505  O   LEU C 167     154.167 188.979 122.029  1.00 48.25           O
ATOM   3506  N   VAL C 168     153.991 190.622 123.554  1.00100.28           N
ATOM   3507  CA  VAL C 168     153.844 189.711 124.654  1.00100.28           C
ATOM   3508  CB  VAL C 168     153.647 190.402 125.976  1.00100.28           C
ATOM   3509  CG1 VAL C 168     152.300 191.144 125.952  1.00100.28           C
ATOM   3510  CG2 VAL C 168     153.768 189.356 127.100  1.00100.28           C
ATOM   3511  C   VAL C 168     152.652 188.854 124.393  1.00100.28           C
ATOM   3512  O   VAL C 168     152.651 187.677 124.735  1.00100.28           O
ATOM   3513  N   HIS C 169     151.590 189.426 123.802  1.00 34.26           N
ATOM   3514  CA  HIS C 169     150.408 188.670 123.503  1.00 34.26           C
ATOM   3515  ND1 HIS C 169     147.803 188.175 121.363  1.00 34.26           N
ATOM   3516  CG  HIS C 169     148.043 188.803 122.566  1.00 34.26           C
ATOM   3517  CB  HIS C 169     149.303 189.549 122.889  1.00 34.26           C
ATOM   3518  NE2 HIS C 169     145.995 187.857 122.619  1.00 34.26           N
ATOM   3519  CD2 HIS C 169     146.929 188.598 123.321  1.00 34.26           C
ATOM   3520  CE1 HIS C 169     146.564 187.627 121.450  1.00 34.26           C
ATOM   3521  C   HIS C 169     150.755 187.610 122.503  1.00 34.26           C
ATOM   3522  O   HIS C 169     150.360 186.454 122.652  1.00 34.26           O
ATOM   3523  N   ARG C 170     151.517 187.974 121.452  1.00 39.40           N
ATOM   3524  CA  ARG C 170     151.881 187.011 120.454  1.00 39.40           C
ATOM   3525  CB  ARG C 170     152.701 187.600 119.294  1.00 39.40           C
ATOM   3526  CG  ARG C 170     153.075 186.549 118.246  1.00 39.40           C
ATOM   3527  CD  ARG C 170     153.919 187.092 117.093  1.00 39.40           C
ATOM   3528  NE  ARG C 170     154.195 185.956 116.168  1.00 39.40           N
ATOM   3529  CZ  ARG C 170     155.221 186.041 115.272  1.00 39.40           C
ATOM   3530  NH1 ARG C 170     156.013 187.153 115.247  1.00 39.40           N
ATOM   3531  NH2 ARG C 170     155.457 185.015 114.403  1.00 39.40           N
ATOM   3532  C   ARG C 170     152.735 185.982 121.117  1.00 39.40           C
ATOM   3533  O   ARG C 170     152.623 184.788 120.844  1.00 39.40           O
ATOM   3534  N   LEU C 171     153.616 186.437 122.021  1.00 50.13           N
ATOM   3535  CA  LEU C 171     154.502 185.576 122.735  1.00 50.13           C
ATOM   3536  CB  LEU C 171     155.444 186.348 123.678  1.00 50.13           C
ATOM   3537  CG  LEU C 171     156.419 185.452 124.463  1.00 50.13           C
ATOM   3538  CD1 LEU C 171     157.350 184.678 123.518  1.00 50.13           C
ATOM   3539  CD2 LEU C 171     157.192 186.260 125.518  1.00 50.13           C
ATOM   3540  C   LEU C 171     153.665 184.652 123.564  1.00 50.13           C
ATOM   3541  O   LEU C 171     153.992 183.482 123.736  1.00 50.13           O
ATOM   3542  N   PHE C 172     152.550 185.174 124.100  1.00 68.61           N
ATOM   3543  CA  PHE C 172     151.661 184.480 124.984  1.00 68.61           C
ATOM   3544  CB  PHE C 172     150.482 185.395 125.369  1.00 68.61           C
ATOM   3545  CG  PHE C 172     149.575 184.734 126.349  1.00 68.61           C
ATOM   3546  CD1 PHE C 172     149.835 184.805 127.698  1.00 68.61           C
ATOM   3547  CD2 PHE C 172     148.454 184.062 125.921  1.00 68.61           C
ATOM   3548  CE1 PHE C 172     148.995 184.206 128.606  1.00 68.61           C
ATOM   3549  CE2 PHE C 172     147.610 183.460 126.824  1.00 68.61           C
ATOM   3550  CZ  PHE C 172     147.880 183.531 128.169  1.00 68.61           C
ATOM   3551  C   PHE C 172     151.099 183.275 124.292  1.00 68.61           C
ATOM   3552  O   PHE C 172     151.269 182.148 124.750  1.00 68.61           O
ATOM   3553  N   THR C 173     150.458 183.480 123.129  1.00 97.03           N
ATOM   3554  CA  THR C 173     149.788 182.413 122.439  1.00 97.03           C
ATOM   3555  CB  THR C 173     149.041 182.898 121.237  1.00 97.03           C
ATOM   3556  OG1 THR C 173     148.094 183.884 121.616  1.00 97.03           O
ATOM   3557  CG2 THR C 173     148.328 181.700 120.593  1.00 97.03           C
ATOM   3558  C   THR C 173     150.774 181.406 121.940  1.00 97.03           C
ATOM   3559  O   THR C 173     150.548 180.200 122.021  1.00 97.03           O
ATOM   3560  N   ILE C 174     151.909 181.891 121.417  1.00116.92           N
ATOM   3561  CA  ILE C 174     152.881 181.058 120.771  1.00116.92           C
ATOM   3562  CB  ILE C 174     153.974 181.854 120.120  1.00116.92           C
ATOM   3563  CG1 ILE C 174     154.806 180.964 119.188  1.00116.92           C
ATOM   3564  CG2 ILE C 174     154.779 182.571 121.211  1.00116.92           C
ATOM   3565  CD1 ILE C 174     155.679 181.768 118.227  1.00116.92           C
ATOM   3566  C   ILE C 174     153.474 180.054 121.725  1.00116.92           C
ATOM   3567  O   ILE C 174     153.912 178.985 121.304  1.00116.92           O
ATOM   3568  N   LEU C 175     153.630 180.438 123.004  1.00150.18           N
ATOM   3569  CA  LEU C 175     154.141 179.635 124.089  1.00150.18           C
ATOM   3570  CB  LEU C 175     154.778 180.448 125.229  1.00150.18           C
ATOM   3571  CG  LEU C 175     156.200 180.938 124.894  1.00150.18           C
ATOM   3572  CD1 LEU C 175     156.217 181.877 123.684  1.00150.18           C
ATOM   3573  CD2 LEU C 175     156.886 181.542 126.128  1.00150.18           C
ATOM   3574  C   LEU C 175     153.169 178.651 124.686  1.00150.18           C
ATOM   3575  O   LEU C 175     153.584 177.798 125.471  1.00150.18           O
ATOM   3576  N   HIS C 176     151.851 178.806 124.449  1.00108.16           N
ATOM   3577  CA  HIS C 176     150.882 177.902 125.009  1.00108.16           C
ATOM   3578  ND1 HIS C 176     149.645 174.545 125.356  1.00108.16           N
ATOM   3579  CG  HIS C 176     149.859 175.615 124.519  1.00108.16           C
ATOM   3580  CB  HIS C 176     151.096 176.463 124.501  1.00108.16           C
ATOM   3581  NE2 HIS C 176     147.835 174.720 124.075  1.00108.16           N
ATOM   3582  CD2 HIS C 176     148.744 175.708 123.743  1.00108.16           C
ATOM   3583  CE1 HIS C 176     148.421 174.045 125.047  1.00108.16           C
ATOM   3584  C   HIS C 176     151.031 177.986 126.500  1.00108.16           C
ATOM   3585  O   HIS C 176     150.916 177.000 127.229  1.00108.16           O
ATOM   3586  N   LEU C 177     151.271 179.228 126.971  1.00 97.64           N
ATOM   3587  CA  LEU C 177     151.474 179.578 128.348  1.00 97.64           C
ATOM   3588  CB  LEU C 177     151.854 181.070 128.503  1.00 97.64           C
ATOM   3589  CG  LEU C 177     152.314 181.546 129.903  1.00 97.64           C
ATOM   3590  CD1 LEU C 177     152.660 183.044 129.871  1.00 97.64           C
ATOM   3591  CD2 LEU C 177     151.303 181.233 131.018  1.00 97.64           C
ATOM   3592  C   LEU C 177     150.206 179.304 129.089  1.00 97.64           C
ATOM   3593  O   LEU C 177     150.233 178.835 130.225  1.00 97.64           O
ATOM   3594  N   GLU C 178     149.054 179.565 128.450  1.00 68.77           N
ATOM   3595  CA  GLU C 178     147.793 179.389 129.112  1.00 68.77           C
ATOM   3596  CB  GLU C 178     146.606 179.669 128.168  1.00 68.77           C
ATOM   3597  CG  GLU C 178     145.219 179.504 128.797  1.00 68.77           C
ATOM   3598  CD  GLU C 178     144.730 178.087 128.527  1.00 68.77           C
ATOM   3599  OE1 GLU C 178     145.110 177.166 129.299  1.00 68.77           O
ATOM   3600  OE2 GLU C 178     143.965 177.906 127.542  1.00 68.77           O
ATOM   3601  C   GLU C 178     147.721 177.967 129.567  1.00 68.77           C
ATOM   3602  O   GLU C 178     147.275 177.691 130.680  1.00 68.77           O
ATOM   3603  N   GLU C 179     148.165 177.022 128.719  1.00 79.21           N
ATOM   3604  CA  GLU C 179     148.156 175.645 129.117  1.00 79.21           C
ATOM   3605  CB  GLU C 179     148.574 174.682 128.004  1.00 79.21           C
ATOM   3606  CG  GLU C 179     148.859 173.271 128.519  1.00 79.21           C
ATOM   3607  CD  GLU C 179     147.597 172.756 129.187  1.00 79.21           C
ATOM   3608  OE1 GLU C 179     146.536 172.724 128.508  1.00 79.21           O
ATOM   3609  OE2 GLU C 179     147.676 172.396 130.392  1.00 79.21           O
ATOM   3610  C   GLU C 179     149.124 175.437 130.234  1.00 79.21           C
ATOM   3611  O   GLU C 179     148.824 174.733 131.197  1.00 79.21           O
ATOM   3612  N   SER C 180     150.316 176.053 130.139  1.00 30.11           N
ATOM   3613  CA  SER C 180     151.320 175.846 131.140  1.00 30.11           C
ATOM   3614  CB  SER C 180     152.626 176.599 130.834  1.00 30.11           C
ATOM   3615  OG  SER C 180     153.197 176.114 129.628  1.00 30.11           O
ATOM   3616  C   SER C 180     150.811 176.339 132.456  1.00 30.11           C
ATOM   3617  O   SER C 180     151.053 175.721 133.492  1.00 30.11           O
ATOM   3618  N   GLN C 181     150.070 177.462 132.448  1.00 45.74           N
ATOM   3619  CA  GLN C 181     149.578 178.033 133.674  1.00 45.74           C
ATOM   3620  CB  GLN C 181     148.741 179.301 133.431  1.00 45.74           C
ATOM   3621  CG  GLN C 181     147.995 179.795 134.672  1.00 45.74           C
ATOM   3622  CD  GLN C 181     149.004 180.294 135.695  1.00 45.74           C
ATOM   3623  OE1 GLN C 181     150.200 180.378 135.421  1.00 45.74           O
ATOM   3624  NE2 GLN C 181     148.506 180.638 136.912  1.00 45.74           N
ATOM   3625  C   GLN C 181     148.695 177.046 134.361  1.00 45.74           C
ATOM   3626  O   GLN C 181     148.824 176.817 135.563  1.00 45.74           O
ATOM   3627  N   LYS C 182     147.775 176.419 133.610  1.00 54.85           N
ATOM   3628  CA  LYS C 182     146.893 175.471 134.220  1.00 54.85           C
ATOM   3629  CB  LYS C 182     145.819 174.943 133.255  1.00 54.85           C
ATOM   3630  CG  LYS C 182     144.839 176.034 132.815  1.00 54.85           C
ATOM   3631  CD  LYS C 182     143.916 175.622 131.666  1.00 54.85           C
ATOM   3632  CE  LYS C 182     142.946 176.727 131.241  1.00 54.85           C
ATOM   3633  NZ  LYS C 182     142.086 177.117 132.382  1.00 54.85           N
ATOM   3634  C   LYS C 182     147.721 174.322 134.690  1.00 54.85           C
ATOM   3635  O   LYS C 182     147.503 173.780 135.773  1.00 54.85           O
ATOM   3636  N   LYS C 183     148.730 173.947 133.885  1.00 30.08           N
ATOM   3637  CA  LYS C 183     149.561 172.827 134.203  1.00 30.08           C
ATOM   3638  CB  LYS C 183     150.653 172.588 133.144  1.00 30.08           C
ATOM   3639  CG  LYS C 183     151.529 171.364 133.418  1.00 30.08           C
ATOM   3640  CD  LYS C 183     152.403 170.960 132.227  1.00 30.08           C
ATOM   3641  CE  LYS C 183     153.280 169.736 132.496  1.00 30.08           C
ATOM   3642  NZ  LYS C 183     154.055 169.391 131.283  1.00 30.08           N
ATOM   3643  C   LYS C 183     150.236 173.099 135.509  1.00 30.08           C
ATOM   3644  O   LYS C 183     150.394 172.195 136.328  1.00 30.08           O
ATOM   3645  N   ARG C 184     150.655 174.358 135.742  1.00157.65           N
ATOM   3646  CA  ARG C 184     151.360 174.682 136.952  1.00157.65           C
ATOM   3647  CB  ARG C 184     151.744 176.166 137.022  1.00157.65           C
ATOM   3648  CG  ARG C 184     152.589 176.612 135.832  1.00157.65           C
ATOM   3649  CD  ARG C 184     153.940 175.902 135.745  1.00157.65           C
ATOM   3650  NE  ARG C 184     154.597 176.349 134.484  1.00157.65           N
ATOM   3651  CZ  ARG C 184     155.359 177.480 134.470  1.00157.65           C
ATOM   3652  NH1 ARG C 184     155.539 178.196 135.618  1.00157.65           N
ATOM   3653  NH2 ARG C 184     155.944 177.895 133.308  1.00157.65           N
ATOM   3654  C   ARG C 184     150.479 174.415 138.135  1.00157.65           C
ATOM   3655  O   ARG C 184     150.872 173.738 139.082  1.00157.65           O
ATOM   3656  N   GLU C 185     149.240 174.930 138.104  1.00 73.96           N
ATOM   3657  CA  GLU C 185     148.344 174.754 139.209  1.00 73.96           C
ATOM   3658  CB  GLU C 185     147.035 175.539 139.009  1.00 73.96           C
ATOM   3659  CG  GLU C 185     146.027 175.388 140.147  1.00 73.96           C
ATOM   3660  CD  GLU C 185     145.199 174.144 139.861  1.00 73.96           C
ATOM   3661  OE1 GLU C 185     144.904 173.895 138.661  1.00 73.96           O
ATOM   3662  OE2 GLU C 185     144.849 173.427 140.836  1.00 73.96           O
ATOM   3663  C   GLU C 185     148.013 173.305 139.340  1.00 73.96           C
ATOM   3664  O   GLU C 185     147.973 172.755 140.441  1.00 73.96           O
ATOM   3665  N   HIS C 186     147.813 172.631 138.198  1.00 68.73           N
ATOM   3666  CA  HIS C 186     147.401 171.263 138.243  1.00 68.73           C
ATOM   3667  ND1 HIS C 186     145.410 168.881 137.296  1.00 68.73           N
ATOM   3668  CG  HIS C 186     146.705 169.216 136.966  1.00 68.73           C
ATOM   3669  CB  HIS C 186     147.206 170.625 136.859  1.00 68.73           C
ATOM   3670  NE2 HIS C 186     146.507 166.969 137.008  1.00 68.73           N
ATOM   3671  CD2 HIS C 186     147.361 168.036 136.793  1.00 68.73           C
ATOM   3672  CE1 HIS C 186     145.347 167.526 137.307  1.00 68.73           C
ATOM   3673  C   HIS C 186     148.435 170.474 138.973  1.00 68.73           C
ATOM   3674  O   HIS C 186     148.095 169.546 139.704  1.00 68.73           O
ATOM   3675  N   HIS C 187     149.730 170.795 138.789  1.00 82.26           N
ATOM   3676  CA  HIS C 187     150.709 170.010 139.483  1.00 82.26           C
ATOM   3677  ND1 HIS C 187     153.217 172.549 138.728  1.00 82.26           N
ATOM   3678  CG  HIS C 187     152.827 171.518 139.554  1.00 82.26           C
ATOM   3679  CB  HIS C 187     152.180 170.251 139.073  1.00 82.26           C
ATOM   3680  NE2 HIS C 187     153.787 173.140 140.794  1.00 82.26           N
ATOM   3681  CD2 HIS C 187     153.182 171.896 140.813  1.00 82.26           C
ATOM   3682  CE1 HIS C 187     153.785 173.492 139.521  1.00 82.26           C
ATOM   3683  C   HIS C 187     150.574 170.216 140.965  1.00 82.26           C
ATOM   3684  O   HIS C 187     150.673 169.255 141.727  1.00 82.26           O
ATOM   3685  N   LEU C 188     150.329 171.462 141.430  1.00166.39           N
ATOM   3686  CA  LEU C 188     150.256 171.667 142.856  1.00166.39           C
ATOM   3687  CB  LEU C 188     149.927 173.097 143.325  1.00166.39           C
ATOM   3688  CG  LEU C 188     151.087 174.094 143.308  1.00166.39           C
ATOM   3689  CD1 LEU C 188     152.227 173.625 144.230  1.00166.39           C
ATOM   3690  CD2 LEU C 188     151.518 174.430 141.880  1.00166.39           C
ATOM   3691  C   LEU C 188     149.143 170.879 143.456  1.00166.39           C
ATOM   3692  O   LEU C 188     149.335 170.163 144.437  1.00166.39           O
ATOM   3693  N   LEU C 189     147.948 170.969 142.858  1.00102.46           N
ATOM   3694  CA  LEU C 189     146.794 170.345 143.430  1.00102.46           C
ATOM   3695  CB  LEU C 189     145.530 170.596 142.578  1.00102.46           C
ATOM   3696  CG  LEU C 189     144.223 169.971 143.113  1.00102.46           C
ATOM   3697  CD1 LEU C 189     144.203 168.440 142.977  1.00102.46           C
ATOM   3698  CD2 LEU C 189     143.933 170.449 144.545  1.00102.46           C
ATOM   3699  C   LEU C 189     147.064 168.875 143.510  1.00102.46           C
ATOM   3700  O   LEU C 189     146.670 168.217 144.470  1.00102.46           O
ATOM   3701  N   GLU C 190     147.735 168.307 142.495  1.00 58.99           N
ATOM   3702  CA  GLU C 190     148.014 166.900 142.523  1.00 58.99           C
ATOM   3703  CB  GLU C 190     148.686 166.403 141.229  1.00 58.99           C
ATOM   3704  CG  GLU C 190     148.925 164.891 141.194  1.00 58.99           C
ATOM   3705  CD  GLU C 190     150.214 164.580 141.942  1.00 58.99           C
ATOM   3706  OE1 GLU C 190     151.128 165.447 141.934  1.00 58.99           O
ATOM   3707  OE2 GLU C 190     150.305 163.467 142.525  1.00 58.99           O
ATOM   3708  C   GLU C 190     148.938 166.605 143.664  1.00 58.99           C
ATOM   3709  O   GLU C 190     148.748 165.636 144.397  1.00 58.99           O
ATOM   3710  N   LYS C 191     149.953 167.465 143.862  1.00 44.31           N
ATOM   3711  CA  LYS C 191     150.939 167.252 144.883  1.00 44.31           C
ATOM   3712  CB  LYS C 191     151.973 168.386 144.948  1.00 44.31           C
ATOM   3713  CG  LYS C 191     153.030 168.174 146.031  1.00 44.31           C
ATOM   3714  CD  LYS C 191     154.162 169.199 145.986  1.00 44.31           C
ATOM   3715  CE  LYS C 191     155.144 169.068 147.151  1.00 44.31           C
ATOM   3716  NZ  LYS C 191     156.114 170.185 147.121  1.00 44.31           N
ATOM   3717  C   LYS C 191     150.273 167.224 146.219  1.00 44.31           C
ATOM   3718  O   LYS C 191     150.613 166.405 147.072  1.00 44.31           O
ATOM   3719  N   ILE C 192     149.295 168.120 146.441  1.00128.34           N
ATOM   3720  CA  ILE C 192     148.660 168.180 147.723  1.00128.34           C
ATOM   3721  CB  ILE C 192     147.662 169.304 147.855  1.00128.34           C
ATOM   3722  CG1 ILE C 192     147.393 169.641 149.334  1.00128.34           C
ATOM   3723  CG2 ILE C 192     146.385 168.918 147.097  1.00128.34           C
ATOM   3724  CD1 ILE C 192     146.726 168.519 150.127  1.00128.34           C
ATOM   3725  C   ILE C 192     147.982 166.866 147.954  1.00128.34           C
ATOM   3726  O   ILE C 192     147.993 166.335 149.063  1.00128.34           O
ATOM   3727  N   ASP C 193     147.395 166.286 146.891  1.00 30.91           N
ATOM   3728  CA  ASP C 193     146.685 165.045 147.011  1.00 30.91           C
ATOM   3729  CB  ASP C 193     146.170 164.529 145.655  1.00 30.91           C
ATOM   3730  CG  ASP C 193     145.035 165.436 145.202  1.00 30.91           C
ATOM   3731  OD1 ASP C 193     144.211 165.824 146.073  1.00 30.91           O
ATOM   3732  OD2 ASP C 193     144.979 165.758 143.986  1.00 30.91           O
ATOM   3733  C   ASP C 193     147.623 164.010 147.550  1.00 30.91           C
ATOM   3734  O   ASP C 193     147.244 163.208 148.402  1.00 30.91           O
ATOM   3735  N   HIS C 194     148.884 164.003 147.082  1.00 63.26           N
ATOM   3736  CA  HIS C 194     149.801 163.010 147.559  1.00 63.26           C
ATOM   3737  ND1 HIS C 194     152.018 160.693 146.682  1.00 63.26           N
ATOM   3738  CG  HIS C 194     152.063 161.919 147.309  1.00 63.26           C
ATOM   3739  CB  HIS C 194     151.201 163.088 146.927  1.00 63.26           C
ATOM   3740  NE2 HIS C 194     153.543 160.527 148.292  1.00 63.26           N
ATOM   3741  CD2 HIS C 194     153.000 161.800 148.289  1.00 63.26           C
ATOM   3742  CE1 HIS C 194     152.922 159.899 147.309  1.00 63.26           C
ATOM   3743  C   HIS C 194     149.970 163.199 149.032  1.00 63.26           C
ATOM   3744  O   HIS C 194     149.993 162.230 149.790  1.00 63.26           O
ATOM   3745  N   LEU C 195     150.069 164.463 149.485  1.00 85.93           N
ATOM   3746  CA  LEU C 195     150.266 164.700 150.885  1.00 85.93           C
ATOM   3747  CB  LEU C 195     150.416 166.185 151.262  1.00 85.93           C
ATOM   3748  CG  LEU C 195     151.791 166.778 150.899  1.00 85.93           C
ATOM   3749  CD1 LEU C 195     152.908 166.091 151.703  1.00 85.93           C
ATOM   3750  CD2 LEU C 195     152.047 166.760 149.385  1.00 85.93           C
ATOM   3751  C   LEU C 195     149.107 164.140 151.642  1.00 85.93           C
ATOM   3752  O   LEU C 195     149.288 163.579 152.721  1.00 85.93           O
ATOM   3753  N   LYS C 196     147.879 164.291 151.114  1.00114.93           N
ATOM   3754  CA  LYS C 196     146.742 163.756 151.806  1.00114.93           C
ATOM   3755  CB  LYS C 196     145.381 164.184 151.223  1.00114.93           C
ATOM   3756  CG  LYS C 196     144.979 163.485 149.925  1.00114.93           C
ATOM   3757  CD  LYS C 196     143.492 163.650 149.602  1.00114.93           C
ATOM   3758  CE  LYS C 196     142.572 162.988 150.632  1.00114.93           C
ATOM   3759  NZ  LYS C 196     141.155 163.254 150.297  1.00114.93           N
ATOM   3760  C   LYS C 196     146.804 162.257 151.791  1.00114.93           C
ATOM   3761  O   LYS C 196     146.404 161.604 152.753  1.00114.93           O
ATOM   3762  N   GLU C 197     147.316 161.667 150.694  1.00 72.66           N
ATOM   3763  CA  GLU C 197     147.325 160.237 150.544  1.00 72.66           C
ATOM   3764  CB  GLU C 197     147.930 159.793 149.202  1.00 72.66           C
ATOM   3765  CG  GLU C 197     147.129 160.280 147.995  1.00 72.66           C
ATOM   3766  CD  GLU C 197     145.730 159.692 148.098  1.00 72.66           C
ATOM   3767  OE1 GLU C 197     145.509 158.840 148.999  1.00 72.66           O
ATOM   3768  OE2 GLU C 197     144.862 160.093 147.278  1.00 72.66           O
ATOM   3769  C   GLU C 197     148.152 159.617 151.625  1.00 72.66           C
ATOM   3770  O   GLU C 197     147.762 158.615 152.222  1.00 72.66           O
ATOM   3771  N   GLN C 198     149.316 160.216 151.913  1.00 89.22           N
ATOM   3772  CA  GLN C 198     150.231 159.709 152.893  1.00 89.22           C
ATOM   3773  CB  GLN C 198     151.495 160.579 152.986  1.00 89.22           C
ATOM   3774  CG  GLN C 198     152.513 160.095 154.015  1.00 89.22           C
ATOM   3775  CD  GLN C 198     153.660 161.097 154.019  1.00 89.22           C
ATOM   3776  OE1 GLN C 198     153.858 161.839 153.059  1.00 89.22           O
ATOM   3777  NE2 GLN C 198     154.434 161.128 155.136  1.00 89.22           N
ATOM   3778  C   GLN C 198     149.572 159.748 154.238  1.00 89.22           C
ATOM   3779  O   GLN C 198     149.814 158.894 155.089  1.00 89.22           O
ATOM   3780  N   LEU C 199     148.748 160.783 154.465  1.00 64.23           N
ATOM   3781  CA  LEU C 199     148.118 161.038 155.729  1.00 64.23           C
ATOM   3782  CB  LEU C 199     147.441 162.415 155.780  1.00 64.23           C
ATOM   3783  CG  LEU C 199     146.766 162.690 157.132  1.00 64.23           C
ATOM   3784  CD1 LEU C 199     147.800 162.719 158.270  1.00 64.23           C
ATOM   3785  CD2 LEU C 199     145.900 163.956 157.074  1.00 64.23           C
ATOM   3786  C   LEU C 199     147.078 160.019 156.092  1.00 64.23           C
ATOM   3787  O   LEU C 199     146.966 159.642 157.257  1.00 64.23           O
ATOM   3788  N   GLN C 200     146.302 159.524 155.112  1.00136.50           N
ATOM   3789  CA  GLN C 200     145.170 158.701 155.442  1.00136.50           C
ATOM   3790  CB  GLN C 200     144.440 158.172 154.196  1.00136.50           C
ATOM   3791  CG  GLN C 200     143.743 159.271 153.392  1.00136.50           C
ATOM   3792  CD  GLN C 200     142.555 159.761 154.209  1.00136.50           C
ATOM   3793  OE1 GLN C 200     141.981 159.014 155.000  1.00136.50           O
ATOM   3794  NE2 GLN C 200     142.176 161.053 154.018  1.00136.50           N
ATOM   3795  C   GLN C 200     145.537 157.511 156.286  1.00136.50           C
ATOM   3796  O   GLN C 200     144.895 157.336 157.320  1.00136.50           O
ATOM   3797  N   PRO C 201     146.490 156.667 155.978  1.00 74.40           N
ATOM   3798  CA  PRO C 201     146.760 155.538 156.829  1.00 74.40           C
ATOM   3799  CD  PRO C 201     147.589 156.940 155.064  1.00 74.40           C
ATOM   3800  CB  PRO C 201     147.950 154.826 156.191  1.00 74.40           C
ATOM   3801  CG  PRO C 201     148.703 155.966 155.481  1.00 74.40           C
ATOM   3802  C   PRO C 201     147.062 155.933 158.249  1.00 74.40           C
ATOM   3803  O   PRO C 201     146.534 155.314 159.171  1.00 74.40           O
ATOM   3804  N   LEU C 202     147.914 156.957 158.428  1.00140.12           N
ATOM   3805  CA  LEU C 202     148.411 157.468 159.678  1.00140.12           C
ATOM   3806  CB  LEU C 202     149.593 158.437 159.442  1.00140.12           C
ATOM   3807  CG  LEU C 202     150.245 159.079 160.688  1.00140.12           C
ATOM   3808  CD1 LEU C 202     149.370 160.173 161.307  1.00140.12           C
ATOM   3809  CD2 LEU C 202     150.672 158.022 161.714  1.00140.12           C
ATOM   3810  C   LEU C 202     147.325 158.163 160.441  1.00140.12           C
ATOM   3811  O   LEU C 202     147.416 158.291 161.659  1.00140.12           O
ATOM   3812  N   GLU C 203     146.304 158.694 159.741  1.00 78.20           N
ATOM   3813  CA  GLU C 203     145.252 159.445 160.374  1.00 78.20           C
ATOM   3814  CB  GLU C 203     144.253 160.028 159.359  1.00 78.20           C
ATOM   3815  CG  GLU C 203     143.107 160.815 160.003  1.00 78.20           C
ATOM   3816  CD  GLU C 203     143.651 162.138 160.524  1.00 78.20           C
ATOM   3817  OE1 GLU C 203     144.889 162.353 160.426  1.00 78.20           O
ATOM   3818  OE2 GLU C 203     142.833 162.952 161.029  1.00 78.20           O
ATOM   3819  C   GLU C 203     144.451 158.606 161.329  1.00 78.20           C
ATOM   3820  O   GLU C 203     144.176 159.031 162.450  1.00 78.20           O
ATOM   3821  N   GLN C 204     144.071 157.381 160.922  1.00 85.26           N
ATOM   3822  CA  GLN C 204     143.197 156.555 161.708  1.00 85.26           C
ATOM   3823  CB  GLN C 204     142.816 155.257 160.974  1.00 85.26           C
ATOM   3824  CG  GLN C 204     144.004 154.333 160.693  1.00 85.26           C
ATOM   3825  CD  GLN C 204     143.502 153.171 159.846  1.00 85.26           C
ATOM   3826  OE1 GLN C 204     144.204 152.180 159.648  1.00 85.26           O
ATOM   3827  NE2 GLN C 204     142.252 153.296 159.325  1.00 85.26           N
ATOM   3828  C   GLN C 204     143.836 156.185 163.011  1.00 85.26           C
ATOM   3829  O   GLN C 204     143.178 156.181 164.051  1.00 85.26           O
ATOM   3830  N   VAL C 205     145.143 155.873 162.993  1.00 91.71           N
ATOM   3831  CA  VAL C 205     145.810 155.411 164.175  1.00 91.71           C
ATOM   3832  CB  VAL C 205     147.238 155.021 163.916  1.00 91.71           C
ATOM   3833  CG1 VAL C 205     148.018 156.259 163.441  1.00 91.71           C
ATOM   3834  CG2 VAL C 205     147.805 154.375 165.191  1.00 91.71           C
ATOM   3835  C   VAL C 205     145.797 156.455 165.255  1.00 91.71           C
ATOM   3836  O   VAL C 205     145.541 156.143 166.417  1.00 91.71           O
ATOM   3837  N   LYS C 206     146.097 157.721 164.911  1.00136.14           N
ATOM   3838  CA  LYS C 206     146.137 158.781 165.880  1.00136.14           C
ATOM   3839  CB  LYS C 206     146.733 160.094 165.343  1.00136.14           C
ATOM   3840  CG  LYS C 206     145.936 160.721 164.200  1.00136.14           C
ATOM   3841  CD  LYS C 206     146.265 162.198 163.979  1.00136.14           C
ATOM   3842  CE  LYS C 206     145.524 163.127 164.943  1.00136.14           C
ATOM   3843  NZ  LYS C 206     145.963 162.871 166.331  1.00136.14           N
ATOM   3844  C   LYS C 206     144.766 159.081 166.381  1.00136.14           C
ATOM   3845  O   LYS C 206     144.592 159.401 167.552  1.00136.14           O
ATOM   3846  N   ALA C 207     143.743 158.978 165.518  1.00 38.20           N
ATOM   3847  CA  ALA C 207     142.416 159.331 165.926  1.00 38.20           C
ATOM   3848  CB  ALA C 207     141.368 159.093 164.825  1.00 38.20           C
ATOM   3849  C   ALA C 207     142.057 158.466 167.086  1.00 38.20           C
ATOM   3850  O   ALA C 207     141.378 158.918 168.004  1.00 38.20           O
ATOM   3851  N   GLY C 208     142.468 157.184 167.052  1.00 31.54           N
ATOM   3852  CA  GLY C 208     142.204 156.295 168.145  1.00 31.54           C
ATOM   3853  C   GLY C 208     142.974 156.734 169.353  1.00 31.54           C
ATOM   3854  O   GLY C 208     142.437 156.762 170.454  1.00 31.54           O
ATOM   3855  N   ILE C 209     144.258 157.099 169.182  1.00 61.38           N
ATOM   3856  CA  ILE C 209     145.079 157.494 170.288  1.00 61.38           C
ATOM   3857  CB  ILE C 209     146.511 157.706 169.904  1.00 61.38           C
ATOM   3858  CG1 ILE C 209     147.086 156.354 169.449  1.00 61.38           C
ATOM   3859  CG2 ILE C 209     147.261 158.329 171.094  1.00 61.38           C
ATOM   3860  CD1 ILE C 209     148.452 156.443 168.782  1.00 61.38           C
ATOM   3861  C   ILE C 209     144.510 158.732 170.890  1.00 61.38           C
ATOM   3862  O   ILE C 209     144.642 158.959 172.091  1.00 61.38           O
ATOM   3863  N   GLU C 210     143.941 159.609 170.046  1.00 84.21           N
ATOM   3864  CA  GLU C 210     143.296 160.801 170.503  1.00 84.21           C
ATOM   3865  CB  GLU C 210     142.897 161.744 169.355  1.00 84.21           C
ATOM   3866  CG  GLU C 210     142.337 163.084 169.840  1.00 84.21           C
ATOM   3867  CD  GLU C 210     142.132 163.981 168.627  1.00 84.21           C
ATOM   3868  OE1 GLU C 210     141.607 163.477 167.598  1.00 84.21           O
ATOM   3869  OE2 GLU C 210     142.504 165.182 168.713  1.00 84.21           O
ATOM   3870  C   GLU C 210     142.055 160.418 171.250  1.00 84.21           C
ATOM   3871  O   GLU C 210     141.793 160.930 172.337  1.00 84.21           O
ATOM   3872  N   ALA C 211     141.266 159.479 170.690  1.00 27.79           N
ATOM   3873  CA  ALA C 211     140.032 159.087 171.309  1.00 27.79           C
ATOM   3874  CB  ALA C 211     139.254 158.055 170.474  1.00 27.79           C
ATOM   3875  C   ALA C 211     140.335 158.458 172.631  1.00 27.79           C
ATOM   3876  O   ALA C 211     139.670 158.735 173.627  1.00 27.79           O
ATOM   3877  N   HIS C 212     141.362 157.590 172.662  1.00 73.05           N
ATOM   3878  CA  HIS C 212     141.749 156.874 173.839  1.00 73.05           C
ATOM   3879  ND1 HIS C 212     142.591 153.860 175.091  1.00 73.05           N
ATOM   3880  CG  HIS C 212     143.232 155.037 174.774  1.00 73.05           C
ATOM   3881  CB  HIS C 212     142.895 155.881 173.580  1.00 73.05           C
ATOM   3882  NE2 HIS C 212     144.138 154.180 176.655  1.00 73.05           N
ATOM   3883  CD2 HIS C 212     144.174 155.218 175.740  1.00 73.05           C
ATOM   3884  CE1 HIS C 212     143.172 153.390 176.223  1.00 73.05           C
ATOM   3885  C   HIS C 212     142.231 157.851 174.859  1.00 73.05           C
ATOM   3886  O   HIS C 212     141.798 157.828 176.009  1.00 73.05           O
ATOM   3887  N   SER C 213     143.125 158.764 174.440  1.00 83.48           N
ATOM   3888  CA  SER C 213     143.694 159.727 175.332  1.00 83.48           C
ATOM   3889  CB  SER C 213     144.793 160.568 174.659  1.00 83.48           C
ATOM   3890  OG  SER C 213     145.327 161.508 175.578  1.00 83.48           O
ATOM   3891  C   SER C 213     142.627 160.663 175.814  1.00 83.48           C
ATOM   3892  O   SER C 213     142.794 161.292 176.858  1.00 83.48           O
ATOM   3893  N   GLU C 214     141.547 160.842 175.023  1.00 87.82           N
ATOM   3894  CA  GLU C 214     140.435 161.683 175.398  1.00 87.82           C
ATOM   3895  CB  GLU C 214     139.492 161.977 174.216  1.00 87.82           C
ATOM   3896  CG  GLU C 214     138.243 162.782 174.592  1.00 87.82           C
ATOM   3897  CD  GLU C 214     138.635 164.229 174.852  1.00 87.82           C
ATOM   3898  OE1 GLU C 214     139.731 164.452 175.432  1.00 87.82           O
ATOM   3899  OE2 GLU C 214     137.842 165.134 174.475  1.00 87.82           O
ATOM   3900  C   GLU C 214     139.606 161.046 176.475  1.00 87.82           C
ATOM   3901  O   GLU C 214     139.232 161.693 177.453  1.00 87.82           O
ATOM   3902  N   ALA C 215     139.301 159.742 176.323  1.00 27.32           N
ATOM   3903  CA  ALA C 215     138.440 159.073 177.257  1.00 27.32           C
ATOM   3904  CB  ALA C 215     138.179 157.604 176.880  1.00 27.32           C
ATOM   3905  C   ALA C 215     139.099 159.084 178.593  1.00 27.32           C
ATOM   3906  O   ALA C 215     138.464 159.328 179.617  1.00 27.32           O
ATOM   3907  N   LYS C 216     140.416 158.837 178.599  1.00107.08           N
ATOM   3908  CA  LYS C 216     141.172 158.770 179.808  1.00107.08           C
ATOM   3909  CB  LYS C 216     142.642 158.395 179.548  1.00107.08           C
ATOM   3910  CG  LYS C 216     143.361 157.796 180.758  1.00107.08           C
ATOM   3911  CD  LYS C 216     144.664 157.084 180.382  1.00107.08           C
ATOM   3912  CE  LYS C 216     145.265 156.236 181.507  1.00107.08           C
ATOM   3913  NZ  LYS C 216     145.791 157.106 182.582  1.00107.08           N
ATOM   3914  C   LYS C 216     141.129 160.117 180.463  1.00107.08           C
ATOM   3915  O   LYS C 216     141.214 160.214 181.683  1.00107.08           O
ATOM   3916  N   THR C 217     141.100 161.204 179.667  1.00 56.38           N
ATOM   3917  CA  THR C 217     141.050 162.531 180.224  1.00 56.38           C
ATOM   3918  CB  THR C 217     141.414 163.592 179.230  1.00 56.38           C
ATOM   3919  OG1 THR C 217     142.722 163.355 178.730  1.00 56.38           O
ATOM   3920  CG2 THR C 217     141.361 164.963 179.930  1.00 56.38           C
ATOM   3921  C   THR C 217     139.696 162.876 180.780  1.00 56.38           C
ATOM   3922  O   THR C 217     139.580 163.365 181.904  1.00 56.38           O
ATOM   3923  N   SER C 218     138.622 162.609 180.009  1.00 91.34           N
ATOM   3924  CA  SER C 218     137.300 162.980 180.433  1.00 91.34           C
ATOM   3925  CB  SER C 218     136.205 162.653 179.402  1.00 91.34           C
ATOM   3926  OG  SER C 218     136.316 163.504 178.272  1.00 91.34           O
ATOM   3927  C   SER C 218     136.986 162.214 181.669  1.00 91.34           C
ATOM   3928  O   SER C 218     136.130 162.618 182.451  1.00 91.34           O
ATOM   3929  N   GLY C 219     137.635 161.049 181.844  1.00 24.32           N
ATOM   3930  CA  GLY C 219     137.434 160.269 183.029  1.00 24.32           C
ATOM   3931  C   GLY C 219     137.996 161.003 184.208  1.00 24.32           C
ATOM   3932  O   GLY C 219     137.370 161.081 185.262  1.00 24.32           O
ATOM   3933  N   LEU C 220     139.198 161.582 184.037  1.00 45.77           N
ATOM   3934  CA  LEU C 220     139.916 162.250 185.083  1.00 45.77           C
ATOM   3935  CB  LEU C 220     141.249 162.826 184.587  1.00 45.77           C
ATOM   3936  CG  LEU C 220     142.031 163.588 185.669  1.00 45.77           C
ATOM   3937  CD1 LEU C 220     142.536 162.645 186.772  1.00 45.77           C
ATOM   3938  CD2 LEU C 220     143.140 164.447 185.046  1.00 45.77           C
ATOM   3939  C   LEU C 220     139.111 163.407 185.561  1.00 45.77           C
ATOM   3940  O   LEU C 220     139.067 163.685 186.756  1.00 45.77           O
ATOM   3941  N   LEU C 221     138.462 164.133 184.640  1.00 48.08           N
ATOM   3942  CA  LEU C 221     137.695 165.264 185.069  1.00 48.08           C
ATOM   3943  CB  LEU C 221     137.020 166.019 183.909  1.00 48.08           C
ATOM   3944  CG  LEU C 221     137.984 166.841 183.031  1.00 48.08           C
ATOM   3945  CD1 LEU C 221     137.225 167.560 181.903  1.00 48.08           C
ATOM   3946  CD2 LEU C 221     138.810 167.823 183.879  1.00 48.08           C
ATOM   3947  C   LEU C 221     136.611 164.784 185.979  1.00 48.08           C
ATOM   3948  O   LEU C 221     136.387 165.359 187.044  1.00 48.08           O
ATOM   3949  N   TRP C 222     135.908 163.706 185.589  1.00 62.34           N
ATOM   3950  CA  TRP C 222     134.855 163.196 186.417  1.00 62.34           C
ATOM   3951  CB  TRP C 222     134.039 162.070 185.757  1.00 62.34           C
ATOM   3952  CG  TRP C 222     133.137 162.537 184.636  1.00 62.34           C
ATOM   3953  CD2 TRP C 222     132.013 163.408 184.839  1.00 62.34           C
ATOM   3954  CD1 TRP C 222     133.183 162.272 183.297  1.00 62.34           C
ATOM   3955  NE1 TRP C 222     132.143 162.906 182.656  1.00 62.34           N
ATOM   3956  CE2 TRP C 222     131.419 163.614 183.594  1.00 62.34           C
ATOM   3957  CE3 TRP C 222     131.519 163.991 185.971  1.00 62.34           C
ATOM   3958  CZ2 TRP C 222     130.313 164.406 183.464  1.00 62.34           C
ATOM   3959  CZ3 TRP C 222     130.405 164.789 185.838  1.00 62.34           C
ATOM   3960  CH2 TRP C 222     129.814 164.991 184.608  1.00 62.34           C
ATOM   3961  C   TRP C 222     135.444 162.680 187.692  1.00 62.34           C
ATOM   3962  O   TRP C 222     134.916 162.918 188.777  1.00 62.34           O
ATOM   3963  N   ALA C 223     136.583 161.975 187.590  1.00 27.64           N
ATOM   3964  CA  ALA C 223     137.221 161.385 188.729  1.00 27.64           C
ATOM   3965  CB  ALA C 223     138.508 160.625 188.367  1.00 27.64           C
ATOM   3966  C   ALA C 223     137.593 162.478 189.677  1.00 27.64           C
ATOM   3967  O   ALA C 223     137.509 162.310 190.891  1.00 27.64           O
ATOM   3968  N   GLY C 224     138.040 163.625 189.140  1.00 22.78           N
ATOM   3969  CA  GLY C 224     138.443 164.733 189.951  1.00 22.78           C
ATOM   3970  C   GLY C 224     137.255 165.232 190.713  1.00 22.78           C
ATOM   3971  O   GLY C 224     137.345 165.491 191.910  1.00 22.78           O
ATOM   3972  N   LEU C 225     136.099 165.366 190.034  1.00 54.19           N
ATOM   3973  CA  LEU C 225     134.904 165.879 190.645  1.00 54.19           C
ATOM   3974  CB  LEU C 225     133.737 165.996 189.644  1.00 54.19           C
ATOM   3975  CG  LEU C 225     132.397 166.440 190.269  1.00 54.19           C
ATOM   3976  CD1 LEU C 225     132.481 167.859 190.851  1.00 54.19           C
ATOM   3977  CD2 LEU C 225     131.235 166.277 189.274  1.00 54.19           C
ATOM   3978  C   LEU C 225     134.461 164.949 191.730  1.00 54.19           C
ATOM   3979  O   LEU C 225     134.101 165.375 192.827  1.00 54.19           O
ATOM   3980  N   ALA C 226     134.530 163.637 191.461  1.00 37.35           N
ATOM   3981  CA  ALA C 226     134.044 162.658 192.385  1.00 37.35           C
ATOM   3982  CB  ALA C 226     134.292 161.218 191.909  1.00 37.35           C
ATOM   3983  C   ALA C 226     134.773 162.835 193.676  1.00 37.35           C
ATOM   3984  O   ALA C 226     134.181 162.690 194.744  1.00 37.35           O
ATOM   3985  N   LEU C 227     136.084 163.137 193.616  1.00 79.30           N
ATOM   3986  CA  LEU C 227     136.844 163.310 194.823  1.00 79.30           C
ATOM   3987  CB  LEU C 227     138.341 163.551 194.566  1.00 79.30           C
ATOM   3988  CG  LEU C 227     139.154 163.739 195.862  1.00 79.30           C
ATOM   3989  CD1 LEU C 227     139.107 162.476 196.738  1.00 79.30           C
ATOM   3990  CD2 LEU C 227     140.590 164.200 195.563  1.00 79.30           C
ATOM   3991  C   LEU C 227     136.318 164.499 195.576  1.00 79.30           C
ATOM   3992  O   LEU C 227     136.083 164.430 196.781  1.00 79.30           O
ATOM   3993  N   LEU C 228     136.077 165.613 194.859  1.00125.66           N
ATOM   3994  CA  LEU C 228     135.620 166.859 195.411  1.00125.66           C
ATOM   3995  CB  LEU C 228     135.566 168.009 194.386  1.00125.66           C
ATOM   3996  CG  LEU C 228     136.935 168.637 194.056  1.00125.66           C
ATOM   3997  CD1 LEU C 228     137.473 169.438 195.252  1.00125.66           C
ATOM   3998  CD2 LEU C 228     137.943 167.595 193.556  1.00125.66           C
ATOM   3999  C   LEU C 228     134.245 166.704 195.979  1.00125.66           C
ATOM   4000  O   LEU C 228     133.781 167.602 196.678  1.00125.66           O
ATOM   4001  N   SER C 229     133.495 165.681 195.520  1.00120.73           N
ATOM   4002  CA  SER C 229     132.187 165.346 196.022  1.00120.73           C
ATOM   4003  CB  SER C 229     131.337 164.601 194.980  1.00120.73           C
ATOM   4004  OG  SER C 229     131.097 165.439 193.859  1.00120.73           O
ATOM   4005  C   SER C 229     132.247 164.473 197.253  1.00120.73           C
ATOM   4006  O   SER C 229     131.297 164.454 198.034  1.00120.73           O
ATOM   4007  N   ILE C 230     133.292 163.621 197.370  1.00121.28           N
ATOM   4008  CA  ILE C 230     133.548 162.724 198.476  1.00121.28           C
ATOM   4009  CB  ILE C 230     134.615 161.718 198.138  1.00121.28           C
ATOM   4010  CG1 ILE C 230     134.205 160.805 196.972  1.00121.28           C
ATOM   4011  CG2 ILE C 230     134.954 160.954 199.428  1.00121.28           C
ATOM   4012  CD1 ILE C 230     133.058 159.858 197.306  1.00121.28           C
ATOM   4013  C   ILE C 230     134.087 163.457 199.668  1.00121.28           C
ATOM   4014  O   ILE C 230     133.646 163.253 200.800  1.00121.28           O
ATOM   4015  N   GLN C 231     135.085 164.332 199.430  1.00140.60           N
ATOM   4016  CA  GLN C 231     135.771 164.978 200.512  1.00140.60           C
ATOM   4017  CB  GLN C 231     136.982 165.839 200.093  1.00140.60           C
ATOM   4018  CG  GLN C 231     136.661 167.167 199.410  1.00140.60           C
ATOM   4019  CD  GLN C 231     136.605 168.216 200.515  1.00140.60           C
ATOM   4020  OE1 GLN C 231     135.600 168.902 200.685  1.00140.60           O
ATOM   4021  NE2 GLN C 231     137.715 168.345 201.292  1.00140.60           N
ATOM   4022  C   GLN C 231     134.775 165.835 201.213  1.00140.60           C
ATOM   4023  O   GLN C 231     134.861 166.043 202.421  1.00140.60           O
ATOM   4024  N   GLY C 232     133.832 166.404 200.444  1.00 41.99           N
ATOM   4025  CA  GLY C 232     132.760 167.160 201.013  1.00 41.99           C
ATOM   4026  C   GLY C 232     131.890 166.221 201.783  1.00 41.99           C
ATOM   4027  O   GLY C 232     131.293 166.601 202.785  1.00 41.99           O
ATOM   4028  N   GLY C 233     131.738 164.982 201.275  1.00 36.66           N
ATOM   4029  CA  GLY C 233     130.922 163.972 201.890  1.00 36.66           C
ATOM   4030  C   GLY C 233     131.493 163.535 203.205  1.00 36.66           C
ATOM   4031  O   GLY C 233     130.746 163.278 204.148  1.00 36.66           O
ATOM   4032  N   ALA C 234     132.828 163.375 203.289  1.00 44.16           N
ATOM   4033  CA  ALA C 234     133.444 162.923 204.506  1.00 44.16           C
ATOM   4034  CB  ALA C 234     134.954 162.675 204.350  1.00 44.16           C
ATOM   4035  C   ALA C 234     133.271 163.941 205.593  1.00 44.16           C
ATOM   4036  O   ALA C 234     132.883 163.618 206.713  1.00 44.16           O
ATOM   4037  N   LEU C 235     133.516 165.219 205.266  1.00 87.34           N
ATOM   4038  CA  LEU C 235     133.484 166.305 206.200  1.00 87.34           C
ATOM   4039  CB  LEU C 235     133.946 167.640 205.591  1.00 87.34           C
ATOM   4040  CG  LEU C 235     135.424 167.632 205.162  1.00 87.34           C
ATOM   4041  CD1 LEU C 235     135.865 169.011 204.646  1.00 87.34           C
ATOM   4042  CD2 LEU C 235     136.321 167.093 206.288  1.00 87.34           C
ATOM   4043  C   LEU C 235     132.098 166.518 206.718  1.00 87.34           C
ATOM   4044  O   LEU C 235     131.932 167.186 207.737  1.00 87.34           O
ATOM   4045  N   ALA C 236     131.065 166.116 205.952  1.00 59.43           N
ATOM   4046  CA  ALA C 236     129.714 166.296 206.408  1.00 59.43           C
ATOM   4047  CB  ALA C 236     128.678 166.038 205.301  1.00 59.43           C
ATOM   4048  C   ALA C 236     129.376 165.395 207.563  1.00 59.43           C
ATOM   4049  O   ALA C 236     128.923 165.847 208.613  1.00 59.43           O
ATOM   4050  N   TRP C 237     129.639 164.085 207.403  1.00113.55           N
ATOM   4051  CA  TRP C 237     129.275 163.087 208.365  1.00113.55           C
ATOM   4052  CB  TRP C 237     129.684 161.698 207.847  1.00113.55           C
ATOM   4053  CG  TRP C 237     129.186 160.496 208.607  1.00113.55           C
ATOM   4054  CD2 TRP C 237     128.071 159.705 208.175  1.00113.55           C
ATOM   4055  CD1 TRP C 237     129.693 159.877 209.709  1.00113.55           C
ATOM   4056  NE1 TRP C 237     128.958 158.750 209.995  1.00113.55           N
ATOM   4057  CE2 TRP C 237     127.961 158.628 209.051  1.00113.55           C
ATOM   4058  CE3 TRP C 237     127.221 159.856 207.120  1.00113.55           C
ATOM   4059  CZ2 TRP C 237     126.992 157.680 208.882  1.00113.55           C
ATOM   4060  CZ3 TRP C 237     126.242 158.904 206.952  1.00113.55           C
ATOM   4061  CH2 TRP C 237     126.132 157.835 207.816  1.00113.55           C
ATOM   4062  C   TRP C 237     130.046 163.363 209.610  1.00113.55           C
ATOM   4063  O   TRP C 237     129.501 163.428 210.712  1.00113.55           O
ATOM   4064  N   LEU C 238     131.357 163.583 209.437  1.00 64.61           N
ATOM   4065  CA  LEU C 238     132.228 163.783 210.546  1.00 64.61           C
ATOM   4066  CB  LEU C 238     133.669 164.091 210.105  1.00 64.61           C
ATOM   4067  CG  LEU C 238     134.375 162.937 209.373  1.00 64.61           C
ATOM   4068  CD1 LEU C 238     135.804 163.335 208.969  1.00 64.61           C
ATOM   4069  CD2 LEU C 238     134.336 161.646 210.204  1.00 64.61           C
ATOM   4070  C   LEU C 238     131.776 164.968 211.334  1.00 64.61           C
ATOM   4071  O   LEU C 238     131.613 164.894 212.552  1.00 64.61           O
ATOM   4072  N   THR C 239     131.555 166.106 210.660  1.00142.53           N
ATOM   4073  CA  THR C 239     131.274 167.272 211.435  1.00142.53           C
ATOM   4074  CB  THR C 239     131.455 168.559 210.670  1.00142.53           C
ATOM   4075  OG1 THR C 239     131.522 169.645 211.579  1.00142.53           O
ATOM   4076  CG2 THR C 239     130.304 168.779 209.677  1.00142.53           C
ATOM   4077  C   THR C 239     129.925 167.255 212.097  1.00142.53           C
ATOM   4078  O   THR C 239     129.833 167.429 213.311  1.00142.53           O
ATOM   4079  N   TRP C 240     128.833 167.036 211.335  1.00 90.92           N
ATOM   4080  CA  TRP C 240     127.561 167.225 211.972  1.00 90.92           C
ATOM   4081  CB  TRP C 240     126.399 167.351 210.968  1.00 90.92           C
ATOM   4082  CG  TRP C 240     126.435 168.655 210.202  1.00 90.92           C
ATOM   4083  CD2 TRP C 240     125.425 169.097 209.279  1.00 90.92           C
ATOM   4084  CD1 TRP C 240     127.378 169.640 210.238  1.00 90.92           C
ATOM   4085  NE1 TRP C 240     127.022 170.667 209.398  1.00 90.92           N
ATOM   4086  CE2 TRP C 240     125.821 170.347 208.801  1.00 90.92           C
ATOM   4087  CE3 TRP C 240     124.263 168.512 208.865  1.00 90.92           C
ATOM   4088  CZ2 TRP C 240     125.059 171.032 207.898  1.00 90.92           C
ATOM   4089  CZ3 TRP C 240     123.498 169.206 207.953  1.00 90.92           C
ATOM   4090  CH2 TRP C 240     123.888 170.441 207.479  1.00 90.92           C
ATOM   4091  C   TRP C 240     127.215 166.185 212.994  1.00 90.92           C
ATOM   4092  O   TRP C 240     127.142 166.470 214.188  1.00 90.92           O
ATOM   4093  N   TRP C 241     126.945 164.949 212.541  1.00161.84           N
ATOM   4094  CA  TRP C 241     126.523 163.911 213.435  1.00161.84           C
ATOM   4095  CB  TRP C 241     125.308 163.111 212.922  1.00161.84           C
ATOM   4096  CG  TRP C 241     125.327 162.607 211.505  1.00161.84           C
ATOM   4097  CD2 TRP C 241     124.989 161.262 211.138  1.00161.84           C
ATOM   4098  CD1 TRP C 241     125.445 163.306 210.339  1.00161.84           C
ATOM   4099  NE1 TRP C 241     125.222 162.476 209.268  1.00161.84           N
ATOM   4100  CE2 TRP C 241     124.927 161.217 209.746  1.00161.84           C
ATOM   4101  CE3 TRP C 241     124.717 160.164 211.903  1.00161.84           C
ATOM   4102  CZ2 TRP C 241     124.592 160.066 209.096  1.00161.84           C
ATOM   4103  CZ3 TRP C 241     124.408 158.996 211.243  1.00161.84           C
ATOM   4104  CH2 TRP C 241     124.345 158.952 209.867  1.00161.84           C
ATOM   4105  C   TRP C 241     127.590 163.087 214.113  1.00161.84           C
ATOM   4106  O   TRP C 241     127.299 162.426 215.102  1.00161.84           O
ATOM   4107  N   VAL C 242     128.805 162.924 213.560  1.00161.93           N
ATOM   4108  CA  VAL C 242     129.735 162.126 214.327  1.00161.93           C
ATOM   4109  CB  VAL C 242     130.708 161.291 213.555  1.00161.93           C
ATOM   4110  CG1 VAL C 242     129.927 160.390 212.594  1.00161.93           C
ATOM   4111  CG2 VAL C 242     131.791 162.185 212.957  1.00161.93           C
ATOM   4112  C   VAL C 242     130.542 162.890 215.339  1.00161.93           C
ATOM   4113  O   VAL C 242     130.896 162.332 216.376  1.00161.93           O
ATOM   4114  N   TYR C 243     130.908 164.158 215.044  1.00 97.88           N
ATOM   4115  CA  TYR C 243     131.770 164.923 215.912  1.00 97.88           C
ATOM   4116  CB  TYR C 243     133.177 165.234 215.362  1.00 97.88           C
ATOM   4117  CG  TYR C 243     134.051 164.030 215.304  1.00 97.88           C
ATOM   4118  CD1 TYR C 243     134.392 163.361 216.457  1.00 97.88           C
ATOM   4119  CD2 TYR C 243     134.579 163.608 214.106  1.00 97.88           C
ATOM   4120  CE1 TYR C 243     135.215 162.262 216.411  1.00 97.88           C
ATOM   4121  CE2 TYR C 243     135.404 162.510 214.053  1.00 97.88           C
ATOM   4122  CZ  TYR C 243     135.720 161.833 215.207  1.00 97.88           C
ATOM   4123  OH  TYR C 243     136.568 160.705 215.161  1.00 97.88           O
ATOM   4124  C   TYR C 243     131.186 166.287 216.094  1.00 97.88           C
ATOM   4125  O   TYR C 243     130.015 166.529 215.807  1.00 97.88           O
ATOM   4126  N   SER C 244     132.011 167.213 216.635  1.00 41.95           N
ATOM   4127  CA  SER C 244     131.581 168.568 216.798  1.00 41.95           C
ATOM   4128  CB  SER C 244     131.971 169.197 218.146  1.00 41.95           C
ATOM   4129  OG  SER C 244     133.376 169.395 218.202  1.00 41.95           O
ATOM   4130  C   SER C 244     132.273 169.366 215.737  1.00 41.95           C
ATOM   4131  O   SER C 244     133.362 169.014 215.286  1.00 41.95           O
ATOM   4132  N   TRP C 245     131.637 170.469 215.305  1.00 88.80           N
ATOM   4133  CA  TRP C 245     132.196 171.327 214.304  1.00 88.80           C
ATOM   4134  CB  TRP C 245     131.266 172.472 213.878  1.00 88.80           C
ATOM   4135  CG  TRP C 245     131.982 173.569 213.126  1.00 88.80           C
ATOM   4136  CD2 TRP C 245     132.507 173.475 211.791  1.00 88.80           C
ATOM   4137  CD1 TRP C 245     132.313 174.810 213.582  1.00 88.80           C
ATOM   4138  NE1 TRP C 245     132.997 175.501 212.615  1.00 88.80           N
ATOM   4139  CE2 TRP C 245     133.129 174.692 211.508  1.00 88.80           C
ATOM   4140  CE3 TRP C 245     132.482 172.460 210.877  1.00 88.80           C
ATOM   4141  CZ2 TRP C 245     133.737 174.914 210.306  1.00 88.80           C
ATOM   4142  CZ3 TRP C 245     133.090 172.691 209.662  1.00 88.80           C
ATOM   4143  CH2 TRP C 245     133.706 173.893 209.382  1.00 88.80           C
ATOM   4144  C   TRP C 245     133.458 171.918 214.834  1.00 88.80           C
ATOM   4145  O   TRP C 245     134.396 172.171 214.081  1.00 88.80           O
ATOM   4146  N   ASP C 246     133.504 172.172 216.152  1.00 92.82           N
ATOM   4147  CA  ASP C 246     134.673 172.733 216.762  1.00 92.82           C
ATOM   4148  CB  ASP C 246     134.504 173.029 218.263  1.00 92.82           C
ATOM   4149  CG  ASP C 246     133.755 174.347 218.399  1.00 92.82           C
ATOM   4150  OD1 ASP C 246     134.011 175.253 217.561  1.00 92.82           O
ATOM   4151  OD2 ASP C 246     132.923 174.469 219.337  1.00 92.82           O
ATOM   4152  C   ASP C 246     135.821 171.780 216.607  1.00 92.82           C
ATOM   4153  O   ASP C 246     136.975 172.205 216.635  1.00 92.82           O
ATOM   4154  N   ILE C 247     135.544 170.461 216.565  1.00 67.11           N
ATOM   4155  CA  ILE C 247     136.567 169.468 216.359  1.00 67.11           C
ATOM   4156  CB  ILE C 247     136.089 168.080 216.689  1.00 67.11           C
ATOM   4157  CG1 ILE C 247     135.776 167.975 218.193  1.00 67.11           C
ATOM   4158  CG2 ILE C 247     137.139 167.069 216.198  1.00 67.11           C
ATOM   4159  CD1 ILE C 247     135.045 166.692 218.588  1.00 67.11           C
ATOM   4160  C   ILE C 247     137.068 169.453 214.935  1.00 67.11           C
ATOM   4161  O   ILE C 247     138.273 169.460 214.696  1.00 67.11           O
ATOM   4162  N   MET C 248     136.144 169.414 213.952  1.00104.51           N
ATOM   4163  CA  MET C 248     136.452 169.283 212.547  1.00104.51           C
ATOM   4164  CB  MET C 248     135.210 169.000 211.685  1.00104.51           C
ATOM   4165  CG  MET C 248     134.586 167.629 211.942  1.00104.51           C
ATOM   4166  SD  MET C 248     135.700 166.232 211.610  1.00104.51           S
ATOM   4167  CE  MET C 248     135.970 166.656 209.869  1.00104.51           C
ATOM   4168  C   MET C 248     137.104 170.503 211.968  1.00104.51           C
ATOM   4169  O   MET C 248     138.018 170.399 211.151  1.00104.51           O
ATOM   4170  N   GLU C 249     136.678 171.698 212.407  1.00 74.37           N
ATOM   4171  CA  GLU C 249     137.081 172.922 211.773  1.00 74.37           C
ATOM   4172  CB  GLU C 249     136.576 174.173 212.514  1.00 74.37           C
ATOM   4173  CG  GLU C 249     137.055 175.483 211.881  1.00 74.37           C
ATOM   4174  CD  GLU C 249     136.495 176.645 212.692  1.00 74.37           C
ATOM   4175  OE1 GLU C 249     135.298 176.572 213.077  1.00 74.37           O
ATOM   4176  OE2 GLU C 249     137.255 177.619 212.938  1.00 74.37           O
ATOM   4177  C   GLU C 249     138.574 173.048 211.690  1.00 74.37           C
ATOM   4178  O   GLU C 249     139.076 173.439 210.636  1.00 74.37           O
ATOM   4179  N   PRO C 250     139.330 172.728 212.703  1.00 86.41           N
ATOM   4180  CA  PRO C 250     140.747 172.934 212.628  1.00 86.41           C
ATOM   4181  CD  PRO C 250     138.842 172.711 214.071  1.00 86.41           C
ATOM   4182  CB  PRO C 250     141.279 172.580 214.016  1.00 86.41           C
ATOM   4183  CG  PRO C 250     140.094 172.913 214.946  1.00 86.41           C
ATOM   4184  C   PRO C 250     141.345 172.160 211.502  1.00 86.41           C
ATOM   4185  O   PRO C 250     142.409 172.553 211.030  1.00 86.41           O
ATOM   4186  N   VAL C 251     140.740 171.015 211.130  1.00 59.12           N
ATOM   4187  CA  VAL C 251     141.167 170.233 210.000  1.00 59.12           C
ATOM   4188  CB  VAL C 251     140.622 168.836 210.042  1.00 59.12           C
ATOM   4189  CG1 VAL C 251     141.027 168.113 208.747  1.00 59.12           C
ATOM   4190  CG2 VAL C 251     141.139 168.156 211.322  1.00 59.12           C
ATOM   4191  C   VAL C 251     140.748 170.857 208.691  1.00 59.12           C
ATOM   4192  O   VAL C 251     141.544 170.960 207.758  1.00 59.12           O
ATOM   4193  N   THR C 252     139.484 171.325 208.608  1.00142.52           N
ATOM   4194  CA  THR C 252     138.874 171.800 207.390  1.00142.52           C
ATOM   4195  CB  THR C 252     137.406 172.098 207.514  1.00142.52           C
ATOM   4196  OG1 THR C 252     136.836 172.255 206.223  1.00142.52           O
ATOM   4197  CG2 THR C 252     137.217 173.388 208.327  1.00142.52           C
ATOM   4198  C   THR C 252     139.553 173.033 206.904  1.00142.52           C
ATOM   4199  O   THR C 252     139.405 173.383 205.737  1.00142.52           O
ATOM   4200  N   TYR C 253     140.172 173.804 207.817  1.00 76.82           N
ATOM   4201  CA  TYR C 253     140.972 174.936 207.444  1.00 76.82           C
ATOM   4202  CB  TYR C 253     141.380 175.778 208.668  1.00 76.82           C
ATOM   4203  CG  TYR C 253     142.413 176.764 208.245  1.00 76.82           C
ATOM   4204  CD1 TYR C 253     142.066 177.919 207.584  1.00 76.82           C
ATOM   4205  CD2 TYR C 253     143.739 176.530 208.527  1.00 76.82           C
ATOM   4206  CE1 TYR C 253     143.030 178.822 207.201  1.00 76.82           C
ATOM   4207  CE2 TYR C 253     144.707 177.428 208.147  1.00 76.82           C
ATOM   4208  CZ  TYR C 253     144.352 178.576 207.482  1.00 76.82           C
ATOM   4209  OH  TYR C 253     145.342 179.501 207.089  1.00 76.82           O
ATOM   4210  C   TYR C 253     142.224 174.434 206.792  1.00 76.82           C
ATOM   4211  O   TYR C 253     142.669 174.960 205.774  1.00 76.82           O
ATOM   4212  N   PHE C 254     142.831 173.387 207.378  1.00 72.64           N
ATOM   4213  CA  PHE C 254     144.052 172.847 206.860  1.00 72.64           C
ATOM   4214  CB  PHE C 254     144.733 171.796 207.756  1.00 72.64           C
ATOM   4215  CG  PHE C 254     145.385 172.508 208.894  1.00 72.64           C
ATOM   4216  CD1 PHE C 254     146.416 173.387 208.656  1.00 72.64           C
ATOM   4217  CD2 PHE C 254     145.004 172.274 210.195  1.00 72.64           C
ATOM   4218  CE1 PHE C 254     147.036 174.045 209.692  1.00 72.64           C
ATOM   4219  CE2 PHE C 254     145.620 172.928 211.237  1.00 72.64           C
ATOM   4220  CZ  PHE C 254     146.636 173.818 210.987  1.00 72.64           C
ATOM   4221  C   PHE C 254     143.831 172.236 205.520  1.00 72.64           C
ATOM   4222  O   PHE C 254     144.695 172.333 204.661  1.00 72.64           O
ATOM   4223  N   ILE C 255     142.694 171.564 205.287  1.00 39.56           N
ATOM   4224  CA  ILE C 255     142.493 170.955 204.002  1.00 39.56           C
ATOM   4225  CB  ILE C 255     141.184 170.230 203.895  1.00 39.56           C
ATOM   4226  CG1 ILE C 255     141.144 169.066 204.898  1.00 39.56           C
ATOM   4227  CG2 ILE C 255     140.991 169.793 202.432  1.00 39.56           C
ATOM   4228  CD1 ILE C 255     139.754 168.462 205.069  1.00 39.56           C
ATOM   4229  C   ILE C 255     142.495 172.035 202.969  1.00 39.56           C
ATOM   4230  O   ILE C 255     143.103 171.886 201.909  1.00 39.56           O
ATOM   4231  N   THR C 256     141.819 173.164 203.254  1.00 99.17           N
ATOM   4232  CA  THR C 256     141.753 174.208 202.276  1.00 99.17           C
ATOM   4233  CB  THR C 256     140.833 175.342 202.644  1.00 99.17           C
ATOM   4234  OG1 THR C 256     140.513 176.093 201.483  1.00 99.17           O
ATOM   4235  CG2 THR C 256     141.512 176.261 203.668  1.00 99.17           C
ATOM   4236  C   THR C 256     143.134 174.737 202.041  1.00 99.17           C
ATOM   4237  O   THR C 256     143.522 174.990 200.902  1.00 99.17           O
ATOM   4238  N   PHE C 257     143.925 174.892 203.119  1.00 51.67           N
ATOM   4239  CA  PHE C 257     145.261 175.396 203.008  1.00 51.67           C
ATOM   4240  CB  PHE C 257     145.935 175.575 204.383  1.00 51.67           C
ATOM   4241  CG  PHE C 257     147.221 176.296 204.176  1.00 51.67           C
ATOM   4242  CD1 PHE C 257     147.235 177.668 204.064  1.00 51.67           C
ATOM   4243  CD2 PHE C 257     148.411 175.609 204.098  1.00 51.67           C
ATOM   4244  CE1 PHE C 257     148.417 178.344 203.874  1.00 51.67           C
ATOM   4245  CE2 PHE C 257     149.596 176.281 203.907  1.00 51.67           C
ATOM   4246  CZ  PHE C 257     149.600 177.650 203.794  1.00 51.67           C
ATOM   4247  C   PHE C 257     146.037 174.393 202.222  1.00 51.67           C
ATOM   4248  O   PHE C 257     146.925 174.738 201.446  1.00 51.67           O
ATOM   4249  N   ALA C 258     145.708 173.109 202.434  1.00 34.22           N
ATOM   4250  CA  ALA C 258     146.334 171.982 201.820  1.00 34.22           C
ATOM   4251  CB  ALA C 258     145.732 170.641 202.273  1.00 34.22           C
ATOM   4252  C   ALA C 258     146.129 172.093 200.351  1.00 34.22           C
ATOM   4253  O   ALA C 258     147.047 171.854 199.569  1.00 34.22           O
ATOM   4254  N   ASN C 259     144.908 172.462 199.930  1.00 68.77           N
ATOM   4255  CA  ASN C 259     144.683 172.594 198.525  1.00 68.77           C
ATOM   4256  CB  ASN C 259     143.229 172.956 198.176  1.00 68.77           C
ATOM   4257  CG  ASN C 259     142.357 171.740 198.453  1.00 68.77           C
ATOM   4258  OD1 ASN C 259     142.247 171.282 199.589  1.00 68.77           O
ATOM   4259  ND2 ASN C 259     141.714 171.201 197.382  1.00 68.77           N
ATOM   4260  C   ASN C 259     145.550 173.709 198.044  1.00 68.77           C
ATOM   4261  O   ASN C 259     146.306 173.554 197.092  1.00 68.77           O
ATOM   4262  N   SER C 260     145.534 174.847 198.753  1.00 95.75           N
ATOM   4263  CA  SER C 260     146.250 176.001 198.303  1.00 95.75           C
ATOM   4264  CB  SER C 260     146.112 177.199 199.257  1.00 95.75           C
ATOM   4265  OG  SER C 260     144.756 177.618 199.319  1.00 95.75           O
ATOM   4266  C   SER C 260     147.701 175.664 198.217  1.00 95.75           C
ATOM   4267  O   SER C 260     148.454 176.376 197.559  1.00 95.75           O
ATOM   4268  N   MET C 261     148.168 174.658 198.978  1.00 51.44           N
ATOM   4269  CA  MET C 261     149.533 174.240 198.825  1.00 51.44           C
ATOM   4270  CB  MET C 261     150.001 173.316 199.962  1.00 51.44           C
ATOM   4271  CG  MET C 261     151.461 172.881 199.827  1.00 51.44           C
ATOM   4272  SD  MET C 261     152.062 171.818 201.175  1.00 51.44           S
ATOM   4273  CE  MET C 261     152.274 173.167 202.373  1.00 51.44           C
ATOM   4274  C   MET C 261     149.721 173.496 197.529  1.00 51.44           C
ATOM   4275  O   MET C 261     150.638 173.781 196.758  1.00 51.44           O
ATOM   4276  N   VAL C 262     148.823 172.527 197.248  1.00102.82           N
ATOM   4277  CA  VAL C 262     148.937 171.690 196.081  1.00102.82           C
ATOM   4278  CB  VAL C 262     147.954 170.552 196.036  1.00102.82           C
ATOM   4279  CG1 VAL C 262     148.181 169.663 197.269  1.00102.82           C
ATOM   4280  CG2 VAL C 262     146.527 171.103 195.894  1.00102.82           C
ATOM   4281  C   VAL C 262     148.726 172.528 194.862  1.00102.82           C
ATOM   4282  O   VAL C 262     149.399 172.347 193.847  1.00102.82           O
ATOM   4283  N   PHE C 263     147.804 173.503 194.961  1.00124.32           N
ATOM   4284  CA  PHE C 263     147.477 174.388 193.884  1.00124.32           C
ATOM   4285  CB  PHE C 263     146.626 175.606 194.316  1.00124.32           C
ATOM   4286  CG  PHE C 263     145.153 175.356 194.344  1.00124.32           C
ATOM   4287  CD1 PHE C 263     144.574 174.426 195.172  1.00124.32           C
ATOM   4288  CD2 PHE C 263     144.329 176.126 193.554  1.00124.32           C
ATOM   4289  CE1 PHE C 263     143.212 174.236 195.187  1.00124.32           C
ATOM   4290  CE2 PHE C 263     142.966 175.946 193.561  1.00124.32           C
ATOM   4291  CZ  PHE C 263     142.403 174.995 194.377  1.00124.32           C
ATOM   4292  C   PHE C 263     148.766 174.988 193.459  1.00124.32           C
ATOM   4293  O   PHE C 263     148.954 175.248 192.277  1.00124.32           O
ATOM   4294  N   PHE C 264     149.625 175.328 194.437  1.00 68.91           N
ATOM   4295  CA  PHE C 264     150.937 175.867 194.212  1.00 68.91           C
ATOM   4296  CB  PHE C 264     151.517 176.509 195.485  1.00 68.91           C
ATOM   4297  CG  PHE C 264     152.824 177.147 195.157  1.00 68.91           C
ATOM   4298  CD1 PHE C 264     152.869 178.418 194.632  1.00 68.91           C
ATOM   4299  CD2 PHE C 264     154.006 176.479 195.384  1.00 68.91           C
ATOM   4300  CE1 PHE C 264     154.073 179.011 194.334  1.00 68.91           C
ATOM   4301  CE2 PHE C 264     155.213 177.067 195.087  1.00 68.91           C
ATOM   4302  CZ  PHE C 264     155.248 178.336 194.560  1.00 68.91           C
ATOM   4303  C   PHE C 264     151.910 174.812 193.750  1.00 68.91           C
ATOM   4304  O   PHE C 264     152.729 175.061 192.867  1.00 68.91           O
ATOM   4305  N   ALA C 265     151.852 173.598 194.338  1.00 39.56           N
ATOM   4306  CA  ALA C 265     152.798 172.555 194.034  1.00 39.56           C
ATOM   4307  CB  ALA C 265     152.537 171.262 194.824  1.00 39.56           C
ATOM   4308  C   ALA C 265     152.708 172.221 192.578  1.00 39.56           C
ATOM   4309  O   ALA C 265     153.718 171.987 191.917  1.00 39.56           O
ATOM   4310  N   TYR C 266     151.484 172.225 192.033  1.00 62.09           N
ATOM   4311  CA  TYR C 266     151.238 171.899 190.658  1.00 62.09           C
ATOM   4312  CB  TYR C 266     149.754 172.080 190.293  1.00 62.09           C
ATOM   4313  CG  TYR C 266     149.538 171.730 188.860  1.00 62.09           C
ATOM   4314  CD1 TYR C 266     149.302 170.428 188.484  1.00 62.09           C
ATOM   4315  CD2 TYR C 266     149.566 172.709 187.893  1.00 62.09           C
ATOM   4316  CE1 TYR C 266     149.095 170.108 187.163  1.00 62.09           C
ATOM   4317  CE2 TYR C 266     149.359 172.396 186.570  1.00 62.09           C
ATOM   4318  CZ  TYR C 266     149.123 171.092 186.205  1.00 62.09           C
ATOM   4319  OH  TYR C 266     148.908 170.765 184.850  1.00 62.09           O
ATOM   4320  C   TYR C 266     152.035 172.849 189.820  1.00 62.09           C
ATOM   4321  O   TYR C 266     152.567 172.485 188.774  1.00 62.09           O
ATOM   4322  N   PHE C 267     152.120 174.111 190.264  1.00 70.93           N
ATOM   4323  CA  PHE C 267     152.831 175.143 189.570  1.00 70.93           C
ATOM   4324  CB  PHE C 267     152.668 176.507 190.266  1.00 70.93           C
ATOM   4325  CG  PHE C 267     153.582 177.491 189.624  1.00 70.93           C
ATOM   4326  CD1 PHE C 267     153.308 178.007 188.379  1.00 70.93           C
ATOM   4327  CD2 PHE C 267     154.709 177.913 190.290  1.00 70.93           C
ATOM   4328  CE1 PHE C 267     154.157 178.919 187.800  1.00 70.93           C
ATOM   4329  CE2 PHE C 267     155.561 178.825 189.715  1.00 70.93           C
ATOM   4330  CZ  PHE C 267     155.286 179.328 188.468  1.00 70.93           C
ATOM   4331  C   PHE C 267     154.291 174.803 189.517  1.00 70.93           C
ATOM   4332  O   PHE C 267     154.968 175.109 188.537  1.00 70.93           O
ATOM   4333  N   ILE C 268     154.838 174.214 190.598  1.00 52.05           N
ATOM   4334  CA  ILE C 268     156.235 173.894 190.618  1.00 52.05           C
ATOM   4335  CB  ILE C 268     156.688 173.399 191.960  1.00 52.05           C
ATOM   4336  CG1 ILE C 268     156.471 174.481 193.030  1.00 52.05           C
ATOM   4337  CG2 ILE C 268     158.150 172.942 191.829  1.00 52.05           C
ATOM   4338  CD1 ILE C 268     156.647 173.966 194.457  1.00 52.05           C
ATOM   4339  C   ILE C 268     156.547 172.814 189.626  1.00 52.05           C
ATOM   4340  O   ILE C 268     157.499 172.926 188.855  1.00 52.05           O
ATOM   4341  N   VAL C 269     155.779 171.709 189.633  1.00109.42           N
ATOM   4342  CA  VAL C 269     156.101 170.660 188.712  1.00109.42           C
ATOM   4343  CB  VAL C 269     155.374 169.377 189.004  1.00109.42           C
ATOM   4344  CG1 VAL C 269     153.856 169.620 188.960  1.00109.42           C
ATOM   4345  CG2 VAL C 269     155.868 168.314 188.008  1.00109.42           C
ATOM   4346  C   VAL C 269     155.834 171.064 187.288  1.00109.42           C
ATOM   4347  O   VAL C 269     156.730 171.021 186.449  1.00109.42           O
ATOM   4348  N   THR C 270     154.595 171.495 186.985  1.00 68.70           N
ATOM   4349  CA  THR C 270     154.182 171.826 185.645  1.00 68.70           C
ATOM   4350  CB  THR C 270     152.695 171.972 185.509  1.00 68.70           C
ATOM   4351  OG1 THR C 270     152.062 170.726 185.760  1.00 68.70           O
ATOM   4352  CG2 THR C 270     152.354 172.481 184.099  1.00 68.70           C
ATOM   4353  C   THR C 270     154.816 173.082 185.138  1.00 68.70           C
ATOM   4354  O   THR C 270     155.214 173.157 183.976  1.00 68.70           O
ATOM   4355  N   ARG C 271     154.948 174.089 186.015  1.00154.40           N
ATOM   4356  CA  ARG C 271     155.453 175.384 185.659  1.00154.40           C
ATOM   4357  CB  ARG C 271     156.745 175.323 184.832  1.00154.40           C
ATOM   4358  CG  ARG C 271     157.947 174.808 185.625  1.00154.40           C
ATOM   4359  CD  ARG C 271     159.213 174.681 184.776  1.00154.40           C
ATOM   4360  NE  ARG C 271     159.553 176.035 184.252  1.00154.40           N
ATOM   4361  CZ  ARG C 271     160.605 176.732 184.772  1.00154.40           C
ATOM   4362  NH1 ARG C 271     161.349 176.194 185.782  1.00154.40           N
ATOM   4363  NH2 ARG C 271     160.928 177.959 184.267  1.00154.40           N
ATOM   4364  C   ARG C 271     154.431 176.175 184.894  1.00154.40           C
ATOM   4365  O   ARG C 271     154.751 177.222 184.332  1.00154.40           O
ATOM   4366  N   GLN C 272     153.165 175.715 184.861  1.00148.89           N
ATOM   4367  CA  GLN C 272     152.114 176.510 184.286  1.00148.89           C
ATOM   4368  CB  GLN C 272     151.408 175.903 183.071  1.00148.89           C
ATOM   4369  CG  GLN C 272     152.254 175.829 181.811  1.00148.89           C
ATOM   4370  CD  GLN C 272     151.309 175.394 180.707  1.00148.89           C
ATOM   4371  OE1 GLN C 272     150.992 176.169 179.807  1.00148.89           O
ATOM   4372  NE2 GLN C 272     150.825 174.126 180.788  1.00148.89           N
ATOM   4373  C   GLN C 272     151.052 176.583 185.327  1.00148.89           C
ATOM   4374  O   GLN C 272     150.769 175.591 185.996  1.00148.89           O
ATOM   4375  N   ASP C 273     150.397 177.751 185.460  1.00 71.87           N
ATOM   4376  CA  ASP C 273     149.415 177.888 186.493  1.00 71.87           C
ATOM   4377  CB  ASP C 273     148.726 179.255 186.535  1.00 71.87           C
ATOM   4378  CG  ASP C 273     149.637 180.152 187.337  1.00 71.87           C
ATOM   4379  OD1 ASP C 273     149.833 179.848 188.544  1.00 71.87           O
ATOM   4380  OD2 ASP C 273     150.168 181.137 186.760  1.00 71.87           O
ATOM   4381  C   ASP C 273     148.353 176.873 186.317  1.00 71.87           C
ATOM   4382  O   ASP C 273     147.942 176.549 185.203  1.00 71.87           O
ATOM   4383  N   TYR C 274     147.876 176.368 187.470  1.00 82.78           N
ATOM   4384  CA  TYR C 274     146.883 175.349 187.487  1.00 82.78           C
ATOM   4385  CB  TYR C 274     146.850 174.634 188.852  1.00 82.78           C
ATOM   4386  CG  TYR C 274     145.813 173.565 188.870  1.00 82.78           C
ATOM   4387  CD1 TYR C 274     146.039 172.366 188.237  1.00 82.78           C
ATOM   4388  CD2 TYR C 274     144.627 173.751 189.544  1.00 82.78           C
ATOM   4389  CE1 TYR C 274     145.090 171.371 188.261  1.00 82.78           C
ATOM   4390  CE2 TYR C 274     143.674 172.759 189.571  1.00 82.78           C
ATOM   4391  CZ  TYR C 274     143.906 171.569 188.926  1.00 82.78           C
ATOM   4392  OH  TYR C 274     142.932 170.547 188.950  1.00 82.78           O
ATOM   4393  C   TYR C 274     145.570 176.017 187.265  1.00 82.78           C
ATOM   4394  O   TYR C 274     145.026 176.683 188.145  1.00 82.78           O
ATOM   4395  N   THR C 275     145.035 175.836 186.045  1.00126.36           N
ATOM   4396  CA  THR C 275     143.736 176.316 185.701  1.00126.36           C
ATOM   4397  CB  THR C 275     143.719 177.440 184.705  1.00126.36           C
ATOM   4398  OG1 THR C 275     144.277 177.025 183.468  1.00126.36           O
ATOM   4399  CG2 THR C 275     144.517 178.617 185.289  1.00126.36           C
ATOM   4400  C   THR C 275     143.069 175.130 185.093  1.00126.36           C
ATOM   4401  O   THR C 275     143.687 174.348 184.374  1.00126.36           O
ATOM   4402  N   TYR C 276     141.761 174.992 185.325  1.00133.34           N
ATOM   4403  CA  TYR C 276     141.072 173.791 184.967  1.00133.34           C
ATOM   4404  CB  TYR C 276     139.600 173.834 185.408  1.00133.34           C
ATOM   4405  CG  TYR C 276     139.689 173.769 186.897  1.00133.34           C
ATOM   4406  CD1 TYR C 276     139.981 174.887 187.646  1.00133.34           C
ATOM   4407  CD2 TYR C 276     139.508 172.575 187.551  1.00133.34           C
ATOM   4408  CE1 TYR C 276     140.073 174.817 189.019  1.00133.34           C
ATOM   4409  CE2 TYR C 276     139.600 172.500 188.922  1.00133.34           C
ATOM   4410  CZ  TYR C 276     139.881 173.619 189.661  1.00133.34           C
ATOM   4411  OH  TYR C 276     139.972 173.530 191.067  1.00133.34           O
ATOM   4412  C   TYR C 276     141.201 173.491 183.502  1.00133.34           C
ATOM   4413  O   TYR C 276     141.399 172.334 183.132  1.00133.34           O
ATOM   4414  N   SER C 277     141.089 174.497 182.618  1.00 80.43           N
ATOM   4415  CA  SER C 277     141.192 174.202 181.214  1.00 80.43           C
ATOM   4416  CB  SER C 277     140.907 175.436 180.340  1.00 80.43           C
ATOM   4417  OG  SER C 277     141.002 175.103 178.963  1.00 80.43           O
ATOM   4418  C   SER C 277     142.570 173.704 180.872  1.00 80.43           C
ATOM   4419  O   SER C 277     142.732 172.592 180.366  1.00 80.43           O
ATOM   4420  N   ALA C 278     143.610 174.509 181.169  1.00 30.90           N
ATOM   4421  CA  ALA C 278     144.947 174.165 180.767  1.00 30.90           C
ATOM   4422  CB  ALA C 278     145.995 175.244 181.088  1.00 30.90           C
ATOM   4423  C   ALA C 278     145.378 172.901 181.437  1.00 30.90           C
ATOM   4424  O   ALA C 278     146.012 172.055 180.809  1.00 30.90           O
ATOM   4425  N   VAL C 279     145.040 172.728 182.730  1.00 87.89           N
ATOM   4426  CA  VAL C 279     145.466 171.547 183.423  1.00 87.89           C
ATOM   4427  CB  VAL C 279     145.007 171.467 184.856  1.00 87.89           C
ATOM   4428  CG1 VAL C 279     143.469 171.410 184.916  1.00 87.89           C
ATOM   4429  CG2 VAL C 279     145.683 170.243 185.498  1.00 87.89           C
ATOM   4430  C   VAL C 279     144.897 170.374 182.698  1.00 87.89           C
ATOM   4431  O   VAL C 279     145.570 169.360 182.522  1.00 87.89           O
ATOM   4432  N   LYS C 280     143.628 170.478 182.259  1.00156.18           N
ATOM   4433  CA  LYS C 280     143.044 169.390 181.534  1.00156.18           C
ATOM   4434  CB  LYS C 280     141.676 169.667 180.920  1.00156.18           C
ATOM   4435  CG  LYS C 280     140.522 169.947 181.850  1.00156.18           C
ATOM   4436  CD  LYS C 280     139.360 170.482 181.025  1.00156.18           C
ATOM   4437  CE  LYS C 280     138.775 169.475 180.038  1.00156.18           C
ATOM   4438  NZ  LYS C 280     139.598 169.421 178.812  1.00156.18           N
ATOM   4439  C   LYS C 280     143.819 169.227 180.278  1.00156.18           C
ATOM   4440  O   LYS C 280     144.187 168.119 179.897  1.00156.18           O
ATOM   4441  N   SER C 281     144.077 170.363 179.605  1.00 47.74           N
ATOM   4442  CA  SER C 281     144.673 170.336 178.306  1.00 47.74           C
ATOM   4443  CB  SER C 281     144.963 171.742 177.751  1.00 47.74           C
ATOM   4444  OG  SER C 281     145.554 171.648 176.462  1.00 47.74           O
ATOM   4445  C   SER C 281     145.971 169.605 178.371  1.00 47.74           C
ATOM   4446  O   SER C 281     146.169 168.620 177.661  1.00 47.74           O
ATOM   4447  N   ARG C 282     146.885 170.032 179.260  1.00188.64           N
ATOM   4448  CA  ARG C 282     148.159 169.384 179.263  1.00188.64           C
ATOM   4449  CB  ARG C 282     149.272 170.058 180.094  1.00188.64           C
ATOM   4450  CG  ARG C 282     149.048 170.181 181.595  1.00188.64           C
ATOM   4451  CD  ARG C 282     150.234 170.858 182.292  1.00188.64           C
ATOM   4452  NE  ARG C 282     151.379 169.900 182.286  1.00188.64           N
ATOM   4453  CZ  ARG C 282     152.625 170.311 181.907  1.00188.64           C
ATOM   4454  NH1 ARG C 282     152.814 171.573 181.422  1.00188.64           N
ATOM   4455  NH2 ARG C 282     153.686 169.456 182.005  1.00188.64           N
ATOM   4456  C   ARG C 282     147.996 167.950 179.666  1.00188.64           C
ATOM   4457  O   ARG C 282     148.784 167.105 179.246  1.00188.64           O
ATOM   4458  N   GLN C 283     147.005 167.617 180.517  1.00100.25           N
ATOM   4459  CA  GLN C 283     146.897 166.230 180.869  1.00100.25           C
ATOM   4460  CB  GLN C 283     145.994 165.930 182.064  1.00100.25           C
ATOM   4461  CG  GLN C 283     146.204 164.488 182.513  1.00100.25           C
ATOM   4462  CD  GLN C 283     145.890 164.421 183.989  1.00100.25           C
ATOM   4463  OE1 GLN C 283     145.679 165.448 184.632  1.00100.25           O
ATOM   4464  NE2 GLN C 283     145.877 163.182 184.549  1.00100.25           N
ATOM   4465  C   GLN C 283     146.484 165.400 179.687  1.00100.25           C
ATOM   4466  O   GLN C 283     147.063 164.344 179.440  1.00100.25           O
ATOM   4467  N   PHE C 284     145.507 165.880 178.895  1.00 62.87           N
ATOM   4468  CA  PHE C 284     145.042 165.191 177.722  1.00 62.87           C
ATOM   4469  CB  PHE C 284     143.966 166.011 176.985  1.00 62.87           C
ATOM   4470  CG  PHE C 284     143.659 165.367 175.679  1.00 62.87           C
ATOM   4471  CD1 PHE C 284     142.859 164.251 175.610  1.00 62.87           C
ATOM   4472  CD2 PHE C 284     144.163 165.901 174.514  1.00 62.87           C
ATOM   4473  CE1 PHE C 284     142.578 163.669 174.396  1.00 62.87           C
ATOM   4474  CE2 PHE C 284     143.885 165.323 173.299  1.00 62.87           C
ATOM   4475  CZ  PHE C 284     143.092 164.204 173.239  1.00 62.87           C
ATOM   4476  C   PHE C 284     146.224 165.039 176.819  1.00 62.87           C
ATOM   4477  O   PHE C 284     146.413 164.005 176.182  1.00 62.87           O
ATOM   4478  N   LEU C 285     147.056 166.090 176.739  1.00 46.31           N
ATOM   4479  CA  LEU C 285     148.228 166.052 175.914  1.00 46.31           C
ATOM   4480  CB  LEU C 285     148.985 167.393 175.933  1.00 46.31           C
ATOM   4481  CG  LEU C 285     150.256 167.422 175.065  1.00 46.31           C
ATOM   4482  CD1 LEU C 285     149.931 167.188 173.583  1.00 46.31           C
ATOM   4483  CD2 LEU C 285     151.048 168.720 175.294  1.00 46.31           C
ATOM   4484  C   LEU C 285     149.148 164.976 176.425  1.00 46.31           C
ATOM   4485  O   LEU C 285     149.714 164.211 175.646  1.00 46.31           O
ATOM   4486  N   GLN C 286     149.303 164.878 177.760  1.00 50.55           N
ATOM   4487  CA  GLN C 286     150.182 163.920 178.381  1.00 50.55           C
ATOM   4488  CB  GLN C 286     150.177 164.033 179.916  1.00 50.55           C
ATOM   4489  CG  GLN C 286     151.035 162.967 180.600  1.00 50.55           C
ATOM   4490  CD  GLN C 286     150.684 162.960 182.081  1.00 50.55           C
ATOM   4491  OE1 GLN C 286     150.980 162.003 182.796  1.00 50.55           O
ATOM   4492  NE2 GLN C 286     150.022 164.049 182.556  1.00 50.55           N
ATOM   4493  C   GLN C 286     149.708 162.535 178.081  1.00 50.55           C
ATOM   4494  O   GLN C 286     150.504 161.638 177.808  1.00 50.55           O
ATOM   4495  N   PHE C 287     148.383 162.329 178.130  1.00 86.55           N
ATOM   4496  CA  PHE C 287     147.816 161.037 177.885  1.00 86.55           C
ATOM   4497  CB  PHE C 287     146.300 160.945 178.124  1.00 86.55           C
ATOM   4498  CG  PHE C 287     146.059 160.932 179.591  1.00 86.55           C
ATOM   4499  CD1 PHE C 287     146.507 159.874 180.344  1.00 86.55           C
ATOM   4500  CD2 PHE C 287     145.359 161.943 180.207  1.00 86.55           C
ATOM   4501  CE1 PHE C 287     146.287 159.832 181.699  1.00 86.55           C
ATOM   4502  CE2 PHE C 287     145.136 161.904 181.563  1.00 86.55           C
ATOM   4503  CZ  PHE C 287     145.601 160.851 182.312  1.00 86.55           C
ATOM   4504  C   PHE C 287     148.067 160.653 176.463  1.00 86.55           C
ATOM   4505  O   PHE C 287     148.074 159.467 176.143  1.00 86.55           O
ATOM   4506  N   PHE C 288     148.145 161.649 175.560  1.00 81.00           N
ATOM   4507  CA  PHE C 288     148.368 161.420 174.158  1.00 81.00           C
ATOM   4508  CB  PHE C 288     148.165 162.717 173.349  1.00 81.00           C
ATOM   4509  CG  PHE C 288     148.150 162.421 171.887  1.00 81.00           C
ATOM   4510  CD1 PHE C 288     146.999 161.969 171.283  1.00 81.00           C
ATOM   4511  CD2 PHE C 288     149.273 162.612 171.115  1.00 81.00           C
ATOM   4512  CE1 PHE C 288     146.969 161.700 169.934  1.00 81.00           C
ATOM   4513  CE2 PHE C 288     149.249 162.345 169.766  1.00 81.00           C
ATOM   4514  CZ  PHE C 288     148.097 161.887 169.172  1.00 81.00           C
ATOM   4515  C   PHE C 288     149.758 160.918 173.886  1.00 81.00           C
ATOM   4516  O   PHE C 288     149.930 159.886 173.248  1.00 81.00           O
ATOM   4517  N   HIS C 289     150.801 161.614 174.379  1.00 47.38           N
ATOM   4518  CA  HIS C 289     152.155 161.222 174.081  1.00 47.38           C
ATOM   4519  ND1 HIS C 289     153.821 163.791 172.711  1.00 47.38           N
ATOM   4520  CG  HIS C 289     153.128 163.529 173.872  1.00 47.38           C
ATOM   4521  CB  HIS C 289     153.192 162.225 174.611  1.00 47.38           C
ATOM   4522  NE2 HIS C 289     152.638 165.616 173.168  1.00 47.38           N
ATOM   4523  CD2 HIS C 289     152.410 164.655 174.137  1.00 47.38           C
ATOM   4524  CE1 HIS C 289     153.491 165.052 172.333  1.00 47.38           C
ATOM   4525  C   HIS C 289     152.425 159.881 174.679  1.00 47.38           C
ATOM   4526  O   HIS C 289     153.046 159.024 174.051  1.00 47.38           O
ATOM   4527  N   LYS C 290     151.966 159.665 175.923  1.00 58.14           N
ATOM   4528  CA  LYS C 290     152.163 158.400 176.564  1.00 58.14           C
ATOM   4529  CB  LYS C 290     151.631 158.385 178.008  1.00 58.14           C
ATOM   4530  CG  LYS C 290     152.156 157.216 178.845  1.00 58.14           C
ATOM   4531  CD  LYS C 290     151.924 157.387 180.349  1.00 58.14           C
ATOM   4532  CE  LYS C 290     152.685 156.374 181.209  1.00 58.14           C
ATOM   4533  NZ  LYS C 290     152.240 154.999 180.893  1.00 58.14           N
ATOM   4534  C   LYS C 290     151.405 157.381 175.771  1.00 58.14           C
ATOM   4535  O   LYS C 290     151.888 156.278 175.524  1.00 58.14           O
ATOM   4536  N   LYS C 291     150.189 157.751 175.329  1.00136.99           N
ATOM   4537  CA  LYS C 291     149.342 156.876 174.571  1.00136.99           C
ATOM   4538  CB  LYS C 291     147.928 157.420 174.322  1.00136.99           C
ATOM   4539  CG  LYS C 291     147.055 156.398 173.593  1.00136.99           C
ATOM   4540  CD  LYS C 291     146.848 155.117 174.403  1.00136.99           C
ATOM   4541  CE  LYS C 291     146.137 154.002 173.635  1.00136.99           C
ATOM   4542  NZ  LYS C 291     146.168 152.749 174.422  1.00136.99           N
ATOM   4543  C   LYS C 291     149.957 156.604 173.232  1.00136.99           C
ATOM   4544  O   LYS C 291     149.555 155.666 172.547  1.00136.99           O
ATOM   4545  N   SER C 292     150.838 157.512 172.773  1.00 85.74           N
ATOM   4546  CA  SER C 292     151.530 157.436 171.519  1.00 85.74           C
ATOM   4547  CB  SER C 292     152.214 158.762 171.150  1.00 85.74           C
ATOM   4548  OG  SER C 292     152.966 158.606 169.956  1.00 85.74           O
ATOM   4549  C   SER C 292     152.603 156.400 171.552  1.00 85.74           C
ATOM   4550  O   SER C 292     152.670 155.544 170.679  1.00 85.74           O
ATOM   4551  N   LYS C 293     153.454 156.424 172.589  1.00112.82           N
ATOM   4552  CA  LYS C 293     154.596 155.559 172.643  1.00112.82           C
ATOM   4553  CB  LYS C 293     155.411 155.722 173.936  1.00112.82           C
ATOM   4554  CG  LYS C 293     156.427 154.597 174.143  1.00112.82           C
ATOM   4555  CD  LYS C 293     157.495 154.514 173.053  1.00112.82           C
ATOM   4556  CE  LYS C 293     158.684 155.446 173.284  1.00112.82           C
ATOM   4557  NZ  LYS C 293     159.723 155.195 172.261  1.00112.82           N
ATOM   4558  C   LYS C 293     154.163 154.136 172.583  1.00112.82           C
ATOM   4559  O   LYS C 293     154.840 153.305 171.979  1.00112.82           O
ATOM   4560  N   GLN C 294     153.036 153.798 173.229  1.00 83.98           N
ATOM   4561  CA  GLN C 294     152.664 152.416 173.226  1.00 83.98           C
ATOM   4562  CB  GLN C 294     151.396 152.143 174.051  1.00 83.98           C
ATOM   4563  CG  GLN C 294     151.569 152.405 175.547  1.00 83.98           C
ATOM   4564  CD  GLN C 294     150.246 152.094 176.230  1.00 83.98           C
ATOM   4565  OE1 GLN C 294     149.301 151.623 175.597  1.00 83.98           O
ATOM   4566  NE2 GLN C 294     150.172 152.364 177.560  1.00 83.98           N
ATOM   4567  C   GLN C 294     152.377 151.958 171.825  1.00 83.98           C
ATOM   4568  O   GLN C 294     152.940 150.970 171.358  1.00 83.98           O
ATOM   4569  N   GLN C 295     151.504 152.694 171.115  1.00 89.58           N
ATOM   4570  CA  GLN C 295     151.053 152.369 169.788  1.00 89.58           C
ATOM   4571  CB  GLN C 295     149.858 153.237 169.355  1.00 89.58           C
ATOM   4572  CG  GLN C 295     149.343 152.923 167.950  1.00 89.58           C
ATOM   4573  CD  GLN C 295     148.488 151.667 168.029  1.00 89.58           C
ATOM   4574  OE1 GLN C 295     147.450 151.650 168.689  1.00 89.58           O
ATOM   4575  NE2 GLN C 295     148.934 150.583 167.339  1.00 89.58           N
ATOM   4576  C   GLN C 295     152.140 152.578 168.776  1.00 89.58           C
ATOM   4577  O   GLN C 295     152.236 151.839 167.798  1.00 89.58           O
ATOM   4578  N   HIS C 296     152.996 153.592 168.997  1.00 70.06           N
ATOM   4579  CA  HIS C 296     154.044 153.964 168.086  1.00 70.06           C
ATOM   4580  ND1 HIS C 296     157.063 153.141 169.381  1.00 70.06           N
ATOM   4581  CG  HIS C 296     155.902 152.485 169.034  1.00 70.06           C
ATOM   4582  CB  HIS C 296     155.066 152.839 167.839  1.00 70.06           C
ATOM   4583  NE2 HIS C 296     156.772 151.529 170.884  1.00 70.06           N
ATOM   4584  CD2 HIS C 296     155.738 151.504 169.964  1.00 70.06           C
ATOM   4585  CE1 HIS C 296     157.541 152.528 170.493  1.00 70.06           C
ATOM   4586  C   HIS C 296     153.498 154.364 166.742  1.00 70.06           C
ATOM   4587  O   HIS C 296     153.849 153.771 165.724  1.00 70.06           O
ATOM   4588  N   PHE C 297     152.592 155.365 166.713  1.00117.42           N
ATOM   4589  CA  PHE C 297     152.040 155.885 165.488  1.00117.42           C
ATOM   4590  CB  PHE C 297     150.664 156.579 165.605  1.00117.42           C
ATOM   4591  CG  PHE C 297     150.692 157.879 166.330  1.00117.42           C
ATOM   4592  CD1 PHE C 297     150.750 157.929 167.702  1.00117.42           C
ATOM   4593  CD2 PHE C 297     150.613 159.058 165.624  1.00117.42           C
ATOM   4594  CE1 PHE C 297     150.752 159.137 168.358  1.00117.42           C
ATOM   4595  CE2 PHE C 297     150.615 160.269 166.273  1.00117.42           C
ATOM   4596  CZ  PHE C 297     150.684 160.308 167.644  1.00117.42           C
ATOM   4597  C   PHE C 297     153.017 156.770 164.764  1.00117.42           C
ATOM   4598  O   PHE C 297     152.808 157.084 163.594  1.00117.42           O
ATOM   4599  N   ASP C 298     154.045 157.293 165.464  1.00109.20           N
ATOM   4600  CA  ASP C 298     155.044 158.123 164.844  1.00109.20           C
ATOM   4601  CB  ASP C 298     155.486 157.645 163.446  1.00109.20           C
ATOM   4602  CG  ASP C 298     156.699 158.456 163.004  1.00109.20           C
ATOM   4603  OD1 ASP C 298     157.008 159.482 163.667  1.00109.20           O
ATOM   4604  OD2 ASP C 298     157.340 158.052 161.997  1.00109.20           O
ATOM   4605  C   ASP C 298     154.473 159.495 164.718  1.00109.20           C
ATOM   4606  O   ASP C 298     154.115 159.949 163.633  1.00109.20           O
ATOM   4607  N   VAL C 299     154.427 160.201 165.859  1.00 56.37           N
ATOM   4608  CA  VAL C 299     153.909 161.533 165.956  1.00 56.37           C
ATOM   4609  CB  VAL C 299     154.052 162.105 167.338  1.00 56.37           C
ATOM   4610  CG1 VAL C 299     153.472 163.529 167.339  1.00 56.37           C
ATOM   4611  CG2 VAL C 299     153.413 161.151 168.358  1.00 56.37           C
ATOM   4612  C   VAL C 299     154.741 162.406 165.076  1.00 56.37           C
ATOM   4613  O   VAL C 299     154.244 163.347 164.462  1.00 56.37           O
ATOM   4614  N   GLN C 300     156.044 162.095 164.987  1.00 96.81           N
ATOM   4615  CA  GLN C 300     156.961 162.918 164.259  1.00 96.81           C
ATOM   4616  CB  GLN C 300     158.386 162.340 164.235  1.00 96.81           C
ATOM   4617  CG  GLN C 300     159.371 163.186 163.425  1.00 96.81           C
ATOM   4618  CD  GLN C 300     159.496 164.542 164.101  1.00 96.81           C
ATOM   4619  OE1 GLN C 300     159.438 165.582 163.447  1.00 96.81           O
ATOM   4620  NE2 GLN C 300     159.683 164.534 165.448  1.00 96.81           N
ATOM   4621  C   GLN C 300     156.508 163.041 162.841  1.00 96.81           C
ATOM   4622  O   GLN C 300     156.621 164.112 162.250  1.00 96.81           O
ATOM   4623  N   GLN C 301     156.014 161.951 162.231  1.00 93.07           N
ATOM   4624  CA  GLN C 301     155.609 162.089 160.864  1.00 93.07           C
ATOM   4625  CB  GLN C 301     155.339 160.752 160.146  1.00 93.07           C
ATOM   4626  CG  GLN C 301     154.167 159.933 160.685  1.00 93.07           C
ATOM   4627  CD  GLN C 301     153.997 158.746 159.744  1.00 93.07           C
ATOM   4628  OE1 GLN C 301     153.759 158.917 158.550  1.00 93.07           O
ATOM   4629  NE2 GLN C 301     154.136 157.507 160.289  1.00 93.07           N
ATOM   4630  C   GLN C 301     154.382 162.947 160.746  1.00 93.07           C
ATOM   4631  O   GLN C 301     154.297 163.792 159.856  1.00 93.07           O
ATOM   4632  N   TYR C 302     153.406 162.775 161.661  1.00 77.26           N
ATOM   4633  CA  TYR C 302     152.133 163.430 161.518  1.00 77.26           C
ATOM   4634  CB  TYR C 302     151.157 162.993 162.627  1.00 77.26           C
ATOM   4635  CG  TYR C 302     149.823 163.616 162.397  1.00 77.26           C
ATOM   4636  CD1 TYR C 302     148.962 163.085 161.466  1.00 77.26           C
ATOM   4637  CD2 TYR C 302     149.421 164.717 163.118  1.00 77.26           C
ATOM   4638  CE1 TYR C 302     147.726 163.642 161.247  1.00 77.26           C
ATOM   4639  CE2 TYR C 302     148.184 165.281 162.904  1.00 77.26           C
ATOM   4640  CZ  TYR C 302     147.335 164.744 161.967  1.00 77.26           C
ATOM   4641  OH  TYR C 302     146.065 165.319 161.746  1.00 77.26           O
ATOM   4642  C   TYR C 302     152.246 164.928 161.557  1.00 77.26           C
ATOM   4643  O   TYR C 302     151.813 165.609 160.627  1.00 77.26           O
ATOM   4644  N   ASN C 303     152.881 165.488 162.602  1.00 36.88           N
ATOM   4645  CA  ASN C 303     152.914 166.920 162.732  1.00 36.88           C
ATOM   4646  CB  ASN C 303     153.577 167.396 164.039  1.00 36.88           C
ATOM   4647  CG  ASN C 303     155.028 166.941 164.046  1.00 36.88           C
ATOM   4648  OD1 ASN C 303     155.346 165.840 163.601  1.00 36.88           O
ATOM   4649  ND2 ASN C 303     155.935 167.810 164.567  1.00 36.88           N
ATOM   4650  C   ASN C 303     153.657 167.511 161.579  1.00 36.88           C
ATOM   4651  O   ASN C 303     153.244 168.527 161.020  1.00 36.88           O
ATOM   4652  N   LYS C 304     154.773 166.879 161.178  1.00 66.06           N
ATOM   4653  CA  LYS C 304     155.551 167.429 160.109  1.00 66.06           C
ATOM   4654  CB  LYS C 304     156.821 166.618 159.809  1.00 66.06           C
ATOM   4655  CG  LYS C 304     157.764 167.331 158.840  1.00 66.06           C
ATOM   4656  CD  LYS C 304     158.339 168.624 159.421  1.00 66.06           C
ATOM   4657  CE  LYS C 304     159.321 169.343 158.497  1.00 66.06           C
ATOM   4658  NZ  LYS C 304     159.812 170.576 159.152  1.00 66.06           N
ATOM   4659  C   LYS C 304     154.717 167.448 158.867  1.00 66.06           C
ATOM   4660  O   LYS C 304     154.712 168.434 158.132  1.00 66.06           O
ATOM   4661  N   LEU C 305     153.975 166.353 158.609  1.00 50.54           N
ATOM   4662  CA  LEU C 305     153.169 166.260 157.423  1.00 50.54           C
ATOM   4663  CB  LEU C 305     152.419 164.921 157.328  1.00 50.54           C
ATOM   4664  CG  LEU C 305     151.527 164.803 156.077  1.00 50.54           C
ATOM   4665  CD1 LEU C 305     152.362 164.675 154.795  1.00 50.54           C
ATOM   4666  CD2 LEU C 305     150.481 163.691 156.240  1.00 50.54           C
ATOM   4667  C   LEU C 305     152.111 167.316 157.457  1.00 50.54           C
ATOM   4668  O   LEU C 305     151.862 167.999 156.466  1.00 50.54           O
ATOM   4669  N   LYS C 306     151.489 167.502 158.631  1.00138.25           N
ATOM   4670  CA  LYS C 306     150.394 168.417 158.788  1.00138.25           C
ATOM   4671  CB  LYS C 306     149.897 168.489 160.242  1.00138.25           C
ATOM   4672  CG  LYS C 306     149.104 167.261 160.691  1.00138.25           C
ATOM   4673  CD  LYS C 306     147.751 167.126 159.992  1.00138.25           C
ATOM   4674  CE  LYS C 306     147.847 166.765 158.513  1.00138.25           C
ATOM   4675  NZ  LYS C 306     146.487 166.669 157.942  1.00138.25           N
ATOM   4676  C   LYS C 306     150.836 169.797 158.414  1.00138.25           C
ATOM   4677  O   LYS C 306     150.029 170.601 157.950  1.00138.25           O
ATOM   4678  N   GLU C 307     152.112 170.133 158.667  1.00 68.66           N
ATOM   4679  CA  GLU C 307     152.615 171.436 158.334  1.00 68.66           C
ATOM   4680  CB  GLU C 307     154.083 171.607 158.762  1.00 68.66           C
ATOM   4681  CG  GLU C 307     154.303 171.742 160.269  1.00 68.66           C
ATOM   4682  CD  GLU C 307     154.548 173.214 160.563  1.00 68.66           C
ATOM   4683  OE1 GLU C 307     155.733 173.637 160.475  1.00 68.66           O
ATOM   4684  OE2 GLU C 307     153.563 173.937 160.868  1.00 68.66           O
ATOM   4685  C   GLU C 307     152.599 171.630 156.846  1.00 68.66           C
ATOM   4686  O   GLU C 307     152.102 172.638 156.345  1.00 68.66           O
ATOM   4687  N   ASP C 308     153.126 170.643 156.096  1.00 35.84           N
ATOM   4688  CA  ASP C 308     153.281 170.787 154.674  1.00 35.84           C
ATOM   4689  CB  ASP C 308     153.943 169.557 154.027  1.00 35.84           C
ATOM   4690  CG  ASP C 308     155.380 169.451 154.520  1.00 35.84           C
ATOM   4691  OD1 ASP C 308     155.851 170.404 155.196  1.00 35.84           O
ATOM   4692  OD2 ASP C 308     156.026 168.411 154.224  1.00 35.84           O
ATOM   4693  C   ASP C 308     151.946 170.941 154.021  1.00 35.84           C
ATOM   4694  O   ASP C 308     151.740 171.851 153.218  1.00 35.84           O
ATOM   4695  N   LEU C 309     150.984 170.070 154.375  1.00 87.57           N
ATOM   4696  CA  LEU C 309     149.708 170.114 153.727  1.00 87.57           C
ATOM   4697  CB  LEU C 309     148.747 169.006 154.190  1.00 87.57           C
ATOM   4698  CG  LEU C 309     149.143 167.604 153.689  1.00 87.57           C
ATOM   4699  CD1 LEU C 309     150.516 167.172 154.226  1.00 87.57           C
ATOM   4700  CD2 LEU C 309     148.040 166.577 153.984  1.00 87.57           C
ATOM   4701  C   LEU C 309     149.070 171.438 153.995  1.00 87.57           C
ATOM   4702  O   LEU C 309     148.460 172.028 153.105  1.00 87.57           O
ATOM   4703  N   ALA C 310     149.196 171.951 155.230  1.00 23.15           N
ATOM   4704  CA  ALA C 310     148.575 173.207 155.529  1.00 23.15           C
ATOM   4705  CB  ALA C 310     148.790 173.646 156.988  1.00 23.15           C
ATOM   4706  C   ALA C 310     149.178 174.260 154.652  1.00 23.15           C
ATOM   4707  O   ALA C 310     148.470 175.086 154.078  1.00 23.15           O
ATOM   4708  N   LYS C 311     150.516 174.251 154.513  1.00113.76           N
ATOM   4709  CA  LYS C 311     151.165 175.261 153.728  1.00113.76           C
ATOM   4710  CB  LYS C 311     152.700 175.153 153.791  1.00113.76           C
ATOM   4711  CG  LYS C 311     153.443 176.386 153.268  1.00113.76           C
ATOM   4712  CD  LYS C 311     153.172 176.706 151.798  1.00113.76           C
ATOM   4713  CE  LYS C 311     153.666 175.623 150.837  1.00113.76           C
ATOM   4714  NZ  LYS C 311     153.261 175.952 149.453  1.00113.76           N
ATOM   4715  C   LYS C 311     150.744 175.117 152.298  1.00113.76           C
ATOM   4716  O   LYS C 311     150.363 176.090 151.649  1.00113.76           O
ATOM   4717  N   ALA C 312     150.767 173.876 151.779  1.00 32.21           N
ATOM   4718  CA  ALA C 312     150.435 173.633 150.406  1.00 32.21           C
ATOM   4719  CB  ALA C 312     150.549 172.149 150.014  1.00 32.21           C
ATOM   4720  C   ALA C 312     149.021 174.061 150.170  1.00 32.21           C
ATOM   4721  O   ALA C 312     148.703 174.622 149.121  1.00 32.21           O
ATOM   4722  N   LYS C 313     148.121 173.804 151.137  1.00119.00           N
ATOM   4723  CA  LYS C 313     146.753 174.180 150.925  1.00119.00           C
ATOM   4724  CB  LYS C 313     145.801 173.713 152.048  1.00119.00           C
ATOM   4725  CG  LYS C 313     145.891 174.466 153.378  1.00119.00           C
ATOM   4726  CD  LYS C 313     145.241 175.852 153.358  1.00119.00           C
ATOM   4727  CE  LYS C 313     145.151 176.513 154.736  1.00119.00           C
ATOM   4728  NZ  LYS C 313     144.112 175.846 155.553  1.00119.00           N
ATOM   4729  C   LYS C 313     146.675 175.672 150.791  1.00119.00           C
ATOM   4730  O   LYS C 313     145.989 176.188 149.909  1.00119.00           O
ATOM   4731  N   GLU C 314     147.420 176.405 151.639  1.00 38.06           N
ATOM   4732  CA  GLU C 314     147.383 177.841 151.638  1.00 38.06           C
ATOM   4733  CB  GLU C 314     148.345 178.466 152.664  1.00 38.06           C
ATOM   4734  CG  GLU C 314     148.310 179.996 152.668  1.00 38.06           C
ATOM   4735  CD  GLU C 314     149.525 180.506 153.432  1.00 38.06           C
ATOM   4736  OE1 GLU C 314     150.310 179.660 153.937  1.00 38.06           O
ATOM   4737  OE2 GLU C 314     149.686 181.753 153.514  1.00 38.06           O
ATOM   4738  C   GLU C 314     147.834 178.338 150.301  1.00 38.06           C
ATOM   4739  O   GLU C 314     147.323 179.337 149.796  1.00 38.06           O
ATOM   4740  N   SER C 315     148.825 177.659 149.698  1.00 75.92           N
ATOM   4741  CA  SER C 315     149.372 178.106 148.451  1.00 75.92           C
ATOM   4742  CB  SER C 315     150.528 177.220 147.954  1.00 75.92           C
ATOM   4743  OG  SER C 315     151.026 177.714 146.719  1.00 75.92           O
ATOM   4744  C   SER C 315     148.321 178.099 147.382  1.00 75.92           C
ATOM   4745  O   SER C 315     148.148 179.082 146.662  1.00 75.92           O
ATOM   4746  N   LEU C 316     147.555 177.001 147.270  1.00 58.88           N
ATOM   4747  CA  LEU C 316     146.621 176.899 146.187  1.00 58.88           C
ATOM   4748  CB  LEU C 316     145.860 175.566 146.187  1.00 58.88           C
ATOM   4749  CG  LEU C 316     144.947 175.395 144.963  1.00 58.88           C
ATOM   4750  CD1 LEU C 316     145.769 175.236 143.673  1.00 58.88           C
ATOM   4751  CD2 LEU C 316     143.929 174.268 145.181  1.00 58.88           C
ATOM   4752  C   LEU C 316     145.628 178.015 146.297  1.00 58.88           C
ATOM   4753  O   LEU C 316     145.257 178.630 145.298  1.00 58.88           O
ATOM   4754  N   LYS C 317     145.175 178.312 147.527  1.00 32.09           N
ATOM   4755  CA  LYS C 317     144.226 179.363 147.757  1.00 32.09           C
ATOM   4756  CB  LYS C 317     143.849 179.488 149.243  1.00 32.09           C
ATOM   4757  CG  LYS C 317     142.729 180.489 149.528  1.00 32.09           C
ATOM   4758  CD  LYS C 317     142.167 180.362 150.946  1.00 32.09           C
ATOM   4759  CE  LYS C 317     141.042 181.349 151.262  1.00 32.09           C
ATOM   4760  NZ  LYS C 317     140.548 181.123 152.639  1.00 32.09           N
ATOM   4761  C   LYS C 317     144.865 180.649 147.347  1.00 32.09           C
ATOM   4762  O   LYS C 317     144.233 181.509 146.736  1.00 32.09           O
ATOM   4763  N   GLN C 318     146.163 180.798 147.663  1.00 79.99           N
ATOM   4764  CA  GLN C 318     146.869 182.006 147.361  1.00 79.99           C
ATOM   4765  CB  GLN C 318     148.324 181.987 147.862  1.00 79.99           C
ATOM   4766  CG  GLN C 318     149.096 183.270 147.549  1.00 79.99           C
ATOM   4767  CD  GLN C 318     148.509 184.395 148.392  1.00 79.99           C
ATOM   4768  OE1 GLN C 318     148.140 184.196 149.548  1.00 79.99           O
ATOM   4769  NE2 GLN C 318     148.415 185.612 147.794  1.00 79.99           N
ATOM   4770  C   GLN C 318     146.895 182.174 145.873  1.00 79.99           C
ATOM   4771  O   GLN C 318     146.880 183.298 145.377  1.00 79.99           O
ATOM   4772  N   ALA C 319     147.029 181.057 145.128  1.00 54.72           N
ATOM   4773  CA  ALA C 319     147.054 181.074 143.690  1.00 54.72           C
ATOM   4774  CB  ALA C 319     147.495 179.726 143.095  1.00 54.72           C
ATOM   4775  C   ALA C 319     145.715 181.397 143.090  1.00 54.72           C
ATOM   4776  O   ALA C 319     145.604 182.226 142.189  1.00 54.72           O
ATOM   4777  N   ARG C 320     144.658 180.761 143.620  1.00 91.72           N
ATOM   4778  CA  ARG C 320     143.312 180.775 143.117  1.00 91.72           C
ATOM   4779  CB  ARG C 320     142.380 179.770 143.818  1.00 91.72           C
ATOM   4780  CG  ARG C 320     142.756 178.307 143.573  1.00 91.72           C
ATOM   4781  CD  ARG C 320     141.616 177.330 143.868  1.00 91.72           C
ATOM   4782  NE  ARG C 320     142.145 175.948 143.691  1.00 91.72           N
ATOM   4783  CZ  ARG C 320     142.295 175.414 142.444  1.00 91.72           C
ATOM   4784  NH1 ARG C 320     142.040 176.171 141.338  1.00 91.72           N
ATOM   4785  NH2 ARG C 320     142.719 174.125 142.300  1.00 91.72           N
ATOM   4786  C   ARG C 320     142.673 182.115 143.223  1.00 91.72           C
ATOM   4787  O   ARG C 320     141.649 182.324 142.576  1.00 91.72           O
ATOM   4788  N   HIS C 321     143.207 183.021 144.070  1.00134.26           N
ATOM   4789  CA  HIS C 321     142.576 184.290 144.336  1.00134.26           C
ATOM   4790  ND1 HIS C 321     143.689 184.174 147.449  1.00134.26           N
ATOM   4791  CG  HIS C 321     143.129 185.129 146.630  1.00134.26           C
ATOM   4792  CB  HIS C 321     143.407 185.284 145.163  1.00134.26           C
ATOM   4793  NE2 HIS C 321     142.293 185.356 148.715  1.00134.26           N
ATOM   4794  CD2 HIS C 321     142.280 185.842 147.421  1.00134.26           C
ATOM   4795  CE1 HIS C 321     143.154 184.355 148.684  1.00134.26           C
ATOM   4796  C   HIS C 321     142.045 184.960 143.109  1.00134.26           C
ATOM   4797  O   HIS C 321     142.675 185.019 142.055  1.00134.26           O
ATOM   4798  N   SER C 322     140.802 185.456 143.260  1.00 93.72           N
ATOM   4799  CA  SER C 322     139.994 186.019 142.220  1.00 93.72           C
ATOM   4800  CB  SER C 322     138.568 186.342 142.696  1.00 93.72           C
ATOM   4801  OG  SER C 322     137.903 185.147 143.078  1.00 93.72           O
ATOM   4802  C   SER C 322     140.575 187.288 141.675  1.00 93.72           C
ATOM   4803  O   SER C 322     140.355 187.613 140.509  1.00 93.72           O
ATOM   4804  N   LEU C 323     141.287 188.075 142.499  1.00 96.97           N
ATOM   4805  CA  LEU C 323     141.789 189.318 141.982  1.00 96.97           C
ATOM   4806  CB  LEU C 323     142.407 190.208 143.073  1.00 96.97           C
ATOM   4807  CG  LEU C 323     141.374 190.734 144.089  1.00 96.97           C
ATOM   4808  CD1 LEU C 323     140.395 191.721 143.434  1.00 96.97           C
ATOM   4809  CD2 LEU C 323     140.656 189.582 144.807  1.00 96.97           C
ATOM   4810  C   LEU C 323     142.839 189.069 140.943  1.00 96.97           C
ATOM   4811  O   LEU C 323     142.776 189.615 139.842  1.00 96.97           O
ATOM   4812  N   CYS C 324     143.828 188.214 141.262  1.00 89.07           N
ATOM   4813  CA  CYS C 324     144.893 187.946 140.341  1.00 89.07           C
ATOM   4814  CB  CYS C 324     146.110 187.269 140.995  1.00 89.07           C
ATOM   4815  SG  CYS C 324     145.698 185.652 141.714  1.00 89.07           S
ATOM   4816  C   CYS C 324     144.379 187.034 139.275  1.00 89.07           C
ATOM   4817  O   CYS C 324     143.692 186.055 139.563  1.00 89.07           O
ATOM   4818  N   LEU C 325     144.740 187.326 138.008  1.00192.07           N
ATOM   4819  CA  LEU C 325     144.244 186.562 136.900  1.00192.07           C
ATOM   4820  CB  LEU C 325     144.344 187.335 135.572  1.00192.07           C
ATOM   4821  CG  LEU C 325     143.578 188.672 135.564  1.00192.07           C
ATOM   4822  CD1 LEU C 325     143.718 189.388 134.211  1.00192.07           C
ATOM   4823  CD2 LEU C 325     142.111 188.486 135.985  1.00192.07           C
ATOM   4824  C   LEU C 325     145.090 185.339 136.743  1.00192.07           C
ATOM   4825  O   LEU C 325     146.075 185.329 136.011  1.00192.07           O
ATOM   4826  N   GLN C 326     144.764 184.296 137.516  1.00191.18           N
ATOM   4827  CA  GLN C 326     145.349 182.991 137.447  1.00191.18           C
ATOM   4828  CB  GLN C 326     145.220 182.164 138.734  1.00191.18           C
ATOM   4829  CG  GLN C 326     143.776 181.772 139.052  1.00191.18           C
ATOM   4830  CD  GLN C 326     143.806 180.656 140.086  1.00191.18           C
ATOM   4831  OE1 GLN C 326     142.764 180.151 140.501  1.00191.18           O
ATOM   4832  NE2 GLN C 326     145.034 180.247 140.503  1.00191.18           N
ATOM   4833  C   GLN C 326     144.648 182.199 136.407  1.00191.18           C
ATOM   4834  O   GLN C 326     145.096 181.107 136.078  1.00191.18           O
ATOM   4835  N   MET C 327     143.437 182.642 136.014  1.00270.85           N
ATOM   4836  CA  MET C 327     142.634 181.921 135.067  1.00270.85           C
ATOM   4837  CB  MET C 327     141.133 182.242 135.167  1.00270.85           C
ATOM   4838  CG  MET C 327     140.254 181.358 134.280  1.00270.85           C
ATOM   4839  SD  MET C 327     138.468 181.573 134.540  1.00270.85           S
ATOM   4840  CE  MET C 327     138.423 180.611 136.080  1.00270.85           C
ATOM   4841  C   MET C 327     143.090 182.222 133.673  1.00270.85           C
ATOM   4842  O   MET C 327     143.869 183.144 133.438  1.00270.85           O
ATOM   4843  N   GLN C 328     142.604 181.409 132.711  1.00272.54           N
ATOM   4844  CA  GLN C 328     142.962 181.522 131.327  1.00272.54           C
ATOM   4845  CB  GLN C 328     142.470 180.342 130.467  1.00272.54           C
ATOM   4846  CG  GLN C 328     140.946 180.219 130.376  1.00272.54           C
ATOM   4847  CD  GLN C 328     140.457 181.087 129.224  1.00272.54           C
ATOM   4848  OE1 GLN C 328     139.853 182.138 129.431  1.00272.54           O
ATOM   4849  NE2 GLN C 328     140.722 180.631 127.970  1.00272.54           N
ATOM   4850  C   GLN C 328     142.381 182.782 130.778  1.00272.54           C
ATOM   4851  O   GLN C 328     141.411 183.324 131.306  1.00272.54           O
ATOM   4852  N   VAL C 329     142.999 183.285 129.693  1.00 83.35           N
ATOM   4853  CA  VAL C 329     142.599 184.524 129.099  1.00 83.35           C
ATOM   4854  CB  VAL C 329     143.658 185.115 128.220  1.00 83.35           C
ATOM   4855  CG1 VAL C 329     143.125 186.421 127.609  1.00 83.35           C
ATOM   4856  CG2 VAL C 329     144.941 185.275 129.051  1.00 83.35           C
ATOM   4857  C   VAL C 329     141.401 184.300 128.240  1.00 83.35           C
ATOM   4858  O   VAL C 329     141.294 183.297 127.537  1.00 83.35           O
ATOM   4859  N   GLU C 330     140.451 185.252 128.306  1.00288.81           N
ATOM   4860  CA  GLU C 330     139.281 185.208 127.483  1.00288.81           C
ATOM   4861  CB  GLU C 330     137.974 185.001 128.264  1.00288.81           C
ATOM   4862  CG  GLU C 330     136.733 184.963 127.369  1.00288.81           C
ATOM   4863  CD  GLU C 330     136.795 183.709 126.510  1.00288.81           C
ATOM   4864  OE1 GLU C 330     137.810 182.968 126.610  1.00288.81           O
ATOM   4865  OE2 GLU C 330     135.827 183.477 125.738  1.00288.81           O
ATOM   4866  C   GLU C 330     139.189 186.537 126.814  1.00288.81           C
ATOM   4867  O   GLU C 330     139.522 187.563 127.405  1.00288.81           O
ATOM   4868  N   GLU C 331     138.749 186.551 125.543  1.00117.98           N
ATOM   4869  CA  GLU C 331     138.640 187.801 124.856  1.00117.98           C
ATOM   4870  CB  GLU C 331     138.730 187.655 123.323  1.00117.98           C
ATOM   4871  CG  GLU C 331     139.056 188.953 122.574  1.00117.98           C
ATOM   4872  CD  GLU C 331     137.772 189.725 122.307  1.00117.98           C
ATOM   4873  OE1 GLU C 331     136.801 189.105 121.798  1.00117.98           O
ATOM   4874  OE2 GLU C 331     137.746 190.947 122.614  1.00117.98           O
ATOM   4875  C   GLU C 331     137.264 188.350 125.216  1.00117.98           C
ATOM   4876  O   GLU C 331     136.994 189.546 124.928  1.00117.98           O
ATOM   4877  OXT GLU C 331     136.463 187.572 125.800  1.00117.98           O
TER    4878      GLU C 331 
ATOM   4879  N   VAL D  48     132.662 189.029 172.801  1.00 88.64           N
ATOM   4880  CA  VAL D  48     133.293 187.962 171.989  1.00 88.64           C
ATOM   4881  CB  VAL D  48     134.043 187.020 172.882  1.00 88.64           C
ATOM   4882  CG1 VAL D  48     135.163 187.802 173.588  1.00 88.64           C
ATOM   4883  CG2 VAL D  48     133.044 186.357 173.843  1.00 88.64           C
ATOM   4884  C   VAL D  48     132.234 187.178 171.283  1.00 88.64           C
ATOM   4885  O   VAL D  48     132.516 186.184 170.615  1.00 88.64           O
ATOM   4886  N   ILE D  49     130.980 187.649 171.396  1.00 49.05           N
ATOM   4887  CA  ILE D  49     129.829 186.992 170.848  1.00 49.05           C
ATOM   4888  CB  ILE D  49     128.538 187.677 171.200  1.00 49.05           C
ATOM   4889  CG1 ILE D  49     128.497 189.097 170.610  1.00 49.05           C
ATOM   4890  CG2 ILE D  49     128.375 187.631 172.729  1.00 49.05           C
ATOM   4891  CD1 ILE D  49     127.114 189.744 170.677  1.00 49.05           C
ATOM   4892  C   ILE D  49     129.910 186.931 169.353  1.00 49.05           C
ATOM   4893  O   ILE D  49     129.471 185.948 168.758  1.00 49.05           O
ATOM   4894  N   VAL D  50     130.437 187.989 168.699  1.00 38.35           N
ATOM   4895  CA  VAL D  50     130.456 188.007 167.261  1.00 38.35           C
ATOM   4896  CB  VAL D  50     129.821 189.245 166.690  1.00 38.35           C
ATOM   4897  CG1 VAL D  50     129.930 189.217 165.156  1.00 38.35           C
ATOM   4898  CG2 VAL D  50     128.376 189.327 167.210  1.00 38.35           C
ATOM   4899  C   VAL D  50     131.867 187.954 166.768  1.00 38.35           C
ATOM   4900  O   VAL D  50     132.799 188.388 167.443  1.00 38.35           O
ATOM   4901  N   THR D  51     132.046 187.390 165.556  1.00 29.91           N
ATOM   4902  CA  THR D  51     133.343 187.283 164.958  1.00 29.91           C
ATOM   4903  CB  THR D  51     133.407 186.296 163.829  1.00 29.91           C
ATOM   4904  OG1 THR D  51     132.543 186.700 162.776  1.00 29.91           O
ATOM   4905  CG2 THR D  51     132.993 184.913 164.357  1.00 29.91           C
ATOM   4906  C   THR D  51     133.704 188.624 164.410  1.00 29.91           C
ATOM   4907  O   THR D  51     132.864 189.515 164.302  1.00 29.91           O
ATOM   4908  N   ARG D  52     134.992 188.793 164.058  1.00 57.24           N
ATOM   4909  CA  ARG D  52     135.478 190.037 163.540  1.00 57.24           C
ATOM   4910  CB  ARG D  52     136.984 190.000 163.226  1.00 57.24           C
ATOM   4911  CG  ARG D  52     137.357 188.949 162.180  1.00 57.24           C
ATOM   4912  CD  ARG D  52     138.851 188.899 161.854  1.00 57.24           C
ATOM   4913  NE  ARG D  52     139.037 187.833 160.832  1.00 57.24           N
ATOM   4914  CZ  ARG D  52     139.235 186.541 161.224  1.00 57.24           C
ATOM   4915  NH1 ARG D  52     139.311 186.234 162.552  1.00 57.24           N
ATOM   4916  NH2 ARG D  52     139.349 185.556 160.287  1.00 57.24           N
ATOM   4917  C   ARG D  52     134.753 190.305 162.262  1.00 57.24           C
ATOM   4918  O   ARG D  52     134.409 191.448 161.960  1.00 57.24           O
ATOM   4919  N   SER D  53     134.510 189.241 161.473  1.00 37.17           N
ATOM   4920  CA  SER D  53     133.835 189.368 160.215  1.00 37.17           C
ATOM   4921  CB  SER D  53     133.764 188.046 159.431  1.00 37.17           C
ATOM   4922  OG  SER D  53     132.932 187.116 160.108  1.00 37.17           O
ATOM   4923  C   SER D  53     132.427 189.821 160.457  1.00 37.17           C
ATOM   4924  O   SER D  53     131.888 190.598 159.670  1.00 37.17           O
ATOM   4925  N   GLY D  54     131.811 189.402 161.585  1.00 35.19           N
ATOM   4926  CA  GLY D  54     130.442 189.770 161.840  1.00 35.19           C
ATOM   4927  C   GLY D  54     129.581 188.549 162.005  1.00 35.19           C
ATOM   4928  O   GLY D  54     128.412 188.661 162.376  1.00 35.19           O
ATOM   4929  N   ALA D  55     130.122 187.345 161.740  1.00 31.40           N
ATOM   4930  CA  ALA D  55     129.335 186.154 161.904  1.00 31.40           C
ATOM   4931  CB  ALA D  55     130.019 184.891 161.353  1.00 31.40           C
ATOM   4932  C   ALA D  55     129.082 185.926 163.367  1.00 31.40           C
ATOM   4933  O   ALA D  55     129.883 186.305 164.221  1.00 31.40           O
ATOM   4934  N   ILE D  56     127.928 185.303 163.688  1.00 56.18           N
ATOM   4935  CA  ILE D  56     127.589 184.990 165.049  1.00 56.18           C
ATOM   4936  CB  ILE D  56     126.110 184.981 165.317  1.00 56.18           C
ATOM   4937  CG1 ILE D  56     125.531 186.389 165.099  1.00 56.18           C
ATOM   4938  CG2 ILE D  56     125.870 184.432 166.735  1.00 56.18           C
ATOM   4939  CD1 ILE D  56     124.004 186.432 165.090  1.00 56.18           C
ATOM   4940  C   ILE D  56     128.129 183.621 165.308  1.00 56.18           C
ATOM   4941  O   ILE D  56     127.924 182.699 164.522  1.00 56.18           O
ATOM   4942  N   LEU D  57     128.830 183.450 166.440  1.00112.19           N
ATOM   4943  CA  LEU D  57     129.483 182.204 166.711  1.00112.19           C
ATOM   4944  CB  LEU D  57     130.373 182.245 167.962  1.00112.19           C
ATOM   4945  CG  LEU D  57     131.642 183.084 167.717  1.00112.19           C
ATOM   4946  CD1 LEU D  57     131.303 184.523 167.307  1.00112.19           C
ATOM   4947  CD2 LEU D  57     132.593 183.027 168.915  1.00112.19           C
ATOM   4948  C   LEU D  57     128.481 181.102 166.817  1.00112.19           C
ATOM   4949  O   LEU D  57     127.288 181.307 167.036  1.00112.19           O
ATOM   4950  N   PRO D  58     128.988 179.918 166.595  1.00156.04           N
ATOM   4951  CA  PRO D  58     128.172 178.736 166.611  1.00156.04           C
ATOM   4952  CD  PRO D  58     130.137 179.768 165.716  1.00156.04           C
ATOM   4953  CB  PRO D  58     129.023 177.629 165.996  1.00156.04           C
ATOM   4954  CG  PRO D  58     129.975 178.388 165.058  1.00156.04           C
ATOM   4955  C   PRO D  58     127.698 178.424 167.986  1.00156.04           C
ATOM   4956  O   PRO D  58     128.202 179.002 168.949  1.00156.04           O
ATOM   4957  N   LYS D  59     126.697 177.533 168.091  1.00 82.08           N
ATOM   4958  CA  LYS D  59     126.174 177.193 169.377  1.00 82.08           C
ATOM   4959  CB  LYS D  59     124.940 176.277 169.298  1.00 82.08           C
ATOM   4960  CG  LYS D  59     124.321 175.932 170.653  1.00 82.08           C
ATOM   4961  CD  LYS D  59     122.947 175.268 170.533  1.00 82.08           C
ATOM   4962  CE  LYS D  59     121.877 176.191 169.948  1.00 82.08           C
ATOM   4963  NZ  LYS D  59     120.616 175.444 169.748  1.00 82.08           N
ATOM   4964  C   LYS D  59     127.241 176.453 170.111  1.00 82.08           C
ATOM   4965  O   LYS D  59     127.759 175.446 169.632  1.00 82.08           O
ATOM   4966  N   PRO D  60     127.587 176.926 171.274  1.00 83.22           N
ATOM   4967  CA  PRO D  60     128.569 176.249 172.064  1.00 83.22           C
ATOM   4968  CD  PRO D  60     127.481 178.332 171.620  1.00 83.22           C
ATOM   4969  CB  PRO D  60     128.965 177.219 173.182  1.00 83.22           C
ATOM   4970  CG  PRO D  60     127.939 178.368 173.087  1.00 83.22           C
ATOM   4971  C   PRO D  60     127.943 174.971 172.512  1.00 83.22           C
ATOM   4972  O   PRO D  60     126.750 174.968 172.814  1.00 83.22           O
ATOM   4973  N   VAL D  61     128.723 173.878 172.579  1.00102.58           N
ATOM   4974  CA  VAL D  61     128.119 172.613 172.865  1.00102.58           C
ATOM   4975  CB  VAL D  61     128.986 171.432 172.545  1.00102.58           C
ATOM   4976  CG1 VAL D  61     129.291 171.435 171.039  1.00102.58           C
ATOM   4977  CG2 VAL D  61     130.226 171.474 173.453  1.00102.58           C
ATOM   4978  C   VAL D  61     127.781 172.510 174.309  1.00102.58           C
ATOM   4979  O   VAL D  61     128.572 172.857 175.186  1.00102.58           O
ATOM   4980  N   LYS D  62     126.557 172.025 174.581  1.00 68.32           N
ATOM   4981  CA  LYS D  62     126.179 171.746 175.928  1.00 68.32           C
ATOM   4982  CB  LYS D  62     124.751 172.195 176.290  1.00 68.32           C
ATOM   4983  CG  LYS D  62     124.593 173.717 176.320  1.00 68.32           C
ATOM   4984  CD  LYS D  62     123.145 174.195 176.440  1.00 68.32           C
ATOM   4985  CE  LYS D  62     122.661 174.321 177.887  1.00 68.32           C
ATOM   4986  NZ  LYS D  62     121.279 174.850 177.915  1.00 68.32           N
ATOM   4987  C   LYS D  62     126.245 170.260 176.020  1.00 68.32           C
ATOM   4988  O   LYS D  62     125.638 169.548 175.220  1.00 68.32           O
ATOM   4989  N   MET D  63     126.995 169.748 177.007  1.00 47.24           N
ATOM   4990  CA  MET D  63     127.169 168.329 177.078  1.00 47.24           C
ATOM   4991  CB  MET D  63     128.076 167.885 178.239  1.00 47.24           C
ATOM   4992  CG  MET D  63     128.413 166.393 178.224  1.00 47.24           C
ATOM   4993  SD  MET D  63     129.638 165.889 179.470  1.00 47.24           S
ATOM   4994  CE  MET D  63     131.046 166.629 178.592  1.00 47.24           C
ATOM   4995  C   MET D  63     125.824 167.707 177.251  1.00 47.24           C
ATOM   4996  O   MET D  63     125.055 168.076 178.139  1.00 47.24           O
ATOM   4997  N   SER D  64     125.516 166.724 176.382  1.00 40.59           N
ATOM   4998  CA  SER D  64     124.227 166.109 176.410  1.00 40.59           C
ATOM   4999  CB  SER D  64     124.003 165.106 175.262  1.00 40.59           C
ATOM   5000  OG  SER D  64     122.705 164.537 175.349  1.00 40.59           O
ATOM   5001  C   SER D  64     124.078 165.378 177.701  1.00 40.59           C
ATOM   5002  O   SER D  64     124.866 164.494 178.035  1.00 40.59           O
ATOM   5003  N   PHE D  65     123.031 165.753 178.454  1.00 64.51           N
ATOM   5004  CA  PHE D  65     122.675 165.141 179.699  1.00 64.51           C
ATOM   5005  CB  PHE D  65     122.406 163.628 179.585  1.00 64.51           C
ATOM   5006  CG  PHE D  65     121.358 163.396 178.550  1.00 64.51           C
ATOM   5007  CD1 PHE D  65     120.055 163.789 178.749  1.00 64.51           C
ATOM   5008  CD2 PHE D  65     121.685 162.751 177.379  1.00 64.51           C
ATOM   5009  CE1 PHE D  65     119.102 163.560 177.783  1.00 64.51           C
ATOM   5010  CE2 PHE D  65     120.738 162.518 176.411  1.00 64.51           C
ATOM   5011  CZ  PHE D  65     119.441 162.926 176.612  1.00 64.51           C
ATOM   5012  C   PHE D  65     123.806 165.304 180.665  1.00 64.51           C
ATOM   5013  O   PHE D  65     123.903 164.556 181.637  1.00 64.51           O
ATOM   5014  N   GLY D  66     124.682 166.301 180.441  1.00 23.06           N
ATOM   5015  CA  GLY D  66     125.795 166.508 181.321  1.00 23.06           C
ATOM   5016  C   GLY D  66     125.282 166.912 182.663  1.00 23.06           C
ATOM   5017  O   GLY D  66     125.823 166.524 183.697  1.00 23.06           O
ATOM   5018  N   LEU D  67     124.210 167.718 182.673  1.00 99.05           N
ATOM   5019  CA  LEU D  67     123.675 168.201 183.909  1.00 99.05           C
ATOM   5020  CB  LEU D  67     122.422 169.073 183.684  1.00 99.05           C
ATOM   5021  CG  LEU D  67     121.857 169.812 184.919  1.00 99.05           C
ATOM   5022  CD1 LEU D  67     120.623 170.628 184.518  1.00 99.05           C
ATOM   5023  CD2 LEU D  67     121.552 168.886 186.108  1.00 99.05           C
ATOM   5024  C   LEU D  67     123.297 166.992 184.698  1.00 99.05           C
ATOM   5025  O   LEU D  67     123.486 166.943 185.912  1.00 99.05           O
ATOM   5026  N   LEU D  68     122.719 165.987 184.024  1.00 63.17           N
ATOM   5027  CA  LEU D  68     122.358 164.785 184.710  1.00 63.17           C
ATOM   5028  CB  LEU D  68     121.471 163.836 183.893  1.00 63.17           C
ATOM   5029  CG  LEU D  68     120.061 164.401 183.664  1.00 63.17           C
ATOM   5030  CD1 LEU D  68     119.133 163.340 183.063  1.00 63.17           C
ATOM   5031  CD2 LEU D  68     119.497 165.028 184.949  1.00 63.17           C
ATOM   5032  C   LEU D  68     123.589 164.041 185.106  1.00 63.17           C
ATOM   5033  O   LEU D  68     123.608 163.400 186.154  1.00 63.17           O
ATOM   5034  N   ARG D  69     124.647 164.081 184.272  1.00 73.62           N
ATOM   5035  CA  ARG D  69     125.806 163.302 184.595  1.00 73.62           C
ATOM   5036  CB  ARG D  69     126.913 163.377 183.534  1.00 73.62           C
ATOM   5037  CG  ARG D  69     126.571 162.598 182.266  1.00 73.62           C
ATOM   5038  CD  ARG D  69     127.731 162.511 181.275  1.00 73.62           C
ATOM   5039  NE  ARG D  69     127.264 161.689 180.126  1.00 73.62           N
ATOM   5040  CZ  ARG D  69     128.109 161.430 179.087  1.00 73.62           C
ATOM   5041  NH1 ARG D  69     129.378 161.934 179.101  1.00 73.62           N
ATOM   5042  NH2 ARG D  69     127.685 160.664 178.040  1.00 73.62           N
ATOM   5043  C   ARG D  69     126.394 163.747 185.899  1.00 73.62           C
ATOM   5044  O   ARG D  69     126.625 162.922 186.782  1.00 73.62           O
ATOM   5045  N   VAL D  70     126.623 165.063 186.077  1.00122.11           N
ATOM   5046  CA  VAL D  70     127.220 165.521 187.301  1.00122.11           C
ATOM   5047  CB  VAL D  70     127.511 166.998 187.315  1.00122.11           C
ATOM   5048  CG1 VAL D  70     128.328 167.326 186.058  1.00122.11           C
ATOM   5049  CG2 VAL D  70     126.217 167.807 187.459  1.00122.11           C
ATOM   5050  C   VAL D  70     126.262 165.224 188.409  1.00122.11           C
ATOM   5051  O   VAL D  70     126.648 164.830 189.509  1.00122.11           O
ATOM   5052  N   PHE D  71     124.962 165.367 188.115  1.00 60.99           N
ATOM   5053  CA  PHE D  71     123.939 165.160 189.094  1.00 60.99           C
ATOM   5054  CB  PHE D  71     122.530 165.282 188.478  1.00 60.99           C
ATOM   5055  CG  PHE D  71     121.515 164.914 189.505  1.00 60.99           C
ATOM   5056  CD1 PHE D  71     121.188 165.784 190.519  1.00 60.99           C
ATOM   5057  CD2 PHE D  71     120.875 163.697 189.438  1.00 60.99           C
ATOM   5058  CE1 PHE D  71     120.247 165.439 191.460  1.00 60.99           C
ATOM   5059  CE2 PHE D  71     119.933 163.347 190.377  1.00 60.99           C
ATOM   5060  CZ  PHE D  71     119.619 164.218 191.391  1.00 60.99           C
ATOM   5061  C   PHE D  71     124.102 163.774 189.618  1.00 60.99           C
ATOM   5062  O   PHE D  71     123.934 163.533 190.811  1.00 60.99           O
ATOM   5063  N   SER D  72     124.401 162.824 188.720  1.00 67.94           N
[truncated: 2,011,888 more chars]
