# Supplementary material for: From passage to inhibition: Uncovering the structural and physiological inhibitory mechanisms of MCUb in mitochondrial calcium regulation
Source: FASEB J. 2022 Dec 20;37(1):e22678. doi: 10.1096/fj.202201080R (PMC10107711; doi:10.1096/fj.202201080R)
Supplement: Supplementary file 2 — Supplementary Material S2 [file FSB2-37-e22678-s002.zip › fsb222678-sup-0003-supinfoS3.pdb]

EXPDTA    THEORETICAL MODEL, MODELLER 9.17 2022/03/28 08:28:01
REMARK   6 MODELLER OBJECTIVE FUNCTION:     35132.1953
REMARK   6 MODELLER BEST TEMPLATE % SEQ ID:  84.856
ATOM      1  N   ASP A  74     180.240 228.337 130.006  1.00 28.25           N
ATOM      2  CA  ASP A  74     178.800 228.557 130.251  1.00 28.25           C
ATOM      3  CB  ASP A  74     178.104 229.073 128.981  1.00 28.25           C
ATOM      4  CG  ASP A  74     178.599 230.492 128.735  1.00 28.25           C
ATOM      5  OD1 ASP A  74     179.369 231.003 129.592  1.00 28.25           O
ATOM      6  OD2 ASP A  74     178.212 231.086 127.693  1.00 28.25           O
ATOM      7  C   ASP A  74     178.123 227.311 130.715  1.00 28.25           C
ATOM      8  O   ASP A  74     178.386 226.217 130.217  1.00 28.25           O
ATOM      9  N   VAL A  75     177.239 227.456 131.719  1.00109.53           N
ATOM     10  CA  VAL A  75     176.514 226.333 132.230  1.00109.53           C
ATOM     11  CB  VAL A  75     176.613 226.168 133.721  1.00109.53           C
ATOM     12  CG1 VAL A  75     178.031 225.695 134.061  1.00109.53           C
ATOM     13  CG2 VAL A  75     176.282 227.508 134.391  1.00109.53           C
ATOM     14  C   VAL A  75     175.080 226.494 131.854  1.00109.53           C
ATOM     15  O   VAL A  75     174.527 227.590 131.926  1.00109.53           O
ATOM     16  N   THR A  76     174.449 225.392 131.394  1.00 36.25           N
ATOM     17  CA  THR A  76     173.067 225.457 131.024  1.00 36.25           C
ATOM     18  CB  THR A  76     172.834 225.469 129.539  1.00 36.25           C
ATOM     19  OG1 THR A  76     173.268 224.250 128.958  1.00 36.25           O
ATOM     20  CG2 THR A  76     173.608 226.649 128.929  1.00 36.25           C
ATOM     21  C   THR A  76     172.376 224.245 131.565  1.00 36.25           C
ATOM     22  O   THR A  76     172.984 223.190 131.743  1.00 36.25           O
ATOM     23  N   VAL A  77     171.069 224.385 131.864  1.00 39.86           N
ATOM     24  CA  VAL A  77     170.294 223.278 132.342  1.00 39.86           C
ATOM     25  CB  VAL A  77     169.690 223.510 133.696  1.00 39.86           C
ATOM     26  CG1 VAL A  77     168.781 222.318 134.039  1.00 39.86           C
ATOM     27  CG2 VAL A  77     170.828 223.734 134.707  1.00 39.86           C
ATOM     28  C   VAL A  77     169.166 223.096 131.377  1.00 39.86           C
ATOM     29  O   VAL A  77     168.443 224.043 131.071  1.00 39.86           O
ATOM     30  N   VAL A  78     168.993 221.854 130.882  1.00 45.43           N
ATOM     31  CA  VAL A  78     167.970 221.537 129.926  1.00 45.43           C
ATOM     32  CB  VAL A  78     168.506 221.332 128.539  1.00 45.43           C
ATOM     33  CG1 VAL A  78     169.048 222.676 128.024  1.00 45.43           C
ATOM     34  CG2 VAL A  78     169.573 220.226 128.584  1.00 45.43           C
ATOM     35  C   VAL A  78     167.331 220.257 130.369  1.00 45.43           C
ATOM     36  O   VAL A  78     167.751 219.658 131.357  1.00 45.43           O
ATOM     37  N   TYR A  79     166.269 219.813 129.661  1.00 70.09           N
ATOM     38  CA  TYR A  79     165.576 218.628 130.084  1.00 70.09           C
ATOM     39  CB  TYR A  79     164.099 218.863 130.445  1.00 70.09           C
ATOM     40  CG  TYR A  79     164.041 219.656 131.704  1.00 70.09           C
ATOM     41  CD1 TYR A  79     164.251 219.037 132.913  1.00 70.09           C
ATOM     42  CD2 TYR A  79     163.763 221.004 131.682  1.00 70.09           C
ATOM     43  CE1 TYR A  79     164.196 219.751 134.086  1.00 70.09           C
ATOM     44  CE2 TYR A  79     163.706 221.724 132.852  1.00 70.09           C
ATOM     45  CZ  TYR A  79     163.924 221.097 134.056  1.00 70.09           C
ATOM     46  OH  TYR A  79     163.867 221.831 135.258  1.00 70.09           O
ATOM     47  C   TYR A  79     165.581 217.598 129.004  1.00 70.09           C
ATOM     48  O   TYR A  79     165.372 217.886 127.826  1.00 70.09           O
ATOM     49  N   GLN A  80     165.844 216.343 129.405  1.00139.13           N
ATOM     50  CA  GLN A  80     165.785 215.248 128.492  1.00139.13           C
ATOM     51  CB  GLN A  80     167.175 214.815 128.019  1.00139.13           C
ATOM     52  CG  GLN A  80     168.088 214.394 129.163  1.00139.13           C
ATOM     53  CD  GLN A  80     169.480 214.314 128.575  1.00139.13           C
ATOM     54  OE1 GLN A  80     170.476 214.472 129.278  1.00139.13           O
ATOM     55  NE2 GLN A  80     169.554 214.075 127.238  1.00139.13           N
ATOM     56  C   GLN A  80     165.122 214.122 129.216  1.00139.13           C
ATOM     57  O   GLN A  80     165.559 213.709 130.289  1.00139.13           O
ATOM     58  N   ASN A  81     164.031 213.597 128.631  1.00 57.98           N
ATOM     59  CA  ASN A  81     163.314 212.511 129.232  1.00 57.98           C
ATOM     60  CB  ASN A  81     164.175 211.244 129.371  1.00 57.98           C
ATOM     61  CG  ASN A  81     164.614 210.826 127.976  1.00 57.98           C
ATOM     62  OD1 ASN A  81     163.810 210.776 127.046  1.00 57.98           O
ATOM     63  ND2 ASN A  81     165.932 210.529 127.820  1.00 57.98           N
ATOM     64  C   ASN A  81     162.866 212.907 130.605  1.00 57.98           C
ATOM     65  O   ASN A  81     162.930 212.113 131.540  1.00 57.98           O
ATOM     66  N   GLY A  82     162.417 214.160 130.784  1.00 39.05           N
ATOM     67  CA  GLY A  82     161.867 214.515 132.060  1.00 39.05           C
ATOM     68  C   GLY A  82     162.941 214.582 133.099  1.00 39.05           C
ATOM     69  O   GLY A  82     162.643 214.477 134.289  1.00 39.05           O
ATOM     70  N   LEU A  83     164.218 214.729 132.691  1.00 77.63           N
ATOM     71  CA  LEU A  83     165.256 214.862 133.675  1.00 77.63           C
ATOM     72  CB  LEU A  83     166.189 213.650 133.839  1.00 77.63           C
ATOM     73  CG  LEU A  83     165.560 212.457 134.579  1.00 77.63           C
ATOM     74  CD1 LEU A  83     166.632 211.414 134.930  1.00 77.63           C
ATOM     75  CD2 LEU A  83     164.762 212.917 135.810  1.00 77.63           C
ATOM     76  C   LEU A  83     166.125 216.028 133.311  1.00 77.63           C
ATOM     77  O   LEU A  83     166.358 216.307 132.136  1.00 77.63           O
ATOM     78  N   PRO A  84     166.583 216.743 134.308  1.00 91.77           N
ATOM     79  CA  PRO A  84     167.455 217.859 134.066  1.00 91.77           C
ATOM     80  CD  PRO A  84     165.838 216.896 135.545  1.00 91.77           C
ATOM     81  CB  PRO A  84     167.347 218.770 135.291  1.00 91.77           C
ATOM     82  CG  PRO A  84     166.674 217.894 136.364  1.00 91.77           C
ATOM     83  C   PRO A  84     168.842 217.405 133.764  1.00 91.77           C
ATOM     84  O   PRO A  84     169.360 216.539 134.469  1.00 91.77           O
ATOM     85  N   VAL A  85     169.478 217.998 132.738  1.00129.85           N
ATOM     86  CA  VAL A  85     170.811 217.602 132.419  1.00129.85           C
ATOM     87  CB  VAL A  85     170.867 216.876 131.109  1.00129.85           C
ATOM     88  CG1 VAL A  85     170.183 217.736 130.041  1.00129.85           C
ATOM     89  CG2 VAL A  85     172.322 216.529 130.793  1.00129.85           C
ATOM     90  C   VAL A  85     171.664 218.833 132.382  1.00129.85           C
ATOM     91  O   VAL A  85     171.661 219.594 131.415  1.00129.85           O
ATOM     92  N   ILE A  86     172.454 219.037 133.452  1.00 70.06           N
ATOM     93  CA  ILE A  86     173.317 220.177 133.535  1.00 70.06           C
ATOM     94  CB  ILE A  86     173.933 220.368 134.893  1.00 70.06           C
ATOM     95  CG1 ILE A  86     172.850 220.651 135.946  1.00 70.06           C
ATOM     96  CG2 ILE A  86     174.996 221.475 134.786  1.00 70.06           C
ATOM     97  CD1 ILE A  86     173.369 220.580 137.381  1.00 70.06           C
ATOM     98  C   ILE A  86     174.435 219.950 132.578  1.00 70.06           C
ATOM     99  O   ILE A  86     174.912 218.826 132.437  1.00 70.06           O
ATOM    100  N   SER A  87     174.832 221.003 131.834  1.00 65.91           N
ATOM    101  CA  SER A  87     175.957 220.860 130.960  1.00 65.91           C
ATOM    102  CB  SER A  87     175.615 221.094 129.478  1.00 65.91           C
ATOM    103  OG  SER A  87     175.088 222.398 129.295  1.00 65.91           O
ATOM    104  C   SER A  87     176.983 221.864 131.382  1.00 65.91           C
ATOM    105  O   SER A  87     176.987 223.008 130.930  1.00 65.91           O
ATOM    106  N   VAL A  88     177.915 221.436 132.253  1.00117.81           N
ATOM    107  CA  VAL A  88     178.923 222.316 132.768  1.00117.81           C
ATOM    108  CB  VAL A  88     179.217 222.091 134.223  1.00117.81           C
ATOM    109  CG1 VAL A  88     179.725 220.648 134.398  1.00117.81           C
ATOM    110  CG2 VAL A  88     180.206 223.171 134.704  1.00117.81           C
ATOM    111  C   VAL A  88     180.185 222.095 132.000  1.00117.81           C
ATOM    112  O   VAL A  88     180.359 221.061 131.357  1.00117.81           O
ATOM    113  N   ARG A  89     181.089 223.097 132.016  1.00 90.11           N
ATOM    114  CA  ARG A  89     182.341 222.949 131.333  1.00 90.11           C
ATOM    115  CB  ARG A  89     182.780 224.200 130.553  1.00 90.11           C
ATOM    116  CG  ARG A  89     184.123 224.020 129.844  1.00 90.11           C
ATOM    117  CD  ARG A  89     184.435 225.126 128.837  1.00 90.11           C
ATOM    118  NE  ARG A  89     183.536 224.917 127.668  1.00 90.11           N
ATOM    119  CZ  ARG A  89     183.023 225.989 126.999  1.00 90.11           C
ATOM    120  NH1 ARG A  89     183.321 227.254 127.414  1.00 90.11           N
ATOM    121  NH2 ARG A  89     182.215 225.796 125.917  1.00 90.11           N
ATOM    122  C   ARG A  89     183.392 222.653 132.356  1.00 90.11           C
ATOM    123  O   ARG A  89     183.648 223.455 133.253  1.00 90.11           O
ATOM    124  N   LEU A  90     184.026 221.467 132.235  1.00 62.47           N
ATOM    125  CA  LEU A  90     185.040 221.033 133.152  1.00 62.47           C
ATOM    126  CB  LEU A  90     185.309 219.517 133.097  1.00 62.47           C
ATOM    127  CG  LEU A  90     184.120 218.657 133.569  1.00 62.47           C
ATOM    128  CD1 LEU A  90     184.442 217.155 133.490  1.00 62.47           C
ATOM    129  CD2 LEU A  90     183.647 219.085 134.966  1.00 62.47           C
ATOM    130  C   LEU A  90     186.320 221.746 132.832  1.00 62.47           C
ATOM    131  O   LEU A  90     186.592 222.084 131.681  1.00 62.47           O
ATOM    132  N   PRO A  91     187.080 222.046 133.856  1.00188.76           N
ATOM    133  CA  PRO A  91     188.324 222.755 133.680  1.00188.76           C
ATOM    134  CD  PRO A  91     186.500 222.274 135.170  1.00188.76           C
ATOM    135  CB  PRO A  91     188.713 223.261 135.068  1.00188.76           C
ATOM    136  CG  PRO A  91     187.376 223.351 135.823  1.00188.76           C
ATOM    137  C   PRO A  91     189.464 222.048 133.002  1.00188.76           C
ATOM    138  O   PRO A  91     190.062 222.622 132.093  1.00188.76           O
ATOM    139  N   SER A  92     189.757 220.796 133.404  1.00117.27           N
ATOM    140  CA  SER A  92     190.954 220.118 132.979  1.00117.27           C
ATOM    141  CB  SER A  92     191.048 218.719 133.608  1.00117.27           C
ATOM    142  OG  SER A  92     192.231 218.071 133.177  1.00117.27           O
ATOM    143  C   SER A  92     191.022 219.947 131.496  1.00117.27           C
ATOM    144  O   SER A  92     191.862 220.529 130.810  1.00117.27           O
ATOM    145  N   ARG A  93     190.117 219.116 130.972  1.00222.49           N
ATOM    146  CA  ARG A  93     190.042 218.785 129.582  1.00222.49           C
ATOM    147  CB  ARG A  93     189.076 217.624 129.324  1.00222.49           C
ATOM    148  CG  ARG A  93     189.318 216.952 127.979  1.00222.49           C
ATOM    149  CD  ARG A  93     190.693 216.290 127.897  1.00222.49           C
ATOM    150  NE  ARG A  93     190.814 215.369 129.062  1.00222.49           N
ATOM    151  CZ  ARG A  93     190.312 214.102 128.986  1.00222.49           C
ATOM    152  NH1 ARG A  93     189.685 213.687 127.847  1.00222.49           N
ATOM    153  NH2 ARG A  93     190.434 213.253 130.048  1.00222.49           N
ATOM    154  C   ARG A  93     189.560 219.978 128.817  1.00222.49           C
ATOM    155  O   ARG A  93     189.735 220.069 127.602  1.00222.49           O
ATOM    156  N   ARG A  94     188.896 220.917 129.511  1.00118.09           N
ATOM    157  CA  ARG A  94     188.308 222.039 128.837  1.00118.09           C
ATOM    158  CB  ARG A  94     189.298 222.786 127.928  1.00118.09           C
ATOM    159  CG  ARG A  94     190.479 223.403 128.683  1.00118.09           C
ATOM    160  CD  ARG A  94     190.456 224.931 128.774  1.00118.09           C
ATOM    161  NE  ARG A  94     189.447 225.330 129.796  1.00118.09           N
ATOM    162  CZ  ARG A  94     188.203 225.737 129.410  1.00118.09           C
ATOM    163  NH1 ARG A  94     187.874 225.769 128.086  1.00118.09           N
ATOM    164  NH2 ARG A  94     187.291 226.124 130.349  1.00118.09           N
ATOM    165  C   ARG A  94     187.206 221.495 127.990  1.00118.09           C
ATOM    166  O   ARG A  94     186.939 221.986 126.894  1.00118.09           O
ATOM    167  N   GLU A  95     186.532 220.444 128.500  1.00 83.64           N
ATOM    168  CA  GLU A  95     185.428 219.854 127.801  1.00 83.64           C
ATOM    169  CB  GLU A  95     185.587 218.353 127.507  1.00 83.64           C
ATOM    170  CG  GLU A  95     186.513 218.069 126.322  1.00 83.64           C
ATOM    171  CD  GLU A  95     185.777 218.502 125.060  1.00 83.64           C
ATOM    172  OE1 GLU A  95     184.583 218.889 125.176  1.00 83.64           O
ATOM    173  OE2 GLU A  95     186.398 218.450 123.965  1.00 83.64           O
ATOM    174  C   GLU A  95     184.198 220.023 128.631  1.00 83.64           C
ATOM    175  O   GLU A  95     184.263 220.353 129.814  1.00 83.64           O
ATOM    176  N   ARG A  96     183.027 219.816 127.998  1.00 83.55           N
ATOM    177  CA  ARG A  96     181.775 219.996 128.673  1.00 83.55           C
ATOM    178  CB  ARG A  96     180.734 220.693 127.781  1.00 83.55           C
ATOM    179  CG  ARG A  96     181.246 221.998 127.166  1.00 83.55           C
ATOM    180  CD  ARG A  96     180.288 222.619 126.148  1.00 83.55           C
ATOM    181  NE  ARG A  96     179.618 223.774 126.806  1.00 83.55           N
ATOM    182  CZ  ARG A  96     178.458 223.599 127.501  1.00 83.55           C
ATOM    183  NH1 ARG A  96     177.889 222.362 127.591  1.00 83.55           N
ATOM    184  NH2 ARG A  96     177.870 224.669 128.111  1.00 83.55           N
ATOM    185  C   ARG A  96     181.235 218.642 128.994  1.00 83.55           C
ATOM    186  O   ARG A  96     181.104 217.807 128.109  1.00 83.55           O
ATOM    187  N   CYS A  97     180.909 218.394 130.276  1.00 97.87           N
ATOM    188  CA  CYS A  97     180.358 217.145 130.722  1.00 97.87           C
ATOM    189  CB  CYS A  97     181.086 216.646 131.981  1.00 97.87           C
ATOM    190  SG  CYS A  97     180.463 215.078 132.637  1.00 97.87           S
ATOM    191  C   CYS A  97     178.930 217.425 131.087  1.00 97.87           C
ATOM    192  O   CYS A  97     178.628 218.480 131.645  1.00 97.87           O
ATOM    193  N   GLN A  98     178.002 216.496 130.768  1.00 70.41           N
ATOM    194  CA  GLN A  98     176.617 216.744 131.064  1.00 70.41           C
ATOM    195  CB  GLN A  98     175.754 216.814 129.790  1.00 70.41           C
ATOM    196  CG  GLN A  98     175.755 215.519 128.976  1.00 70.41           C
ATOM    197  CD  GLN A  98     174.967 215.758 127.697  1.00 70.41           C
ATOM    198  OE1 GLN A  98     173.869 216.311 127.719  1.00 70.41           O
ATOM    199  NE2 GLN A  98     175.551 215.337 126.543  1.00 70.41           N
ATOM    200  C   GLN A  98     176.077 215.669 131.962  1.00 70.41           C
ATOM    201  O   GLN A  98     175.796 214.548 131.540  1.00 70.41           O
ATOM    202  N   PHE A  99     175.887 216.017 133.246  1.00159.65           N
ATOM    203  CA  PHE A  99     175.364 215.105 134.220  1.00159.65           C
ATOM    204  CB  PHE A  99     175.575 215.582 135.668  1.00159.65           C
ATOM    205  CG  PHE A  99     177.032 215.772 135.926  1.00159.65           C
ATOM    206  CD1 PHE A  99     177.620 216.991 135.674  1.00159.65           C
ATOM    207  CD2 PHE A  99     177.808 214.748 136.416  1.00159.65           C
ATOM    208  CE1 PHE A  99     178.960 217.189 135.909  1.00159.65           C
ATOM    209  CE2 PHE A  99     179.149 214.941 136.654  1.00159.65           C
ATOM    210  CZ  PHE A  99     179.728 216.162 136.400  1.00159.65           C
ATOM    211  C   PHE A  99     173.880 215.063 134.038  1.00159.65           C
ATOM    212  O   PHE A  99     173.290 215.957 133.431  1.00159.65           O
ATOM    213  N   THR A 100     173.248 213.982 134.531  1.00127.97           N
ATOM    214  CA  THR A 100     171.821 213.890 134.532  1.00127.97           C
ATOM    215  CB  THR A 100     171.309 212.592 133.993  1.00127.97           C
ATOM    216  OG1 THR A 100     171.842 212.343 132.705  1.00127.97           O
ATOM    217  CG2 THR A 100     169.786 212.705 133.883  1.00127.97           C
ATOM    218  C   THR A 100     171.463 213.920 135.986  1.00127.97           C
ATOM    219  O   THR A 100     172.207 213.404 136.818  1.00127.97           O
ATOM    220  N   LEU A 101     170.329 214.548 136.345  1.00 71.83           N
ATOM    221  CA  LEU A 101     170.007 214.650 137.741  1.00 71.83           C
ATOM    222  CB  LEU A 101     169.993 216.095 138.265  1.00 71.83           C
ATOM    223  CG  LEU A 101     171.384 216.746 138.293  1.00 71.83           C
ATOM    224  CD1 LEU A 101     171.321 218.185 138.828  1.00 71.83           C
ATOM    225  CD2 LEU A 101     172.378 215.861 139.058  1.00 71.83           C
ATOM    226  C   LEU A 101     168.650 214.097 138.000  1.00 71.83           C
ATOM    227  O   LEU A 101     167.770 214.113 137.143  1.00 71.83           O
ATOM    228  N   LYS A 102     168.454 213.565 139.218  1.00122.12           N
ATOM    229  CA  LYS A 102     167.153 213.113 139.590  1.00122.12           C
ATOM    230  CB  LYS A 102     167.197 211.686 140.135  1.00122.12           C
ATOM    231  CG  LYS A 102     167.612 210.782 138.975  1.00122.12           C
ATOM    232  CD  LYS A 102     168.197 209.433 139.353  1.00122.12           C
ATOM    233  CE  LYS A 102     168.681 208.648 138.133  1.00122.12           C
ATOM    234  NZ  LYS A 102     169.774 209.384 137.459  1.00122.12           N
ATOM    235  C   LYS A 102     166.675 214.104 140.596  1.00122.12           C
ATOM    236  O   LYS A 102     167.193 214.206 141.706  1.00122.12           O
ATOM    237  N   PRO A 103     165.682 214.850 140.209  1.00 98.79           N
ATOM    238  CA  PRO A 103     165.249 215.940 141.028  1.00 98.79           C
ATOM    239  CD  PRO A 103     165.363 215.054 138.805  1.00 98.79           C
ATOM    240  CB  PRO A 103     164.215 216.695 140.194  1.00 98.79           C
ATOM    241  CG  PRO A 103     164.663 216.424 138.744  1.00 98.79           C
ATOM    242  C   PRO A 103     164.771 215.499 142.367  1.00 98.79           C
ATOM    243  O   PRO A 103     164.792 216.305 143.293  1.00 98.79           O
ATOM    244  N   ILE A 104     164.202 214.290 142.473  1.00181.97           N
ATOM    245  CA  ILE A 104     163.775 213.847 143.764  1.00181.97           C
ATOM    246  CB  ILE A 104     162.573 212.946 143.670  1.00181.97           C
ATOM    247  CG1 ILE A 104     161.862 212.928 145.022  1.00181.97           C
ATOM    248  CG2 ILE A 104     162.972 211.560 143.138  1.00181.97           C
ATOM    249  CD1 ILE A 104     161.274 214.292 145.380  1.00181.97           C
ATOM    250  C   ILE A 104     164.868 213.210 144.595  1.00181.97           C
ATOM    251  O   ILE A 104     165.116 213.616 145.730  1.00181.97           O
ATOM    252  N   SER A 105     165.564 212.195 144.032  1.00101.88           N
ATOM    253  CA  SER A 105     166.521 211.390 144.750  1.00101.88           C
ATOM    254  CB  SER A 105     166.872 210.091 144.001  1.00101.88           C
ATOM    255  OG  SER A 105     167.507 210.390 142.766  1.00101.88           O
ATOM    256  C   SER A 105     167.806 212.107 145.013  1.00101.88           C
ATOM    257  O   SER A 105     168.347 212.045 146.116  1.00101.88           O
ATOM    258  N   ASP A 106     168.317 212.830 144.002  1.00 52.66           N
ATOM    259  CA  ASP A 106     169.622 213.414 144.088  1.00 52.66           C
ATOM    260  CB  ASP A 106     170.142 213.898 142.724  1.00 52.66           C
ATOM    261  CG  ASP A 106     170.365 212.685 141.828  1.00 52.66           C
ATOM    262  OD1 ASP A 106     170.326 211.542 142.356  1.00 52.66           O
ATOM    263  OD2 ASP A 106     170.580 212.888 140.603  1.00 52.66           O
ATOM    264  C   ASP A 106     169.610 214.573 145.028  1.00 52.66           C
ATOM    265  O   ASP A 106     168.562 215.006 145.505  1.00 52.66           O
ATOM    266  N   SER A 107     170.822 215.060 145.363  1.00 47.28           N
ATOM    267  CA  SER A 107     170.979 216.186 146.232  1.00 47.28           C
ATOM    268  CB  SER A 107     171.006 215.792 147.719  1.00 47.28           C
ATOM    269  OG  SER A 107     172.012 214.816 147.944  1.00 47.28           O
ATOM    270  C   SER A 107     172.283 216.830 145.880  1.00 47.28           C
ATOM    271  O   SER A 107     173.195 216.180 145.376  1.00 47.28           O
ATOM    272  N   VAL A 108     172.417 218.133 146.174  1.00 51.78           N
ATOM    273  CA  VAL A 108     173.591 218.877 145.825  1.00 51.78           C
ATOM    274  CB  VAL A 108     173.498 220.317 146.237  1.00 51.78           C
ATOM    275  CG1 VAL A 108     172.345 220.965 145.450  1.00 51.78           C
ATOM    276  CG2 VAL A 108     173.319 220.388 147.763  1.00 51.78           C
ATOM    277  C   VAL A 108     174.747 218.239 146.515  1.00 51.78           C
ATOM    278  O   VAL A 108     175.882 218.324 146.047  1.00 51.78           O
ATOM    279  N   GLY A 109     174.494 217.613 147.677  1.00 29.64           N
ATOM    280  CA  GLY A 109     175.569 216.962 148.363  1.00 29.64           C
ATOM    281  C   GLY A 109     176.119 215.867 147.493  1.00 29.64           C
ATOM    282  O   GLY A 109     177.333 215.716 147.384  1.00 29.64           O
ATOM    283  N   VAL A 110     175.236 215.041 146.894  1.00105.30           N
ATOM    284  CA  VAL A 110     175.643 213.956 146.035  1.00105.30           C
ATOM    285  CB  VAL A 110     174.583 212.907 145.842  1.00105.30           C
ATOM    286  CG1 VAL A 110     173.444 213.479 144.985  1.00105.30           C
ATOM    287  CG2 VAL A 110     175.248 211.659 145.236  1.00105.30           C
ATOM    288  C   VAL A 110     176.061 214.447 144.678  1.00105.30           C
ATOM    289  O   VAL A 110     176.901 213.835 144.023  1.00105.30           O
ATOM    290  N   PHE A 111     175.436 215.536 144.193  1.00 64.84           N
ATOM    291  CA  PHE A 111     175.686 216.053 142.875  1.00 64.84           C
ATOM    292  CB  PHE A 111     174.777 217.253 142.553  1.00 64.84           C
ATOM    293  CG  PHE A 111     175.268 217.905 141.306  1.00 64.84           C
ATOM    294  CD1 PHE A 111     174.972 217.389 140.066  1.00 64.84           C
ATOM    295  CD2 PHE A 111     176.025 219.051 141.387  1.00 64.84           C
ATOM    296  CE1 PHE A 111     175.432 218.008 138.926  1.00 64.84           C
ATOM    297  CE2 PHE A 111     176.487 219.674 140.251  1.00 64.84           C
ATOM    298  CZ  PHE A 111     176.192 219.149 139.017  1.00 64.84           C
ATOM    299  C   PHE A 111     177.104 216.511 142.738  1.00 64.84           C
ATOM    300  O   PHE A 111     177.797 216.164 141.784  1.00 64.84           O
ATOM    301  N   LEU A 112     177.584 217.297 143.707  1.00143.79           N
ATOM    302  CA  LEU A 112     178.890 217.873 143.631  1.00143.79           C
ATOM    303  CB  LEU A 112     179.115 218.826 144.817  1.00143.79           C
ATOM    304  CG  LEU A 112     180.204 219.884 144.590  1.00143.79           C
ATOM    305  CD1 LEU A 112     181.589 219.267 144.388  1.00143.79           C
ATOM    306  CD2 LEU A 112     179.789 220.833 143.455  1.00143.79           C
ATOM    307  C   LEU A 112     179.862 216.739 143.683  1.00143.79           C
ATOM    308  O   LEU A 112     180.887 216.753 143.005  1.00143.79           O
ATOM    309  N   ARG A 113     179.530 215.694 144.464  1.00124.16           N
ATOM    310  CA  ARG A 113     180.424 214.586 144.615  1.00124.16           C
ATOM    311  CB  ARG A 113     179.846 213.445 145.476  1.00124.16           C
ATOM    312  CG  ARG A 113     180.878 212.375 145.851  1.00124.16           C
ATOM    313  CD  ARG A 113     181.385 211.547 144.667  1.00124.16           C
ATOM    314  NE  ARG A 113     182.370 210.559 145.185  1.00124.16           N
ATOM    315  CZ  ARG A 113     181.926 209.339 145.605  1.00124.16           C
ATOM    316  NH1 ARG A 113     180.597 209.046 145.530  1.00124.16           N
ATOM    317  NH2 ARG A 113     182.809 208.418 146.088  1.00124.16           N
ATOM    318  C   ARG A 113     180.689 214.034 143.252  1.00124.16           C
ATOM    319  O   ARG A 113     181.817 213.648 142.955  1.00124.16           O
ATOM    320  N   GLN A 114     179.660 213.943 142.387  1.00116.80           N
ATOM    321  CA  GLN A 114     179.941 213.458 141.070  1.00116.80           C
ATOM    322  CB  GLN A 114     178.690 213.079 140.247  1.00116.80           C
ATOM    323  CG  GLN A 114     177.762 214.227 139.855  1.00116.80           C
ATOM    324  CD  GLN A 114     176.552 213.622 139.158  1.00116.80           C
ATOM    325  OE1 GLN A 114     176.323 212.417 139.228  1.00116.80           O
ATOM    326  NE2 GLN A 114     175.749 214.476 138.469  1.00116.80           N
ATOM    327  C   GLN A 114     180.751 214.477 140.328  1.00116.80           C
ATOM    328  O   GLN A 114     181.718 214.136 139.661  1.00116.80           O
ATOM    329  N   LEU A 115     180.434 215.775 140.455  1.00 66.40           N
ATOM    330  CA  LEU A 115     181.157 216.763 139.700  1.00 66.40           C
ATOM    331  CB  LEU A 115     180.656 218.195 139.948  1.00 66.40           C
ATOM    332  CG  LEU A 115     181.425 219.260 139.143  1.00 66.40           C
ATOM    333  CD1 LEU A 115     181.289 219.025 137.629  1.00 66.40           C
ATOM    334  CD2 LEU A 115     181.006 220.679 139.559  1.00 66.40           C
ATOM    335  C   LEU A 115     182.608 216.708 140.074  1.00 66.40           C
ATOM    336  O   LEU A 115     183.484 216.869 139.225  1.00 66.40           O
ATOM    337  N   GLN A 116     182.907 216.516 141.368  1.00 58.11           N
ATOM    338  CA  GLN A 116     184.277 216.436 141.779  1.00 58.11           C
ATOM    339  CB  GLN A 116     184.439 216.335 143.306  1.00 58.11           C
ATOM    340  CG  GLN A 116     183.989 217.591 144.053  1.00 58.11           C
ATOM    341  CD  GLN A 116     184.919 218.734 143.674  1.00 58.11           C
ATOM    342  OE1 GLN A 116     185.324 218.866 142.520  1.00 58.11           O
ATOM    343  NE2 GLN A 116     185.272 219.587 144.673  1.00 58.11           N
ATOM    344  C   GLN A 116     184.890 215.200 141.191  1.00 58.11           C
ATOM    345  O   GLN A 116     185.950 215.256 140.571  1.00 58.11           O
ATOM    346  N   GLU A 117     184.194 214.054 141.318  1.00 96.47           N
ATOM    347  CA  GLU A 117     184.718 212.783 140.898  1.00 96.47           C
ATOM    348  CB  GLU A 117     183.814 211.592 141.265  1.00 96.47           C
ATOM    349  CG  GLU A 117     182.423 211.677 140.639  1.00 96.47           C
ATOM    350  CD  GLU A 117     181.866 210.270 140.548  1.00 96.47           C
ATOM    351  OE1 GLU A 117     182.621 209.384 140.070  1.00 96.47           O
ATOM    352  OE2 GLU A 117     180.689 210.061 140.945  1.00 96.47           O
ATOM    353  C   GLU A 117     184.881 212.760 139.410  1.00 96.47           C
ATOM    354  O   GLU A 117     185.744 212.063 138.880  1.00 96.47           O
ATOM    355  N   GLU A 118     184.025 213.499 138.691  1.00 98.31           N
ATOM    356  CA  GLU A 118     184.047 213.502 137.263  1.00 98.31           C
ATOM    357  CB  GLU A 118     182.966 214.401 136.646  1.00 98.31           C
ATOM    358  CG  GLU A 118     183.001 214.401 135.117  1.00 98.31           C
ATOM    359  CD  GLU A 118     182.793 212.970 134.645  1.00 98.31           C
ATOM    360  OE1 GLU A 118     181.982 212.244 135.279  1.00 98.31           O
ATOM    361  OE2 GLU A 118     183.454 212.582 133.646  1.00 98.31           O
ATOM    362  C   GLU A 118     185.373 213.994 136.786  1.00 98.31           C
ATOM    363  O   GLU A 118     185.944 213.418 135.862  1.00 98.31           O
ATOM    364  N   ASP A 119     185.883 215.085 137.392  1.00 88.68           N
ATOM    365  CA  ASP A 119     187.168 215.621 137.028  1.00 88.68           C
ATOM    366  CB  ASP A 119     187.061 216.854 136.105  1.00 88.68           C
ATOM    367  CG  ASP A 119     188.435 217.205 135.542  1.00 88.68           C
ATOM    368  OD1 ASP A 119     189.429 216.540 135.938  1.00 88.68           O
ATOM    369  OD2 ASP A 119     188.506 218.145 134.704  1.00 88.68           O
ATOM    370  C   ASP A 119     187.815 216.069 138.309  1.00 88.68           C
ATOM    371  O   ASP A 119     187.611 217.192 138.762  1.00 88.68           O
ATOM    372  N   ARG A 120     188.709 215.225 138.855  1.00245.09           N
ATOM    373  CA  ARG A 120     189.353 215.356 140.137  1.00245.09           C
ATOM    374  CB  ARG A 120     190.392 214.254 140.395  1.00245.09           C
ATOM    375  CG  ARG A 120     189.799 212.889 140.716  1.00245.09           C
ATOM    376  CD  ARG A 120     189.879 212.544 142.203  1.00245.09           C
ATOM    377  NE  ARG A 120     191.318 212.358 142.544  1.00245.09           N
ATOM    378  CZ  ARG A 120     191.800 212.808 143.739  1.00245.09           C
ATOM    379  NH1 ARG A 120     190.971 213.464 144.603  1.00245.09           N
ATOM    380  NH2 ARG A 120     193.108 212.604 144.070  1.00245.09           N
ATOM    381  C   ARG A 120     190.122 216.635 140.194  1.00245.09           C
ATOM    382  O   ARG A 120     190.511 217.089 141.268  1.00245.09           O
ATOM    383  N   GLY A 121     190.410 217.225 139.028  1.00 67.99           N
ATOM    384  CA  GLY A 121     191.176 218.432 138.939  1.00 67.99           C
ATOM    385  C   GLY A 121     190.537 219.521 139.762  1.00 67.99           C
ATOM    386  O   GLY A 121     191.187 220.525 140.046  1.00 67.99           O
ATOM    387  N   ILE A 122     189.230 219.414 140.085  1.00101.17           N
ATOM    388  CA  ILE A 122     188.553 220.457 140.823  1.00101.17           C
ATOM    389  CB  ILE A 122     187.095 220.500 140.487  1.00101.17           C
ATOM    390  CG1 ILE A 122     186.873 220.963 139.036  1.00101.17           C
ATOM    391  CG2 ILE A 122     186.403 221.346 141.551  1.00101.17           C
ATOM    392  CD1 ILE A 122     185.437 220.775 138.548  1.00101.17           C
ATOM    393  C   ILE A 122     188.659 220.268 142.324  1.00101.17           C
ATOM    394  O   ILE A 122     188.244 219.232 142.844  1.00101.17           O
ATOM    395  N   ASP A 123     189.345 221.216 143.031  1.00156.23           N
ATOM    396  CA  ASP A 123     189.472 221.278 144.480  1.00156.23           C
ATOM    397  CB  ASP A 123     190.850 221.808 144.931  1.00156.23           C
ATOM    398  CG  ASP A 123     191.112 223.186 144.339  1.00156.23           C
ATOM    399  OD1 ASP A 123     190.328 223.612 143.449  1.00156.23           O
ATOM    400  OD2 ASP A 123     192.109 223.828 144.763  1.00156.23           O
ATOM    401  C   ASP A 123     188.390 222.011 145.235  1.00156.23           C
ATOM    402  O   ASP A 123     187.681 221.417 146.048  1.00156.23           O
ATOM    403  N   ARG A 124     188.197 223.321 144.946  1.00213.03           N
ATOM    404  CA  ARG A 124     187.294 224.111 145.746  1.00213.03           C
ATOM    405  CB  ARG A 124     187.838 225.516 146.066  1.00213.03           C
ATOM    406  CG  ARG A 124     187.184 226.198 147.274  1.00213.03           C
ATOM    407  CD  ARG A 124     185.858 225.576 147.716  1.00213.03           C
ATOM    408  NE  ARG A 124     186.191 224.356 148.505  1.00213.03           N
ATOM    409  CZ  ARG A 124     185.264 223.788 149.330  1.00213.03           C
ATOM    410  NH1 ARG A 124     184.016 224.330 149.430  1.00213.03           N
ATOM    411  NH2 ARG A 124     185.584 222.674 150.051  1.00213.03           N
ATOM    412  C   ARG A 124     186.043 224.304 144.935  1.00213.03           C
ATOM    413  O   ARG A 124     186.023 225.103 143.999  1.00213.03           O
ATOM    414  N   VAL A 125     184.958 223.570 145.269  1.00110.20           N
ATOM    415  CA  VAL A 125     183.730 223.708 144.535  1.00110.20           C
ATOM    416  CB  VAL A 125     183.583 222.721 143.423  1.00110.20           C
ATOM    417  CG1 VAL A 125     182.112 222.598 143.048  1.00110.20           C
ATOM    418  CG2 VAL A 125     184.342 223.314 142.233  1.00110.20           C
ATOM    419  C   VAL A 125     182.549 223.624 145.448  1.00110.20           C
ATOM    420  O   VAL A 125     182.452 222.742 146.300  1.00110.20           O
ATOM    421  N   ALA A 126     181.611 224.581 145.268  1.00 55.46           N
ATOM    422  CA  ALA A 126     180.403 224.647 146.036  1.00 55.46           C
ATOM    423  CB  ALA A 126     180.588 225.311 147.409  1.00 55.46           C
ATOM    424  C   ALA A 126     179.440 225.488 145.252  1.00 55.46           C
ATOM    425  O   ALA A 126     179.847 226.243 144.371  1.00 55.46           O
ATOM    426  N   ILE A 127     178.129 225.372 145.555  1.00 65.81           N
ATOM    427  CA  ILE A 127     177.123 226.087 144.817  1.00 65.81           C
ATOM    428  CB  ILE A 127     176.315 225.169 143.947  1.00 65.81           C
ATOM    429  CG1 ILE A 127     175.559 224.144 144.809  1.00 65.81           C
ATOM    430  CG2 ILE A 127     177.277 224.509 142.943  1.00 65.81           C
ATOM    431  CD1 ILE A 127     174.535 223.324 144.025  1.00 65.81           C
ATOM    432  C   ILE A 127     176.191 226.751 145.788  1.00 65.81           C
ATOM    433  O   ILE A 127     176.049 226.309 146.927  1.00 65.81           O
ATOM    434  N   TYR A 128     175.579 227.887 145.385  1.00 81.32           N
ATOM    435  CA  TYR A 128     174.651 228.553 146.258  1.00 81.32           C
ATOM    436  CB  TYR A 128     175.349 229.363 147.366  1.00 81.32           C
ATOM    437  CG  TYR A 128     176.467 230.144 146.758  1.00 81.32           C
ATOM    438  CD1 TYR A 128     177.710 229.564 146.633  1.00 81.32           C
ATOM    439  CD2 TYR A 128     176.295 231.438 146.323  1.00 81.32           C
ATOM    440  CE1 TYR A 128     178.762 230.257 146.082  1.00 81.32           C
ATOM    441  CE2 TYR A 128     177.344 232.137 145.770  1.00 81.32           C
ATOM    442  CZ  TYR A 128     178.580 231.547 145.651  1.00 81.32           C
ATOM    443  OH  TYR A 128     179.658 232.261 145.085  1.00 81.32           O
ATOM    444  C   TYR A 128     173.749 229.458 145.475  1.00 81.32           C
ATOM    445  O   TYR A 128     174.039 229.793 144.332  1.00 81.32           O
ATOM    446  N   SER A 129     172.618 229.878 146.085  1.00 47.64           N
ATOM    447  CA  SER A 129     171.687 230.794 145.484  1.00 47.64           C
ATOM    448  CB  SER A 129     170.373 230.922 146.279  1.00 47.64           C
ATOM    449  OG  SER A 129     169.527 231.908 145.704  1.00 47.64           O
ATOM    450  C   SER A 129     172.343 232.137 145.491  1.00 47.64           C
ATOM    451  O   SER A 129     173.369 232.321 146.144  1.00 47.64           O
ATOM    452  N   PRO A 130     171.823 233.090 144.766  1.00140.92           N
ATOM    453  CA  PRO A 130     172.458 234.371 144.786  1.00140.92           C
ATOM    454  CD  PRO A 130     171.122 232.847 143.517  1.00140.92           C
ATOM    455  CB  PRO A 130     171.725 235.206 143.741  1.00140.92           C
ATOM    456  CG  PRO A 130     171.279 234.150 142.709  1.00140.92           C
ATOM    457  C   PRO A 130     172.527 234.949 146.160  1.00140.92           C
ATOM    458  O   PRO A 130     173.612 235.361 146.568  1.00140.92           O
ATOM    459  N   ASP A 131     171.392 235.004 146.884  1.00128.76           N
ATOM    460  CA  ASP A 131     171.397 235.538 148.216  1.00128.76           C
ATOM    461  CB  ASP A 131     169.976 235.692 148.767  1.00128.76           C
ATOM    462  CG  ASP A 131     169.260 236.624 147.815  1.00128.76           C
ATOM    463  OD1 ASP A 131     169.956 237.197 146.937  1.00128.76           O
ATOM    464  OD2 ASP A 131     168.016 236.767 147.939  1.00128.76           O
ATOM    465  C   ASP A 131     172.083 234.581 149.130  1.00128.76           C
ATOM    466  O   ASP A 131     173.075 234.904 149.783  1.00128.76           O
ATOM    467  N   GLY A 132     171.570 233.337 149.156  1.00 44.03           N
ATOM    468  CA  GLY A 132     172.095 232.356 150.055  1.00 44.03           C
ATOM    469  C   GLY A 132     173.482 232.035 149.620  1.00 44.03           C
ATOM    470  O   GLY A 132     173.708 231.519 148.527  1.00 44.03           O
ATOM    471  N   VAL A 133     174.445 232.295 150.516  1.00 59.15           N
ATOM    472  CA  VAL A 133     175.840 232.107 150.266  1.00 59.15           C
ATOM    473  CB  VAL A 133     176.691 232.681 151.361  1.00 59.15           C
ATOM    474  CG1 VAL A 133     176.478 234.205 151.384  1.00 59.15           C
ATOM    475  CG2 VAL A 133     176.327 231.989 152.685  1.00 59.15           C
ATOM    476  C   VAL A 133     176.167 230.657 150.125  1.00 59.15           C
ATOM    477  O   VAL A 133     177.111 230.311 149.419  1.00 59.15           O
ATOM    478  N   ARG A 134     175.467 229.761 150.847  1.00173.52           N
ATOM    479  CA  ARG A 134     175.803 228.380 150.660  1.00173.52           C
ATOM    480  CB  ARG A 134     176.865 227.875 151.652  1.00173.52           C
ATOM    481  CG  ARG A 134     177.191 226.388 151.498  1.00173.52           C
ATOM    482  CD  ARG A 134     177.679 226.007 150.099  1.00173.52           C
ATOM    483  NE  ARG A 134     178.778 226.941 149.732  1.00173.52           N
ATOM    484  CZ  ARG A 134     180.058 226.680 150.125  1.00173.52           C
ATOM    485  NH1 ARG A 134     180.329 225.579 150.886  1.00173.52           N
ATOM    486  NH2 ARG A 134     181.067 227.522 149.755  1.00173.52           N
ATOM    487  C   ARG A 134     174.581 227.536 150.827  1.00173.52           C
ATOM    488  O   ARG A 134     174.004 227.460 151.912  1.00173.52           O
ATOM    489  N   VAL A 135     174.162 226.864 149.737  1.00107.20           N
ATOM    490  CA  VAL A 135     173.058 225.959 149.838  1.00107.20           C
ATOM    491  CB  VAL A 135     172.432 225.633 148.504  1.00107.20           C
ATOM    492  CG1 VAL A 135     173.497 225.013 147.583  1.00107.20           C
ATOM    493  CG2 VAL A 135     171.210 224.727 148.735  1.00107.20           C
ATOM    494  C   VAL A 135     173.624 224.713 150.438  1.00107.20           C
ATOM    495  O   VAL A 135     174.603 224.155 149.942  1.00107.20           O
ATOM    496  N   ALA A 136     172.999 224.237 151.527  1.00 38.76           N
ATOM    497  CA  ALA A 136     173.512 223.121 152.263  1.00 38.76           C
ATOM    498  CB  ALA A 136     172.774 222.878 153.591  1.00 38.76           C
ATOM    499  C   ALA A 136     173.388 221.877 151.451  1.00 38.76           C
ATOM    500  O   ALA A 136     172.578 221.782 150.531  1.00 38.76           O
ATOM    501  N   ALA A 137     174.232 220.884 151.782  1.00 40.60           N
ATOM    502  CA  ALA A 137     174.222 219.620 151.115  1.00 40.60           C
ATOM    503  CB  ALA A 137     175.384 218.699 151.523  1.00 40.60           C
ATOM    504  C   ALA A 137     172.949 218.938 151.494  1.00 40.60           C
ATOM    505  O   ALA A 137     172.234 219.378 152.393  1.00 40.60           O
ATOM    506  N   SER A 138     172.623 217.845 150.782  1.00 85.67           N
ATOM    507  CA  SER A 138     171.430 217.109 151.072  1.00 85.67           C
ATOM    508  CB  SER A 138     171.375 216.624 152.529  1.00 85.67           C
ATOM    509  OG  SER A 138     172.494 215.796 152.801  1.00 85.67           O
ATOM    510  C   SER A 138     170.253 217.996 150.850  1.00 85.67           C
ATOM    511  O   SER A 138     169.238 217.883 151.536  1.00 85.67           O
ATOM    512  N   THR A 139     170.354 218.901 149.863  1.00117.40           N
ATOM    513  CA  THR A 139     169.234 219.743 149.581  1.00117.40           C
ATOM    514  CB  THR A 139     169.628 221.167 149.305  1.00117.40           C
ATOM    515  OG1 THR A 139     168.510 222.022 149.460  1.00117.40           O
ATOM    516  CG2 THR A 139     170.169 221.276 147.871  1.00117.40           C
ATOM    517  C   THR A 139     168.578 219.166 148.360  1.00117.40           C
ATOM    518  O   THR A 139     169.250 218.733 147.424  1.00117.40           O
ATOM    519  N   GLY A 140     167.231 219.117 148.349  1.00 28.26           N
ATOM    520  CA  GLY A 140     166.543 218.525 147.237  1.00 28.26           C
ATOM    521  C   GLY A 140     166.908 219.303 146.016  1.00 28.26           C
ATOM    522  O   GLY A 140     166.878 220.532 146.009  1.00 28.26           O
ATOM    523  N   ILE A 141     167.234 218.589 144.925  1.00 68.33           N
ATOM    524  CA  ILE A 141     167.658 219.250 143.729  1.00 68.33           C
ATOM    525  CB  ILE A 141     168.219 218.335 142.687  1.00 68.33           C
ATOM    526  CG1 ILE A 141     169.539 217.769 143.232  1.00 68.33           C
ATOM    527  CG2 ILE A 141     168.389 219.120 141.373  1.00 68.33           C
ATOM    528  CD1 ILE A 141     170.246 216.808 142.292  1.00 68.33           C
ATOM    529  C   ILE A 141     166.552 220.084 143.176  1.00 68.33           C
ATOM    530  O   ILE A 141     166.801 221.165 142.647  1.00 68.33           O
ATOM    531  N   ASP A 142     165.295 219.620 143.287  1.00 44.13           N
ATOM    532  CA  ASP A 142     164.202 220.381 142.754  1.00 44.13           C
ATOM    533  CB  ASP A 142     162.836 219.714 143.003  1.00 44.13           C
ATOM    534  CG  ASP A 142     161.772 220.395 142.145  1.00 44.13           C
ATOM    535  OD1 ASP A 142     162.028 221.510 141.620  1.00 44.13           O
ATOM    536  OD2 ASP A 142     160.675 219.792 142.005  1.00 44.13           O
ATOM    537  C   ASP A 142     164.194 221.723 143.427  1.00 44.13           C
ATOM    538  O   ASP A 142     163.904 222.739 142.796  1.00 44.13           O
ATOM    539  N   LEU A 143     164.523 221.775 144.733  1.00 85.74           N
ATOM    540  CA  LEU A 143     164.496 223.032 145.430  1.00 85.74           C
ATOM    541  CB  LEU A 143     164.926 222.911 146.904  1.00 85.74           C
ATOM    542  CG  LEU A 143     163.961 222.103 147.790  1.00 85.74           C
ATOM    543  CD1 LEU A 143     163.867 220.638 147.335  1.00 85.74           C
ATOM    544  CD2 LEU A 143     164.330 222.238 149.277  1.00 85.74           C
ATOM    545  C   LEU A 143     165.470 223.971 144.785  1.00 85.74           C
ATOM    546  O   LEU A 143     165.130 225.105 144.454  1.00 85.74           O
ATOM    547  N   LEU A 144     166.712 223.507 144.572  1.00125.19           N
ATOM    548  CA  LEU A 144     167.756 224.309 144.002  1.00125.19           C
ATOM    549  CB  LEU A 144     169.099 223.548 144.025  1.00125.19           C
ATOM    550  CG  LEU A 144     170.346 224.325 143.559  1.00125.19           C
ATOM    551  CD1 LEU A 144     170.302 224.660 142.065  1.00125.19           C
ATOM    552  CD2 LEU A 144     170.603 225.551 144.446  1.00125.19           C
ATOM    553  C   LEU A 144     167.405 224.638 142.577  1.00125.19           C
ATOM    554  O   LEU A 144     167.574 225.768 142.126  1.00125.19           O
ATOM    555  N   LEU A 145     166.844 223.658 141.848  1.00122.45           N
ATOM    556  CA  LEU A 145     166.615 223.738 140.429  1.00122.45           C
ATOM    557  CB  LEU A 145     166.064 222.403 139.872  1.00122.45           C
ATOM    558  CG  LEU A 145     165.839 222.292 138.344  1.00122.45           C
ATOM    559  CD1 LEU A 145     165.509 220.840 137.964  1.00122.45           C
ATOM    560  CD2 LEU A 145     164.749 223.241 137.814  1.00122.45           C
ATOM    561  C   LEU A 145     165.676 224.855 140.078  1.00122.45           C
ATOM    562  O   LEU A 145     165.818 225.478 139.027  1.00122.45           O
ATOM    563  N   LEU A 146     164.696 225.149 140.945  1.00149.88           N
ATOM    564  CA  LEU A 146     163.646 226.083 140.638  1.00149.88           C
ATOM    565  CB  LEU A 146     162.560 226.151 141.732  1.00149.88           C
ATOM    566  CG  LEU A 146     163.044 226.586 143.130  1.00149.88           C
ATOM    567  CD1 LEU A 146     163.431 228.073 143.172  1.00149.88           C
ATOM    568  CD2 LEU A 146     162.016 226.210 144.210  1.00149.88           C
ATOM    569  C   LEU A 146     164.167 227.467 140.381  1.00149.88           C
ATOM    570  O   LEU A 146     163.490 228.257 139.729  1.00149.88           O
ATOM    571  N   ASP A 147     165.333 227.838 140.938  1.00 88.14           N
ATOM    572  CA  ASP A 147     165.816 229.182 140.759  1.00 88.14           C
ATOM    573  CB  ASP A 147     165.692 230.027 142.039  1.00 88.14           C
ATOM    574  CG  ASP A 147     166.496 229.371 143.159  1.00 88.14           C
ATOM    575  OD1 ASP A 147     166.821 228.157 143.058  1.00 88.14           O
ATOM    576  OD2 ASP A 147     166.796 230.093 144.146  1.00 88.14           O
ATOM    577  C   ASP A 147     167.258 229.179 140.342  1.00 88.14           C
ATOM    578  O   ASP A 147     167.965 228.183 140.482  1.00 88.14           O
ATOM    579  N   ASP A 148     167.735 230.324 139.806  1.00 44.11           N
ATOM    580  CA  ASP A 148     169.096 230.410 139.361  1.00 44.11           C
ATOM    581  CB  ASP A 148     169.416 231.690 138.572  1.00 44.11           C
ATOM    582  CG  ASP A 148     169.271 232.865 139.524  1.00 44.11           C
ATOM    583  OD1 ASP A 148     168.481 232.745 140.497  1.00 44.11           O
ATOM    584  OD2 ASP A 148     169.953 233.897 139.294  1.00 44.11           O
ATOM    585  C   ASP A 148     169.989 230.383 140.560  1.00 44.11           C
ATOM    586  O   ASP A 148     169.577 230.728 141.667  1.00 44.11           O
ATOM    587  N   PHE A 149     171.246 229.934 140.368  1.00 66.29           N
ATOM    588  CA  PHE A 149     172.147 229.850 141.477  1.00 66.29           C
ATOM    589  CB  PHE A 149     171.928 228.576 142.310  1.00 66.29           C
ATOM    590  CG  PHE A 149     172.115 227.408 141.402  1.00 66.29           C
ATOM    591  CD1 PHE A 149     171.151 227.084 140.475  1.00 66.29           C
ATOM    592  CD2 PHE A 149     173.244 226.626 141.487  1.00 66.29           C
ATOM    593  CE1 PHE A 149     171.317 226.005 139.638  1.00 66.29           C
ATOM    594  CE2 PHE A 149     173.415 225.546 140.654  1.00 66.29           C
ATOM    595  CZ  PHE A 149     172.452 225.235 139.725  1.00 66.29           C
ATOM    596  C   PHE A 149     173.548 229.831 140.954  1.00 66.29           C
ATOM    597  O   PHE A 149     173.798 229.484 139.801  1.00 66.29           O
ATOM    598  N   LYS A 150     174.504 230.227 141.814  1.00126.03           N
ATOM    599  CA  LYS A 150     175.895 230.253 141.481  1.00126.03           C
ATOM    600  CB  LYS A 150     176.717 231.180 142.394  1.00126.03           C
ATOM    601  CG  LYS A 150     176.334 232.653 142.241  1.00126.03           C
ATOM    602  CD  LYS A 150     176.596 233.201 140.837  1.00126.03           C
ATOM    603  CE  LYS A 150     175.923 234.547 140.569  1.00126.03           C
ATOM    604  NZ  LYS A 150     174.470 234.345 140.361  1.00126.03           N
ATOM    605  C   LYS A 150     176.457 228.866 141.600  1.00126.03           C
ATOM    606  O   LYS A 150     176.089 228.085 142.474  1.00126.03           O
ATOM    607  N   LEU A 151     177.365 228.537 140.667  1.00 77.60           N
ATOM    608  CA  LEU A 151     178.096 227.313 140.555  1.00 77.60           C
ATOM    609  CB  LEU A 151     177.844 226.594 139.217  1.00 77.60           C
ATOM    610  CG  LEU A 151     178.696 225.329 139.000  1.00 77.60           C
ATOM    611  CD1 LEU A 151     178.399 224.253 140.056  1.00 77.60           C
ATOM    612  CD2 LEU A 151     178.546 224.807 137.561  1.00 77.60           C
ATOM    613  C   LEU A 151     179.541 227.693 140.586  1.00 77.60           C
ATOM    614  O   LEU A 151     180.049 228.325 139.659  1.00 77.60           O
ATOM    615  N   VAL A 152     180.251 227.294 141.657  1.00 67.39           N
ATOM    616  CA  VAL A 152     181.610 227.722 141.776  1.00 67.39           C
ATOM    617  CB  VAL A 152     181.928 228.238 143.153  1.00 67.39           C
ATOM    618  CG1 VAL A 152     183.415 228.626 143.215  1.00 67.39           C
ATOM    619  CG2 VAL A 152     180.967 229.394 143.476  1.00 67.39           C
ATOM    620  C   VAL A 152     182.539 226.581 141.505  1.00 67.39           C
ATOM    621  O   VAL A 152     182.754 225.716 142.354  1.00 67.39           O
ATOM    622  N   ILE A 153     183.111 226.562 140.285  1.00172.40           N
ATOM    623  CA  ILE A 153     184.192 225.675 139.970  1.00172.40           C
ATOM    624  CB  ILE A 153     184.406 225.346 138.514  1.00172.40           C
ATOM    625  CG1 ILE A 153     184.580 226.595 137.649  1.00172.40           C
ATOM    626  CG2 ILE A 153     183.284 224.402 138.069  1.00172.40           C
ATOM    627  CD1 ILE A 153     185.008 226.283 136.217  1.00172.40           C
ATOM    628  C   ILE A 153     185.364 226.360 140.578  1.00172.40           C
ATOM    629  O   ILE A 153     185.198 227.504 140.997  1.00172.40           O
ATOM    630  N   ASN A 154     186.552 225.708 140.623  1.00117.07           N
ATOM    631  CA  ASN A 154     187.640 226.085 141.498  1.00117.07           C
ATOM    632  CB  ASN A 154     188.993 225.518 141.032  1.00117.07           C
ATOM    633  CG  ASN A 154     188.938 223.998 141.087  1.00117.07           C
ATOM    634  OD1 ASN A 154     188.280 223.418 141.949  1.00117.07           O
ATOM    635  ND2 ASN A 154     189.652 223.332 140.140  1.00117.07           N
ATOM    636  C   ASN A 154     187.822 227.571 141.587  1.00117.07           C
ATOM    637  O   ASN A 154     187.634 228.130 142.664  1.00117.07           O
ATOM    638  N   ASP A 155     188.249 228.257 140.520  1.00159.73           N
ATOM    639  CA  ASP A 155     188.315 229.693 140.574  1.00159.73           C
ATOM    640  CB  ASP A 155     189.537 230.234 139.818  1.00159.73           C
ATOM    641  CG  ASP A 155     189.429 229.765 138.377  1.00159.73           C
ATOM    642  OD1 ASP A 155     189.351 228.526 138.159  1.00159.73           O
ATOM    643  OD2 ASP A 155     189.411 230.641 137.474  1.00159.73           O
ATOM    644  C   ASP A 155     187.093 230.376 140.031  1.00159.73           C
ATOM    645  O   ASP A 155     186.614 231.363 140.588  1.00159.73           O
ATOM    646  N   LEU A 156     186.549 229.848 138.914  1.00 63.16           N
ATOM    647  CA  LEU A 156     185.548 230.570 138.181  1.00 63.16           C
ATOM    648  CB  LEU A 156     185.665 230.370 136.658  1.00 63.16           C
ATOM    649  CG  LEU A 156     184.610 231.133 135.836  1.00 63.16           C
ATOM    650  CD1 LEU A 156     184.703 232.648 136.072  1.00 63.16           C
ATOM    651  CD2 LEU A 156     184.713 230.772 134.344  1.00 63.16           C
ATOM    652  C   LEU A 156     184.190 230.149 138.616  1.00 63.16           C
ATOM    653  O   LEU A 156     183.921 228.970 138.823  1.00 63.16           O
ATOM    654  N   THR A 157     183.281 231.127 138.773  1.00 38.33           N
ATOM    655  CA  THR A 157     181.964 230.788 139.215  1.00 38.33           C
ATOM    656  CB  THR A 157     181.557 231.526 140.456  1.00 38.33           C
ATOM    657  OG1 THR A 157     181.504 232.921 140.200  1.00 38.33           O
ATOM    658  CG2 THR A 157     182.590 231.233 141.558  1.00 38.33           C
ATOM    659  C   THR A 157     180.995 231.155 138.137  1.00 38.33           C
ATOM    660  O   THR A 157     180.998 232.274 137.630  1.00 38.33           O
ATOM    661  N   TYR A 158     180.123 230.200 137.765  1.00 79.32           N
ATOM    662  CA  TYR A 158     179.133 230.427 136.753  1.00 79.32           C
ATOM    663  CB  TYR A 158     178.953 229.258 135.768  1.00 79.32           C
ATOM    664  CG  TYR A 158     180.206 229.021 135.003  1.00 79.32           C
ATOM    665  CD1 TYR A 158     180.498 229.771 133.888  1.00 79.32           C
ATOM    666  CD2 TYR A 158     181.080 228.035 135.398  1.00 79.32           C
ATOM    667  CE1 TYR A 158     181.653 229.542 133.179  1.00 79.32           C
ATOM    668  CE2 TYR A 158     182.235 227.802 134.693  1.00 79.32           C
ATOM    669  CZ  TYR A 158     182.523 228.558 133.582  1.00 79.32           C
ATOM    670  OH  TYR A 158     183.708 228.321 132.854  1.00 79.32           O
ATOM    671  C   TYR A 158     177.830 230.488 137.467  1.00 79.32           C
ATOM    672  O   TYR A 158     177.680 229.859 138.502  1.00 79.32           O
ATOM    673  N   HIS A 159     176.874 231.297 136.984  1.00 68.07           N
ATOM    674  CA  HIS A 159     175.550 231.296 137.539  1.00 68.07           C
ATOM    675  ND1 HIS A 159     174.847 234.227 136.011  1.00 68.07           N
ATOM    676  CG  HIS A 159     175.556 233.786 137.106  1.00 68.07           C
ATOM    677  CB  HIS A 159     175.114 232.687 138.026  1.00 68.07           C
ATOM    678  NE2 HIS A 159     176.706 235.445 136.100  1.00 68.07           N
ATOM    679  CD2 HIS A 159     176.688 234.540 137.145  1.00 68.07           C
ATOM    680  CE1 HIS A 159     175.580 235.220 135.446  1.00 68.07           C
ATOM    681  C   HIS A 159     174.667 230.875 136.405  1.00 68.07           C
ATOM    682  O   HIS A 159     174.834 231.356 135.287  1.00 68.07           O
ATOM    683  N   VAL A 160     173.696 229.970 136.654  1.00112.10           N
ATOM    684  CA  VAL A 160     172.955 229.441 135.543  1.00112.10           C
ATOM    685  CB  VAL A 160     173.134 227.954 135.393  1.00112.10           C
ATOM    686  CG1 VAL A 160     172.609 227.270 136.666  1.00112.10           C
ATOM    687  CG2 VAL A 160     172.444 227.490 134.098  1.00112.10           C
ATOM    688  C   VAL A 160     171.494 229.733 135.678  1.00112.10           C
ATOM    689  O   VAL A 160     170.951 229.824 136.779  1.00112.10           O
ATOM    690  N   ARG A 161     170.821 229.920 134.522  1.00174.55           N
ATOM    691  CA  ARG A 161     169.402 230.142 134.516  1.00174.55           C
ATOM    692  CB  ARG A 161     168.947 231.206 133.498  1.00174.55           C
ATOM    693  CG  ARG A 161     168.876 232.632 134.056  1.00174.55           C
ATOM    694  CD  ARG A 161     170.143 233.131 134.753  1.00174.55           C
ATOM    695  NE  ARG A 161     171.256 233.168 133.766  1.00174.55           N
ATOM    696  CZ  ARG A 161     172.332 233.968 134.021  1.00174.55           C
ATOM    697  NH1 ARG A 161     172.293 234.837 135.074  1.00174.55           N
ATOM    698  NH2 ARG A 161     173.453 233.878 133.248  1.00174.55           N
ATOM    699  C   ARG A 161     168.743 228.847 134.160  1.00174.55           C
ATOM    700  O   ARG A 161     168.790 228.389 133.020  1.00174.55           O
ATOM    701  N   PRO A 162     168.129 228.238 135.136  1.00 77.73           N
ATOM    702  CA  PRO A 162     167.435 226.996 134.931  1.00 77.73           C
ATOM    703  CD  PRO A 162     168.483 228.449 136.528  1.00 77.73           C
ATOM    704  CB  PRO A 162     167.246 226.381 136.320  1.00 77.73           C
ATOM    705  CG  PRO A 162     167.512 227.541 137.298  1.00 77.73           C
ATOM    706  C   PRO A 162     166.157 227.266 134.207  1.00 77.73           C
ATOM    707  O   PRO A 162     165.577 228.329 134.423  1.00 77.73           O
ATOM    708  N   PRO A 163     165.704 226.370 133.374  1.00 79.00           N
ATOM    709  CA  PRO A 163     164.483 226.614 132.661  1.00 79.00           C
ATOM    710  CD  PRO A 163     166.584 225.466 132.657  1.00 79.00           C
ATOM    711  CB  PRO A 163     164.515 225.705 131.430  1.00 79.00           C
ATOM    712  CG  PRO A 163     165.639 224.694 131.723  1.00 79.00           C
ATOM    713  C   PRO A 163     163.288 226.419 133.531  1.00 79.00           C
ATOM    714  O   PRO A 163     163.306 225.541 134.392  1.00 79.00           O
ATOM    715  N   LYS A 164     162.233 227.227 133.324  1.00 96.52           N
ATOM    716  CA  LYS A 164     161.049 227.021 134.100  1.00 96.52           C
ATOM    717  CB  LYS A 164     160.051 228.189 134.041  1.00 96.52           C
ATOM    718  CG  LYS A 164     160.410 229.306 135.021  1.00 96.52           C
ATOM    719  CD  LYS A 164     161.764 229.963 134.754  1.00 96.52           C
ATOM    720  CE  LYS A 164     162.235 230.838 135.916  1.00 96.52           C
ATOM    721  NZ  LYS A 164     163.652 231.221 135.731  1.00 96.52           N
ATOM    722  C   LYS A 164     160.403 225.795 133.557  1.00 96.52           C
ATOM    723  O   LYS A 164     160.231 225.647 132.348  1.00 96.52           O
ATOM    724  N   ARG A 165     160.009 224.883 134.461  1.00 98.15           N
ATOM    725  CA  ARG A 165     159.470 223.629 134.033  1.00 98.15           C
ATOM    726  CB  ARG A 165     159.182 222.660 135.194  1.00 98.15           C
ATOM    727  CG  ARG A 165     158.712 221.282 134.728  1.00 98.15           C
ATOM    728  CD  ARG A 165     159.809 220.491 134.015  1.00 98.15           C
ATOM    729  NE  ARG A 165     159.232 219.181 133.608  1.00 98.15           N
ATOM    730  CZ  ARG A 165     159.871 218.422 132.672  1.00 98.15           C
ATOM    731  NH1 ARG A 165     161.038 218.866 132.119  1.00 98.15           N
ATOM    732  NH2 ARG A 165     159.343 217.224 132.286  1.00 98.15           N
ATOM    733  C   ARG A 165     158.186 223.867 133.314  1.00 98.15           C
ATOM    734  O   ARG A 165     157.382 224.712 133.704  1.00 98.15           O
ATOM    735  N   ASP A 166     157.985 223.121 132.209  1.00114.50           N
ATOM    736  CA  ASP A 166     156.777 223.219 131.443  1.00114.50           C
ATOM    737  CB  ASP A 166     156.912 222.570 130.055  1.00114.50           C
ATOM    738  CG  ASP A 166     155.733 223.000 129.200  1.00114.50           C
ATOM    739  OD1 ASP A 166     155.005 223.934 129.629  1.00114.50           O
ATOM    740  OD2 ASP A 166     155.542 222.400 128.108  1.00114.50           O
ATOM    741  C   ASP A 166     155.724 222.471 132.209  1.00114.50           C
ATOM    742  O   ASP A 166     156.034 221.487 132.878  1.00114.50           O
ATOM    743  N   LEU A 167     154.447 222.914 132.146  1.00123.95           N
ATOM    744  CA  LEU A 167     153.434 222.219 132.900  1.00123.95           C
ATOM    745  CB  LEU A 167     152.636 223.125 133.856  1.00123.95           C
ATOM    746  CG  LEU A 167     153.454 223.671 135.040  1.00123.95           C
ATOM    747  CD1 LEU A 167     153.923 222.531 135.959  1.00123.95           C
ATOM    748  CD2 LEU A 167     154.602 224.575 134.566  1.00123.95           C
ATOM    749  C   LEU A 167     152.425 221.585 131.979  1.00123.95           C
ATOM    750  O   LEU A 167     151.461 222.230 131.570  1.00123.95           O
ATOM    751  N   LEU A 168     152.703 220.327 131.573  1.00211.05           N
ATOM    752  CA  LEU A 168     151.914 219.392 130.803  1.00211.05           C
ATOM    753  CB  LEU A 168     152.819 218.472 129.972  1.00211.05           C
ATOM    754  CG  LEU A 168     154.082 218.040 130.736  1.00211.05           C
ATOM    755  CD1 LEU A 168     153.769 217.011 131.831  1.00211.05           C
ATOM    756  CD2 LEU A 168     155.197 217.618 129.774  1.00211.05           C
ATOM    757  C   LEU A 168     150.951 218.575 131.635  1.00211.05           C
ATOM    758  O   LEU A 168     149.994 217.998 131.118  1.00211.05           O
ATOM    759  N   SER A 169     151.211 218.472 132.950  1.00 86.96           N
ATOM    760  CA  SER A 169     150.562 217.555 133.854  1.00 86.96           C
ATOM    761  CB  SER A 169     151.240 217.534 135.233  1.00 86.96           C
ATOM    762  OG  SER A 169     152.591 217.118 135.095  1.00 86.96           O
ATOM    763  C   SER A 169     149.099 217.817 134.079  1.00 86.96           C
ATOM    764  O   SER A 169     148.529 217.253 135.012  1.00 86.96           O
ATOM    765  N   HIS A 170     148.439 218.688 133.292  1.00 97.71           N
ATOM    766  CA  HIS A 170     147.055 218.937 133.596  1.00 97.71           C
ATOM    767  ND1 HIS A 170     147.937 219.733 130.541  1.00 97.71           N
ATOM    768  CG  HIS A 170     146.713 219.607 131.159  1.00 97.71           C
ATOM    769  CB  HIS A 170     146.449 219.952 132.601  1.00 97.71           C
ATOM    770  NE2 HIS A 170     146.544 218.898 129.021  1.00 97.71           N
ATOM    771  CD2 HIS A 170     145.873 219.097 130.215  1.00 97.71           C
ATOM    772  CE1 HIS A 170     147.780 219.294 129.265  1.00 97.71           C
ATOM    773  C   HIS A 170     146.233 217.665 133.573  1.00 97.71           C
ATOM    774  O   HIS A 170     145.907 217.136 134.635  1.00 97.71           O
ATOM    775  N   GLU A 171     145.825 217.186 132.372  1.00169.18           N
ATOM    776  CA  GLU A 171     145.101 215.961 132.128  1.00169.18           C
ATOM    777  CB  GLU A 171     144.162 216.079 130.921  1.00169.18           C
ATOM    778  CG  GLU A 171     143.726 214.718 130.381  1.00169.18           C
ATOM    779  CD  GLU A 171     142.817 214.058 131.403  1.00169.18           C
ATOM    780  OE1 GLU A 171     141.632 214.471 131.478  1.00169.18           O
ATOM    781  OE2 GLU A 171     143.287 213.135 132.120  1.00169.18           O
ATOM    782  C   GLU A 171     145.974 214.788 131.839  1.00169.18           C
ATOM    783  O   GLU A 171     145.758 213.681 132.332  1.00169.18           O
ATOM    784  N   ASN A 172     147.010 215.036 131.023  1.00 65.09           N
ATOM    785  CA  ASN A 172     147.789 213.990 130.441  1.00 65.09           C
ATOM    786  CB  ASN A 172     148.997 214.527 129.654  1.00 65.09           C
ATOM    787  CG  ASN A 172     148.500 215.426 128.530  1.00 65.09           C
ATOM    788  OD1 ASN A 172     147.354 215.328 128.095  1.00 65.09           O
ATOM    789  ND2 ASN A 172     149.390 216.334 128.046  1.00 65.09           N
ATOM    790  C   ASN A 172     148.342 213.145 131.530  1.00 65.09           C
ATOM    791  O   ASN A 172     148.339 211.919 131.446  1.00 65.09           O
ATOM    792  N   ALA A 173     148.823 213.798 132.595  1.00 45.78           N
ATOM    793  CA  ALA A 173     149.438 213.115 133.687  1.00 45.78           C
ATOM    794  CB  ALA A 173     149.944 214.076 134.774  1.00 45.78           C
ATOM    795  C   ALA A 173     148.459 212.191 134.329  1.00 45.78           C
ATOM    796  O   ALA A 173     148.829 211.092 134.725  1.00 45.78           O
ATOM    797  N   ALA A 174     147.187 212.592 134.477  1.00 40.44           N
ATOM    798  CA  ALA A 174     146.282 211.725 135.175  1.00 40.44           C
ATOM    799  CB  ALA A 174     144.879 212.338 135.325  1.00 40.44           C
ATOM    800  C   ALA A 174     146.130 210.437 134.428  1.00 40.44           C
ATOM    801  O   ALA A 174     146.266 209.354 134.995  1.00 40.44           O
ATOM    802  N   THR A 175     145.884 210.530 133.111  1.00 48.61           N
ATOM    803  CA  THR A 175     145.670 209.378 132.289  1.00 48.61           C
ATOM    804  CB  THR A 175     145.337 209.763 130.880  1.00 48.61           C
ATOM    805  OG1 THR A 175     144.148 210.538 130.847  1.00 48.61           O
ATOM    806  CG2 THR A 175     145.167 208.484 130.056  1.00 48.61           C
ATOM    807  C   THR A 175     146.935 208.592 132.246  1.00 48.61           C
ATOM    808  O   THR A 175     146.923 207.362 132.250  1.00 48.61           O
ATOM    809  N   LEU A 176     148.065 209.313 132.173  1.00 63.63           N
ATOM    810  CA  LEU A 176     149.372 208.739 132.070  1.00 63.63           C
ATOM    811  CB  LEU A 176     150.464 209.778 131.766  1.00 63.63           C
ATOM    812  CG  LEU A 176     151.868 209.150 131.657  1.00 63.63           C
ATOM    813  CD1 LEU A 176     151.969 208.213 130.441  1.00 63.63           C
ATOM    814  CD2 LEU A 176     152.969 210.220 131.688  1.00 63.63           C
ATOM    815  C   LEU A 176     149.771 208.054 133.343  1.00 63.63           C
ATOM    816  O   LEU A 176     150.501 207.066 133.328  1.00 63.63           O
ATOM    817  N   ASN A 177     149.299 208.571 134.486  1.00 63.81           N
ATOM    818  CA  ASN A 177     149.690 208.135 135.794  1.00 63.81           C
ATOM    819  CB  ASN A 177     148.948 208.880 136.919  1.00 63.81           C
ATOM    820  CG  ASN A 177     149.678 208.633 138.233  1.00 63.81           C
ATOM    821  OD1 ASN A 177     150.560 207.781 138.320  1.00 63.81           O
ATOM    822  ND2 ASN A 177     149.297 209.400 139.290  1.00 63.81           N
ATOM    823  C   ASN A 177     149.373 206.686 135.914  1.00 63.81           C
ATOM    824  O   ASN A 177     150.065 205.962 136.623  1.00 63.81           O
ATOM    825  N   ASP A 178     148.278 206.237 135.276  1.00 83.42           N
ATOM    826  CA  ASP A 178     147.917 204.848 135.298  1.00 83.42           C
ATOM    827  CB  ASP A 178     146.560 204.571 134.636  1.00 83.42           C
ATOM    828  CG  ASP A 178     145.475 205.105 135.549  1.00 83.42           C
ATOM    829  OD1 ASP A 178     145.779 205.372 136.742  1.00 83.42           O
ATOM    830  OD2 ASP A 178     144.323 205.247 135.063  1.00 83.42           O
ATOM    831  C   ASP A 178     148.922 204.058 134.523  1.00 83.42           C
ATOM    832  O   ASP A 178     149.334 202.973 134.929  1.00 83.42           O
ATOM    833  N   VAL A 179     149.360 204.597 133.375  1.00 42.83           N
ATOM    834  CA  VAL A 179     150.251 203.865 132.524  1.00 42.83           C
ATOM    835  CB  VAL A 179     150.625 204.619 131.281  1.00 42.83           C
ATOM    836  CG1 VAL A 179     151.634 203.776 130.481  1.00 42.83           C
ATOM    837  CG2 VAL A 179     149.338 204.954 130.506  1.00 42.83           C
ATOM    838  C   VAL A 179     151.512 203.569 133.275  1.00 42.83           C
ATOM    839  O   VAL A 179     152.053 202.467 133.189  1.00 42.83           O
ATOM    840  N   LYS A 180     152.014 204.547 134.049  1.00 48.32           N
ATOM    841  CA  LYS A 180     153.239 204.333 134.764  1.00 48.32           C
ATOM    842  CB  LYS A 180     153.690 205.559 135.572  1.00 48.32           C
ATOM    843  CG  LYS A 180     154.182 206.706 134.689  1.00 48.32           C
ATOM    844  CD  LYS A 180     154.384 208.020 135.443  1.00 48.32           C
ATOM    845  CE  LYS A 180     154.984 209.133 134.582  1.00 48.32           C
ATOM    846  NZ  LYS A 180     154.929 210.419 135.311  1.00 48.32           N
ATOM    847  C   LYS A 180     153.069 203.190 135.716  1.00 48.32           C
ATOM    848  O   LYS A 180     153.930 202.317 135.814  1.00 48.32           O
ATOM    849  N   THR A 181     151.924 203.131 136.413  1.00 65.43           N
ATOM    850  CA  THR A 181     151.739 202.109 137.400  1.00 65.43           C
ATOM    851  CB  THR A 181     150.453 202.231 138.174  1.00 65.43           C
ATOM    852  OG1 THR A 181     149.329 202.045 137.329  1.00 65.43           O
ATOM    853  CG2 THR A 181     150.403 203.627 138.818  1.00 65.43           C
ATOM    854  C   THR A 181     151.768 200.768 136.733  1.00 65.43           C
ATOM    855  O   THR A 181     152.064 199.769 137.384  1.00 65.43           O
ATOM    856  N   LEU A 182     151.336 200.677 135.460  1.00 78.64           N
ATOM    857  CA  LEU A 182     151.370 199.413 134.770  1.00 78.64           C
ATOM    858  CB  LEU A 182     150.546 199.423 133.475  1.00 78.64           C
ATOM    859  CG  LEU A 182     150.588 198.068 132.749  1.00 78.64           C
ATOM    860  CD1 LEU A 182     149.814 196.996 133.528  1.00 78.64           C
ATOM    861  CD2 LEU A 182     150.157 198.201 131.279  1.00 78.64           C
ATOM    862  C   LEU A 182     152.760 198.996 134.366  1.00 78.64           C
ATOM    863  O   LEU A 182     153.205 197.889 134.670  1.00 78.64           O
ATOM    864  N   VAL A 183     153.496 199.893 133.678  1.00100.54           N
ATOM    865  CA  VAL A 183     154.790 199.548 133.152  1.00100.54           C
ATOM    866  CB  VAL A 183     155.418 200.649 132.345  1.00100.54           C
ATOM    867  CG1 VAL A 183     155.645 201.872 133.251  1.00100.54           C
ATOM    868  CG2 VAL A 183     156.704 200.104 131.700  1.00100.54           C
ATOM    869  C   VAL A 183     155.682 199.238 134.300  1.00100.54           C
ATOM    870  O   VAL A 183     156.481 198.306 134.250  1.00100.54           O
ATOM    871  N   GLN A 184     155.558 200.019 135.383  1.00 89.80           N
ATOM    872  CA  GLN A 184     156.367 199.769 136.533  1.00 89.80           C
ATOM    873  CB  GLN A 184     156.104 200.777 137.670  1.00 89.80           C
ATOM    874  CG  GLN A 184     157.213 200.846 138.727  1.00 89.80           C
ATOM    875  CD  GLN A 184     157.069 199.701 139.717  1.00 89.80           C
ATOM    876  OE1 GLN A 184     156.089 198.959 139.699  1.00 89.80           O
ATOM    877  NE2 GLN A 184     158.077 199.560 140.620  1.00 89.80           N
ATOM    878  C   GLN A 184     156.038 198.397 137.012  1.00 89.80           C
ATOM    879  O   GLN A 184     156.930 197.624 137.350  1.00 89.80           O
ATOM    880  N   GLN A 185     154.739 198.048 137.023  1.00 48.92           N
ATOM    881  CA  GLN A 185     154.336 196.756 137.491  1.00 48.92           C
ATOM    882  CB  GLN A 185     152.807 196.578 137.517  1.00 48.92           C
ATOM    883  CG  GLN A 185     152.349 195.185 137.960  1.00 48.92           C
ATOM    884  CD  GLN A 185     152.843 194.924 139.377  1.00 48.92           C
ATOM    885  OE1 GLN A 185     154.045 194.840 139.623  1.00 48.92           O
ATOM    886  NE2 GLN A 185     151.889 194.778 140.335  1.00 48.92           N
ATOM    887  C   GLN A 185     154.905 195.712 136.584  1.00 48.92           C
ATOM    888  O   GLN A 185     155.375 194.674 137.048  1.00 48.92           O
ATOM    889  N   LEU A 186     154.866 195.950 135.260  1.00 65.74           N
ATOM    890  CA  LEU A 186     155.407 194.982 134.346  1.00 65.74           C
ATOM    891  CB  LEU A 186     155.215 195.370 132.870  1.00 65.74           C
ATOM    892  CG  LEU A 186     153.760 195.263 132.379  1.00 65.74           C
ATOM    893  CD1 LEU A 186     153.637 195.668 130.901  1.00 65.74           C
ATOM    894  CD2 LEU A 186     153.199 193.857 132.639  1.00 65.74           C
ATOM    895  C   LEU A 186     156.877 194.840 134.577  1.00 65.74           C
ATOM    896  O   LEU A 186     157.378 193.745 134.821  1.00 65.74           O
ATOM    897  N   TYR A 187     157.602 195.966 134.600  1.00 84.20           N
ATOM    898  CA  TYR A 187     159.027 195.936 134.726  1.00 84.20           C
ATOM    899  CB  TYR A 187     159.654 197.339 134.751  1.00 84.20           C
ATOM    900  CG  TYR A 187     161.118 197.151 134.941  1.00 84.20           C
ATOM    901  CD1 TYR A 187     161.901 196.750 133.886  1.00 84.20           C
ATOM    902  CD2 TYR A 187     161.707 197.379 136.163  1.00 84.20           C
ATOM    903  CE1 TYR A 187     163.252 196.571 134.045  1.00 84.20           C
ATOM    904  CE2 TYR A 187     163.061 197.201 136.330  1.00 84.20           C
ATOM    905  CZ  TYR A 187     163.832 196.795 135.267  1.00 84.20           C
ATOM    906  OH  TYR A 187     165.221 196.605 135.416  1.00 84.20           O
ATOM    907  C   TYR A 187     159.366 195.267 136.013  1.00 84.20           C
ATOM    908  O   TYR A 187     160.363 194.555 136.118  1.00 84.20           O
ATOM    909  N   THR A 188     158.537 195.482 137.042  1.00 57.51           N
ATOM    910  CA  THR A 188     158.819 194.903 138.322  1.00 57.51           C
ATOM    911  CB  THR A 188     157.767 195.183 139.357  1.00 57.51           C
ATOM    912  OG1 THR A 188     157.653 196.579 139.587  1.00 57.51           O
ATOM    913  CG2 THR A 188     158.153 194.462 140.660  1.00 57.51           C
ATOM    914  C   THR A 188     158.902 193.418 138.174  1.00 57.51           C
ATOM    915  O   THR A 188     159.707 192.771 138.842  1.00 57.51           O
ATOM    916  N   THR A 189     158.055 192.829 137.312  1.00129.55           N
ATOM    917  CA  THR A 189     158.031 191.400 137.192  1.00129.55           C
ATOM    918  CB  THR A 189     156.856 190.897 136.407  1.00129.55           C
ATOM    919  OG1 THR A 189     156.616 189.535 136.717  1.00129.55           O
ATOM    920  CG2 THR A 189     157.166 191.018 134.911  1.00129.55           C
ATOM    921  C   THR A 189     159.293 190.871 136.564  1.00129.55           C
ATOM    922  O   THR A 189     159.776 189.809 136.953  1.00129.55           O
ATOM    923  N   LEU A 190     159.858 191.579 135.565  1.00 73.48           N
ATOM    924  CA  LEU A 190     160.997 191.056 134.853  1.00 73.48           C
ATOM    925  CB  LEU A 190     161.391 191.920 133.643  1.00 73.48           C
ATOM    926  CG  LEU A 190     160.304 191.969 132.554  1.00 73.48           C
ATOM    927  CD1 LEU A 190     160.773 192.771 131.332  1.00 73.48           C
ATOM    928  CD2 LEU A 190     159.813 190.558 132.192  1.00 73.48           C
ATOM    929  C   LEU A 190     162.198 190.946 135.739  1.00 73.48           C
ATOM    930  O   LEU A 190     162.939 189.967 135.691  1.00 73.48           O
ATOM    931  N   CYS A 191     162.428 192.002 136.526  1.00149.07           N
ATOM    932  CA  CYS A 191     163.520 192.238 137.422  1.00149.07           C
ATOM    933  CB  CYS A 191     163.608 193.743 137.722  1.00149.07           C
ATOM    934  SG  CYS A 191     165.097 194.220 138.629  1.00149.07           S
ATOM    935  C   CYS A 191     163.439 191.501 138.734  1.00149.07           C
ATOM    936  O   CYS A 191     164.428 191.464 139.459  1.00149.07           O
ATOM    937  N   ILE A 192     162.249 191.035 139.156  1.00121.97           N
ATOM    938  CA  ILE A 192     162.082 190.470 140.475  1.00121.97           C
ATOM    939  CB  ILE A 192     160.635 190.411 140.881  1.00121.97           C
ATOM    940  CG1 ILE A 192     160.511 190.081 142.377  1.00121.97           C
ATOM    941  CG2 ILE A 192     159.903 189.429 139.950  1.00121.97           C
ATOM    942  CD1 ILE A 192     161.006 191.205 143.286  1.00121.97           C
ATOM    943  C   ILE A 192     162.679 189.104 140.713  1.00121.97           C
ATOM    944  O   ILE A 192     163.444 188.930 141.661  1.00121.97           O
ATOM    945  N   GLU A 193     162.393 188.100 139.854  1.00 98.34           N
ATOM    946  CA  GLU A 193     162.794 186.751 140.168  1.00 98.34           C
ATOM    947  CB  GLU A 193     162.362 185.700 139.132  1.00 98.34           C
ATOM    948  CG  GLU A 193     160.871 185.377 139.203  1.00 98.34           C
ATOM    949  CD  GLU A 193     160.612 184.116 138.392  1.00 98.34           C
ATOM    950  OE1 GLU A 193     160.972 184.098 137.186  1.00 98.34           O
ATOM    951  OE2 GLU A 193     160.055 183.149 138.976  1.00 98.34           O
ATOM    952  C   GLU A 193     164.270 186.691 140.283  1.00 98.34           C
ATOM    953  O   GLU A 193     164.808 185.965 141.116  1.00 98.34           O
ATOM    954  N   GLN A 194     164.965 187.421 139.406  1.00 69.71           N
ATOM    955  CA  GLN A 194     166.385 187.495 139.505  1.00 69.71           C
ATOM    956  CB  GLN A 194     167.027 188.251 138.333  1.00 69.71           C
ATOM    957  CG  GLN A 194     168.544 188.362 138.471  1.00 69.71           C
ATOM    958  CD  GLN A 194     169.098 186.948 138.533  1.00 69.71           C
ATOM    959  OE1 GLN A 194     168.867 186.138 137.637  1.00 69.71           O
ATOM    960  NE2 GLN A 194     169.840 186.636 139.629  1.00 69.71           N
ATOM    961  C   GLN A 194     166.740 188.237 140.752  1.00 69.71           C
ATOM    962  O   GLN A 194     167.682 187.888 141.459  1.00 69.71           O
ATOM    963  N   HIS A 195     165.971 189.290 141.062  1.00 60.28           N
ATOM    964  CA  HIS A 195     166.266 190.135 142.182  1.00 60.28           C
ATOM    965  ND1 HIS A 195     165.315 192.068 144.731  1.00 60.28           N
ATOM    966  CG  HIS A 195     165.660 192.264 143.413  1.00 60.28           C
ATOM    967  CB  HIS A 195     165.295 191.322 142.303  1.00 60.28           C
ATOM    968  NE2 HIS A 195     166.465 193.969 144.652  1.00 60.28           N
ATOM    969  CD2 HIS A 195     166.362 193.430 143.382  1.00 60.28           C
ATOM    970  CE1 HIS A 195     165.821 193.117 145.428  1.00 60.28           C
ATOM    971  C   HIS A 195     166.182 189.361 143.452  1.00 60.28           C
ATOM    972  O   HIS A 195     166.975 189.585 144.365  1.00 60.28           O
ATOM    973  N   GLN A 196     165.201 188.450 143.558  1.00 72.93           N
ATOM    974  CA  GLN A 196     165.022 187.722 144.775  1.00 72.93           C
ATOM    975  CB  GLN A 196     163.825 186.758 144.712  1.00 72.93           C
ATOM    976  CG  GLN A 196     162.488 187.445 144.431  1.00 72.93           C
ATOM    977  CD  GLN A 196     162.127 188.315 145.627  1.00 72.93           C
ATOM    978  OE1 GLN A 196     162.943 188.536 146.520  1.00 72.93           O
ATOM    979  NE2 GLN A 196     160.869 188.831 145.643  1.00 72.93           N
ATOM    980  C   GLN A 196     166.228 186.886 145.037  1.00 72.93           C
ATOM    981  O   GLN A 196     166.806 186.988 146.105  1.00 72.93           O
ATOM    982  N   LEU A 197     166.706 186.093 144.064  1.00 63.23           N
ATOM    983  CA  LEU A 197     167.810 185.215 144.342  1.00 63.23           C
ATOM    984  CB  LEU A 197     168.209 184.379 143.113  1.00 63.23           C
ATOM    985  CG  LEU A 197     167.118 183.386 142.667  1.00 63.23           C
ATOM    986  CD1 LEU A 197     167.572 182.580 141.439  1.00 63.23           C
ATOM    987  CD2 LEU A 197     166.675 182.477 143.826  1.00 63.23           C
ATOM    988  C   LEU A 197     168.992 186.037 144.744  1.00 63.23           C
ATOM    989  O   LEU A 197     169.706 185.702 145.688  1.00 63.23           O
ATOM    990  N   ASN A 198     169.219 187.157 144.040  1.00 78.77           N
ATOM    991  CA  ASN A 198     170.344 187.992 144.338  1.00 78.77           C
ATOM    992  CB  ASN A 198     170.419 189.241 143.444  1.00 78.77           C
ATOM    993  CG  ASN A 198     170.748 188.799 142.030  1.00 78.77           C
ATOM    994  OD1 ASN A 198     171.615 187.954 141.817  1.00 78.77           O
ATOM    995  ND2 ASN A 198     170.035 189.384 141.031  1.00 78.77           N
ATOM    996  C   ASN A 198     170.220 188.488 145.746  1.00 78.77           C
ATOM    997  O   ASN A 198     171.190 188.470 146.501  1.00 78.77           O
ATOM    998  N   LYS A 199     169.016 188.954 146.128  1.00121.65           N
ATOM    999  CA  LYS A 199     168.769 189.492 147.438  1.00121.65           C
ATOM   1000  CB  LYS A 199     167.349 190.068 147.567  1.00121.65           C
ATOM   1001  CG  LYS A 199     167.141 190.951 148.799  1.00121.65           C
ATOM   1002  CD  LYS A 199     167.893 192.280 148.699  1.00121.65           C
ATOM   1003  CE  LYS A 199     167.481 193.321 149.742  1.00121.65           C
ATOM   1004  NZ  LYS A 199     168.315 193.187 150.956  1.00121.65           N
ATOM   1005  C   LYS A 199     168.888 188.402 148.457  1.00121.65           C
ATOM   1006  O   LYS A 199     169.417 188.598 149.549  1.00121.65           O
ATOM   1007  N   GLU A 200     168.380 187.214 148.104  1.00 92.16           N
ATOM   1008  CA  GLU A 200     168.308 186.062 148.943  1.00 92.16           C
ATOM   1009  CB  GLU A 200     167.634 184.874 148.231  1.00 92.16           C
ATOM   1010  CG  GLU A 200     167.353 183.673 149.135  1.00 92.16           C
ATOM   1011  CD  GLU A 200     168.585 182.783 149.127  1.00 92.16           C
ATOM   1012  OE1 GLU A 200     169.486 183.034 148.284  1.00 92.16           O
ATOM   1013  OE2 GLU A 200     168.636 181.839 149.958  1.00 92.16           O
ATOM   1014  C   GLU A 200     169.705 185.704 149.289  1.00 92.16           C
ATOM   1015  O   GLU A 200     170.037 185.480 150.449  1.00 92.16           O
ATOM   1016  N   ARG A 201     170.570 185.717 148.269  1.00134.50           N
ATOM   1017  CA  ARG A 201     171.951 185.386 148.398  1.00134.50           C
ATOM   1018  CB  ARG A 201     172.689 185.379 147.047  1.00134.50           C
ATOM   1019  CG  ARG A 201     172.156 184.337 146.060  1.00134.50           C
ATOM   1020  CD  ARG A 201     172.468 182.892 146.453  1.00134.50           C
ATOM   1021  NE  ARG A 201     171.893 182.006 145.401  1.00134.50           N
ATOM   1022  CZ  ARG A 201     171.989 180.650 145.523  1.00134.50           C
ATOM   1023  NH1 ARG A 201     172.577 180.102 146.626  1.00134.50           N
ATOM   1024  NH2 ARG A 201     171.495 179.841 144.541  1.00134.50           N
ATOM   1025  C   ARG A 201     172.618 186.406 149.270  1.00134.50           C
ATOM   1026  O   ARG A 201     173.652 186.105 149.855  1.00134.50           O
ATOM   1027  N   GLU A 202     172.143 187.672 149.274  1.00120.17           N
ATOM   1028  CA  GLU A 202     172.742 188.689 150.107  1.00120.17           C
ATOM   1029  CB  GLU A 202     172.360 190.124 149.697  1.00120.17           C
ATOM   1030  CG  GLU A 202     173.228 191.217 150.345  1.00120.17           C
ATOM   1031  CD  GLU A 202     172.802 191.468 151.793  1.00120.17           C
ATOM   1032  OE1 GLU A 202     171.573 191.441 152.069  1.00120.17           O
ATOM   1033  OE2 GLU A 202     173.706 191.690 152.641  1.00120.17           O
ATOM   1034  C   GLU A 202     172.373 188.565 151.565  1.00120.17           C
ATOM   1035  O   GLU A 202     173.244 188.605 152.434  1.00120.17           O
ATOM   1036  N   LEU A 203     171.069 188.404 151.877  1.00 72.41           N
ATOM   1037  CA  LEU A 203     170.653 188.402 153.254  1.00 72.41           C
ATOM   1038  CB  LEU A 203     169.129 188.296 153.418  1.00 72.41           C
ATOM   1039  CG  LEU A 203     168.400 189.556 152.912  1.00 72.41           C
ATOM   1040  CD1 LEU A 203     166.877 189.438 153.084  1.00 72.41           C
ATOM   1041  CD2 LEU A 203     168.983 190.822 153.563  1.00 72.41           C
ATOM   1042  C   LEU A 203     171.296 187.239 153.898  1.00 72.41           C
ATOM   1043  O   LEU A 203     171.802 187.306 155.017  1.00 72.41           O
ATOM   1044  N   ILE A 204     171.357 186.146 153.140  1.00102.34           N
ATOM   1045  CA  ILE A 204     171.889 184.930 153.639  1.00102.34           C
ATOM   1046  CB  ILE A 204     171.901 183.805 152.636  1.00102.34           C
ATOM   1047  CG1 ILE A 204     172.107 182.454 153.341  1.00102.34           C
ATOM   1048  CG2 ILE A 204     172.982 184.091 151.585  1.00102.34           C
ATOM   1049  CD1 ILE A 204     171.884 181.256 152.418  1.00102.34           C
ATOM   1050  C   ILE A 204     173.299 185.154 154.089  1.00102.34           C
ATOM   1051  O   ILE A 204     173.764 184.462 154.988  1.00102.34           O
ATOM   1052  N   GLU A 205     174.073 186.032 153.424  1.00133.73           N
ATOM   1053  CA  GLU A 205     175.418 186.210 153.899  1.00133.73           C
ATOM   1054  CB  GLU A 205     176.353 186.905 152.889  1.00133.73           C
ATOM   1055  CG  GLU A 205     176.134 188.407 152.723  1.00133.73           C
ATOM   1056  CD  GLU A 205     176.978 189.115 153.777  1.00133.73           C
ATOM   1057  OE1 GLU A 205     178.137 188.674 154.000  1.00133.73           O
ATOM   1058  OE2 GLU A 205     176.474 190.104 154.372  1.00133.73           O
ATOM   1059  C   GLU A 205     175.436 186.986 155.186  1.00133.73           C
ATOM   1060  O   GLU A 205     176.083 186.590 156.152  1.00133.73           O
ATOM   1061  N   ARG A 206     174.684 188.101 155.230  1.00183.57           N
ATOM   1062  CA  ARG A 206     174.633 189.032 156.327  1.00183.57           C
ATOM   1063  CB  ARG A 206     173.686 190.179 155.960  1.00183.57           C
ATOM   1064  CG  ARG A 206     173.399 191.167 157.076  1.00183.57           C
ATOM   1065  CD  ARG A 206     172.293 192.157 156.711  1.00183.57           C
ATOM   1066  NE  ARG A 206     172.027 192.965 157.931  1.00183.57           N
ATOM   1067  CZ  ARG A 206     171.221 192.459 158.909  1.00183.57           C
ATOM   1068  NH1 ARG A 206     170.657 191.226 158.751  1.00183.57           N
ATOM   1069  NH2 ARG A 206     170.987 193.176 160.047  1.00183.57           N
ATOM   1070  C   ARG A 206     174.096 188.360 157.547  1.00183.57           C
ATOM   1071  O   ARG A 206     174.633 188.510 158.647  1.00183.57           O
ATOM   1072  N   LEU A 207     173.008 187.590 157.383  1.00131.46           N
ATOM   1073  CA  LEU A 207     172.508 186.904 158.527  1.00131.46           C
ATOM   1074  CB  LEU A 207     171.342 185.932 158.283  1.00131.46           C
ATOM   1075  CG  LEU A 207     169.937 186.529 158.139  1.00131.46           C
ATOM   1076  CD1 LEU A 207     169.727 187.260 156.808  1.00131.46           C
ATOM   1077  CD2 LEU A 207     168.897 185.434 158.404  1.00131.46           C
ATOM   1078  C   LEU A 207     173.590 185.999 158.998  1.00131.46           C
ATOM   1079  O   LEU A 207     173.862 185.912 160.191  1.00131.46           O
ATOM   1080  N   GLU A 208     174.256 185.315 158.055  1.00108.89           N
ATOM   1081  CA  GLU A 208     175.265 184.366 158.413  1.00108.89           C
ATOM   1082  CB  GLU A 208     175.905 183.670 157.199  1.00108.89           C
ATOM   1083  CG  GLU A 208     177.085 182.775 157.577  1.00108.89           C
ATOM   1084  CD  GLU A 208     176.592 181.739 158.576  1.00108.89           C
ATOM   1085  OE1 GLU A 208     175.547 181.091 158.301  1.00108.89           O
ATOM   1086  OE2 GLU A 208     177.254 181.592 159.637  1.00108.89           O
ATOM   1087  C   GLU A 208     176.337 185.075 159.147  1.00108.89           C
ATOM   1088  O   GLU A 208     176.856 184.571 160.141  1.00108.89           O
ATOM   1089  N   ASP A 209     176.687 186.281 158.679  1.00 48.94           N
ATOM   1090  CA  ASP A 209     177.730 187.010 159.316  1.00 48.94           C
ATOM   1091  CB  ASP A 209     177.976 188.382 158.667  1.00 48.94           C
ATOM   1092  CG  ASP A 209     179.163 189.030 159.367  1.00 48.94           C
ATOM   1093  OD1 ASP A 209     180.004 188.280 159.930  1.00 48.94           O
ATOM   1094  OD2 ASP A 209     179.237 190.287 159.356  1.00 48.94           O
ATOM   1095  C   ASP A 209     177.318 187.259 160.732  1.00 48.94           C
ATOM   1096  O   ASP A 209     178.094 187.027 161.656  1.00 48.94           O
ATOM   1097  N   LEU A 210     176.069 187.717 160.947  1.00 69.49           N
ATOM   1098  CA  LEU A 210     175.647 188.007 162.284  1.00 69.49           C
ATOM   1099  CB  LEU A 210     174.222 188.574 162.367  1.00 69.49           C
ATOM   1100  CG  LEU A 210     174.003 189.881 161.584  1.00 69.49           C
ATOM   1101  CD1 LEU A 210     172.648 190.498 161.947  1.00 69.49           C
ATOM   1102  CD2 LEU A 210     175.170 190.865 161.747  1.00 69.49           C
ATOM   1103  C   LEU A 210     175.639 186.736 163.077  1.00 69.49           C
ATOM   1104  O   LEU A 210     176.172 186.680 164.184  1.00 69.49           O
ATOM   1105  N   LYS A 211     175.090 185.656 162.494  1.00101.78           N
ATOM   1106  CA  LYS A 211     174.877 184.430 163.209  1.00101.78           C
ATOM   1107  CB  LYS A 211     174.184 183.368 162.342  1.00101.78           C
ATOM   1108  CG  LYS A 211     173.677 182.173 163.144  1.00101.78           C
ATOM   1109  CD  LYS A 211     172.584 181.390 162.420  1.00101.78           C
ATOM   1110  CE  LYS A 211     171.249 182.138 162.365  1.00101.78           C
ATOM   1111  NZ  LYS A 211     170.242 181.324 161.651  1.00101.78           N
ATOM   1112  C   LYS A 211     176.166 183.885 163.732  1.00101.78           C
ATOM   1113  O   LYS A 211     176.226 183.405 164.864  1.00101.78           O
ATOM   1114  N   GLU A 212     177.233 183.921 162.920  1.00121.74           N
ATOM   1115  CA  GLU A 212     178.504 183.453 163.391  1.00121.74           C
ATOM   1116  CB  GLU A 212     179.586 183.391 162.301  1.00121.74           C
ATOM   1117  CG  GLU A 212     179.524 182.113 161.471  1.00121.74           C
ATOM   1118  CD  GLU A 212     180.053 180.993 162.359  1.00121.74           C
ATOM   1119  OE1 GLU A 212     181.228 181.098 162.801  1.00121.74           O
ATOM   1120  OE2 GLU A 212     179.289 180.025 162.619  1.00121.74           O
ATOM   1121  C   GLU A 212     179.000 184.380 164.455  1.00121.74           C
ATOM   1122  O   GLU A 212     179.581 183.950 165.450  1.00121.74           O
ATOM   1123  N   GLN A 213     178.747 185.687 164.278  1.00 55.16           N
ATOM   1124  CA  GLN A 213     179.204 186.704 165.180  1.00 55.16           C
ATOM   1125  CB  GLN A 213     178.722 188.103 164.757  1.00 55.16           C
ATOM   1126  CG  GLN A 213     179.176 189.235 165.678  1.00 55.16           C
ATOM   1127  CD  GLN A 213     178.613 190.533 165.114  1.00 55.16           C
ATOM   1128  OE1 GLN A 213     177.970 190.541 164.066  1.00 55.16           O
ATOM   1129  NE2 GLN A 213     178.860 191.664 165.828  1.00 55.16           N
ATOM   1130  C   GLN A 213     178.622 186.404 166.524  1.00 55.16           C
ATOM   1131  O   GLN A 213     179.211 186.728 167.552  1.00 55.16           O
ATOM   1132  N   LEU A 214     177.419 185.810 166.531  1.00 75.59           N
ATOM   1133  CA  LEU A 214     176.687 185.477 167.719  1.00 75.59           C
ATOM   1134  CB  LEU A 214     175.266 184.980 167.410  1.00 75.59           C
ATOM   1135  CG  LEU A 214     174.472 184.605 168.673  1.00 75.59           C
ATOM   1136  CD1 LEU A 214     174.255 185.827 169.578  1.00 75.59           C
ATOM   1137  CD2 LEU A 214     173.163 183.888 168.311  1.00 75.59           C
ATOM   1138  C   LEU A 214     177.348 184.407 168.536  1.00 75.59           C
ATOM   1139  O   LEU A 214     177.342 184.478 169.764  1.00 75.59           O
ATOM   1140  N   ALA A 215     177.978 183.414 167.885  1.00 60.27           N
ATOM   1141  CA  ALA A 215     178.426 182.237 168.579  1.00 60.27           C
ATOM   1142  CB  ALA A 215     179.209 181.278 167.667  1.00 60.27           C
ATOM   1143  C   ALA A 215     179.319 182.582 169.740  1.00 60.27           C
ATOM   1144  O   ALA A 215     179.182 181.961 170.792  1.00 60.27           O
ATOM   1145  N   PRO A 216     180.235 183.503 169.636  1.00163.60           N
ATOM   1146  CA  PRO A 216     181.075 183.819 170.764  1.00163.60           C
ATOM   1147  CD  PRO A 216     180.867 183.817 168.368  1.00163.60           C
ATOM   1148  CB  PRO A 216     182.161 184.740 170.218  1.00163.60           C
ATOM   1149  CG  PRO A 216     182.269 184.330 168.737  1.00163.60           C
ATOM   1150  C   PRO A 216     180.312 184.391 171.920  1.00163.60           C
ATOM   1151  O   PRO A 216     180.615 184.064 173.066  1.00163.60           O
ATOM   1152  N   LEU A 217     179.318 185.250 171.635  1.00110.52           N
ATOM   1153  CA  LEU A 217     178.523 185.884 172.644  1.00110.52           C
ATOM   1154  CB  LEU A 217     177.619 187.010 172.111  1.00110.52           C
ATOM   1155  CG  LEU A 217     178.383 188.284 171.700  1.00110.52           C
ATOM   1156  CD1 LEU A 217     179.079 188.922 172.914  1.00110.52           C
ATOM   1157  CD2 LEU A 217     179.340 188.028 170.525  1.00110.52           C
ATOM   1158  C   LEU A 217     177.652 184.868 173.308  1.00110.52           C
ATOM   1159  O   LEU A 217     177.243 185.057 174.451  1.00110.52           O
ATOM   1160  N   GLU A 218     177.300 183.789 172.582  1.00106.12           N
ATOM   1161  CA  GLU A 218     176.364 182.812 173.063  1.00106.12           C
ATOM   1162  CB  GLU A 218     176.021 181.755 172.000  1.00106.12           C
ATOM   1163  CG  GLU A 218     174.837 180.872 172.392  1.00106.12           C
ATOM   1164  CD  GLU A 218     173.577 181.720 172.288  1.00106.12           C
ATOM   1165  OE1 GLU A 218     173.707 182.972 172.261  1.00106.12           O
ATOM   1166  OE2 GLU A 218     172.468 181.124 172.233  1.00106.12           O
ATOM   1167  C   GLU A 218     176.856 182.084 174.286  1.00106.12           C
ATOM   1168  O   GLU A 218     176.133 181.975 175.274  1.00106.12           O
ATOM   1169  N   LYS A 219     178.106 181.586 174.269  1.00149.15           N
ATOM   1170  CA  LYS A 219     178.612 180.773 175.343  1.00149.15           C
ATOM   1171  CB  LYS A 219     180.030 180.261 175.048  1.00149.15           C
ATOM   1172  CG  LYS A 219     180.145 179.596 173.674  1.00149.15           C
ATOM   1173  CD  LYS A 219     179.146 178.460 173.445  1.00149.15           C
ATOM   1174  CE  LYS A 219     179.601 177.113 174.005  1.00149.15           C
ATOM   1175  NZ  LYS A 219     179.454 177.100 175.476  1.00149.15           N
ATOM   1176  C   LYS A 219     178.681 181.586 176.596  1.00149.15           C
ATOM   1177  O   LYS A 219     178.313 181.132 177.679  1.00149.15           O
ATOM   1178  N   VAL A 220     179.143 182.837 176.460  1.00 82.97           N
ATOM   1179  CA  VAL A 220     179.333 183.720 177.570  1.00 82.97           C
ATOM   1180  CB  VAL A 220     179.839 185.061 177.148  1.00 82.97           C
ATOM   1181  CG1 VAL A 220     179.695 186.016 178.332  1.00 82.97           C
ATOM   1182  CG2 VAL A 220     181.290 184.913 176.677  1.00 82.97           C
ATOM   1183  C   VAL A 220     178.029 183.959 178.256  1.00 82.97           C
ATOM   1184  O   VAL A 220     177.992 184.179 179.464  1.00 82.97           O
ATOM   1185  N   ARG A 221     176.943 184.040 177.474  1.00252.55           N
ATOM   1186  CA  ARG A 221     175.617 184.254 177.981  1.00252.55           C
ATOM   1187  CB  ARG A 221     174.655 184.561 176.825  1.00252.55           C
ATOM   1188  CG  ARG A 221     173.195 184.697 177.232  1.00252.55           C
ATOM   1189  CD  ARG A 221     172.289 185.043 176.048  1.00252.55           C
ATOM   1190  NE  ARG A 221     172.056 183.792 175.276  1.00252.55           N
ATOM   1191  CZ  ARG A 221     170.884 183.106 175.410  1.00252.55           C
ATOM   1192  NH1 ARG A 221     169.869 183.616 176.168  1.00252.55           N
ATOM   1193  NH2 ARG A 221     170.724 181.913 174.769  1.00252.55           N
ATOM   1194  C   ARG A 221     175.076 183.055 178.716  1.00252.55           C
ATOM   1195  O   ARG A 221     174.551 183.168 179.824  1.00252.55           O
ATOM   1196  N   ILE A 222     175.237 181.860 178.122  1.00 69.97           N
ATOM   1197  CA  ILE A 222     174.646 180.646 178.617  1.00 69.97           C
ATOM   1198  CB  ILE A 222     174.938 179.445 177.758  1.00 69.97           C
ATOM   1199  CG1 ILE A 222     176.442 179.126 177.737  1.00 69.97           C
ATOM   1200  CG2 ILE A 222     174.341 179.710 176.365  1.00 69.97           C
ATOM   1201  CD1 ILE A 222     176.773 177.766 177.124  1.00 69.97           C
ATOM   1202  C   ILE A 222     175.168 180.375 179.982  1.00 69.97           C
ATOM   1203  O   ILE A 222     174.487 179.765 180.802  1.00 69.97           O
ATOM   1204  N   GLU A 223     176.431 180.753 180.222  1.00139.26           N
ATOM   1205  CA  GLU A 223     177.067 180.622 181.496  1.00139.26           C
ATOM   1206  CB  GLU A 223     178.511 181.140 181.392  1.00139.26           C
ATOM   1207  CG  GLU A 223     179.140 181.559 182.711  1.00139.26           C
ATOM   1208  CD  GLU A 223     178.860 183.044 182.899  1.00139.26           C
ATOM   1209  OE1 GLU A 223     179.100 183.820 181.936  1.00139.26           O
ATOM   1210  OE2 GLU A 223     178.412 183.421 184.015  1.00139.26           O
ATOM   1211  C   GLU A 223     176.312 181.458 182.487  1.00139.26           C
ATOM   1212  O   GLU A 223     176.046 181.022 183.608  1.00139.26           O
ATOM   1213  N   ILE A 224     175.924 182.684 182.085  1.00 85.86           N
ATOM   1214  CA  ILE A 224     175.192 183.554 182.957  1.00 85.86           C
ATOM   1215  CB  ILE A 224     174.860 184.873 182.316  1.00 85.86           C
ATOM   1216  CG1 ILE A 224     176.143 185.630 181.927  1.00 85.86           C
ATOM   1217  CG2 ILE A 224     173.957 185.653 183.285  1.00 85.86           C
ATOM   1218  CD1 ILE A 224     177.040 185.965 183.117  1.00 85.86           C
ATOM   1219  C   ILE A 224     173.901 182.875 183.268  1.00 85.86           C
ATOM   1220  O   ILE A 224     173.457 182.865 184.410  1.00 85.86           O
ATOM   1221  N   SER A 225     173.264 182.283 182.245  1.00 38.26           N
ATOM   1222  CA  SER A 225     172.023 181.585 182.416  1.00 38.26           C
ATOM   1223  CB  SER A 225     171.512 181.003 181.085  1.00 38.26           C
ATOM   1224  OG  SER A 225     170.320 180.260 181.286  1.00 38.26           O
ATOM   1225  C   SER A 225     172.240 180.441 183.355  1.00 38.26           C
ATOM   1226  O   SER A 225     171.461 180.230 184.284  1.00 38.26           O
ATOM   1227  N   ARG A 226     173.332 179.681 183.157  1.00 69.36           N
ATOM   1228  CA  ARG A 226     173.565 178.540 183.988  1.00 69.36           C
ATOM   1229  CB  ARG A 226     174.830 177.753 183.601  1.00 69.36           C
ATOM   1230  CG  ARG A 226     175.075 176.535 184.495  1.00 69.36           C
ATOM   1231  CD  ARG A 226     176.121 175.557 183.952  1.00 69.36           C
ATOM   1232  NE  ARG A 226     177.391 176.307 183.746  1.00 69.36           N
ATOM   1233  CZ  ARG A 226     177.662 176.859 182.528  1.00 69.36           C
ATOM   1234  NH1 ARG A 226     176.767 176.729 181.506  1.00 69.36           N
ATOM   1235  NH2 ARG A 226     178.832 177.534 182.329  1.00 69.36           N
ATOM   1236  C   ARG A 226     173.714 179.016 185.399  1.00 69.36           C
ATOM   1237  O   ARG A 226     173.222 178.374 186.325  1.00 69.36           O
ATOM   1238  N   LYS A 227     174.423 180.145 185.594  1.00145.57           N
ATOM   1239  CA  LYS A 227     174.629 180.685 186.909  1.00145.57           C
ATOM   1240  CB  LYS A 227     175.623 181.857 186.910  1.00145.57           C
ATOM   1241  CG  LYS A 227     177.025 181.460 186.445  1.00145.57           C
ATOM   1242  CD  LYS A 227     177.682 180.387 187.314  1.00145.57           C
ATOM   1243  CE  LYS A 227     178.280 180.933 188.611  1.00145.57           C
ATOM   1244  NZ  LYS A 227     177.196 181.335 189.535  1.00145.57           N
ATOM   1245  C   LYS A 227     173.335 181.195 187.482  1.00145.57           C
ATOM   1246  O   LYS A 227     172.977 180.890 188.618  1.00145.57           O
ATOM   1247  N   ALA A 228     172.585 181.975 186.683  1.00 34.04           N
ATOM   1248  CA  ALA A 228     171.363 182.595 187.100  1.00 34.04           C
ATOM   1249  CB  ALA A 228     170.733 183.469 186.001  1.00 34.04           C
ATOM   1250  C   ALA A 228     170.385 181.524 187.448  1.00 34.04           C
ATOM   1251  O   ALA A 228     169.618 181.657 188.401  1.00 34.04           O
ATOM   1252  N   GLU A 229     170.381 180.435 186.660  1.00 48.47           N
ATOM   1253  CA  GLU A 229     169.479 179.345 186.880  1.00 48.47           C
ATOM   1254  CB  GLU A 229     169.662 178.205 185.868  1.00 48.47           C
ATOM   1255  CG  GLU A 229     168.732 177.019 186.132  1.00 48.47           C
ATOM   1256  CD  GLU A 229     169.305 175.808 185.410  1.00 48.47           C
ATOM   1257  OE1 GLU A 229     170.416 175.939 184.832  1.00 48.47           O
ATOM   1258  OE2 GLU A 229     168.646 174.735 185.436  1.00 48.47           O
ATOM   1259  C   GLU A 229     169.764 178.736 188.208  1.00 48.47           C
ATOM   1260  O   GLU A 229     168.852 178.522 188.995  1.00 48.47           O
ATOM   1261  N   LYS A 230     171.043 178.466 188.514  1.00 79.22           N
ATOM   1262  CA  LYS A 230     171.365 177.817 189.751  1.00 79.22           C
ATOM   1263  CB  LYS A 230     172.879 177.574 189.912  1.00 79.22           C
ATOM   1264  CG  LYS A 230     173.257 176.676 191.097  1.00 79.22           C
ATOM   1265  CD  LYS A 230     172.898 177.257 192.467  1.00 79.22           C
ATOM   1266  CE  LYS A 230     173.280 176.355 193.643  1.00 79.22           C
ATOM   1267  NZ  LYS A 230     172.894 177.001 194.917  1.00 79.22           N
ATOM   1268  C   LYS A 230     170.913 178.715 190.850  1.00 79.22           C
ATOM   1269  O   LYS A 230     170.382 178.263 191.863  1.00 79.22           O
ATOM   1270  N   ARG A 231     171.116 180.030 190.664  1.00 81.95           N
ATOM   1271  CA  ARG A 231     170.747 180.986 191.660  1.00 81.95           C
ATOM   1272  CB  ARG A 231     171.119 182.423 191.255  1.00 81.95           C
ATOM   1273  CG  ARG A 231     172.628 182.671 191.187  1.00 81.95           C
ATOM   1274  CD  ARG A 231     173.002 184.051 190.641  1.00 81.95           C
ATOM   1275  NE  ARG A 231     174.489 184.157 190.649  1.00 81.95           N
ATOM   1276  CZ  ARG A 231     175.139 184.732 189.594  1.00 81.95           C
ATOM   1277  NH1 ARG A 231     174.433 185.146 188.503  1.00 81.95           N
ATOM   1278  NH2 ARG A 231     176.495 184.889 189.630  1.00 81.95           N
ATOM   1279  C   ARG A 231     169.261 180.952 191.848  1.00 81.95           C
ATOM   1280  O   ARG A 231     168.771 181.081 192.967  1.00 81.95           O
ATOM   1281  N   THR A 232     168.497 180.847 190.746  1.00131.59           N
ATOM   1282  CA  THR A 232     167.062 180.856 190.842  1.00131.59           C
ATOM   1283  CB  THR A 232     166.404 181.185 189.530  1.00131.59           C
ATOM   1284  OG1 THR A 232     165.051 181.547 189.747  1.00131.59           O
ATOM   1285  CG2 THR A 232     166.483 179.976 188.585  1.00131.59           C
ATOM   1286  C   THR A 232     166.520 179.552 191.357  1.00131.59           C
ATOM   1287  O   THR A 232     165.629 179.509 192.203  1.00131.59           O
ATOM   1288  N   THR A 233     167.087 178.440 190.873  1.00128.27           N
ATOM   1289  CA  THR A 233     166.657 177.112 191.167  1.00128.27           C
ATOM   1290  CB  THR A 233     167.427 176.066 190.411  1.00128.27           C
ATOM   1291  OG1 THR A 233     166.842 174.788 190.612  1.00128.27           O
ATOM   1292  CG2 THR A 233     168.889 176.068 190.886  1.00128.27           C
ATOM   1293  C   THR A 233     166.856 176.897 192.622  1.00128.27           C
ATOM   1294  O   THR A 233     166.213 176.035 193.212  1.00128.27           O
ATOM   1295  N   LEU A 234     167.821 177.615 193.221  1.00108.06           N
ATOM   1296  CA  LEU A 234     168.049 177.492 194.630  1.00108.06           C
ATOM   1297  CB  LEU A 234     169.310 178.264 195.073  1.00108.06           C
ATOM   1298  CG  LEU A 234     169.688 178.137 196.565  1.00108.06           C
ATOM   1299  CD1 LEU A 234     168.730 178.905 197.491  1.00108.06           C
ATOM   1300  CD2 LEU A 234     169.842 176.661 196.965  1.00108.06           C
ATOM   1301  C   LEU A 234     166.864 178.023 195.396  1.00108.06           C
ATOM   1302  O   LEU A 234     166.331 177.348 196.276  1.00108.06           O
ATOM   1303  N   VAL A 235     166.394 179.241 195.051  1.00 93.42           N
ATOM   1304  CA  VAL A 235     165.342 179.894 195.788  1.00 93.42           C
ATOM   1305  CB  VAL A 235     165.087 181.309 195.344  1.00 93.42           C
ATOM   1306  CG1 VAL A 235     164.484 181.301 193.931  1.00 93.42           C
ATOM   1307  CG2 VAL A 235     164.193 181.992 196.394  1.00 93.42           C
ATOM   1308  C   VAL A 235     164.065 179.129 195.646  1.00 93.42           C
ATOM   1309  O   VAL A 235     163.273 179.042 196.583  1.00 93.42           O
ATOM   1310  N   LEU A 236     163.840 178.537 194.462  1.00 63.46           N
ATOM   1311  CA  LEU A 236     162.626 177.824 194.198  1.00 63.46           C
ATOM   1312  CB  LEU A 236     162.604 177.188 192.798  1.00 63.46           C
ATOM   1313  CG  LEU A 236     162.606 178.229 191.661  1.00 63.46           C
ATOM   1314  CD1 LEU A 236     162.581 177.553 190.281  1.00 63.46           C
ATOM   1315  CD2 LEU A 236     161.469 179.251 191.843  1.00 63.46           C
ATOM   1316  C   LEU A 236     162.518 176.731 195.212  1.00 63.46           C
ATOM   1317  O   LEU A 236     161.414 176.330 195.575  1.00 63.46           O
ATOM   1318  N   TRP A 237     163.666 176.145 195.604  1.00 71.47           N
ATOM   1319  CA  TRP A 237     163.716 175.184 196.668  1.00 71.47           C
ATOM   1320  CB  TRP A 237     165.011 174.357 196.673  1.00 71.47           C
ATOM   1321  CG  TRP A 237     165.086 173.403 195.506  1.00 71.47           C
ATOM   1322  CD2 TRP A 237     164.326 172.188 195.422  1.00 71.47           C
ATOM   1323  CD1 TRP A 237     165.802 173.492 194.347  1.00 71.47           C
ATOM   1324  NE1 TRP A 237     165.538 172.404 193.549  1.00 71.47           N
ATOM   1325  CE2 TRP A 237     164.630 171.593 194.199  1.00 71.47           C
ATOM   1326  CE3 TRP A 237     163.443 171.615 196.294  1.00 71.47           C
ATOM   1327  CZ2 TRP A 237     164.051 170.414 193.825  1.00 71.47           C
ATOM   1328  CZ3 TRP A 237     162.866 170.423 195.917  1.00 71.47           C
ATOM   1329  CH2 TRP A 237     163.165 169.833 194.707  1.00 71.47           C
ATOM   1330  C   TRP A 237     163.578 175.872 197.997  1.00 71.47           C
ATOM   1331  O   TRP A 237     162.935 175.359 198.912  1.00 71.47           O
ATOM   1332  N   GLY A 238     164.179 177.072 198.130  1.00 23.26           N
ATOM   1333  CA  GLY A 238     164.215 177.775 199.383  1.00 23.26           C
ATOM   1334  C   GLY A 238     162.823 178.054 199.850  1.00 23.26           C
ATOM   1335  O   GLY A 238     162.518 177.924 201.035  1.00 23.26           O
ATOM   1336  N   GLY A 239     161.935 178.442 198.920  1.00 22.67           N
ATOM   1337  CA  GLY A 239     160.583 178.759 199.268  1.00 22.67           C
ATOM   1338  C   GLY A 239     159.964 177.534 199.860  1.00 22.67           C
ATOM   1339  O   GLY A 239     159.113 177.622 200.743  1.00 22.67           O
ATOM   1340  N   LEU A 240     160.348 176.352 199.349  1.00 43.29           N
ATOM   1341  CA  LEU A 240     159.812 175.121 199.840  1.00 43.29           C
ATOM   1342  CB  LEU A 240     160.278 173.903 199.024  1.00 43.29           C
ATOM   1343  CG  LEU A 240     159.710 172.567 199.536  1.00 43.29           C
ATOM   1344  CD1 LEU A 240     158.175 172.568 199.492  1.00 43.29           C
ATOM   1345  CD2 LEU A 240     160.316 171.378 198.769  1.00 43.29           C
ATOM   1346  C   LEU A 240     160.243 174.944 201.264  1.00 43.29           C
ATOM   1347  O   LEU A 240     159.469 174.470 202.092  1.00 43.29           O
ATOM   1348  N   ALA A 241     161.499 175.309 201.590  1.00 30.03           N
ATOM   1349  CA  ALA A 241     161.988 175.175 202.933  1.00 30.03           C
ATOM   1350  CB  ALA A 241     163.458 175.604 203.076  1.00 30.03           C
ATOM   1351  C   ALA A 241     161.169 176.066 203.815  1.00 30.03           C
ATOM   1352  O   ALA A 241     160.735 175.675 204.898  1.00 30.03           O
ATOM   1353  N   TYR A 242     160.900 177.289 203.334  1.00 45.37           N
ATOM   1354  CA  TYR A 242     160.142 178.256 204.070  1.00 45.37           C
ATOM   1355  CB  TYR A 242     159.951 179.546 203.254  1.00 45.37           C
ATOM   1356  CG  TYR A 242     159.096 180.493 204.017  1.00 45.37           C
ATOM   1357  CD1 TYR A 242     159.628 181.280 205.012  1.00 45.37           C
ATOM   1358  CD2 TYR A 242     157.757 180.600 203.724  1.00 45.37           C
ATOM   1359  CE1 TYR A 242     158.832 182.159 205.708  1.00 45.37           C
ATOM   1360  CE2 TYR A 242     156.956 181.476 204.416  1.00 45.37           C
ATOM   1361  CZ  TYR A 242     157.493 182.255 205.411  1.00 45.37           C
ATOM   1362  OH  TYR A 242     156.673 183.156 206.123  1.00 45.37           O
ATOM   1363  C   TYR A 242     158.799 177.649 204.312  1.00 45.37           C
ATOM   1364  O   TYR A 242     158.218 177.786 205.387  1.00 45.37           O
ATOM   1365  N   MET A 243     158.276 176.967 203.283  1.00125.95           N
ATOM   1366  CA  MET A 243     157.005 176.309 203.307  1.00125.95           C
ATOM   1367  CB  MET A 243     156.644 175.736 201.925  1.00125.95           C
ATOM   1368  CG  MET A 243     155.223 175.185 201.802  1.00125.95           C
ATOM   1369  SD  MET A 243     153.928 176.455 201.704  1.00125.95           S
ATOM   1370  CE  MET A 243     154.482 177.128 200.112  1.00125.95           C
ATOM   1371  C   MET A 243     157.040 175.151 204.264  1.00125.95           C
ATOM   1372  O   MET A 243     156.007 174.805 204.831  1.00125.95           O
ATOM   1373  N   ALA A 244     158.195 174.452 204.371  1.00 55.33           N
ATOM   1374  CA  ALA A 244     158.331 173.292 205.217  1.00 55.33           C
ATOM   1375  CB  ALA A 244     159.632 172.516 204.950  1.00 55.33           C
ATOM   1376  C   ALA A 244     158.306 173.625 206.685  1.00 55.33           C
ATOM   1377  O   ALA A 244     157.530 173.048 207.447  1.00 55.33           O
ATOM   1378  N   THR A 245     159.132 174.601 207.112  1.00 45.61           N
ATOM   1379  CA  THR A 245     159.264 174.966 208.498  1.00 45.61           C
ATOM   1380  CB  THR A 245     160.301 176.030 208.717  1.00 45.61           C
ATOM   1381  OG1 THR A 245     159.913 177.238 208.081  1.00 45.61           O
ATOM   1382  CG2 THR A 245     161.636 175.533 208.136  1.00 45.61           C
ATOM   1383  C   THR A 245     157.951 175.517 208.950  1.00 45.61           C
ATOM   1384  O   THR A 245     157.522 175.308 210.084  1.00 45.61           O
ATOM   1385  N   GLN A 246     157.264 176.222 208.041  1.00144.34           N
ATOM   1386  CA  GLN A 246     156.004 176.830 208.344  1.00144.34           C
ATOM   1387  CB  GLN A 246     155.368 177.576 207.161  1.00144.34           C
ATOM   1388  CG  GLN A 246     155.907 178.993 207.012  1.00144.34           C
ATOM   1389  CD  GLN A 246     155.411 179.751 208.237  1.00144.34           C
ATOM   1390  OE1 GLN A 246     154.388 179.399 208.824  1.00144.34           O
ATOM   1391  NE2 GLN A 246     156.156 180.811 208.647  1.00144.34           N
ATOM   1392  C   GLN A 246     155.050 175.768 208.772  1.00144.34           C
ATOM   1393  O   GLN A 246     154.073 176.057 209.463  1.00144.34           O
ATOM   1394  N   PHE A 247     155.226 174.543 208.249  1.00 91.24           N
ATOM   1395  CA  PHE A 247     154.423 173.424 208.645  1.00 91.24           C
ATOM   1396  CB  PHE A 247     154.526 172.249 207.650  1.00 91.24           C
ATOM   1397  CG  PHE A 247     153.615 171.151 208.093  1.00 91.24           C
ATOM   1398  CD1 PHE A 247     152.260 171.232 207.865  1.00 91.24           C
ATOM   1399  CD2 PHE A 247     154.111 170.030 208.720  1.00 91.24           C
ATOM   1400  CE1 PHE A 247     151.417 170.222 208.266  1.00 91.24           C
ATOM   1401  CE2 PHE A 247     153.273 169.017 209.124  1.00 91.24           C
ATOM   1402  CZ  PHE A 247     151.921 169.111 208.899  1.00 91.24           C
ATOM   1403  C   PHE A 247     154.822 172.917 210.003  1.00 91.24           C
ATOM   1404  O   PHE A 247     153.955 172.530 210.779  1.00 91.24           O
ATOM   1405  N   GLY A 248     156.144 172.819 210.288  1.00 54.13           N
ATOM   1406  CA  GLY A 248     156.661 172.274 211.523  1.00 54.13           C
ATOM   1407  C   GLY A 248     156.480 173.163 212.722  1.00 54.13           C
ATOM   1408  O   GLY A 248     155.990 172.730 213.765  1.00 54.13           O
ATOM   1409  N   ILE A 249     156.848 174.450 212.586  1.00 92.15           N
ATOM   1410  CA  ILE A 249     156.839 175.386 213.673  1.00 92.15           C
ATOM   1411  CB  ILE A 249     157.324 176.756 213.287  1.00 92.15           C
ATOM   1412  CG1 ILE A 249     156.410 177.397 212.232  1.00 92.15           C
ATOM   1413  CG2 ILE A 249     158.788 176.622 212.838  1.00 92.15           C
ATOM   1414  CD1 ILE A 249     156.687 178.884 212.017  1.00 92.15           C
ATOM   1415  C   ILE A 249     155.433 175.486 214.161  1.00 92.15           C
ATOM   1416  O   ILE A 249     155.170 175.891 215.287  1.00 92.15           O
ATOM   1417  N   LEU A 250     154.487 175.299 213.242  1.00178.84           N
ATOM   1418  CA  LEU A 250     153.084 175.221 213.509  1.00178.84           C
ATOM   1419  CB  LEU A 250     152.242 175.574 212.279  1.00178.84           C
ATOM   1420  CG  LEU A 250     152.128 177.093 212.078  1.00178.84           C
ATOM   1421  CD1 LEU A 250     153.487 177.791 212.185  1.00178.84           C
ATOM   1422  CD2 LEU A 250     151.441 177.407 210.747  1.00178.84           C
ATOM   1423  C   LEU A 250     152.631 173.892 214.054  1.00178.84           C
ATOM   1424  O   LEU A 250     151.532 173.821 214.600  1.00178.84           O
ATOM   1425  N   ALA A 251     153.333 172.779 213.740  1.00 69.27           N
ATOM   1426  CA  ALA A 251     152.939 171.478 214.226  1.00 69.27           C
ATOM   1427  CB  ALA A 251     153.593 170.335 213.432  1.00 69.27           C
ATOM   1428  C   ALA A 251     153.260 171.238 215.678  1.00 69.27           C
ATOM   1429  O   ALA A 251     152.380 170.935 216.482  1.00 69.27           O
ATOM   1430  N   ARG A 252     154.543 171.411 216.057  1.00166.81           N
ATOM   1431  CA  ARG A 252     155.013 171.117 217.386  1.00166.81           C
ATOM   1432  CB  ARG A 252     156.538 171.258 217.539  1.00166.81           C
ATOM   1433  CG  ARG A 252     157.005 171.159 218.995  1.00166.81           C
ATOM   1434  CD  ARG A 252     156.771 169.791 219.638  1.00166.81           C
ATOM   1435  NE  ARG A 252     158.069 169.059 219.639  1.00166.81           N
ATOM   1436  CZ  ARG A 252     158.932 169.197 220.687  1.00166.81           C
ATOM   1437  NH1 ARG A 252     158.609 169.999 221.743  1.00166.81           N
ATOM   1438  NH2 ARG A 252     160.120 168.524 220.686  1.00166.81           N
ATOM   1439  C   ARG A 252     154.387 172.075 218.332  1.00166.81           C
ATOM   1440  O   ARG A 252     154.025 171.742 219.458  1.00166.81           O
ATOM   1441  N   LEU A 253     154.243 173.314 217.862  1.00112.94           N
ATOM   1442  CA  LEU A 253     153.731 174.395 218.632  1.00112.94           C
ATOM   1443  CB  LEU A 253     153.838 175.728 217.869  1.00112.94           C
ATOM   1444  CG  LEU A 253     153.439 176.966 218.687  1.00112.94           C
ATOM   1445  CD1 LEU A 253     154.277 177.078 219.970  1.00112.94           C
ATOM   1446  CD2 LEU A 253     153.538 178.236 217.828  1.00112.94           C
ATOM   1447  C   LEU A 253     152.291 174.123 218.995  1.00112.94           C
ATOM   1448  O   LEU A 253     151.750 174.769 219.886  1.00112.94           O
ATOM   1449  N   THR A 254     151.572 173.325 218.184  1.00134.66           N
ATOM   1450  CA  THR A 254     150.195 172.953 218.406  1.00134.66           C
ATOM   1451  CB  THR A 254     149.485 172.697 217.110  1.00134.66           C
ATOM   1452  OG1 THR A 254     149.448 173.873 216.316  1.00134.66           O
ATOM   1453  CG2 THR A 254     148.065 172.213 217.416  1.00134.66           C
ATOM   1454  C   THR A 254     149.904 171.746 219.270  1.00134.66           C
ATOM   1455  O   THR A 254     148.903 171.736 219.987  1.00134.66           O
ATOM   1456  N   TRP A 255     150.627 170.621 219.066  1.00105.78           N
ATOM   1457  CA  TRP A 255     150.350 169.420 219.817  1.00105.78           C
ATOM   1458  CB  TRP A 255     150.717 168.152 219.032  1.00105.78           C
ATOM   1459  CG  TRP A 255     149.823 167.950 217.833  1.00105.78           C
ATOM   1460  CD2 TRP A 255     149.906 166.836 216.930  1.00105.78           C
ATOM   1461  CD1 TRP A 255     148.803 168.737 217.383  1.00105.78           C
ATOM   1462  NE1 TRP A 255     148.245 168.184 216.256  1.00105.78           N
ATOM   1463  CE2 TRP A 255     148.914 167.014 215.965  1.00105.78           C
ATOM   1464  CE3 TRP A 255     150.741 165.756 216.907  1.00105.78           C
ATOM   1465  CZ2 TRP A 255     148.741 166.107 214.957  1.00105.78           C
ATOM   1466  CZ3 TRP A 255     150.563 164.844 215.889  1.00105.78           C
ATOM   1467  CH2 TRP A 255     149.583 165.017 214.933  1.00105.78           C
ATOM   1468  C   TRP A 255     150.993 169.336 221.175  1.00105.78           C
ATOM   1469  O   TRP A 255     150.320 169.296 222.204  1.00105.78           O
ATOM   1470  N   TRP A 256     152.342 169.272 221.190  1.00 79.62           N
ATOM   1471  CA  TRP A 256     153.132 169.149 222.388  1.00 79.62           C
ATOM   1472  CB  TRP A 256     154.606 168.830 222.083  1.00 79.62           C
ATOM   1473  CG  TRP A 256     154.821 167.462 221.482  1.00 79.62           C
ATOM   1474  CD2 TRP A 256     154.655 167.162 220.088  1.00 79.62           C
ATOM   1475  CD1 TRP A 256     155.176 166.294 222.090  1.00 79.62           C
ATOM   1476  NE1 TRP A 256     155.249 165.284 221.160  1.00 79.62           N
ATOM   1477  CE2 TRP A 256     154.931 165.805 219.923  1.00 79.62           C
ATOM   1478  CE3 TRP A 256     154.304 167.953 219.032  1.00 79.62           C
ATOM   1479  CZ2 TRP A 256     154.855 165.215 218.694  1.00 79.62           C
ATOM   1480  CZ3 TRP A 256     154.233 167.356 217.793  1.00 79.62           C
ATOM   1481  CH2 TRP A 256     154.504 166.013 217.628  1.00 79.62           C
ATOM   1482  C   TRP A 256     153.104 170.449 223.120  1.00 79.62           C
ATOM   1483  O   TRP A 256     152.899 170.513 224.331  1.00 79.62           O
ATOM   1484  N   GLU A 257     153.288 171.526 222.342  1.00123.55           N
ATOM   1485  CA  GLU A 257     153.377 172.886 222.778  1.00123.55           C
ATOM   1486  CB  GLU A 257     153.882 173.850 221.691  1.00123.55           C
ATOM   1487  CG  GLU A 257     155.358 173.642 221.346  1.00123.55           C
ATOM   1488  CD  GLU A 257     156.187 174.184 222.504  1.00123.55           C
ATOM   1489  OE1 GLU A 257     155.678 175.084 223.223  1.00123.55           O
ATOM   1490  OE2 GLU A 257     157.339 173.706 222.684  1.00123.55           O
ATOM   1491  C   GLU A 257     152.032 173.343 223.226  1.00123.55           C
ATOM   1492  O   GLU A 257     151.137 172.535 223.462  1.00123.55           O
ATOM   1493  N   TYR A 258     151.852 174.676 223.294  1.00134.10           N
ATOM   1494  CA  TYR A 258     150.791 175.267 224.051  1.00134.10           C
ATOM   1495  CB  TYR A 258     150.606 176.755 223.737  1.00134.10           C
ATOM   1496  CG  TYR A 258     151.927 177.436 223.624  1.00134.10           C
ATOM   1497  CD1 TYR A 258     152.830 177.448 224.659  1.00134.10           C
ATOM   1498  CD2 TYR A 258     152.241 178.107 222.463  1.00134.10           C
ATOM   1499  CE1 TYR A 258     154.036 178.094 224.523  1.00134.10           C
ATOM   1500  CE2 TYR A 258     153.443 178.756 222.321  1.00134.10           C
ATOM   1501  CZ  TYR A 258     154.346 178.747 223.355  1.00134.10           C
ATOM   1502  OH  TYR A 258     155.583 179.410 223.218  1.00134.10           O
ATOM   1503  C   TYR A 258     149.437 174.670 223.766  1.00134.10           C
ATOM   1504  O   TYR A 258     148.853 174.083 224.675  1.00134.10           O
ATOM   1505  N   SER A 259     148.900 174.755 222.527  1.00 76.41           N
ATOM   1506  CA  SER A 259     147.582 174.206 222.303  1.00 76.41           C
ATOM   1507  CB  SER A 259     146.505 174.773 223.243  1.00 76.41           C
ATOM   1508  OG  SER A 259     146.241 176.131 222.919  1.00 76.41           O
ATOM   1509  C   SER A 259     147.135 174.563 220.916  1.00 76.41           C
ATOM   1510  O   SER A 259     147.884 175.173 220.156  1.00 76.41           O
ATOM   1511  N   TRP A 260     145.945 174.061 220.506  1.00113.81           N
ATOM   1512  CA  TRP A 260     145.335 174.479 219.273  1.00113.81           C
ATOM   1513  CB  TRP A 260     144.318 173.483 218.699  1.00113.81           C
ATOM   1514  CG  TRP A 260     143.548 174.066 217.539  1.00113.81           C
ATOM   1515  CD2 TRP A 260     144.121 174.418 216.268  1.00113.81           C
ATOM   1516  CD1 TRP A 260     142.237 174.439 217.487  1.00113.81           C
ATOM   1517  NE1 TRP A 260     141.953 174.987 216.261  1.00113.81           N
ATOM   1518  CE2 TRP A 260     143.103 174.984 215.501  1.00113.81           C
ATOM   1519  CE3 TRP A 260     145.391 174.289 215.782  1.00113.81           C
ATOM   1520  CZ2 TRP A 260     143.340 175.432 214.232  1.00113.81           C
ATOM   1521  CZ3 TRP A 260     145.624 174.734 214.498  1.00113.81           C
ATOM   1522  CH2 TRP A 260     144.618 175.293 213.738  1.00113.81           C
ATOM   1523  C   TRP A 260     144.648 175.809 219.414  1.00113.81           C
ATOM   1524  O   TRP A 260     144.816 176.705 218.588  1.00113.81           O
ATOM   1525  N   ASP A 261     143.894 175.988 220.517  1.00 77.24           N
ATOM   1526  CA  ASP A 261     143.003 177.104 220.676  1.00 77.24           C
ATOM   1527  CB  ASP A 261     142.235 177.079 222.008  1.00 77.24           C
ATOM   1528  CG  ASP A 261     141.080 178.066 221.905  1.00 77.24           C
ATOM   1529  OD1 ASP A 261     140.726 178.452 220.758  1.00 77.24           O
ATOM   1530  OD2 ASP A 261     140.536 178.449 222.974  1.00 77.24           O
ATOM   1531  C   ASP A 261     143.748 178.397 220.611  1.00 77.24           C
ATOM   1532  O   ASP A 261     143.166 179.413 220.236  1.00 77.24           O
ATOM   1533  N   ILE A 262     144.998 178.428 221.107  1.00117.36           N
ATOM   1534  CA  ILE A 262     145.833 179.596 221.025  1.00117.36           C
ATOM   1535  CB  ILE A 262     146.917 179.708 222.053  1.00117.36           C
ATOM   1536  CG1 ILE A 262     148.020 178.668 221.861  1.00117.36           C
ATOM   1537  CG2 ILE A 262     146.237 179.645 223.430  1.00117.36           C
ATOM   1538  CD1 ILE A 262     149.295 179.108 222.572  1.00117.36           C
ATOM   1539  C   ILE A 262     146.468 179.777 219.672  1.00117.36           C
ATOM   1540  O   ILE A 262     146.871 180.887 219.344  1.00117.36           O
ATOM   1541  N   MET A 263     146.766 178.682 218.941  1.00 93.50           N
ATOM   1542  CA  MET A 263     147.392 178.741 217.639  1.00 93.50           C
ATOM   1543  CB  MET A 263     147.984 177.399 217.184  1.00 93.50           C
ATOM   1544  CG  MET A 263     149.204 177.009 218.011  1.00 93.50           C
ATOM   1545  SD  MET A 263     150.474 178.305 218.035  1.00 93.50           S
ATOM   1546  CE  MET A 263     150.768 178.254 216.244  1.00 93.50           C
ATOM   1547  C   MET A 263     146.477 179.216 216.556  1.00 93.50           C
ATOM   1548  O   MET A 263     146.896 179.930 215.650  1.00 93.50           O
ATOM   1549  N   GLU A 264     145.194 178.844 216.607  1.00 71.77           N
ATOM   1550  CA  GLU A 264     144.316 179.160 215.517  1.00 71.77           C
ATOM   1551  CB  GLU A 264     142.873 178.694 215.755  1.00 71.77           C
ATOM   1552  CG  GLU A 264     141.990 178.880 214.523  1.00 71.77           C
ATOM   1553  CD  GLU A 264     140.589 178.390 214.849  1.00 71.77           C
ATOM   1554  OE1 GLU A 264     140.338 177.975 216.010  1.00 71.77           O
ATOM   1555  OE2 GLU A 264     139.740 178.432 213.923  1.00 71.77           O
ATOM   1556  C   GLU A 264     144.287 180.642 215.275  1.00 71.77           C
ATOM   1557  O   GLU A 264     144.341 181.058 214.117  1.00 71.77           O
ATOM   1558  N   PRO A 265     144.243 181.472 216.282  1.00116.57           N
ATOM   1559  CA  PRO A 265     144.236 182.883 216.067  1.00116.57           C
ATOM   1560  CD  PRO A 265     143.713 181.127 217.590  1.00116.57           C
ATOM   1561  CB  PRO A 265     144.017 183.523 217.444  1.00116.57           C
ATOM   1562  CG  PRO A 265     144.081 182.350 218.443  1.00116.57           C
ATOM   1563  C   PRO A 265     145.464 183.325 215.344  1.00116.57           C
ATOM   1564  O   PRO A 265     145.411 184.420 214.801  1.00116.57           O
ATOM   1565  N   VAL A 266     146.608 182.609 215.447  1.00152.16           N
ATOM   1566  CA  VAL A 266     147.748 182.901 214.613  1.00152.16           C
ATOM   1567  CB  VAL A 266     149.101 182.655 215.240  1.00152.16           C
ATOM   1568  CG1 VAL A 266     149.225 183.576 216.462  1.00152.16           C
ATOM   1569  CG2 VAL A 266     149.314 181.176 215.565  1.00152.16           C
ATOM   1570  C   VAL A 266     147.646 182.204 213.283  1.00152.16           C
ATOM   1571  O   VAL A 266     148.052 182.752 212.260  1.00152.16           O
ATOM   1572  N   THR A 267     147.083 180.975 213.264  1.00 55.18           N
ATOM   1573  CA  THR A 267     146.986 180.167 212.078  1.00 55.18           C
ATOM   1574  CB  THR A 267     146.249 178.878 212.321  1.00 55.18           C
ATOM   1575  OG1 THR A 267     146.903 178.127 213.334  1.00 55.18           O
ATOM   1576  CG2 THR A 267     146.203 178.068 211.013  1.00 55.18           C
ATOM   1577  C   THR A 267     146.227 180.945 211.047  1.00 55.18           C
ATOM   1578  O   THR A 267     146.609 180.979 209.879  1.00 55.18           O
ATOM   1579  N   TYR A 268     145.114 181.582 211.452  1.00 65.09           N
ATOM   1580  CA  TYR A 268     144.320 182.364 210.550  1.00 65.09           C
ATOM   1581  CB  TYR A 268     142.996 182.824 211.188  1.00 65.09           C
ATOM   1582  CG  TYR A 268     142.232 183.593 210.167  1.00 65.09           C
ATOM   1583  CD1 TYR A 268     141.478 182.936 209.221  1.00 65.09           C
ATOM   1584  CD2 TYR A 268     142.266 184.967 210.159  1.00 65.09           C
ATOM   1585  CE1 TYR A 268     140.770 183.639 208.276  1.00 65.09           C
ATOM   1586  CE2 TYR A 268     141.560 185.675 209.215  1.00 65.09           C
ATOM   1587  CZ  TYR A 268     140.811 185.012 208.273  1.00 65.09           C
ATOM   1588  OH  TYR A 268     140.085 185.735 207.304  1.00 65.09           O
ATOM   1589  C   TYR A 268     145.084 183.586 210.122  1.00 65.09           C
ATOM   1590  O   TYR A 268     145.133 183.918 208.940  1.00 65.09           O
ATOM   1591  N   PHE A 269     145.745 184.268 211.074  1.00104.34           N
ATOM   1592  CA  PHE A 269     146.457 185.476 210.768  1.00104.34           C
ATOM   1593  CB  PHE A 269     147.080 186.232 211.962  1.00104.34           C
ATOM   1594  CG  PHE A 269     146.027 187.069 212.607  1.00104.34           C
ATOM   1595  CD1 PHE A 269     145.337 187.997 211.862  1.00104.34           C
ATOM   1596  CD2 PHE A 269     145.771 186.989 213.956  1.00104.34           C
ATOM   1597  CE1 PHE A 269     144.371 188.787 212.441  1.00104.34           C
ATOM   1598  CE2 PHE A 269     144.808 187.774 214.544  1.00104.34           C
ATOM   1599  CZ  PHE A 269     144.100 188.672 213.783  1.00104.34           C
ATOM   1600  C   PHE A 269     147.558 185.223 209.790  1.00104.34           C
ATOM   1601  O   PHE A 269     147.907 186.132 209.044  1.00104.34           O
ATOM   1602  N   ILE A 270     148.194 184.037 209.812  1.00 87.81           N
ATOM   1603  CA  ILE A 270     149.293 183.779 208.921  1.00 87.81           C
ATOM   1604  CB  ILE A 270     150.044 182.516 209.242  1.00 87.81           C
ATOM   1605  CG1 ILE A 270     151.391 182.508 208.503  1.00 87.81           C
ATOM   1606  CG2 ILE A 270     149.154 181.310 208.911  1.00 87.81           C
ATOM   1607  CD1 ILE A 270     152.361 183.576 209.005  1.00 87.81           C
ATOM   1608  C   ILE A 270     148.850 183.724 207.486  1.00 87.81           C
ATOM   1609  O   ILE A 270     149.515 184.284 206.618  1.00 87.81           O
ATOM   1610  N   THR A 271     147.731 183.033 207.184  1.00 96.40           N
ATOM   1611  CA  THR A 271     147.267 182.939 205.827  1.00 96.40           C
ATOM   1612  CB  THR A 271     146.068 182.052 205.684  1.00 96.40           C
ATOM   1613  OG1 THR A 271     145.675 182.012 204.324  1.00 96.40           O
ATOM   1614  CG2 THR A 271     144.921 182.571 206.562  1.00 96.40           C
ATOM   1615  C   THR A 271     146.899 184.303 205.326  1.00 96.40           C
ATOM   1616  O   THR A 271     147.252 184.696 204.215  1.00 96.40           O
ATOM   1617  N   TYR A 272     146.191 185.064 206.170  1.00 78.97           N
ATOM   1618  CA  TYR A 272     145.739 186.394 205.896  1.00 78.97           C
ATOM   1619  CB  TYR A 272     144.966 186.969 207.097  1.00 78.97           C
ATOM   1620  CG  TYR A 272     144.166 188.144 206.652  1.00 78.97           C
ATOM   1621  CD1 TYR A 272     142.887 187.953 206.176  1.00 78.97           C
ATOM   1622  CD2 TYR A 272     144.675 189.420 206.705  1.00 78.97           C
ATOM   1623  CE1 TYR A 272     142.122 189.015 205.761  1.00 78.97           C
ATOM   1624  CE2 TYR A 272     143.914 190.488 206.289  1.00 78.97           C
ATOM   1625  CZ  TYR A 272     142.637 190.287 205.818  1.00 78.97           C
ATOM   1626  OH  TYR A 272     141.856 191.383 205.392  1.00 78.97           O
ATOM   1627  C   TYR A 272     146.980 187.197 205.719  1.00 78.97           C
ATOM   1628  O   TYR A 272     147.008 188.166 204.962  1.00 78.97           O
ATOM   1629  N   GLY A 273     148.028 186.828 206.476  1.00 25.94           N
ATOM   1630  CA  GLY A 273     149.290 187.498 206.395  1.00 25.94           C
ATOM   1631  C   GLY A 273     149.820 187.343 205.001  1.00 25.94           C
ATOM   1632  O   GLY A 273     150.375 188.283 204.434  1.00 25.94           O
ATOM   1633  N   SER A 274     149.667 186.137 204.421  1.00 81.90           N
ATOM   1634  CA  SER A 274     150.161 185.855 203.102  1.00 81.90           C
ATOM   1635  CB  SER A 274     149.956 184.390 202.694  1.00 81.90           C
ATOM   1636  OG  SER A 274     150.260 184.242 201.317  1.00 81.90           O
ATOM   1637  C   SER A 274     149.438 186.675 202.079  1.00 81.90           C
ATOM   1638  O   SER A 274     150.056 187.242 201.178  1.00 81.90           O
ATOM   1639  N   ALA A 275     148.108 186.803 202.225  1.00 41.29           N
ATOM   1640  CA  ALA A 275     147.299 187.436 201.225  1.00 41.29           C
ATOM   1641  CB  ALA A 275     145.824 187.556 201.637  1.00 41.29           C
ATOM   1642  C   ALA A 275     147.796 188.822 201.001  1.00 41.29           C
ATOM   1643  O   ALA A 275     147.785 189.314 199.875  1.00 41.29           O
ATOM   1644  N   MET A 276     148.206 189.508 202.077  1.00 80.97           N
ATOM   1645  CA  MET A 276     148.717 190.838 201.939  1.00 80.97           C
ATOM   1646  CB  MET A 276     149.060 191.472 203.299  1.00 80.97           C
ATOM   1647  CG  MET A 276     147.859 191.603 204.239  1.00 80.97           C
ATOM   1648  SD  MET A 276     148.285 192.190 205.905  1.00 80.97           S
ATOM   1649  CE  MET A 276     148.580 193.906 205.398  1.00 80.97           C
ATOM   1650  C   MET A 276     149.984 190.780 201.149  1.00 80.97           C
ATOM   1651  O   MET A 276     150.194 191.589 200.254  1.00 80.97           O
ATOM   1652  N   ALA A 277     150.857 189.797 201.429  1.00 38.02           N
ATOM   1653  CA  ALA A 277     152.133 189.748 200.773  1.00 38.02           C
ATOM   1654  CB  ALA A 277     153.005 188.570 201.238  1.00 38.02           C
ATOM   1655  C   ALA A 277     151.932 189.602 199.303  1.00 38.02           C
ATOM   1656  O   ALA A 277     152.581 190.286 198.518  1.00 38.02           O
ATOM   1657  N   MET A 278     151.007 188.728 198.877  1.00121.33           N
ATOM   1658  CA  MET A 278     150.827 188.534 197.469  1.00121.33           C
ATOM   1659  CB  MET A 278     149.791 187.436 197.155  1.00121.33           C
ATOM   1660  CG  MET A 278     149.577 187.200 195.661  1.00121.33           C
ATOM   1661  SD  MET A 278     148.817 185.604 195.241  1.00121.33           S
ATOM   1662  CE  MET A 278     147.548 185.724 196.533  1.00121.33           C
ATOM   1663  C   MET A 278     150.370 189.831 196.871  1.00121.33           C
ATOM   1664  O   MET A 278     150.896 190.273 195.851  1.00121.33           O
ATOM   1665  N   TYR A 279     149.409 190.504 197.531  1.00 65.16           N
ATOM   1666  CA  TYR A 279     148.872 191.732 197.016  1.00 65.16           C
ATOM   1667  CB  TYR A 279     147.701 192.269 197.863  1.00 65.16           C
ATOM   1668  CG  TYR A 279     147.101 193.420 197.136  1.00 65.16           C
ATOM   1669  CD1 TYR A 279     146.138 193.207 196.179  1.00 65.16           C
ATOM   1670  CD2 TYR A 279     147.503 194.706 197.402  1.00 65.16           C
ATOM   1671  CE1 TYR A 279     145.585 194.268 195.502  1.00 65.16           C
ATOM   1672  CE2 TYR A 279     146.951 195.768 196.724  1.00 65.16           C
ATOM   1673  CZ  TYR A 279     145.989 195.550 195.771  1.00 65.16           C
ATOM   1674  OH  TYR A 279     145.418 196.632 195.070  1.00 65.16           O
ATOM   1675  C   TYR A 279     149.970 192.758 196.990  1.00 65.16           C
ATOM   1676  O   TYR A 279     150.080 193.542 196.050  1.00 65.16           O
ATOM   1677  N   ALA A 280     150.806 192.773 198.043  1.00 37.28           N
ATOM   1678  CA  ALA A 280     151.912 193.675 198.168  1.00 37.28           C
ATOM   1679  CB  ALA A 280     152.667 193.526 199.498  1.00 37.28           C
ATOM   1680  C   ALA A 280     152.868 193.393 197.055  1.00 37.28           C
ATOM   1681  O   ALA A 280     153.466 194.305 196.497  1.00 37.28           O
ATOM   1682  N   TYR A 281     153.036 192.107 196.711  1.00 60.78           N
ATOM   1683  CA  TYR A 281     153.913 191.636 195.676  1.00 60.78           C
ATOM   1684  CB  TYR A 281     153.784 190.104 195.567  1.00 60.78           C
ATOM   1685  CG  TYR A 281     154.621 189.553 194.467  1.00 60.78           C
ATOM   1686  CD1 TYR A 281     155.931 189.199 194.671  1.00 60.78           C
ATOM   1687  CD2 TYR A 281     154.073 189.382 193.222  1.00 60.78           C
ATOM   1688  CE1 TYR A 281     156.685 188.687 193.638  1.00 60.78           C
ATOM   1689  CE2 TYR A 281     154.826 188.875 192.192  1.00 60.78           C
ATOM   1690  CZ  TYR A 281     156.131 188.529 192.397  1.00 60.78           C
ATOM   1691  OH  TYR A 281     156.902 188.010 191.333  1.00 60.78           O
ATOM   1692  C   TYR A 281     153.430 192.243 194.399  1.00 60.78           C
ATOM   1693  O   TYR A 281     154.199 192.749 193.587  1.00 60.78           O
ATOM   1694  N   PHE A 282     152.099 192.212 194.228  1.00 70.58           N
ATOM   1695  CA  PHE A 282     151.408 192.722 193.081  1.00 70.58           C
ATOM   1696  CB  PHE A 282     149.899 192.428 193.201  1.00 70.58           C
ATOM   1697  CG  PHE A 282     149.147 193.237 192.211  1.00 70.58           C
ATOM   1698  CD1 PHE A 282     149.067 192.855 190.896  1.00 70.58           C
ATOM   1699  CD2 PHE A 282     148.494 194.375 192.619  1.00 70.58           C
ATOM   1700  CE1 PHE A 282     148.364 193.618 189.994  1.00 70.58           C
ATOM   1701  CE2 PHE A 282     147.790 195.140 191.723  1.00 70.58           C
ATOM   1702  CZ  PHE A 282     147.723 194.761 190.407  1.00 70.58           C
ATOM   1703  C   PHE A 282     151.638 194.203 192.990  1.00 70.58           C
ATOM   1704  O   PHE A 282     151.825 194.741 191.899  1.00 70.58           O
ATOM   1705  N   VAL A 283     151.577 194.914 194.130  1.00 66.00           N
ATOM   1706  CA  VAL A 283     151.827 196.328 194.112  1.00 66.00           C
ATOM   1707  CB  VAL A 283     151.370 197.024 195.359  1.00 66.00           C
ATOM   1708  CG1 VAL A 283     151.806 198.496 195.305  1.00 66.00           C
ATOM   1709  CG2 VAL A 283     149.844 196.860 195.453  1.00 66.00           C
ATOM   1710  C   VAL A 283     153.281 196.609 193.880  1.00 66.00           C
ATOM   1711  O   VAL A 283     153.638 197.544 193.162  1.00 66.00           O
ATOM   1712  N   MET A 284     154.173 195.811 194.495  1.00 54.46           N
ATOM   1713  CA  MET A 284     155.571 196.063 194.326  1.00 54.46           C
ATOM   1714  CB  MET A 284     156.473 195.122 195.136  1.00 54.46           C
ATOM   1715  CG  MET A 284     156.455 195.405 196.635  1.00 54.46           C
ATOM   1716  SD  MET A 284     157.755 194.546 197.561  1.00 54.46           S
ATOM   1717  CE  MET A 284     159.119 195.476 196.801  1.00 54.46           C
ATOM   1718  C   MET A 284     155.911 195.904 192.881  1.00 54.46           C
ATOM   1719  O   MET A 284     156.553 196.773 192.295  1.00 54.46           O
ATOM   1720  N   THR A 285     155.463 194.798 192.255  1.00131.01           N
ATOM   1721  CA  THR A 285     155.725 194.587 190.862  1.00131.01           C
ATOM   1722  CB  THR A 285     156.749 193.514 190.629  1.00131.01           C
ATOM   1723  OG1 THR A 285     157.126 193.489 189.264  1.00131.01           O
ATOM   1724  CG2 THR A 285     156.161 192.158 191.054  1.00131.01           C
ATOM   1725  C   THR A 285     154.428 194.153 190.257  1.00131.01           C
ATOM   1726  O   THR A 285     153.702 193.375 190.870  1.00131.01           O
ATOM   1727  N   ARG A 286     154.095 194.600 189.028  1.00248.96           N
ATOM   1728  CA  ARG A 286     152.769 194.258 188.599  1.00248.96           C
ATOM   1729  CB  ARG A 286     152.113 195.311 187.674  1.00248.96           C
ATOM   1730  CG  ARG A 286     152.776 195.632 186.331  1.00248.96           C
ATOM   1731  CD  ARG A 286     152.215 194.857 185.139  1.00248.96           C
ATOM   1732  NE  ARG A 286     150.728 194.979 185.209  1.00248.96           N
ATOM   1733  CZ  ARG A 286     150.091 196.146 184.897  1.00248.96           C
ATOM   1734  NH1 ARG A 286     150.805 197.290 184.676  1.00248.96           N
ATOM   1735  NH2 ARG A 286     148.726 196.189 184.876  1.00248.96           N
ATOM   1736  C   ARG A 286     152.713 192.878 188.030  1.00248.96           C
ATOM   1737  O   ARG A 286     153.030 192.626 186.866  1.00248.96           O
ATOM   1738  N   GLN A 287     152.276 191.948 188.905  1.00101.86           N
ATOM   1739  CA  GLN A 287     152.123 190.560 188.613  1.00101.86           C
ATOM   1740  CB  GLN A 287     153.472 189.842 188.640  1.00101.86           C
ATOM   1741  CG  GLN A 287     154.357 190.317 187.491  1.00101.86           C
ATOM   1742  CD  GLN A 287     155.785 190.236 187.980  1.00101.86           C
ATOM   1743  OE1 GLN A 287     156.454 191.259 188.119  1.00101.86           O
ATOM   1744  NE2 GLN A 287     156.265 189.006 188.289  1.00101.86           N
ATOM   1745  C   GLN A 287     151.244 189.994 189.690  1.00101.86           C
ATOM   1746  O   GLN A 287     151.343 190.370 190.857  1.00101.86           O
ATOM   1747  N   GLU A 288     150.378 189.046 189.299  1.00170.81           N
ATOM   1748  CA  GLU A 288     149.415 188.369 190.123  1.00170.81           C
ATOM   1749  CB  GLU A 288     148.565 187.351 189.353  1.00170.81           C
ATOM   1750  CG  GLU A 288     147.832 187.922 188.151  1.00170.81           C
ATOM   1751  CD  GLU A 288     148.801 187.889 186.976  1.00170.81           C
ATOM   1752  OE1 GLU A 288     149.907 187.313 187.141  1.00170.81           O
ATOM   1753  OE2 GLU A 288     148.443 188.431 185.898  1.00170.81           O
ATOM   1754  C   GLU A 288     150.138 187.519 191.125  1.00170.81           C
ATOM   1755  O   GLU A 288     149.515 186.994 192.048  1.00170.81           O
ATOM   1756  N   TYR A 289     151.457 187.305 190.944  1.00122.65           N
ATOM   1757  CA  TYR A 289     152.166 186.418 191.826  1.00122.65           C
ATOM   1758  CB  TYR A 289     152.019 186.859 193.312  1.00122.65           C
ATOM   1759  CG  TYR A 289     152.629 185.921 194.308  1.00122.65           C
ATOM   1760  CD1 TYR A 289     153.986 185.877 194.553  1.00122.65           C
ATOM   1761  CD2 TYR A 289     151.824 185.080 195.027  1.00122.65           C
ATOM   1762  CE1 TYR A 289     154.515 185.009 195.482  1.00122.65           C
ATOM   1763  CE2 TYR A 289     152.333 184.204 195.955  1.00122.65           C
ATOM   1764  CZ  TYR A 289     153.686 184.172 196.186  1.00122.65           C
ATOM   1765  OH  TYR A 289     154.212 183.277 197.141  1.00122.65           O
ATOM   1766  C   TYR A 289     151.746 184.989 191.603  1.00122.65           C
ATOM   1767  O   TYR A 289     151.207 184.321 192.482  1.00122.65           O
ATOM   1768  N   VAL A 290     151.942 184.502 190.357  1.00 66.02           N
ATOM   1769  CA  VAL A 290     151.777 183.105 190.056  1.00 66.02           C
ATOM   1770  CB  VAL A 290     151.034 182.866 188.778  1.00 66.02           C
ATOM   1771  CG1 VAL A 290     150.928 181.347 188.568  1.00 66.02           C
ATOM   1772  CG2 VAL A 290     149.673 183.585 188.870  1.00 66.02           C
ATOM   1773  C   VAL A 290     153.182 182.572 189.916  1.00 66.02           C
ATOM   1774  O   VAL A 290     154.050 183.242 189.361  1.00 66.02           O
ATOM   1775  N   TYR A 291     153.446 181.342 190.399  1.00 80.35           N
ATOM   1776  CA  TYR A 291     154.798 180.854 190.491  1.00 80.35           C
ATOM   1777  CB  TYR A 291     154.893 179.479 191.166  1.00 80.35           C
ATOM   1778  CG  TYR A 291     154.327 179.650 192.533  1.00 80.35           C
ATOM   1779  CD1 TYR A 291     154.961 180.441 193.464  1.00 80.35           C
ATOM   1780  CD2 TYR A 291     153.165 179.008 192.893  1.00 80.35           C
ATOM   1781  CE1 TYR A 291     154.443 180.597 194.729  1.00 80.35           C
ATOM   1782  CE2 TYR A 291     152.641 179.158 194.156  1.00 80.35           C
ATOM   1783  CZ  TYR A 291     153.279 179.953 195.076  1.00 80.35           C
ATOM   1784  OH  TYR A 291     152.736 180.104 196.370  1.00 80.35           O
ATOM   1785  C   TYR A 291     155.500 180.754 189.170  1.00 80.35           C
ATOM   1786  O   TYR A 291     156.610 181.277 189.044  1.00 80.35           O
ATOM   1787  N   PRO A 292     154.928 180.157 188.166  1.00172.03           N
ATOM   1788  CA  PRO A 292     155.621 179.960 186.924  1.00172.03           C
ATOM   1789  CD  PRO A 292     153.707 179.380 188.276  1.00172.03           C
ATOM   1790  CB  PRO A 292     154.647 179.202 186.031  1.00172.03           C
ATOM   1791  CG  PRO A 292     153.713 178.487 187.030  1.00172.03           C
ATOM   1792  C   PRO A 292     156.063 181.269 186.362  1.00172.03           C
ATOM   1793  O   PRO A 292     157.089 181.299 185.683  1.00172.03           O
ATOM   1794  N   GLU A 293     155.250 182.328 186.537  1.00109.23           N
ATOM   1795  CA  GLU A 293     155.628 183.642 186.104  1.00109.23           C
ATOM   1796  CB  GLU A 293     154.415 184.585 185.959  1.00109.23           C
ATOM   1797  CG  GLU A 293     154.699 185.866 185.170  1.00109.23           C
ATOM   1798  CD  GLU A 293     155.335 186.890 186.088  1.00109.23           C
ATOM   1799  OE1 GLU A 293     154.565 187.592 186.795  1.00109.23           O
ATOM   1800  OE2 GLU A 293     156.588 186.991 186.086  1.00109.23           O
ATOM   1801  C   GLU A 293     156.610 184.253 187.068  1.00109.23           C
ATOM   1802  O   GLU A 293     157.656 184.763 186.669  1.00109.23           O
ATOM   1803  N   ALA A 294     156.320 184.140 188.382  1.00 49.77           N
ATOM   1804  CA  ALA A 294     157.082 184.794 189.415  1.00 49.77           C
ATOM   1805  CB  ALA A 294     156.547 184.508 190.834  1.00 49.77           C
ATOM   1806  C   ALA A 294     158.499 184.315 189.355  1.00 49.77           C
ATOM   1807  O   ALA A 294     159.431 185.081 189.597  1.00 49.77           O
ATOM   1808  N   ARG A 295     158.699 183.021 189.055  1.00108.64           N
ATOM   1809  CA  ARG A 295     160.024 182.481 188.976  1.00108.64           C
ATOM   1810  CB  ARG A 295     160.006 180.992 188.610  1.00108.64           C
ATOM   1811  CG  ARG A 295     161.368 180.431 188.208  1.00108.64           C
ATOM   1812  CD  ARG A 295     161.302 178.949 187.837  1.00108.64           C
ATOM   1813  NE  ARG A 295     160.580 178.826 186.539  1.00108.64           N
ATOM   1814  CZ  ARG A 295     159.703 177.798 186.348  1.00108.64           C
ATOM   1815  NH1 ARG A 295     159.390 176.967 187.386  1.00108.64           N
ATOM   1816  NH2 ARG A 295     159.142 177.589 185.122  1.00108.64           N
ATOM   1817  C   ARG A 295     160.783 183.173 187.888  1.00108.64           C
ATOM   1818  O   ARG A 295     161.918 183.604 188.084  1.00108.64           O
ATOM   1819  N   ASP A 296     160.152 183.333 186.712  1.00 40.52           N
ATOM   1820  CA  ASP A 296     160.825 183.867 185.563  1.00 40.52           C
ATOM   1821  CB  ASP A 296     159.916 183.890 184.322  1.00 40.52           C
ATOM   1822  CG  ASP A 296     159.625 182.439 183.954  1.00 40.52           C
ATOM   1823  OD1 ASP A 296     160.205 181.537 184.611  1.00 40.52           O
ATOM   1824  OD2 ASP A 296     158.818 182.219 183.014  1.00 40.52           O
ATOM   1825  C   ASP A 296     161.281 185.268 185.837  1.00 40.52           C
ATOM   1826  O   ASP A 296     162.369 185.661 185.418  1.00 40.52           O
ATOM   1827  N   ARG A 297     160.454 186.069 186.536  1.00 99.01           N
ATOM   1828  CA  ARG A 297     160.818 187.426 186.825  1.00 99.01           C
ATOM   1829  CB  ARG A 297     159.738 188.178 187.623  1.00 99.01           C
ATOM   1830  CG  ARG A 297     159.922 189.697 187.620  1.00 99.01           C
ATOM   1831  CD  ARG A 297     159.141 190.424 188.718  1.00 99.01           C
ATOM   1832  NE  ARG A 297     160.132 191.074 189.624  1.00 99.01           N
ATOM   1833  CZ  ARG A 297     159.878 191.218 190.955  1.00 99.01           C
ATOM   1834  NH1 ARG A 297     158.753 190.675 191.505  1.00 99.01           N
ATOM   1835  NH2 ARG A 297     160.758 191.907 191.742  1.00 99.01           N
ATOM   1836  C   ARG A 297     162.033 187.413 187.696  1.00 99.01           C
ATOM   1837  O   ARG A 297     162.988 188.145 187.450  1.00 99.01           O
ATOM   1838  N   GLN A 298     162.028 186.557 188.735  1.00 50.74           N
ATOM   1839  CA  GLN A 298     163.120 186.502 189.664  1.00 50.74           C
ATOM   1840  CB  GLN A 298     162.851 185.540 190.830  1.00 50.74           C
ATOM   1841  CG  GLN A 298     163.954 185.573 191.884  1.00 50.74           C
ATOM   1842  CD  GLN A 298     164.024 186.999 192.411  1.00 50.74           C
ATOM   1843  OE1 GLN A 298     165.098 187.596 192.479  1.00 50.74           O
ATOM   1844  NE2 GLN A 298     162.846 187.560 192.794  1.00 50.74           N
ATOM   1845  C   GLN A 298     164.343 186.034 188.941  1.00 50.74           C
ATOM   1846  O   GLN A 298     165.437 186.560 189.136  1.00 50.74           O
ATOM   1847  N   TYR A 299     164.166 185.041 188.055  1.00 57.00           N
ATOM   1848  CA  TYR A 299     165.232 184.477 187.285  1.00 57.00           C
ATOM   1849  CB  TYR A 299     164.702 183.386 186.337  1.00 57.00           C
ATOM   1850  CG  TYR A 299     165.800 182.942 185.439  1.00 57.00           C
ATOM   1851  CD1 TYR A 299     166.755 182.057 185.882  1.00 57.00           C
ATOM   1852  CD2 TYR A 299     165.858 183.404 184.145  1.00 57.00           C
ATOM   1853  CE1 TYR A 299     167.766 181.650 185.046  1.00 57.00           C
ATOM   1854  CE2 TYR A 299     166.866 183.000 183.305  1.00 57.00           C
ATOM   1855  CZ  TYR A 299     167.820 182.122 183.757  1.00 57.00           C
ATOM   1856  OH  TYR A 299     168.855 181.706 182.898  1.00 57.00           O
ATOM   1857  C   TYR A 299     165.828 185.576 186.465  1.00 57.00           C
ATOM   1858  O   TYR A 299     167.046 185.681 186.333  1.00 57.00           O
ATOM   1859  N   LEU A 300     164.970 186.445 185.907  1.00 62.78           N
ATOM   1860  CA  LEU A 300     165.412 187.496 185.039  1.00 62.78           C
ATOM   1861  CB  LEU A 300     164.228 188.243 184.396  1.00 62.78           C
ATOM   1862  CG  LEU A 300     164.635 189.239 183.297  1.00 62.78           C
ATOM   1863  CD1 LEU A 300     165.493 188.551 182.225  1.00 62.78           C
ATOM   1864  CD2 LEU A 300     163.396 189.905 182.673  1.00 62.78           C
ATOM   1865  C   LEU A 300     166.297 188.449 185.798  1.00 62.78           C
ATOM   1866  O   LEU A 300     167.260 188.972 185.240  1.00 62.78           O
ATOM   1867  N   LEU A 301     165.987 188.729 187.083  1.00 96.64           N
ATOM   1868  CA  LEU A 301     166.824 189.610 187.862  1.00 96.64           C
ATOM   1869  CB  LEU A 301     166.250 189.960 189.249  1.00 96.64           C
ATOM   1870  CG  LEU A 301     165.116 191.006 189.226  1.00 96.64           C
ATOM   1871  CD1 LEU A 301     165.637 192.364 188.731  1.00 96.64           C
ATOM   1872  CD2 LEU A 301     163.892 190.532 188.434  1.00 96.64           C
ATOM   1873  C   LEU A 301     168.175 188.993 188.073  1.00 96.64           C
ATOM   1874  O   LEU A 301     169.203 189.655 187.920  1.00 96.64           O
ATOM   1875  N   PHE A 302     168.216 187.688 188.391  1.00 78.72           N
ATOM   1876  CA  PHE A 302     169.467 187.040 188.661  1.00 78.72           C
ATOM   1877  CB  PHE A 302     169.346 185.547 189.018  1.00 78.72           C
ATOM   1878  CG  PHE A 302     168.703 185.420 190.355  1.00 78.72           C
ATOM   1879  CD1 PHE A 302     169.320 185.926 191.475  1.00 78.72           C
ATOM   1880  CD2 PHE A 302     167.506 184.758 190.494  1.00 78.72           C
ATOM   1881  CE1 PHE A 302     168.738 185.801 192.715  1.00 78.72           C
ATOM   1882  CE2 PHE A 302     166.922 184.630 191.732  1.00 78.72           C
ATOM   1883  CZ  PHE A 302     167.534 185.153 192.845  1.00 78.72           C
ATOM   1884  C   PHE A 302     170.299 187.116 187.426  1.00 78.72           C
ATOM   1885  O   PHE A 302     171.525 187.173 187.494  1.00 78.72           O
ATOM   1886  N   PHE A 303     169.646 187.036 186.256  1.00 72.13           N
ATOM   1887  CA  PHE A 303     170.354 187.070 185.010  1.00 72.13           C
ATOM   1888  CB  PHE A 303     169.394 186.863 183.823  1.00 72.13           C
ATOM   1889  CG  PHE A 303     170.174 186.606 182.579  1.00 72.13           C
ATOM   1890  CD1 PHE A 303     170.633 185.339 182.300  1.00 72.13           C
ATOM   1891  CD2 PHE A 303     170.433 187.621 181.686  1.00 72.13           C
ATOM   1892  CE1 PHE A 303     171.346 185.087 181.152  1.00 72.13           C
ATOM   1893  CE2 PHE A 303     171.146 187.374 180.536  1.00 72.13           C
ATOM   1894  CZ  PHE A 303     171.607 186.107 180.269  1.00 72.13           C
ATOM   1895  C   PHE A 303     171.027 188.402 184.839  1.00 72.13           C
ATOM   1896  O   PHE A 303     172.240 188.468 184.662  1.00 72.13           O
ATOM   1897  N   HIS A 304     170.270 189.513 184.935  1.00 51.44           N
ATOM   1898  CA  HIS A 304     170.833 190.816 184.703  1.00 51.44           C
ATOM   1899  ND1 HIS A 304     168.965 192.667 182.486  1.00 51.44           N
ATOM   1900  CG  HIS A 304     168.827 191.895 183.618  1.00 51.44           C
ATOM   1901  CB  HIS A 304     169.780 191.931 184.774  1.00 51.44           C
ATOM   1902  NE2 HIS A 304     167.142 191.430 182.193  1.00 51.44           N
ATOM   1903  CD2 HIS A 304     167.709 191.145 183.422  1.00 51.44           C
ATOM   1904  CE1 HIS A 304     167.931 192.349 181.668  1.00 51.44           C
ATOM   1905  C   HIS A 304     171.873 191.107 185.732  1.00 51.44           C
ATOM   1906  O   HIS A 304     172.975 191.549 185.413  1.00 51.44           O
ATOM   1907  N   LYS A 305     171.555 190.852 187.009  1.00 62.94           N
ATOM   1908  CA  LYS A 305     172.501 191.141 188.041  1.00 62.94           C
ATOM   1909  CB  LYS A 305     171.949 190.886 189.453  1.00 62.94           C
ATOM   1910  CG  LYS A 305     172.834 191.472 190.556  1.00 62.94           C
ATOM   1911  CD  LYS A 305     172.134 191.588 191.912  1.00 62.94           C
ATOM   1912  CE  LYS A 305     171.126 192.738 191.982  1.00 62.94           C
ATOM   1913  NZ  LYS A 305     170.490 192.775 193.318  1.00 62.94           N
ATOM   1914  C   LYS A 305     173.692 190.267 187.818  1.00 62.94           C
ATOM   1915  O   LYS A 305     174.823 190.675 188.071  1.00 62.94           O
ATOM   1916  N   GLY A 306     173.463 189.021 187.363  1.00 31.20           N
ATOM   1917  CA  GLY A 306     174.546 188.112 187.127  1.00 31.20           C
ATOM   1918  C   GLY A 306     175.405 188.583 185.988  1.00 31.20           C
ATOM   1919  O   GLY A 306     176.628 188.492 186.056  1.00 31.20           O
ATOM   1920  N   ALA A 307     174.775 189.030 184.882  1.00 44.12           N
ATOM   1921  CA  ALA A 307     175.467 189.470 183.703  1.00 44.12           C
ATOM   1922  CB  ALA A 307     174.524 189.674 182.503  1.00 44.12           C
ATOM   1923  C   ALA A 307     176.180 190.763 183.938  1.00 44.12           C
ATOM   1924  O   ALA A 307     177.352 190.910 183.596  1.00 44.12           O
ATOM   1925  N   LYS A 308     175.495 191.729 184.574  1.00 69.07           N
ATOM   1926  CA  LYS A 308     176.051 193.037 184.756  1.00 69.07           C
ATOM   1927  CB  LYS A 308     175.140 193.968 185.565  1.00 69.07           C
ATOM   1928  CG  LYS A 308     175.733 195.363 185.761  1.00 69.07           C
ATOM   1929  CD  LYS A 308     174.783 196.318 186.478  1.00 69.07           C
ATOM   1930  CE  LYS A 308     174.693 196.039 187.978  1.00 69.07           C
ATOM   1931  NZ  LYS A 308     173.749 196.981 188.615  1.00 69.07           N
ATOM   1932  C   LYS A 308     177.311 192.890 185.535  1.00 69.07           C
ATOM   1933  O   LYS A 308     178.301 193.575 185.281  1.00 69.07           O
ATOM   1934  N   LYS A 309     177.296 191.994 186.532  1.00 41.81           N
ATOM   1935  CA  LYS A 309     178.464 191.773 187.328  1.00 41.81           C
ATOM   1936  CB  LYS A 309     178.238 190.717 188.420  1.00 41.81           C
ATOM   1937  CG  LYS A 309     179.473 190.458 189.283  1.00 41.81           C
ATOM   1938  CD  LYS A 309     179.183 189.547 190.474  1.00 41.81           C
ATOM   1939  CE  LYS A 309     180.430 189.138 191.257  1.00 41.81           C
ATOM   1940  NZ  LYS A 309     180.047 188.255 192.382  1.00 41.81           N
ATOM   1941  C   LYS A 309     179.551 191.240 186.447  1.00 41.81           C
ATOM   1942  O   LYS A 309     180.691 191.700 186.498  1.00 41.81           O
ATOM   1943  N   SER A 310     179.206 190.261 185.592  1.00 51.73           N
ATOM   1944  CA  SER A 310     180.158 189.603 184.739  1.00 51.73           C
ATOM   1945  CB  SER A 310     179.571 188.367 184.033  1.00 51.73           C
ATOM   1946  OG  SER A 310     180.555 187.760 183.210  1.00 51.73           O
ATOM   1947  C   SER A 310     180.631 190.555 183.682  1.00 51.73           C
ATOM   1948  O   SER A 310     181.591 190.272 182.969  1.00 51.73           O
ATOM   1949  N   ARG A 311     179.936 191.697 183.541  1.00145.58           N
ATOM   1950  CA  ARG A 311     180.262 192.750 182.622  1.00145.58           C
ATOM   1951  CB  ARG A 311     181.668 193.336 182.827  1.00145.58           C
ATOM   1952  CG  ARG A 311     181.833 194.689 182.136  1.00145.58           C
ATOM   1953  CD  ARG A 311     182.994 195.522 182.677  1.00145.58           C
ATOM   1954  NE  ARG A 311     184.202 195.203 181.871  1.00145.58           N
ATOM   1955  CZ  ARG A 311     184.401 195.843 180.683  1.00145.58           C
ATOM   1956  NH1 ARG A 311     183.453 196.703 180.210  1.00145.58           N
ATOM   1957  NH2 ARG A 311     185.544 195.624 179.969  1.00145.58           N
ATOM   1958  C   ARG A 311     180.099 192.284 181.207  1.00145.58           C
ATOM   1959  O   ARG A 311     180.515 192.965 180.271  1.00145.58           O
ATOM   1960  N   PHE A 312     179.454 191.119 181.009  1.00 90.22           N
ATOM   1961  CA  PHE A 312     179.144 190.650 179.687  1.00 90.22           C
ATOM   1962  CB  PHE A 312     178.709 189.171 179.685  1.00 90.22           C
ATOM   1963  CG  PHE A 312     178.052 188.813 178.396  1.00 90.22           C
ATOM   1964  CD1 PHE A 312     178.764 188.709 177.224  1.00 90.22           C
ATOM   1965  CD2 PHE A 312     176.702 188.544 178.380  1.00 90.22           C
ATOM   1966  CE1 PHE A 312     178.126 188.366 176.054  1.00 90.22           C
ATOM   1967  CE2 PHE A 312     176.060 188.200 177.215  1.00 90.22           C
ATOM   1968  CZ  PHE A 312     176.774 188.114 176.046  1.00 90.22           C
ATOM   1969  C   PHE A 312     178.018 191.503 179.189  1.00 90.22           C
ATOM   1970  O   PHE A 312     177.066 191.766 179.923  1.00 90.22           O
ATOM   1971  N   ASP A 313     178.111 191.974 177.926  1.00 84.64           N
ATOM   1972  CA  ASP A 313     177.118 192.861 177.375  1.00 84.64           C
ATOM   1973  CB  ASP A 313     177.593 193.552 176.081  1.00 84.64           C
ATOM   1974  CG  ASP A 313     176.626 194.665 175.686  1.00 84.64           C
ATOM   1975  OD1 ASP A 313     175.458 194.658 176.155  1.00 84.64           O
ATOM   1976  OD2 ASP A 313     177.056 195.547 174.895  1.00 84.64           O
ATOM   1977  C   ASP A 313     175.876 192.085 177.062  1.00 84.64           C
ATOM   1978  O   ASP A 313     175.951 190.965 176.561  1.00 84.64           O
ATOM   1979  N   LEU A 314     174.714 192.574 177.548  1.00117.77           N
ATOM   1980  CA  LEU A 314     173.430 192.039 177.185  1.00117.77           C
ATOM   1981  CB  LEU A 314     172.456 191.993 178.373  1.00117.77           C
ATOM   1982  CG  LEU A 314     171.197 191.167 178.066  1.00117.77           C
ATOM   1983  CD1 LEU A 314     171.584 189.738 177.650  1.00117.77           C
ATOM   1984  CD2 LEU A 314     170.212 191.182 179.247  1.00117.77           C
ATOM   1985  C   LEU A 314     172.765 192.749 176.036  1.00117.77           C
ATOM   1986  O   LEU A 314     172.138 192.123 175.183  1.00117.77           O
ATOM   1987  N   GLU A 315     172.869 194.097 176.006  1.00 97.76           N
ATOM   1988  CA  GLU A 315     172.107 194.894 175.080  1.00 97.76           C
ATOM   1989  CB  GLU A 315     172.285 196.408 175.306  1.00 97.76           C
ATOM   1990  CG  GLU A 315     171.370 197.275 174.436  1.00 97.76           C
ATOM   1991  CD  GLU A 315     172.009 197.431 173.063  1.00 97.76           C
ATOM   1992  OE1 GLU A 315     173.227 197.132 172.939  1.00 97.76           O
ATOM   1993  OE2 GLU A 315     171.288 197.853 172.120  1.00 97.76           O
ATOM   1994  C   GLU A 315     172.498 194.589 173.675  1.00 97.76           C
ATOM   1995  O   GLU A 315     171.642 194.348 172.826  1.00 97.76           O
ATOM   1996  N   LYS A 316     173.812 194.566 173.396  1.00107.86           N
ATOM   1997  CA  LYS A 316     174.253 194.331 172.055  1.00107.86           C
ATOM   1998  CB  LYS A 316     175.773 194.477 171.855  1.00107.86           C
ATOM   1999  CG  LYS A 316     176.618 193.336 172.421  1.00107.86           C
ATOM   2000  CD  LYS A 316     178.043 193.335 171.866  1.00107.86           C
ATOM   2001  CE  LYS A 316     178.875 192.120 172.277  1.00107.86           C
ATOM   2002  NZ  LYS A 316     179.156 192.161 173.729  1.00107.86           N
ATOM   2003  C   LYS A 316     173.861 192.941 171.671  1.00107.86           C
ATOM   2004  O   LYS A 316     173.592 192.666 170.504  1.00107.86           O
ATOM   2005  N   TYR A 317     173.839 192.016 172.648  1.00 72.45           N
ATOM   2006  CA  TYR A 317     173.499 190.650 172.375  1.00 72.45           C
ATOM   2007  CB  TYR A 317     173.578 189.789 173.651  1.00 72.45           C
ATOM   2008  CG  TYR A 317     172.919 188.477 173.400  1.00 72.45           C
ATOM   2009  CD1 TYR A 317     173.556 187.482 172.695  1.00 72.45           C
ATOM   2010  CD2 TYR A 317     171.656 188.242 173.894  1.00 72.45           C
ATOM   2011  CE1 TYR A 317     172.932 186.276 172.478  1.00 72.45           C
ATOM   2012  CE2 TYR A 317     171.028 187.039 173.681  1.00 72.45           C
ATOM   2013  CZ  TYR A 317     171.668 186.054 172.970  1.00 72.45           C
ATOM   2014  OH  TYR A 317     171.028 184.817 172.746  1.00 72.45           O
ATOM   2015  C   TYR A 317     172.101 190.552 171.836  1.00 72.45           C
ATOM   2016  O   TYR A 317     171.878 189.955 170.783  1.00 72.45           O
ATOM   2017  N   ASN A 318     171.118 191.165 172.521  1.00 54.21           N
ATOM   2018  CA  ASN A 318     169.752 191.059 172.090  1.00 54.21           C
ATOM   2019  CB  ASN A 318     168.743 191.636 173.104  1.00 54.21           C
ATOM   2020  CG  ASN A 318     169.002 193.123 173.301  1.00 54.21           C
ATOM   2021  OD1 ASN A 318     168.707 193.941 172.432  1.00 54.21           O
ATOM   2022  ND2 ASN A 318     169.553 193.487 174.490  1.00 54.21           N
ATOM   2023  C   ASN A 318     169.584 191.761 170.783  1.00 54.21           C
ATOM   2024  O   ASN A 318     168.859 191.291 169.909  1.00 54.21           O
ATOM   2025  N   GLN A 319     170.271 192.903 170.605  1.00 73.49           N
ATOM   2026  CA  GLN A 319     170.125 193.650 169.392  1.00 73.49           C
ATOM   2027  CB  GLN A 319     171.004 194.910 169.354  1.00 73.49           C
ATOM   2028  CG  GLN A 319     170.736 195.796 168.136  1.00 73.49           C
ATOM   2029  CD  GLN A 319     169.423 196.526 168.383  1.00 73.49           C
ATOM   2030  OE1 GLN A 319     168.909 196.538 169.501  1.00 73.49           O
ATOM   2031  NE2 GLN A 319     168.865 197.156 167.316  1.00 73.49           N
ATOM   2032  C   GLN A 319     170.566 192.763 168.276  1.00 73.49           C
ATOM   2033  O   GLN A 319     169.958 192.748 167.207  1.00 73.49           O
ATOM   2034  N   LEU A 320     171.652 191.999 168.497  1.00 61.36           N
ATOM   2035  CA  LEU A 320     172.095 191.097 167.478  1.00 61.36           C
ATOM   2036  CB  LEU A 320     173.326 190.268 167.870  1.00 61.36           C
ATOM   2037  CG  LEU A 320     173.771 189.310 166.747  1.00 61.36           C
ATOM   2038  CD1 LEU A 320     174.402 190.068 165.571  1.00 61.36           C
ATOM   2039  CD2 LEU A 320     174.648 188.173 167.288  1.00 61.36           C
ATOM   2040  C   LEU A 320     171.009 190.097 167.251  1.00 61.36           C
ATOM   2041  O   LEU A 320     170.604 189.853 166.117  1.00 61.36           O
ATOM   2042  N   LYS A 321     170.461 189.536 168.343  1.00144.37           N
ATOM   2043  CA  LYS A 321     169.473 188.501 168.231  1.00144.37           C
ATOM   2044  CB  LYS A 321     168.984 187.964 169.586  1.00144.37           C
ATOM   2045  CG  LYS A 321     169.966 186.981 170.218  1.00144.37           C
ATOM   2046  CD  LYS A 321     170.243 185.777 169.315  1.00144.37           C
ATOM   2047  CE  LYS A 321     168.982 184.996 168.936  1.00144.37           C
ATOM   2048  NZ  LYS A 321     169.301 183.993 167.896  1.00144.37           N
ATOM   2049  C   LYS A 321     168.290 189.019 167.484  1.00144.37           C
ATOM   2050  O   LYS A 321     167.621 188.264 166.781  1.00144.37           O
ATOM   2051  N   ASP A 322     167.955 190.308 167.662  1.00 38.52           N
ATOM   2052  CA  ASP A 322     166.856 190.877 166.938  1.00 38.52           C
ATOM   2053  CB  ASP A 322     166.536 192.313 167.385  1.00 38.52           C
ATOM   2054  CG  ASP A 322     165.952 192.244 168.790  1.00 38.52           C
ATOM   2055  OD1 ASP A 322     165.553 191.126 169.210  1.00 38.52           O
ATOM   2056  OD2 ASP A 322     165.895 193.310 169.460  1.00 38.52           O
ATOM   2057  C   ASP A 322     167.199 190.923 165.475  1.00 38.52           C
ATOM   2058  O   ASP A 322     166.397 190.540 164.625  1.00 38.52           O
ATOM   2059  N   ALA A 323     168.434 191.353 165.148  1.00 41.88           N
ATOM   2060  CA  ALA A 323     168.859 191.539 163.787  1.00 41.88           C
ATOM   2061  CB  ALA A 323     170.303 192.059 163.683  1.00 41.88           C
ATOM   2062  C   ALA A 323     168.795 190.234 163.064  1.00 41.88           C
ATOM   2063  O   ALA A 323     168.500 190.188 161.870  1.00 41.88           O
ATOM   2064  N   ILE A 324     169.134 189.131 163.753  1.00104.88           N
ATOM   2065  CA  ILE A 324     169.056 187.871 163.084  1.00104.88           C
ATOM   2066  CB  ILE A 324     169.602 186.703 163.864  1.00104.88           C
ATOM   2067  CG1 ILE A 324     171.142 186.699 163.895  1.00104.88           C
ATOM   2068  CG2 ILE A 324     169.009 185.425 163.248  1.00104.88           C
ATOM   2069  CD1 ILE A 324     171.777 187.795 164.741  1.00104.88           C
ATOM   2070  C   ILE A 324     167.637 187.535 162.755  1.00104.88           C
ATOM   2071  O   ILE A 324     167.350 187.163 161.622  1.00104.88           O
ATOM   2072  N   ALA A 325     166.709 187.665 163.723  1.00 42.41           N
ATOM   2073  CA  ALA A 325     165.344 187.270 163.505  1.00 42.41           C
ATOM   2074  CB  ALA A 325     164.477 187.408 164.769  1.00 42.41           C
ATOM   2075  C   ALA A 325     164.727 188.112 162.447  1.00 42.41           C
ATOM   2076  O   ALA A 325     164.047 187.604 161.558  1.00 42.41           O
ATOM   2077  N   GLN A 326     164.959 189.433 162.504  1.00 52.52           N
ATOM   2078  CA  GLN A 326     164.327 190.276 161.536  1.00 52.52           C
ATOM   2079  CB  GLN A 326     164.595 191.772 161.763  1.00 52.52           C
ATOM   2080  CG  GLN A 326     164.044 192.647 160.636  1.00 52.52           C
ATOM   2081  CD  GLN A 326     162.594 192.252 160.391  1.00 52.52           C
ATOM   2082  OE1 GLN A 326     161.760 192.297 161.293  1.00 52.52           O
ATOM   2083  NE2 GLN A 326     162.288 191.841 159.131  1.00 52.52           N
ATOM   2084  C   GLN A 326     164.823 189.926 160.168  1.00 52.52           C
ATOM   2085  O   GLN A 326     164.036 189.786 159.234  1.00 52.52           O
ATOM   2086  N   ALA A 327     166.149 189.764 160.015  1.00 39.10           N
ATOM   2087  CA  ALA A 327     166.702 189.444 158.730  1.00 39.10           C
ATOM   2088  CB  ALA A 327     168.238 189.406 158.738  1.00 39.10           C
ATOM   2089  C   ALA A 327     166.219 188.088 158.333  1.00 39.10           C
ATOM   2090  O   ALA A 327     165.913 187.826 157.172  1.00 39.10           O
ATOM   2091  N   GLU A 328     166.157 187.179 159.315  1.00107.84           N
ATOM   2092  CA  GLU A 328     165.789 185.816 159.090  1.00107.84           C
ATOM   2093  CB  GLU A 328     165.953 184.945 160.344  1.00107.84           C
ATOM   2094  CG  GLU A 328     165.440 183.520 160.147  1.00107.84           C
ATOM   2095  CD  GLU A 328     166.149 182.935 158.936  1.00107.84           C
ATOM   2096  OE1 GLU A 328     167.343 182.557 159.067  1.00107.84           O
ATOM   2097  OE2 GLU A 328     165.503 182.874 157.856  1.00107.84           O
ATOM   2098  C   GLU A 328     164.375 185.704 158.639  1.00107.84           C
ATOM   2099  O   GLU A 328     164.077 184.969 157.699  1.00107.84           O
ATOM   2100  N   MET A 329     163.471 186.464 159.275  1.00 48.37           N
ATOM   2101  CA  MET A 329     162.078 186.362 158.969  1.00 48.37           C
ATOM   2102  CB  MET A 329     161.217 187.328 159.806  1.00 48.37           C
ATOM   2103  CG  MET A 329     159.708 187.172 159.595  1.00 48.37           C
ATOM   2104  SD  MET A 329     159.093 187.804 158.007  1.00 48.37           S
ATOM   2105  CE  MET A 329     159.237 189.551 158.485  1.00 48.37           C
ATOM   2106  C   MET A 329     161.930 186.716 157.530  1.00 48.37           C
ATOM   2107  O   MET A 329     161.136 186.107 156.815  1.00 48.37           O
ATOM   2108  N   ASP A 330     162.709 187.709 157.065  1.00 45.88           N
ATOM   2109  CA  ASP A 330     162.624 188.117 155.696  1.00 45.88           C
ATOM   2110  CB  ASP A 330     163.578 189.280 155.370  1.00 45.88           C
ATOM   2111  CG  ASP A 330     163.041 190.525 156.065  1.00 45.88           C
ATOM   2112  OD1 ASP A 330     161.791 190.654 156.160  1.00 45.88           O
ATOM   2113  OD2 ASP A 330     163.870 191.359 156.518  1.00 45.88           O
ATOM   2114  C   ASP A 330     162.988 186.953 154.826  1.00 45.88           C
ATOM   2115  O   ASP A 330     162.299 186.650 153.854  1.00 45.88           O
ATOM   2116  N   LEU A 331     164.055 186.224 155.189  1.00 54.89           N
ATOM   2117  CA  LEU A 331     164.500 185.112 154.400  1.00 54.89           C
ATOM   2118  CB  LEU A 331     165.742 184.428 154.996  1.00 54.89           C
ATOM   2119  CG  LEU A 331     166.252 183.236 154.166  1.00 54.89           C
ATOM   2120  CD1 LEU A 331     166.673 183.682 152.757  1.00 54.89           C
ATOM   2121  CD2 LEU A 331     167.377 182.489 154.901  1.00 54.89           C
ATOM   2122  C   LEU A 331     163.380 184.118 154.344  1.00 54.89           C
ATOM   2123  O   LEU A 331     163.199 183.437 153.337  1.00 54.89           O
ATOM   2124  N   LYS A 332     162.605 184.004 155.439  1.00106.31           N
ATOM   2125  CA  LYS A 332     161.495 183.092 155.503  1.00106.31           C
ATOM   2126  CB  LYS A 332     160.807 183.077 156.878  1.00106.31           C
ATOM   2127  CG  LYS A 332     159.586 182.155 156.937  1.00106.31           C
ATOM   2128  CD  LYS A 332     159.909 180.675 156.725  1.00106.31           C
ATOM   2129  CE  LYS A 332     158.688 179.763 156.870  1.00106.31           C
ATOM   2130  NZ  LYS A 332     157.678 180.098 155.840  1.00106.31           N
ATOM   2131  C   LYS A 332     160.458 183.476 154.486  1.00106.31           C
ATOM   2132  O   LYS A 332     159.820 182.612 153.889  1.00106.31           O
ATOM   2133  N   ARG A 333     160.261 184.789 154.266  1.00108.39           N
ATOM   2134  CA  ARG A 333     159.271 185.291 153.353  1.00108.39           C
ATOM   2135  CB  ARG A 333     159.239 186.830 153.329  1.00108.39           C
ATOM   2136  CG  ARG A 333     158.672 187.447 154.610  1.00108.39           C
ATOM   2137  CD  ARG A 333     158.955 188.945 154.762  1.00108.39           C
ATOM   2138  NE  ARG A 333     158.771 189.589 153.431  1.00108.39           N
ATOM   2139  CZ  ARG A 333     158.761 190.950 153.325  1.00108.39           C
ATOM   2140  NH1 ARG A 333     158.829 191.726 154.446  1.00108.39           N
ATOM   2141  NH2 ARG A 333     158.692 191.537 152.095  1.00108.39           N
ATOM   2142  C   ARG A 333     159.606 184.824 151.969  1.00108.39           C
ATOM   2143  O   ARG A 333     158.720 184.546 151.164  1.00108.39           O
ATOM   2144  N   LEU A 334     160.911 184.721 151.670  1.00 82.35           N
ATOM   2145  CA  LEU A 334     161.424 184.348 150.382  1.00 82.35           C
ATOM   2146  CB  LEU A 334     162.952 184.468 150.271  1.00 82.35           C
ATOM   2147  CG  LEU A 334     163.421 185.932 150.211  1.00 82.35           C
ATOM   2148  CD1 LEU A 334     164.950 186.039 150.098  1.00 82.35           C
ATOM   2149  CD2 LEU A 334     162.693 186.680 149.080  1.00 82.35           C
ATOM   2150  C   LEU A 334     161.034 182.953 150.002  1.00 82.35           C
ATOM   2151  O   LEU A 334     161.061 182.615 148.823  1.00 82.35           O
ATOM   2152  N   ARG A 335     160.698 182.080 150.967  1.00206.72           N
ATOM   2153  CA  ARG A 335     160.449 180.720 150.579  1.00206.72           C
ATOM   2154  CB  ARG A 335     160.194 179.743 151.747  1.00206.72           C
ATOM   2155  CG  ARG A 335     158.886 179.907 152.514  1.00206.72           C
ATOM   2156  CD  ARG A 335     157.722 179.172 151.845  1.00206.72           C
ATOM   2157  NE  ARG A 335     158.164 177.771 151.584  1.00206.72           N
ATOM   2158  CZ  ARG A 335     157.261 176.818 151.207  1.00206.72           C
ATOM   2159  NH1 ARG A 335     155.934 177.125 151.115  1.00206.72           N
ATOM   2160  NH2 ARG A 335     157.686 175.555 150.910  1.00206.72           N
ATOM   2161  C   ARG A 335     159.298 180.659 149.612  1.00206.72           C
ATOM   2162  O   ARG A 335     159.272 179.777 148.756  1.00206.72           O
ATOM   2163  N   ASP A 336     158.293 181.555 149.728  1.00 62.44           N
ATOM   2164  CA  ASP A 336     157.162 181.464 148.843  1.00 62.44           C
ATOM   2165  CB  ASP A 336     156.005 182.411 149.226  1.00 62.44           C
ATOM   2166  CG  ASP A 336     155.376 181.925 150.523  1.00 62.44           C
ATOM   2167  OD1 ASP A 336     155.699 180.787 150.952  1.00 62.44           O
ATOM   2168  OD2 ASP A 336     154.555 182.685 151.099  1.00 62.44           O
ATOM   2169  C   ASP A 336     157.528 181.738 147.403  1.00 62.44           C
ATOM   2170  O   ASP A 336     157.203 180.919 146.546  1.00 62.44           O
ATOM   2171  N   PRO A 337     158.181 182.821 147.053  1.00 94.97           N
ATOM   2172  CA  PRO A 337     158.456 183.046 145.657  1.00 94.97           C
ATOM   2173  CD  PRO A 337     158.072 184.071 147.789  1.00 94.97           C
ATOM   2174  CB  PRO A 337     158.888 184.507 145.544  1.00 94.97           C
ATOM   2175  CG  PRO A 337     158.190 185.185 146.736  1.00 94.97           C
ATOM   2176  C   PRO A 337     159.447 182.094 145.071  1.00 94.97           C
ATOM   2177  O   PRO A 337     159.352 181.805 143.878  1.00 94.97           O
ATOM   2178  N   LEU A 338     160.467 181.684 145.848  1.00141.52           N
ATOM   2179  CA  LEU A 338     161.444 180.808 145.274  1.00141.52           C
ATOM   2180  CB  LEU A 338     162.782 180.767 146.042  1.00141.52           C
ATOM   2181  CG  LEU A 338     163.591 182.083 146.033  1.00141.52           C
ATOM   2182  CD1 LEU A 338     163.792 182.603 144.605  1.00141.52           C
ATOM   2183  CD2 LEU A 338     163.039 183.138 146.999  1.00141.52           C
ATOM   2184  C   LEU A 338     160.980 179.390 145.148  1.00141.52           C
ATOM   2185  O   LEU A 338     160.867 178.846 144.051  1.00141.52           O
ATOM   2186  N   GLN A 339     160.656 178.755 146.289  1.00 80.42           N
ATOM   2187  CA  GLN A 339     160.355 177.358 146.233  1.00 80.42           C
ATOM   2188  CB  GLN A 339     160.221 176.741 147.637  1.00 80.42           C
ATOM   2189  CG  GLN A 339     161.513 176.835 148.454  1.00 80.42           C
ATOM   2190  CD  GLN A 339     161.270 176.205 149.818  1.00 80.42           C
ATOM   2191  OE1 GLN A 339     160.959 175.019 149.921  1.00 80.42           O
ATOM   2192  NE2 GLN A 339     161.409 177.019 150.898  1.00 80.42           N
ATOM   2193  C   GLN A 339     159.062 177.151 145.515  1.00 80.42           C
ATOM   2194  O   GLN A 339     158.947 176.317 144.617  1.00 80.42           O
ATOM   2195  N   VAL A 340     158.051 177.911 145.959  1.00100.63           N
ATOM   2196  CA  VAL A 340     156.681 177.844 145.538  1.00100.63           C
ATOM   2197  CB  VAL A 340     155.776 178.274 146.653  1.00100.63           C
ATOM   2198  CG1 VAL A 340     154.319 178.148 146.199  1.00100.63           C
ATOM   2199  CG2 VAL A 340     156.123 177.446 147.900  1.00100.63           C
ATOM   2200  C   VAL A 340     156.351 178.620 144.290  1.00100.63           C
ATOM   2201  O   VAL A 340     155.444 178.242 143.553  1.00100.63           O
ATOM   2202  N   HIS A 341     157.065 179.730 144.017  1.00 97.39           N
ATOM   2203  CA  HIS A 341     156.745 180.615 142.926  1.00 97.39           C
ATOM   2204  ND1 HIS A 341     158.990 180.379 140.578  1.00 97.39           N
ATOM   2205  CG  HIS A 341     158.036 179.499 141.039  1.00 97.39           C
ATOM   2206  CB  HIS A 341     156.691 179.922 141.551  1.00 97.39           C
ATOM   2207  NE2 HIS A 341     159.854 178.341 140.367  1.00 97.39           N
ATOM   2208  CD2 HIS A 341     158.580 178.258 140.903  1.00 97.39           C
ATOM   2209  CE1 HIS A 341     160.055 179.634 140.189  1.00 97.39           C
ATOM   2210  C   HIS A 341     155.417 181.275 143.161  1.00 97.39           C
ATOM   2211  O   HIS A 341     154.704 181.610 142.217  1.00 97.39           O
ATOM   2212  N   LEU A 342     155.065 181.513 144.438  1.00138.83           N
ATOM   2213  CA  LEU A 342     153.854 182.207 144.772  1.00138.83           C
ATOM   2214  CB  LEU A 342     153.035 181.505 145.860  1.00138.83           C
ATOM   2215  CG  LEU A 342     152.108 180.436 145.257  1.00138.83           C
ATOM   2216  CD1 LEU A 342     152.805 179.621 144.161  1.00138.83           C
ATOM   2217  CD2 LEU A 342     151.571 179.518 146.358  1.00138.83           C
ATOM   2218  C   LEU A 342     154.206 183.601 145.182  1.00138.83           C
ATOM   2219  O   LEU A 342     155.328 183.879 145.605  1.00138.83           O
ATOM   2220  N   PRO A 343     153.257 184.491 145.055  1.00 80.84           N
ATOM   2221  CA  PRO A 343     153.517 185.876 145.330  1.00 80.84           C
ATOM   2222  CD  PRO A 343     152.179 184.322 144.094  1.00 80.84           C
ATOM   2223  CB  PRO A 343     152.265 186.626 144.886  1.00 80.84           C
ATOM   2224  CG  PRO A 343     151.715 185.748 143.745  1.00 80.84           C
ATOM   2225  C   PRO A 343     153.921 186.097 146.748  1.00 80.84           C
ATOM   2226  O   PRO A 343     153.457 185.381 147.634  1.00 80.84           O
ATOM   2227  N   LEU A 344     154.802 187.089 146.966  1.00 61.12           N
ATOM   2228  CA  LEU A 344     155.367 187.365 148.252  1.00 61.12           C
ATOM   2229  CB  LEU A 344     156.567 188.326 148.157  1.00 61.12           C
ATOM   2230  CG  LEU A 344     157.203 188.703 149.506  1.00 61.12           C
ATOM   2231  CD1 LEU A 344     157.813 187.480 150.207  1.00 61.12           C
ATOM   2232  CD2 LEU A 344     158.200 189.863 149.340  1.00 61.12           C
ATOM   2233  C   LEU A 344     154.359 187.992 149.161  1.00 61.12           C
ATOM   2234  O   LEU A 344     153.600 188.874 148.760  1.00 61.12           O
ATOM   2235  N   ARG A 345     154.344 187.525 150.428  1.00171.09           N
ATOM   2236  CA  ARG A 345     153.508 188.060 151.467  1.00171.09           C
ATOM   2237  CB  ARG A 345     153.309 187.132 152.680  1.00171.09           C
ATOM   2238  CG  ARG A 345     152.798 185.712 152.444  1.00171.09           C
ATOM   2239  CD  ARG A 345     152.767 184.939 153.769  1.00171.09           C
ATOM   2240  NE  ARG A 345     152.486 183.501 153.503  1.00171.09           N
ATOM   2241  CZ  ARG A 345     153.100 182.558 154.278  1.00171.09           C
ATOM   2242  NH1 ARG A 345     154.010 182.942 155.219  1.00171.09           N
ATOM   2243  NH2 ARG A 345     152.815 181.233 154.120  1.00171.09           N
ATOM   2244  C   ARG A 345     154.289 189.175 152.078  1.00171.09           C
ATOM   2245  O   ARG A 345     155.515 189.117 152.137  1.00171.09           O
ATOM   2246  N   GLN A 346     153.599 190.218 152.568  1.00143.96           N
ATOM   2247  CA  GLN A 346     154.298 191.276 153.234  1.00143.96           C
ATOM   2248  CB  GLN A 346     154.229 192.633 152.509  1.00143.96           C
ATOM   2249  CG  GLN A 346     154.993 192.706 151.184  1.00143.96           C
ATOM   2250  CD  GLN A 346     154.104 192.168 150.073  1.00143.96           C
ATOM   2251  OE1 GLN A 346     153.109 191.491 150.326  1.00143.96           O
ATOM   2252  NE2 GLN A 346     154.473 192.480 148.801  1.00143.96           N
ATOM   2253  C   GLN A 346     153.620 191.481 154.584  1.00143.96           C
ATOM   2254  O   GLN A 346     153.979 192.472 155.277  1.00143.96           O
ATOM   2255  OXT GLN A 346     152.731 190.660 154.934  1.00143.96           O
TER    2256      GLN A 346
ATOM   2257  N   VAL B  48     148.310 173.444 175.647  1.00 28.53           N
ATOM   2258  CA  VAL B  48     147.515 172.591 174.729  1.00 28.53           C
ATOM   2259  CB  VAL B  48     147.203 173.333 173.463  1.00 28.53           C
ATOM   2260  CG1 VAL B  48     146.398 172.414 172.537  1.00 28.53           C
ATOM   2261  CG2 VAL B  48     146.460 174.626 173.837  1.00 28.53           C
ATOM   2262  C   VAL B  48     148.278 171.345 174.408  1.00 28.53           C
ATOM   2263  O   VAL B  48     149.508 171.330 174.434  1.00 28.53           O
ATOM   2264  N   ILE B  49     147.547 170.245 174.151  1.00 83.46           N
ATOM   2265  CA  ILE B  49     148.161 168.980 173.866  1.00 83.46           C
ATOM   2266  CB  ILE B  49     147.180 167.839 173.851  1.00 83.46           C
ATOM   2267  CG1 ILE B  49     147.925 166.505 173.693  1.00 83.46           C
ATOM   2268  CG2 ILE B  49     146.132 168.108 172.760  1.00 83.46           C
ATOM   2269  CD1 ILE B  49     148.832 166.166 174.874  1.00 83.46           C
ATOM   2270  C   ILE B  49     148.865 169.006 172.544  1.00 83.46           C
ATOM   2271  O   ILE B  49     150.002 168.550 172.432  1.00 83.46           O
ATOM   2272  N   VAL B  50     148.210 169.552 171.502  1.00 36.87           N
ATOM   2273  CA  VAL B  50     148.802 169.522 170.196  1.00 36.87           C
ATOM   2274  CB  VAL B  50     147.944 168.844 169.167  1.00 36.87           C
ATOM   2275  CG1 VAL B  50     147.774 167.370 169.571  1.00 36.87           C
ATOM   2276  CG2 VAL B  50     146.619 169.615 169.042  1.00 36.87           C
ATOM   2277  C   VAL B  50     149.028 170.924 169.740  1.00 36.87           C
ATOM   2278  O   VAL B  50     148.396 171.865 170.216  1.00 36.87           O
ATOM   2279  N   THR B  51     149.978 171.087 168.801  1.00 96.86           N
ATOM   2280  CA  THR B  51     150.307 172.378 168.281  1.00 96.86           C
ATOM   2281  CB  THR B  51     151.669 172.431 167.651  1.00 96.86           C
ATOM   2282  OG1 THR B  51     151.993 173.760 167.269  1.00 96.86           O
ATOM   2283  CG2 THR B  51     151.685 171.497 166.430  1.00 96.86           C
ATOM   2284  C   THR B  51     149.292 172.733 167.245  1.00 96.86           C
ATOM   2285  O   THR B  51     148.424 171.935 166.896  1.00 96.86           O
ATOM   2286  N   ARG B  52     149.392 173.973 166.740  1.00181.57           N
ATOM   2287  CA  ARG B  52     148.467 174.523 165.798  1.00181.57           C
ATOM   2288  CB  ARG B  52     148.848 175.957 165.409  1.00181.57           C
ATOM   2289  CG  ARG B  52     147.681 176.759 164.850  1.00181.57           C
ATOM   2290  CD  ARG B  52     146.711 177.187 165.950  1.00181.57           C
ATOM   2291  NE  ARG B  52     147.481 178.043 166.899  1.00181.57           N
ATOM   2292  CZ  ARG B  52     148.145 177.486 167.955  1.00181.57           C
ATOM   2293  NH1 ARG B  52     148.089 176.138 168.170  1.00181.57           N
ATOM   2294  NH2 ARG B  52     148.870 178.279 168.797  1.00181.57           N
ATOM   2295  C   ARG B  52     148.509 173.718 164.536  1.00181.57           C
ATOM   2296  O   ARG B  52     147.476 173.448 163.923  1.00181.57           O
ATOM   2297  N   SER B  53     149.722 173.312 164.118  1.00 92.89           N
ATOM   2298  CA  SER B  53     149.907 172.623 162.870  1.00 92.89           C
ATOM   2299  CB  SER B  53     151.386 172.465 162.465  1.00 92.89           C
ATOM   2300  OG  SER B  53     152.071 171.611 163.366  1.00 92.89           O
ATOM   2301  C   SER B  53     149.277 171.262 162.900  1.00 92.89           C
ATOM   2302  O   SER B  53     148.977 170.703 161.846  1.00 92.89           O
ATOM   2303  N   GLY B  54     149.026 170.695 164.097  1.00 31.00           N
ATOM   2304  CA  GLY B  54     148.438 169.382 164.145  1.00 31.00           C
ATOM   2305  C   GLY B  54     149.432 168.392 164.677  1.00 31.00           C
ATOM   2306  O   GLY B  54     149.092 167.232 164.904  1.00 31.00           O
ATOM   2307  N   ALA B  55     150.690 168.823 164.890  1.00 38.76           N
ATOM   2308  CA  ALA B  55     151.696 167.953 165.440  1.00 38.76           C
ATOM   2309  CB  ALA B  55     153.129 168.495 165.302  1.00 38.76           C
ATOM   2310  C   ALA B  55     151.408 167.791 166.903  1.00 38.76           C
ATOM   2311  O   ALA B  55     150.493 168.417 167.434  1.00 38.76           O
ATOM   2312  N   ILE B  56     152.160 166.901 167.586  1.00 45.86           N
ATOM   2313  CA  ILE B  56     151.940 166.660 168.987  1.00 45.86           C
ATOM   2314  CB  ILE B  56     151.765 165.206 169.319  1.00 45.86           C
ATOM   2315  CG1 ILE B  56     150.536 164.636 168.592  1.00 45.86           C
ATOM   2316  CG2 ILE B  56     151.689 165.067 170.849  1.00 45.86           C
ATOM   2317  CD1 ILE B  56     150.452 163.111 168.646  1.00 45.86           C
ATOM   2318  C   ILE B  56     153.137 167.152 169.745  1.00 45.86           C
ATOM   2319  O   ILE B  56     154.278 166.886 169.372  1.00 45.86           O
ATOM   2320  N   LEU B  57     152.897 167.876 170.859  1.00 96.19           N
ATOM   2321  CA  LEU B  57     153.971 168.445 171.626  1.00 96.19           C
ATOM   2322  CB  LEU B  57     153.519 169.323 172.812  1.00 96.19           C
ATOM   2323  CG  LEU B  57     152.962 170.702 172.407  1.00 96.19           C
ATOM   2324  CD1 LEU B  57     151.650 170.585 171.617  1.00 96.19           C
ATOM   2325  CD2 LEU B  57     152.855 171.633 173.624  1.00 96.19           C
ATOM   2326  C   LEU B  57     154.832 167.346 172.165  1.00 96.19           C
ATOM   2327  O   LEU B  57     154.405 166.209 172.352  1.00 96.19           O
ATOM   2328  N   PRO B  58     156.073 167.697 172.385  1.00 71.80           N
ATOM   2329  CA  PRO B  58     157.106 166.809 172.847  1.00 71.80           C
ATOM   2330  CD  PRO B  58     156.502 169.086 172.367  1.00 71.80           C
ATOM   2331  CB  PRO B  58     158.384 167.646 172.845  1.00 71.80           C
ATOM   2332  CG  PRO B  58     157.876 169.083 173.056  1.00 71.80           C
ATOM   2333  C   PRO B  58     156.804 166.289 174.217  1.00 71.80           C
ATOM   2334  O   PRO B  58     155.887 166.787 174.869  1.00 71.80           O
ATOM   2335  N   LYS B  59     157.549 165.253 174.652  1.00 45.08           N
ATOM   2336  CA  LYS B  59     157.323 164.682 175.948  1.00 45.08           C
ATOM   2337  CB  LYS B  59     158.050 163.344 176.164  1.00 45.08           C
ATOM   2338  CG  LYS B  59     157.710 162.682 177.500  1.00 45.08           C
ATOM   2339  CD  LYS B  59     158.124 161.212 177.578  1.00 45.08           C
ATOM   2340  CE  LYS B  59     157.781 160.553 178.914  1.00 45.08           C
ATOM   2341  NZ  LYS B  59     158.027 159.098 178.833  1.00 45.08           N
ATOM   2342  C   LYS B  59     157.812 165.637 176.992  1.00 45.08           C
ATOM   2343  O   LYS B  59     158.923 166.160 176.917  1.00 45.08           O
ATOM   2344  N   PRO B  60     156.980 165.865 177.973  1.00 72.83           N
ATOM   2345  CA  PRO B  60     157.269 166.740 179.078  1.00 72.83           C
ATOM   2346  CD  PRO B  60     155.807 165.041 178.206  1.00 72.83           C
ATOM   2347  CB  PRO B  60     156.000 166.740 179.924  1.00 72.83           C
ATOM   2348  CG  PRO B  60     155.394 165.349 179.655  1.00 72.83           C
ATOM   2349  C   PRO B  60     158.419 166.173 179.837  1.00 72.83           C
ATOM   2350  O   PRO B  60     158.577 164.952 179.855  1.00 72.83           O
ATOM   2351  N   VAL B  61     159.231 167.032 180.479  1.00 57.15           N
ATOM   2352  CA  VAL B  61     160.360 166.491 181.169  1.00 57.15           C
ATOM   2353  CB  VAL B  61     161.657 167.149 180.797  1.00 57.15           C
ATOM   2354  CG1 VAL B  61     162.789 166.525 181.626  1.00 57.15           C
ATOM   2355  CG2 VAL B  61     161.864 166.993 179.287  1.00 57.15           C
ATOM   2356  C   VAL B  61     160.182 166.683 182.635  1.00 57.15           C
ATOM   2357  O   VAL B  61     159.885 167.776 183.116  1.00 57.15           O
ATOM   2358  N   LYS B  62     160.348 165.580 183.384  1.00 74.90           N
ATOM   2359  CA  LYS B  62     160.335 165.653 184.811  1.00 74.90           C
ATOM   2360  CB  LYS B  62     159.806 164.394 185.518  1.00 74.90           C
ATOM   2361  CG  LYS B  62     158.287 164.250 185.400  1.00 74.90           C
ATOM   2362  CD  LYS B  62     157.736 162.970 186.032  1.00 74.90           C
ATOM   2363  CE  LYS B  62     156.208 162.943 186.115  1.00 74.90           C
ATOM   2364  NZ  LYS B  62     155.762 161.732 186.841  1.00 74.90           N
ATOM   2365  C   LYS B  62     161.760 165.873 185.205  1.00 74.90           C
ATOM   2366  O   LYS B  62     162.617 166.061 184.347  1.00 74.90           O
ATOM   2367  N   MET B  63     162.054 165.923 186.516  1.00116.72           N
ATOM   2368  CA  MET B  63     163.415 166.119 186.920  1.00116.72           C
ATOM   2369  CB  MET B  63     163.604 167.313 187.872  1.00116.72           C
ATOM   2370  CG  MET B  63     162.887 167.166 189.213  1.00116.72           C
ATOM   2371  SD  MET B  63     162.911 168.675 190.228  1.00116.72           S
ATOM   2372  CE  MET B  63     164.720 168.757 190.358  1.00116.72           C
ATOM   2373  C   MET B  63     163.850 164.867 187.600  1.00116.72           C
ATOM   2374  O   MET B  63     163.118 164.312 188.421  1.00116.72           O
ATOM   2375  N   SER B  64     165.085 164.434 187.272  1.00107.42           N
ATOM   2376  CA  SER B  64     165.660 163.181 187.672  1.00107.42           C
ATOM   2377  CB  SER B  64     167.190 163.182 187.551  1.00107.42           C
ATOM   2378  OG  SER B  64     167.728 164.198 188.386  1.00107.42           O
ATOM   2379  C   SER B  64     165.324 162.862 189.090  1.00107.42           C
ATOM   2380  O   SER B  64     165.917 163.386 190.031  1.00107.42           O
ATOM   2381  N   PHE B  65     164.335 161.961 189.246  1.00 71.76           N
ATOM   2382  CA  PHE B  65     163.926 161.467 190.523  1.00 71.76           C
ATOM   2383  CB  PHE B  65     164.978 160.545 191.167  1.00 71.76           C
ATOM   2384  CG  PHE B  65     165.167 159.368 190.270  1.00 71.76           C
ATOM   2385  CD1 PHE B  65     164.271 158.324 190.282  1.00 71.76           C
ATOM   2386  CD2 PHE B  65     166.248 159.305 189.420  1.00 71.76           C
ATOM   2387  CE1 PHE B  65     164.449 157.240 189.455  1.00 71.76           C
ATOM   2388  CE2 PHE B  65     166.431 158.224 188.591  1.00 71.76           C
ATOM   2389  CZ  PHE B  65     165.530 157.187 188.608  1.00 71.76           C
ATOM   2390  C   PHE B  65     163.695 162.620 191.445  1.00 71.76           C
ATOM   2391  O   PHE B  65     164.113 162.589 192.600  1.00 71.76           O
ATOM   2392  N   GLY B  66     163.009 163.669 190.961  1.00 27.28           N
ATOM   2393  CA  GLY B  66     162.783 164.851 191.744  1.00 27.28           C
ATOM   2394  C   GLY B  66     161.949 164.532 192.945  1.00 27.28           C
ATOM   2395  O   GLY B  66     162.127 165.127 194.008  1.00 27.28           O
ATOM   2396  N   LEU B  67     161.010 163.580 192.804  1.00 45.51           N
ATOM   2397  CA  LEU B  67     160.102 163.283 193.873  1.00 45.51           C
ATOM   2398  CB  LEU B  67     159.185 162.089 193.559  1.00 45.51           C
ATOM   2399  CG  LEU B  67     158.243 161.719 194.721  1.00 45.51           C
ATOM   2400  CD1 LEU B  67     157.273 162.866 195.046  1.00 45.51           C
ATOM   2401  CD2 LEU B  67     157.526 160.386 194.455  1.00 45.51           C
ATOM   2402  C   LEU B  67     160.905 162.914 195.073  1.00 45.51           C
ATOM   2403  O   LEU B  67     160.598 163.338 196.186  1.00 45.51           O
ATOM   2404  N   LEU B  68     161.954 162.103 194.878  1.00 42.86           N
ATOM   2405  CA  LEU B  68     162.784 161.726 195.980  1.00 42.86           C
ATOM   2406  CB  LEU B  68     163.843 160.686 195.589  1.00 42.86           C
ATOM   2407  CG  LEU B  68     163.237 159.365 195.083  1.00 42.86           C
ATOM   2408  CD1 LEU B  68     164.333 158.348 194.740  1.00 42.86           C
ATOM   2409  CD2 LEU B  68     162.190 158.814 196.061  1.00 42.86           C
ATOM   2410  C   LEU B  68     163.506 162.942 196.462  1.00 42.86           C
ATOM   2411  O   LEU B  68     163.687 163.125 197.664  1.00 42.86           O
ATOM   2412  N   ARG B  69     163.945 163.804 195.522  1.00112.93           N
ATOM   2413  CA  ARG B  69     164.725 164.952 195.884  1.00112.93           C
ATOM   2414  CB  ARG B  69     165.239 165.715 194.650  1.00112.93           C
ATOM   2415  CG  ARG B  69     166.083 166.952 194.964  1.00112.93           C
ATOM   2416  CD  ARG B  69     167.030 167.326 193.818  1.00112.93           C
ATOM   2417  NE  ARG B  69     166.321 167.052 192.534  1.00112.93           N
ATOM   2418  CZ  ARG B  69     167.023 166.645 191.434  1.00112.93           C
ATOM   2419  NH1 ARG B  69     168.376 166.485 191.504  1.00112.93           N
ATOM   2420  NH2 ARG B  69     166.369 166.391 190.262  1.00112.93           N
ATOM   2421  C   ARG B  69     163.925 165.876 196.756  1.00112.93           C
ATOM   2422  O   ARG B  69     164.402 166.311 197.803  1.00112.93           O
ATOM   2423  N   VAL B  70     162.674 166.181 196.360  1.00 97.55           N
ATOM   2424  CA  VAL B  70     161.835 167.060 197.129  1.00 97.55           C
ATOM   2425  CB  VAL B  70     160.543 167.377 196.436  1.00 97.55           C
ATOM   2426  CG1 VAL B  70     159.758 166.071 196.237  1.00 97.55           C
ATOM   2427  CG2 VAL B  70     159.790 168.431 197.265  1.00 97.55           C
ATOM   2428  C   VAL B  70     161.504 166.411 198.438  1.00 97.55           C
ATOM   2429  O   VAL B  70     161.445 167.056 199.485  1.00 97.55           O
ATOM   2430  N   PHE B  71     161.314 165.087 198.415  1.00 61.28           N
ATOM   2431  CA  PHE B  71     160.888 164.376 199.582  1.00 61.28           C
ATOM   2432  CB  PHE B  71     160.806 162.860 199.312  1.00 61.28           C
ATOM   2433  CG  PHE B  71     160.029 162.212 200.405  1.00 61.28           C
ATOM   2434  CD1 PHE B  71     158.653 162.252 200.384  1.00 61.28           C
ATOM   2435  CD2 PHE B  71     160.660 161.557 201.436  1.00 61.28           C
ATOM   2436  CE1 PHE B  71     157.917 161.654 201.379  1.00 61.28           C
ATOM   2437  CE2 PHE B  71     159.929 160.958 202.435  1.00 61.28           C
ATOM   2438  CZ  PHE B  71     158.556 161.007 202.409  1.00 61.28           C
ATOM   2439  C   PHE B  71     161.900 164.615 200.661  1.00 61.28           C
ATOM   2440  O   PHE B  71     161.544 164.778 201.825  1.00 61.28           O
ATOM   2441  N   SER B  72     163.196 164.599 200.301  1.00 80.08           N
ATOM   2442  CA  SER B  72     164.280 164.784 201.223  1.00 80.08           C
ATOM   2443  CB  SER B  72     165.620 164.271 200.670  1.00 80.08           C
ATOM   2444  OG  SER B  72     165.551 162.868 200.460  1.00 80.08           O
ATOM   2445  C   SER B  72     164.478 166.221 201.601  1.00 80.08           C
ATOM   2446  O   SER B  72     165.240 166.490 202.521  1.00 80.08           O
ATOM   2447  N   ILE B  73     163.956 167.185 200.826  1.00138.42           N
ATOM   2448  CA  ILE B  73     164.078 168.573 201.175  1.00138.42           C
ATOM   2449  CB  ILE B  73     163.985 169.480 199.987  1.00138.42           C
ATOM   2450  CG1 ILE B  73     164.595 170.839 200.334  1.00138.42           C
ATOM   2451  CG2 ILE B  73     162.521 169.575 199.536  1.00138.42           C
ATOM   2452  CD1 ILE B  73     164.851 171.696 199.102  1.00138.42           C
ATOM   2453  C   ILE B  73     163.050 168.984 202.189  1.00138.42           C
ATOM   2454  O   ILE B  73     163.298 169.830 203.047  1.00138.42           O
ATOM   2455  N   VAL B  74     161.819 168.462 202.039  1.00113.89           N
ATOM   2456  CA  VAL B  74     160.735 168.817 202.905  1.00113.89           C
ATOM   2457  CB  VAL B  74     159.417 168.289 202.411  1.00113.89           C
ATOM   2458  CG1 VAL B  74     159.504 166.758 202.279  1.00113.89           C
ATOM   2459  CG2 VAL B  74     158.315 168.768 203.372  1.00113.89           C
ATOM   2460  C   VAL B  74     160.940 168.322 204.307  1.00113.89           C
ATOM   2461  O   VAL B  74     160.849 169.098 205.255  1.00113.89           O
ATOM   2462  N   ILE B  75     161.250 167.024 204.483  1.00 54.90           N
ATOM   2463  CA  ILE B  75     161.318 166.449 205.799  1.00 54.90           C
ATOM   2464  CB  ILE B  75     161.465 164.953 205.782  1.00 54.90           C
ATOM   2465  CG1 ILE B  75     160.239 164.308 205.116  1.00 54.90           C
ATOM   2466  CG2 ILE B  75     161.698 164.477 207.225  1.00 54.90           C
ATOM   2467  CD1 ILE B  75     160.411 162.817 204.837  1.00 54.90           C
ATOM   2468  C   ILE B  75     162.435 167.023 206.616  1.00 54.90           C
ATOM   2469  O   ILE B  75     162.207 167.402 207.764  1.00 54.90           O
ATOM   2470  N   PRO B  76     163.629 167.135 206.105  1.00 76.85           N
ATOM   2471  CA  PRO B  76     164.683 167.651 206.929  1.00 76.85           C
ATOM   2472  CD  PRO B  76     164.133 166.211 205.103  1.00 76.85           C
ATOM   2473  CB  PRO B  76     165.965 167.453 206.129  1.00 76.85           C
ATOM   2474  CG  PRO B  76     165.661 166.191 205.298  1.00 76.85           C
ATOM   2475  C   PRO B  76     164.394 169.048 207.364  1.00 76.85           C
ATOM   2476  O   PRO B  76     164.838 169.437 208.441  1.00 76.85           O
ATOM   2477  N   PHE B  77     163.704 169.829 206.518  1.00 84.44           N
ATOM   2478  CA  PHE B  77     163.272 171.155 206.844  1.00 84.44           C
ATOM   2479  CB  PHE B  77     162.965 172.036 205.621  1.00 84.44           C
ATOM   2480  CG  PHE B  77     164.290 172.474 205.087  1.00 84.44           C
ATOM   2481  CD1 PHE B  77     164.948 173.538 205.660  1.00 84.44           C
ATOM   2482  CD2 PHE B  77     164.881 171.833 204.024  1.00 84.44           C
ATOM   2483  CE1 PHE B  77     166.170 173.950 205.180  1.00 84.44           C
ATOM   2484  CE2 PHE B  77     166.101 172.237 203.537  1.00 84.44           C
ATOM   2485  CZ  PHE B  77     166.749 173.301 204.115  1.00 84.44           C
ATOM   2486  C   PHE B  77     162.082 171.091 207.751  1.00 84.44           C
ATOM   2487  O   PHE B  77     161.774 172.059 208.442  1.00 84.44           O
ATOM   2488  N   LEU B  78     161.305 169.994 207.661  1.00 56.42           N
ATOM   2489  CA  LEU B  78     160.159 169.770 208.496  1.00 56.42           C
ATOM   2490  CB  LEU B  78     159.308 168.578 208.029  1.00 56.42           C
ATOM   2491  CG  LEU B  78     158.074 168.330 208.914  1.00 56.42           C
ATOM   2492  CD1 LEU B  78     157.133 169.542 208.901  1.00 56.42           C
ATOM   2493  CD2 LEU B  78     157.364 167.023 208.527  1.00 56.42           C
ATOM   2494  C   LEU B  78     160.587 169.496 209.909  1.00 56.42           C
ATOM   2495  O   LEU B  78     159.988 169.998 210.858  1.00 56.42           O
ATOM   2496  N   TYR B  79     161.653 168.690 210.078  1.00 50.91           N
ATOM   2497  CA  TYR B  79     162.123 168.292 211.379  1.00 50.91           C
ATOM   2498  CB  TYR B  79     163.329 167.340 211.292  1.00 50.91           C
ATOM   2499  CG  TYR B  79     163.775 167.002 212.674  1.00 50.91           C
ATOM   2500  CD1 TYR B  79     163.056 166.124 213.453  1.00 50.91           C
ATOM   2501  CD2 TYR B  79     164.930 167.550 213.181  1.00 50.91           C
ATOM   2502  CE1 TYR B  79     163.477 165.812 214.724  1.00 50.91           C
ATOM   2503  CE2 TYR B  79     165.357 167.241 214.452  1.00 50.91           C
ATOM   2504  CZ  TYR B  79     164.627 166.371 215.226  1.00 50.91           C
ATOM   2505  OH  TYR B  79     165.062 166.052 216.531  1.00 50.91           O
ATOM   2506  C   TYR B  79     162.538 169.515 212.125  1.00 50.91           C
ATOM   2507  O   TYR B  79     162.219 169.674 213.302  1.00 50.91           O
ATOM   2508  N   VAL B  80     163.236 170.428 211.435  1.00 42.50           N
ATOM   2509  CA  VAL B  80     163.705 171.639 212.035  1.00 42.50           C
ATOM   2510  CB  VAL B  80     164.446 172.529 211.079  1.00 42.50           C
ATOM   2511  CG1 VAL B  80     164.794 173.840 211.804  1.00 42.50           C
ATOM   2512  CG2 VAL B  80     165.677 171.769 210.553  1.00 42.50           C
ATOM   2513  C   VAL B  80     162.508 172.390 212.523  1.00 42.50           C
ATOM   2514  O   VAL B  80     162.576 173.123 213.506  1.00 42.50           O
ATOM   2515  N   GLY B  81     161.364 172.226 211.843  1.00 31.17           N
ATOM   2516  CA  GLY B  81     160.192 172.958 212.224  1.00 31.17           C
ATOM   2517  C   GLY B  81     159.854 172.633 213.648  1.00 31.17           C
ATOM   2518  O   GLY B  81     159.420 173.502 214.403  1.00 31.17           O
ATOM   2519  N   THR B  82     160.007 171.357 214.043  1.00113.30           N
ATOM   2520  CA  THR B  82     159.683 170.953 215.380  1.00113.30           C
ATOM   2521  CB  THR B  82     159.901 169.486 215.579  1.00113.30           C
ATOM   2522  OG1 THR B  82     159.167 168.742 214.622  1.00113.30           O
ATOM   2523  CG2 THR B  82     159.449 169.118 216.999  1.00113.30           C
ATOM   2524  C   THR B  82     160.604 171.622 216.354  1.00113.30           C
ATOM   2525  O   THR B  82     160.165 172.204 217.346  1.00113.30           O
ATOM   2526  N   LEU B  83     161.921 171.558 216.084  1.00110.36           N
ATOM   2527  CA  LEU B  83     162.869 172.034 217.049  1.00110.36           C
ATOM   2528  CB  LEU B  83     164.320 171.724 216.663  1.00110.36           C
ATOM   2529  CG  LEU B  83     164.608 170.215 216.638  1.00110.36           C
ATOM   2530  CD1 LEU B  83     163.807 169.514 215.533  1.00110.36           C
ATOM   2531  CD2 LEU B  83     166.112 169.937 216.554  1.00110.36           C
ATOM   2532  C   LEU B  83     162.760 173.508 217.271  1.00110.36           C
ATOM   2533  O   LEU B  83     162.584 173.965 218.399  1.00110.36           O
ATOM   2534  N   ILE B  84     162.768 174.288 216.182  1.00154.13           N
ATOM   2535  CA  ILE B  84     162.792 175.718 216.266  1.00154.13           C
ATOM   2536  CB  ILE B  84     162.706 176.368 214.916  1.00154.13           C
ATOM   2537  CG1 ILE B  84     163.944 176.029 214.071  1.00154.13           C
ATOM   2538  CG2 ILE B  84     162.485 177.873 215.126  1.00154.13           C
ATOM   2539  CD1 ILE B  84     165.253 176.521 214.687  1.00154.13           C
ATOM   2540  C   ILE B  84     161.602 176.163 217.041  1.00154.13           C
ATOM   2541  O   ILE B  84     161.652 177.183 217.718  1.00154.13           O
ATOM   2542  N   SER B  85     160.464 175.472 216.891  1.00 50.62           N
ATOM   2543  CA  SER B  85     159.292 175.868 217.617  1.00 50.62           C
ATOM   2544  CB  SER B  85     158.016 175.140 217.152  1.00 50.62           C
ATOM   2545  OG  SER B  85     158.096 173.754 217.450  1.00 50.62           O
ATOM   2546  C   SER B  85     159.454 175.603 219.088  1.00 50.62           C
ATOM   2547  O   SER B  85     159.347 176.515 219.909  1.00 50.62           O
ATOM   2548  N   LYS B  86     159.746 174.339 219.454  1.00120.61           N
ATOM   2549  CA  LYS B  86     159.787 173.955 220.835  1.00120.61           C
ATOM   2550  CB  LYS B  86     159.938 172.433 221.026  1.00120.61           C
ATOM   2551  CG  LYS B  86     161.165 171.789 220.376  1.00120.61           C
ATOM   2552  CD  LYS B  86     162.476 172.002 221.130  1.00120.61           C
ATOM   2553  CE  LYS B  86     163.618 171.141 220.585  1.00120.61           C
ATOM   2554  NZ  LYS B  86     164.843 171.357 221.384  1.00120.61           N
ATOM   2555  C   LYS B  86     160.878 174.675 221.554  1.00120.61           C
ATOM   2556  O   LYS B  86     160.682 175.156 222.670  1.00120.61           O
ATOM   2557  N   ASN B  87     162.056 174.795 220.923  1.00 34.37           N
ATOM   2558  CA  ASN B  87     163.140 175.451 221.585  1.00 34.37           C
ATOM   2559  CB  ASN B  87     164.417 175.504 220.728  1.00 34.37           C
ATOM   2560  CG  ASN B  87     165.544 176.081 221.575  1.00 34.37           C
ATOM   2561  OD1 ASN B  87     165.436 177.178 222.121  1.00 34.37           O
ATOM   2562  ND2 ASN B  87     166.662 175.318 221.690  1.00 34.37           N
ATOM   2563  C   ASN B  87     162.724 176.858 221.852  1.00 34.37           C
ATOM   2564  O   ASN B  87     162.971 177.397 222.929  1.00 34.37           O
ATOM   2565  N   PHE B  88     162.062 177.483 220.865  1.00 54.23           N
ATOM   2566  CA  PHE B  88     161.686 178.860 220.976  1.00 54.23           C
ATOM   2567  CB  PHE B  88     161.064 179.409 219.676  1.00 54.23           C
ATOM   2568  CG  PHE B  88     160.734 180.851 219.874  1.00 54.23           C
ATOM   2569  CD1 PHE B  88     161.732 181.800 219.892  1.00 54.23           C
ATOM   2570  CD2 PHE B  88     159.428 181.259 220.018  1.00 54.23           C
ATOM   2571  CE1 PHE B  88     161.433 183.131 220.068  1.00 54.23           C
ATOM   2572  CE2 PHE B  88     159.123 182.589 220.193  1.00 54.23           C
ATOM   2573  CZ  PHE B  88     160.126 183.528 220.221  1.00 54.23           C
ATOM   2574  C   PHE B  88     160.698 179.042 222.091  1.00 54.23           C
ATOM   2575  O   PHE B  88     160.852 179.945 222.910  1.00 54.23           O
ATOM   2576  N   ALA B  89     159.669 178.174 222.170  1.00 37.80           N
ATOM   2577  CA  ALA B  89     158.627 178.341 223.148  1.00 37.80           C
ATOM   2578  CB  ALA B  89     157.535 177.265 223.032  1.00 37.80           C
ATOM   2579  C   ALA B  89     159.199 178.251 224.531  1.00 37.80           C
ATOM   2580  O   ALA B  89     158.896 179.076 225.392  1.00 37.80           O
ATOM   2581  N   ALA B  90     160.069 177.255 224.770  1.00 39.93           N
ATOM   2582  CA  ALA B  90     160.652 177.052 226.066  1.00 39.93           C
ATOM   2583  CB  ALA B  90     161.588 175.833 226.111  1.00 39.93           C
ATOM   2584  C   ALA B  90     161.462 178.259 226.394  1.00 39.93           C
ATOM   2585  O   ALA B  90     161.547 178.677 227.547  1.00 39.93           O
ATOM   2586  N   LEU B  91     162.079 178.851 225.361  1.00102.34           N
ATOM   2587  CA  LEU B  91     162.923 179.994 225.530  1.00102.34           C
ATOM   2588  CB  LEU B  91     163.514 180.455 224.177  1.00102.34           C
ATOM   2589  CG  LEU B  91     164.554 181.599 224.208  1.00102.34           C
ATOM   2590  CD1 LEU B  91     165.109 181.855 222.797  1.00102.34           C
ATOM   2591  CD2 LEU B  91     164.002 182.892 224.826  1.00102.34           C
ATOM   2592  C   LEU B  91     162.077 181.080 226.121  1.00102.34           C
ATOM   2593  O   LEU B  91     162.556 181.878 226.924  1.00102.34           O
ATOM   2594  N   LEU B  92     160.788 181.121 225.739  1.00 67.62           N
ATOM   2595  CA  LEU B  92     159.852 182.126 226.173  1.00 67.62           C
ATOM   2596  CB  LEU B  92     158.493 182.044 225.458  1.00 67.62           C
ATOM   2597  CG  LEU B  92     158.579 182.394 223.963  1.00 67.62           C
ATOM   2598  CD1 LEU B  92     157.188 182.408 223.311  1.00 67.62           C
ATOM   2599  CD2 LEU B  92     159.354 183.704 223.744  1.00 67.62           C
ATOM   2600  C   LEU B  92     159.592 182.063 227.651  1.00 67.62           C
ATOM   2601  O   LEU B  92     159.276 183.084 228.259  1.00 67.62           O
ATOM   2602  N   GLU B  93     159.659 180.867 228.266  1.00 87.28           N
ATOM   2603  CA  GLU B  93     159.392 180.745 229.676  1.00 87.28           C
ATOM   2604  CB  GLU B  93     159.423 179.289 230.163  1.00 87.28           C
ATOM   2605  CG  GLU B  93     158.257 178.464 229.618  1.00 87.28           C
ATOM   2606  CD  GLU B  93     156.976 179.016 230.231  1.00 87.28           C
ATOM   2607  OE1 GLU B  93     157.077 179.775 231.231  1.00 87.28           O
ATOM   2608  OE2 GLU B  93     155.880 178.686 229.705  1.00 87.28           O
ATOM   2609  C   GLU B  93     160.418 181.517 230.445  1.00 87.28           C
ATOM   2610  O   GLU B  93     160.134 182.071 231.508  1.00 87.28           O
ATOM   2611  N   GLU B  94     161.652 181.573 229.920  1.00 58.92           N
ATOM   2612  CA  GLU B  94     162.720 182.253 230.588  1.00 58.92           C
ATOM   2613  CB  GLU B  94     164.049 182.168 229.818  1.00 58.92           C
ATOM   2614  CG  GLU B  94     164.641 180.757 229.793  1.00 58.92           C
ATOM   2615  CD  GLU B  94     165.940 180.804 229.002  1.00 58.92           C
ATOM   2616  OE1 GLU B  94     167.003 181.079 229.620  1.00 58.92           O
ATOM   2617  OE2 GLU B  94     165.885 180.569 227.766  1.00 58.92           O
ATOM   2618  C   GLU B  94     162.371 183.705 230.748  1.00 58.92           C
ATOM   2619  O   GLU B  94     162.797 184.328 231.720  1.00 58.92           O
ATOM   2620  N   HIS B  95     161.607 184.293 229.800  1.00 80.31           N
ATOM   2621  CA  HIS B  95     161.331 185.702 229.893  1.00 80.31           C
ATOM   2622  ND1 HIS B  95     164.245 185.354 228.450  1.00 80.31           N
ATOM   2623  CG  HIS B  95     163.508 186.430 228.890  1.00 80.31           C
ATOM   2624  CB  HIS B  95     162.017 186.516 228.787  1.00 80.31           C
ATOM   2625  NE2 HIS B  95     165.691 186.804 229.317  1.00 80.31           N
ATOM   2626  CD2 HIS B  95     164.406 187.307 229.417  1.00 80.31           C
ATOM   2627  CE1 HIS B  95     165.544 185.630 228.730  1.00 80.31           C
ATOM   2628  C   HIS B  95     159.852 185.988 229.834  1.00 80.31           C
ATOM   2629  O   HIS B  95     159.014 185.091 229.795  1.00 80.31           O
ATOM   2630  N   ASP B  96     159.534 187.300 229.861  1.00149.19           N
ATOM   2631  CA  ASP B  96     158.253 187.964 229.908  1.00149.19           C
ATOM   2632  CB  ASP B  96     158.384 189.451 230.275  1.00149.19           C
ATOM   2633  CG  ASP B  96     158.884 189.538 231.706  1.00149.19           C
ATOM   2634  OD1 ASP B  96     158.968 188.468 232.364  1.00149.19           O
ATOM   2635  OD2 ASP B  96     159.188 190.674 232.160  1.00149.19           O
ATOM   2636  C   ASP B  96     157.488 187.928 228.613  1.00149.19           C
ATOM   2637  O   ASP B  96     156.327 188.335 228.574  1.00149.19           O
ATOM   2638  N   ILE B  97     158.115 187.529 227.498  1.00 97.64           N
ATOM   2639  CA  ILE B  97     157.466 187.669 226.222  1.00 97.64           C
ATOM   2640  CB  ILE B  97     158.329 187.183 225.091  1.00 97.64           C
ATOM   2641  CG1 ILE B  97     159.627 188.007 225.005  1.00 97.64           C
ATOM   2642  CG2 ILE B  97     157.490 187.233 223.804  1.00 97.64           C
ATOM   2643  CD1 ILE B  97     160.594 187.770 226.164  1.00 97.64           C
ATOM   2644  C   ILE B  97     156.153 186.924 226.132  1.00 97.64           C
ATOM   2645  O   ILE B  97     155.165 187.504 225.681  1.00 97.64           O
ATOM   2646  N   PHE B  98     156.075 185.637 226.541  1.00 78.88           N
ATOM   2647  CA  PHE B  98     154.820 184.943 226.367  1.00 78.88           C
ATOM   2648  CB  PHE B  98     154.670 184.416 224.925  1.00 78.88           C
ATOM   2649  CG  PHE B  98     153.317 183.830 224.703  1.00 78.88           C
ATOM   2650  CD1 PHE B  98     152.232 184.647 224.480  1.00 78.88           C
ATOM   2651  CD2 PHE B  98     153.136 182.465 224.685  1.00 78.88           C
ATOM   2652  CE1 PHE B  98     150.984 184.113 224.263  1.00 78.88           C
ATOM   2653  CE2 PHE B  98     151.890 181.925 224.468  1.00 78.88           C
ATOM   2654  CZ  PHE B  98     150.811 182.749 224.257  1.00 78.88           C
ATOM   2655  C   PHE B  98     154.784 183.765 227.304  1.00 78.88           C
ATOM   2656  O   PHE B  98     155.813 183.372 227.851  1.00 78.88           O
ATOM   2657  N   VAL B  99     153.579 183.192 227.540  1.00118.82           N
ATOM   2658  CA  VAL B  99     153.451 182.032 228.386  1.00118.82           C
ATOM   2659  CB  VAL B  99     153.439 182.367 229.850  1.00118.82           C
ATOM   2660  CG1 VAL B  99     152.228 183.271 230.135  1.00118.82           C
ATOM   2661  CG2 VAL B  99     153.440 181.056 230.655  1.00118.82           C
ATOM   2662  C   VAL B  99     152.143 181.370 228.058  1.00118.82           C
ATOM   2663  O   VAL B  99     151.191 182.048 227.677  1.00118.82           O
ATOM   2664  N   PRO B 100     152.070 180.064 228.217  1.00 75.78           N
ATOM   2665  CA  PRO B 100     150.879 179.314 227.908  1.00 75.78           C
ATOM   2666  CD  PRO B 100     153.268 179.244 228.140  1.00 75.78           C
ATOM   2667  CB  PRO B 100     151.287 177.845 227.976  1.00 75.78           C
ATOM   2668  CG  PRO B 100     152.793 177.863 227.659  1.00 75.78           C
ATOM   2669  C   PRO B 100     149.804 179.658 228.881  1.00 75.78           C
ATOM   2670  O   PRO B 100     148.936 178.776 229.116  1.00 75.78           O
ATOM   2671  OXT PRO B 100     149.807 180.804 229.406  1.00 75.78           O
TER    2672      PRO B 100
ATOM   2673  N   GLU C  59     184.291 198.140 113.760  1.00 29.62           N
ATOM   2674  CA  GLU C  59     183.977 199.189 114.755  1.00 29.62           C
ATOM   2675  CB  GLU C  59     183.210 200.360 114.123  1.00 29.62           C
ATOM   2676  CG  GLU C  59     184.070 201.267 113.252  1.00 29.62           C
ATOM   2677  CD  GLU C  59     183.177 202.371 112.703  1.00 29.62           C
ATOM   2678  OE1 GLU C  59     181.929 202.223 112.800  1.00 29.62           O
ATOM   2679  OE2 GLU C  59     183.729 203.378 112.186  1.00 29.62           O
ATOM   2680  C   GLU C  59     183.132 198.672 115.865  1.00 29.62           C
ATOM   2681  O   GLU C  59     183.019 197.466 116.077  1.00 29.62           O
ATOM   2682  N   ILE C  60     182.502 199.606 116.602  1.00 49.81           N
ATOM   2683  CA  ILE C  60     181.695 199.255 117.730  1.00 49.81           C
ATOM   2684  CB  ILE C  60     181.761 200.259 118.845  1.00 49.81           C
ATOM   2685  CG1 ILE C  60     183.203 200.388 119.364  1.00 49.81           C
ATOM   2686  CG2 ILE C  60     180.755 199.836 119.928  1.00 49.81           C
ATOM   2687  CD1 ILE C  60     183.414 201.587 120.287  1.00 49.81           C
ATOM   2688  C   ILE C  60     180.269 199.172 117.290  1.00 49.81           C
ATOM   2689  O   ILE C  60     179.811 199.973 116.477  1.00 49.81           O
ATOM   2690  N   THR C  61     179.547 198.139 117.775  1.00108.19           N
ATOM   2691  CA  THR C  61     178.147 198.003 117.484  1.00108.19           C
ATOM   2692  CB  THR C  61     177.859 197.067 116.348  1.00108.19           C
ATOM   2693  OG1 THR C  61     176.480 197.113 116.011  1.00108.19           O
ATOM   2694  CG2 THR C  61     178.260 195.642 116.766  1.00108.19           C
ATOM   2695  C   THR C  61     177.475 197.440 118.702  1.00108.19           C
ATOM   2696  O   THR C  61     178.085 196.695 119.469  1.00108.19           O
ATOM   2697  N   VAL C  62     176.190 197.803 118.913  1.00 63.85           N
ATOM   2698  CA  VAL C  62     175.415 197.309 120.021  1.00 63.85           C
ATOM   2699  CB  VAL C  62     174.965 198.388 120.966  1.00 63.85           C
ATOM   2700  CG1 VAL C  62     173.903 197.811 121.911  1.00 63.85           C
ATOM   2701  CG2 VAL C  62     176.183 198.919 121.728  1.00 63.85           C
ATOM   2702  C   VAL C  62     174.161 196.701 119.471  1.00 63.85           C
ATOM   2703  O   VAL C  62     173.504 197.286 118.610  1.00 63.85           O
ATOM   2704  N   ILE C  63     173.813 195.489 119.954  1.00 89.19           N
ATOM   2705  CA  ILE C  63     172.616 194.808 119.543  1.00 89.19           C
ATOM   2706  CB  ILE C  63     172.857 193.726 118.523  1.00 89.19           C
ATOM   2707  CG1 ILE C  63     173.520 194.298 117.258  1.00 89.19           C
ATOM   2708  CG2 ILE C  63     171.513 193.040 118.227  1.00 89.19           C
ATOM   2709  CD1 ILE C  63     174.978 194.710 117.457  1.00 89.19           C
ATOM   2710  C   ILE C  63     172.062 194.149 120.774  1.00 89.19           C
ATOM   2711  O   ILE C  63     172.803 193.862 121.712  1.00 89.19           O
ATOM   2712  N   TYR C  64     170.737 193.892 120.802  1.00 52.24           N
ATOM   2713  CA  TYR C  64     170.096 193.315 121.954  1.00 52.24           C
ATOM   2714  CB  TYR C  64     168.637 193.771 122.135  1.00 52.24           C
ATOM   2715  CG  TYR C  64     168.624 195.237 122.400  1.00 52.24           C
ATOM   2716  CD1 TYR C  64     168.829 195.722 123.671  1.00 52.24           C
ATOM   2717  CD2 TYR C  64     168.402 196.128 121.376  1.00 52.24           C
ATOM   2718  CE1 TYR C  64     168.814 197.075 123.916  1.00 52.24           C
ATOM   2719  CE2 TYR C  64     168.386 197.482 121.615  1.00 52.24           C
ATOM   2720  CZ  TYR C  64     168.594 197.958 122.887  1.00 52.24           C
ATOM   2721  OH  TYR C  64     168.578 199.347 123.135  1.00 52.24           O
ATOM   2722  C   TYR C  64     170.052 191.823 121.825  1.00 52.24           C
ATOM   2723  O   TYR C  64     169.781 191.286 120.752  1.00 52.24           O
ATOM   2724  N   ARG C  65     170.362 191.115 122.934  1.00173.88           N
ATOM   2725  CA  ARG C  65     170.275 189.684 122.948  1.00173.88           C
ATOM   2726  CB  ARG C  65     171.629 188.994 122.716  1.00173.88           C
ATOM   2727  CG  ARG C  65     171.518 187.501 122.406  1.00173.88           C
ATOM   2728  CD  ARG C  65     170.990 187.224 120.997  1.00173.88           C
ATOM   2729  NE  ARG C  65     171.815 188.039 120.061  1.00173.88           N
ATOM   2730  CZ  ARG C  65     172.091 187.586 118.803  1.00173.88           C
ATOM   2731  NH1 ARG C  65     171.616 186.374 118.391  1.00173.88           N
ATOM   2732  NH2 ARG C  65     172.850 188.344 117.960  1.00173.88           N
ATOM   2733  C   ARG C  65     169.815 189.285 124.321  1.00173.88           C
ATOM   2734  O   ARG C  65     170.382 189.721 125.322  1.00173.88           O
ATOM   2735  N   HIS C  66     168.776 188.426 124.398  1.00 58.19           N
ATOM   2736  CA  HIS C  66     168.265 187.932 125.650  1.00 58.19           C
ATOM   2737  ND1 HIS C  66     170.722 185.832 124.762  1.00 58.19           N
ATOM   2738  CG  HIS C  66     169.745 185.861 125.732  1.00 58.19           C
ATOM   2739  CB  HIS C  66     169.299 187.106 126.438  1.00 58.19           C
ATOM   2740  NE2 HIS C  66     170.027 183.736 125.027  1.00 58.19           N
ATOM   2741  CD2 HIS C  66     169.331 184.573 125.881  1.00 58.19           C
ATOM   2742  CE1 HIS C  66     170.851 184.537 124.375  1.00 58.19           C
ATOM   2743  C   HIS C  66     167.848 189.067 126.539  1.00 58.19           C
ATOM   2744  O   HIS C  66     168.064 189.019 127.750  1.00 58.19           O
ATOM   2745  N   GLY C  67     167.255 190.130 125.965  1.00 35.88           N
ATOM   2746  CA  GLY C  67     166.709 191.188 126.769  1.00 35.88           C
ATOM   2747  C   GLY C  67     167.753 192.202 127.134  1.00 35.88           C
ATOM   2748  O   GLY C  67     167.414 193.284 127.612  1.00 35.88           O
ATOM   2749  N   LEU C  68     169.049 191.904 126.922  1.00 56.47           N
ATOM   2750  CA  LEU C  68     170.050 192.858 127.316  1.00 56.47           C
ATOM   2751  CB  LEU C  68     171.053 192.295 128.334  1.00 56.47           C
ATOM   2752  CG  LEU C  68     170.387 191.814 129.636  1.00 56.47           C
ATOM   2753  CD1 LEU C  68     171.432 191.306 130.641  1.00 56.47           C
ATOM   2754  CD2 LEU C  68     169.455 192.886 130.223  1.00 56.47           C
ATOM   2755  C   LEU C  68     170.834 193.251 126.103  1.00 56.47           C
ATOM   2756  O   LEU C  68     170.945 192.478 125.153  1.00 56.47           O
ATOM   2757  N   PRO C  69     171.331 194.464 126.085  1.00 89.99           N
ATOM   2758  CA  PRO C  69     172.156 194.888 124.985  1.00 89.99           C
ATOM   2759  CD  PRO C  69     170.640 195.581 126.705  1.00 89.99           C
ATOM   2760  CB  PRO C  69     172.033 196.411 124.909  1.00 89.99           C
ATOM   2761  CG  PRO C  69     171.454 196.815 126.276  1.00 89.99           C
ATOM   2762  C   PRO C  69     173.562 194.414 125.144  1.00 89.99           C
ATOM   2763  O   PRO C  69     174.120 194.530 126.234  1.00 89.99           O
ATOM   2764  N   LEU C  70     174.171 193.929 124.050  1.00135.16           N
ATOM   2765  CA  LEU C  70     175.527 193.476 124.087  1.00135.16           C
ATOM   2766  CB  LEU C  70     175.636 192.032 123.558  1.00135.16           C
ATOM   2767  CG  LEU C  70     177.027 191.389 123.645  1.00135.16           C
ATOM   2768  CD1 LEU C  70     177.516 191.299 125.098  1.00135.16           C
ATOM   2769  CD2 LEU C  70     177.037 190.020 122.943  1.00135.16           C
ATOM   2770  C   LEU C  70     176.272 194.413 123.185  1.00135.16           C
ATOM   2771  O   LEU C  70     175.799 194.730 122.093  1.00135.16           O
ATOM   2772  N   VAL C  71     177.439 194.926 123.635  1.00 98.09           N
ATOM   2773  CA  VAL C  71     178.172 195.841 122.805  1.00 98.09           C
ATOM   2774  CB  VAL C  71     178.383 197.189 123.438  1.00 98.09           C
ATOM   2775  CG1 VAL C  71     179.181 197.018 124.739  1.00 98.09           C
ATOM   2776  CG2 VAL C  71     179.063 198.105 122.404  1.00 98.09           C
ATOM   2777  C   VAL C  71     179.512 195.242 122.516  1.00 98.09           C
ATOM   2778  O   VAL C  71     180.248 194.861 123.425  1.00 98.09           O
ATOM   2779  N   THR C  72     179.879 195.153 121.222  1.00128.85           N
ATOM   2780  CA  THR C  72     181.132 194.535 120.901  1.00128.85           C
ATOM   2781  CB  THR C  72     181.016 193.533 119.783  1.00128.85           C
ATOM   2782  OG1 THR C  72     182.284 192.955 119.508  1.00128.85           O
ATOM   2783  CG2 THR C  72     180.422 194.199 118.528  1.00128.85           C
ATOM   2784  C   THR C  72     182.142 195.588 120.552  1.00128.85           C
ATOM   2785  O   THR C  72     182.346 195.937 119.391  1.00128.85           O
ATOM   2786  N   LEU C  73     182.845 196.101 121.577  1.00147.14           N
ATOM   2787  CA  LEU C  73     183.830 197.111 121.333  1.00147.14           C
ATOM   2788  CB  LEU C  73     184.274 197.907 122.573  1.00147.14           C
ATOM   2789  CG  LEU C  73     185.102 197.071 123.566  1.00147.14           C
ATOM   2790  CD1 LEU C  73     185.559 197.915 124.764  1.00147.14           C
ATOM   2791  CD2 LEU C  73     184.340 195.808 123.997  1.00147.14           C
ATOM   2792  C   LEU C  73     185.058 196.438 120.812  1.00147.14           C
ATOM   2793  O   LEU C  73     185.155 195.213 120.823  1.00147.14           O
ATOM   2794  N   THR C  74     186.011 197.233 120.283  1.00118.33           N
ATOM   2795  CA  THR C  74     187.246 196.674 119.817  1.00118.33           C
ATOM   2796  CB  THR C  74     187.615 197.115 118.429  1.00118.33           C
ATOM   2797  OG1 THR C  74     187.759 198.527 118.376  1.00118.33           O
ATOM   2798  CG2 THR C  74     186.506 196.663 117.462  1.00118.33           C
ATOM   2799  C   THR C  74     188.326 197.115 120.763  1.00118.33           C
ATOM   2800  O   THR C  74     188.769 198.261 120.733  1.00118.33           O
ATOM   2801  N   LEU C  75     188.800 196.190 121.625  1.00 54.15           N
ATOM   2802  CA  LEU C  75     189.807 196.521 122.596  1.00 54.15           C
ATOM   2803  CB  LEU C  75     190.055 195.420 123.641  1.00 54.15           C
ATOM   2804  CG  LEU C  75     188.855 195.175 124.576  1.00 54.15           C
ATOM   2805  CD1 LEU C  75     189.175 194.099 125.626  1.00 54.15           C
ATOM   2806  CD2 LEU C  75     188.355 196.488 125.201  1.00 54.15           C
ATOM   2807  C   LEU C  75     191.101 196.785 121.887  1.00 54.15           C
ATOM   2808  O   LEU C  75     191.385 196.207 120.839  1.00 54.15           O
ATOM   2809  N   PRO C  76     191.864 197.710 122.414  1.00173.93           N
ATOM   2810  CA  PRO C  76     193.126 198.065 121.820  1.00173.93           C
ATOM   2811  CD  PRO C  76     191.318 198.783 123.225  1.00173.93           C
ATOM   2812  CB  PRO C  76     193.595 199.320 122.551  1.00173.93           C
ATOM   2813  CG  PRO C  76     192.287 199.963 123.042  1.00173.93           C
ATOM   2814  C   PRO C  76     194.154 196.976 121.815  1.00173.93           C
ATOM   2815  O   PRO C  76     194.699 196.679 120.752  1.00173.93           O
ATOM   2816  N   SER C  77     194.410 196.343 122.979  1.00 97.79           N
ATOM   2817  CA  SER C  77     195.436 195.343 123.053  1.00 97.79           C
ATOM   2818  CB  SER C  77     195.821 194.958 124.490  1.00 97.79           C
ATOM   2819  OG  SER C  77     196.327 196.086 125.183  1.00 97.79           O
ATOM   2820  C   SER C  77     194.916 194.105 122.414  1.00 97.79           C
ATOM   2821  O   SER C  77     193.710 193.876 122.347  1.00 97.79           O
ATOM   2822  N   ARG C  78     195.839 193.286 121.880  1.00158.34           N
ATOM   2823  CA  ARG C  78     195.505 192.039 121.254  1.00158.34           C
ATOM   2824  CB  ARG C  78     194.651 191.134 122.156  1.00158.34           C
ATOM   2825  CG  ARG C  78     195.349 190.701 123.442  1.00158.34           C
ATOM   2826  CD  ARG C  78     196.541 189.780 123.189  1.00158.34           C
ATOM   2827  NE  ARG C  78     196.989 189.249 124.506  1.00158.34           N
ATOM   2828  CZ  ARG C  78     196.407 188.125 125.016  1.00158.34           C
ATOM   2829  NH1 ARG C  78     195.402 187.509 124.329  1.00158.34           N
ATOM   2830  NH2 ARG C  78     196.829 187.617 126.210  1.00158.34           N
ATOM   2831  C   ARG C  78     194.688 192.298 120.025  1.00158.34           C
ATOM   2832  O   ARG C  78     194.334 191.353 119.320  1.00158.34           O
ATOM   2833  N   LYS C  79     194.407 193.580 119.709  1.00131.42           N
ATOM   2834  CA  LYS C  79     193.577 193.923 118.588  1.00131.42           C
ATOM   2835  CB  LYS C  79     194.219 193.605 117.224  1.00131.42           C
ATOM   2836  CG  LYS C  79     195.395 194.511 116.847  1.00131.42           C
ATOM   2837  CD  LYS C  79     195.016 195.984 116.681  1.00131.42           C
ATOM   2838  CE  LYS C  79     194.953 196.755 118.000  1.00131.42           C
ATOM   2839  NZ  LYS C  79     194.712 198.191 117.736  1.00131.42           N
ATOM   2840  C   LYS C  79     192.326 193.111 118.713  1.00131.42           C
ATOM   2841  O   LYS C  79     191.784 192.636 117.717  1.00131.42           O
ATOM   2842  N   GLU C  80     191.834 192.937 119.956  1.00 94.71           N
ATOM   2843  CA  GLU C  80     190.723 192.057 120.181  1.00 94.71           C
ATOM   2844  CB  GLU C  80     190.805 191.309 121.518  1.00 94.71           C
ATOM   2845  CG  GLU C  80     189.835 190.133 121.578  1.00 94.71           C
ATOM   2846  CD  GLU C  80     190.327 189.101 120.573  1.00 94.71           C
ATOM   2847  OE1 GLU C  80     191.568 188.910 120.484  1.00 94.71           O
ATOM   2848  OE2 GLU C  80     189.467 188.503 119.874  1.00 94.71           O
ATOM   2849  C   GLU C  80     189.412 192.783 120.142  1.00 94.71           C
ATOM   2850  O   GLU C  80     189.345 194.000 120.302  1.00 94.71           O
ATOM   2851  N   ARG C  81     188.319 192.020 119.913  1.00137.23           N
ATOM   2852  CA  ARG C  81     186.992 192.568 119.858  1.00137.23           C
ATOM   2853  CB  ARG C  81     186.290 192.183 118.545  1.00137.23           C
ATOM   2854  CG  ARG C  81     184.908 192.794 118.322  1.00137.23           C
ATOM   2855  CD  ARG C  81     184.245 192.255 117.051  1.00137.23           C
ATOM   2856  NE  ARG C  81     182.941 192.952 116.871  1.00137.23           N
ATOM   2857  CZ  ARG C  81     182.885 194.112 116.154  1.00137.23           C
ATOM   2858  NH1 ARG C  81     184.024 194.641 115.617  1.00137.23           N
ATOM   2859  NH2 ARG C  81     181.687 194.738 115.963  1.00137.23           N
ATOM   2860  C   ARG C  81     186.206 191.957 120.986  1.00137.23           C
ATOM   2861  O   ARG C  81     185.651 190.868 120.849  1.00137.23           O
ATOM   2862  N   CYS C  82     186.125 192.661 122.134  1.00 44.37           N
ATOM   2863  CA  CYS C  82     185.421 192.167 123.286  1.00 44.37           C
ATOM   2864  CB  CYS C  82     186.019 192.663 124.616  1.00 44.37           C
ATOM   2865  SG  CYS C  82     185.136 192.041 126.080  1.00 44.37           S
ATOM   2866  C   CYS C  82     183.996 192.624 123.229  1.00 44.37           C
ATOM   2867  O   CYS C  82     183.669 193.586 122.533  1.00 44.37           O
ATOM   2868  N   GLN C  83     183.097 191.922 123.956  1.00129.92           N
ATOM   2869  CA  GLN C  83     181.726 192.344 123.953  1.00129.92           C
ATOM   2870  CB  GLN C  83     180.854 191.496 123.016  1.00129.92           C
ATOM   2871  CG  GLN C  83     179.611 192.236 122.529  1.00129.92           C
ATOM   2872  CD  GLN C  83     179.046 191.466 121.343  1.00129.92           C
ATOM   2873  OE1 GLN C  83     179.554 190.409 120.973  1.00129.92           O
ATOM   2874  NE2 GLN C  83     177.963 192.012 120.728  1.00129.92           N
ATOM   2875  C   GLN C  83     181.218 192.287 125.368  1.00129.92           C
ATOM   2876  O   GLN C  83     181.626 191.428 126.150  1.00129.92           O
ATOM   2877  N   PHE C  84     180.317 193.227 125.741  1.00 64.55           N
ATOM   2878  CA  PHE C  84     179.858 193.309 127.103  1.00 64.55           C
ATOM   2879  CB  PHE C  84     180.187 194.650 127.781  1.00 64.55           C
ATOM   2880  CG  PHE C  84     181.662 194.799 127.916  1.00 64.55           C
ATOM   2881  CD1 PHE C  84     182.420 195.247 126.858  1.00 64.55           C
ATOM   2882  CD2 PHE C  84     182.283 194.506 129.107  1.00 64.55           C
ATOM   2883  CE1 PHE C  84     183.781 195.392 126.985  1.00 64.55           C
ATOM   2884  CE2 PHE C  84     183.644 194.649 129.239  1.00 64.55           C
ATOM   2885  CZ  PHE C  84     184.395 195.092 128.177  1.00 64.55           C
ATOM   2886  C   PHE C  84     178.366 193.207 127.177  1.00 64.55           C
ATOM   2887  O   PHE C  84     177.641 193.793 126.372  1.00 64.55           O
ATOM   2888  N   VAL C  85     177.870 192.441 128.171  1.00113.12           N
ATOM   2889  CA  VAL C  85     176.459 192.399 128.415  1.00113.12           C
ATOM   2890  CB  VAL C  85     175.915 191.006 128.606  1.00113.12           C
ATOM   2891  CG1 VAL C  85     176.701 190.277 129.711  1.00113.12           C
ATOM   2892  CG2 VAL C  85     174.407 191.117 128.887  1.00113.12           C
ATOM   2893  C   VAL C  85     176.243 193.215 129.656  1.00113.12           C
ATOM   2894  O   VAL C  85     176.588 192.798 130.761  1.00113.12           O
ATOM   2895  N   VAL C  86     175.662 194.424 129.498  1.00 98.30           N
ATOM   2896  CA  VAL C  86     175.484 195.293 130.626  1.00 98.30           C
ATOM   2897  CB  VAL C  86     176.090 196.651 130.444  1.00 98.30           C
ATOM   2898  CG1 VAL C  86     175.786 197.481 131.703  1.00 98.30           C
ATOM   2899  CG2 VAL C  86     177.591 196.484 130.152  1.00 98.30           C
ATOM   2900  C   VAL C  86     174.023 195.485 130.865  1.00 98.30           C
ATOM   2901  O   VAL C  86     173.250 195.698 129.931  1.00 98.30           O
ATOM   2902  N   LYS C  87     173.616 195.433 132.153  1.00 96.32           N
ATOM   2903  CA  LYS C  87     172.225 195.554 132.483  1.00 96.32           C
ATOM   2904  CB  LYS C  87     171.852 194.938 133.844  1.00 96.32           C
ATOM   2905  CG  LYS C  87     172.107 193.433 133.946  1.00 96.32           C
ATOM   2906  CD  LYS C  87     173.591 193.066 134.002  1.00 96.32           C
ATOM   2907  CE  LYS C  87     173.842 191.561 134.098  1.00 96.32           C
ATOM   2908  NZ  LYS C  87     175.295 191.293 134.154  1.00 96.32           N
ATOM   2909  C   LYS C  87     171.903 197.012 132.575  1.00 96.32           C
ATOM   2910  O   LYS C  87     172.286 197.716 133.506  1.00 96.32           O
ATOM   2911  N   PRO C  88     171.158 197.448 131.611  1.00103.86           N
ATOM   2912  CA  PRO C  88     170.797 198.825 131.409  1.00103.86           C
ATOM   2913  CD  PRO C  88     170.485 196.539 130.699  1.00103.86           C
ATOM   2914  CB  PRO C  88     170.088 198.824 130.054  1.00103.86           C
ATOM   2915  CG  PRO C  88     169.481 197.417 129.943  1.00103.86           C
ATOM   2916  C   PRO C  88     169.961 199.455 132.497  1.00103.86           C
ATOM   2917  O   PRO C  88     169.806 200.673 132.468  1.00103.86           O
ATOM   2918  N   MET C  89     169.275 198.701 133.376  1.00157.61           N
ATOM   2919  CA  MET C  89     168.552 199.418 134.398  1.00157.61           C
ATOM   2920  CB  MET C  89     167.524 198.577 135.170  1.00157.61           C
ATOM   2921  CG  MET C  89     166.812 199.425 136.231  1.00157.61           C
ATOM   2922  SD  MET C  89     165.876 198.517 137.498  1.00157.61           S
ATOM   2923  CE  MET C  89     165.274 200.005 138.348  1.00157.61           C
ATOM   2924  C   MET C  89     169.452 199.967 135.467  1.00157.61           C
ATOM   2925  O   MET C  89     169.333 201.116 135.892  1.00157.61           O
ATOM   2926  N   LEU C  90     170.320 199.071 135.969  1.00149.15           N
ATOM   2927  CA  LEU C  90     171.237 199.187 137.073  1.00149.15           C
ATOM   2928  CB  LEU C  90     171.586 197.816 137.675  1.00149.15           C
ATOM   2929  CG  LEU C  90     170.376 197.081 138.281  1.00149.15           C
ATOM   2930  CD1 LEU C  90     169.340 196.724 137.204  1.00149.15           C
ATOM   2931  CD2 LEU C  90     170.818 195.863 139.109  1.00149.15           C
ATOM   2932  C   LEU C  90     172.534 199.868 136.803  1.00149.15           C
ATOM   2933  O   LEU C  90     173.184 200.274 137.761  1.00149.15           O
ATOM   2934  N   SER C  91     173.005 199.932 135.544  1.00 99.55           N
ATOM   2935  CA  SER C  91     174.367 200.362 135.377  1.00 99.55           C
ATOM   2936  CB  SER C  91     175.183 199.426 134.469  1.00 99.55           C
ATOM   2937  OG  SER C  91     176.513 199.907 134.346  1.00 99.55           O
ATOM   2938  C   SER C  91     174.503 201.738 134.814  1.00 99.55           C
ATOM   2939  O   SER C  91     173.841 202.136 133.856  1.00 99.55           O
ATOM   2940  N   THR C  92     175.412 202.512 135.437  1.00109.17           N
ATOM   2941  CA  THR C  92     175.736 203.807 134.932  1.00109.17           C
ATOM   2942  CB  THR C  92     176.092 204.801 135.998  1.00109.17           C
ATOM   2943  OG1 THR C  92     177.253 204.377 136.698  1.00109.17           O
ATOM   2944  CG2 THR C  92     174.905 204.928 136.968  1.00109.17           C
ATOM   2945  C   THR C  92     176.952 203.605 134.091  1.00109.17           C
ATOM   2946  O   THR C  92     177.613 202.570 134.169  1.00109.17           O
ATOM   2947  N   VAL C  93     177.289 204.606 133.269  1.00114.97           N
ATOM   2948  CA  VAL C  93     178.457 204.523 132.454  1.00114.97           C
ATOM   2949  CB  VAL C  93     178.643 205.729 131.579  1.00114.97           C
ATOM   2950  CG1 VAL C  93     178.678 206.998 132.442  1.00114.97           C
ATOM   2951  CG2 VAL C  93     179.919 205.518 130.758  1.00114.97           C
ATOM   2952  C   VAL C  93     179.613 204.391 133.388  1.00114.97           C
ATOM   2953  O   VAL C  93     180.646 203.818 133.050  1.00114.97           O
ATOM   2954  N   GLY C  94     179.453 204.906 134.617  1.00 46.16           N
ATOM   2955  CA  GLY C  94     180.503 204.858 135.585  1.00 46.16           C
ATOM   2956  C   GLY C  94     180.918 203.427 135.786  1.00 46.16           C
ATOM   2957  O   GLY C  94     182.091 203.171 136.047  1.00 46.16           O
ATOM   2958  N   SER C  95     179.962 202.473 135.777  1.00 97.09           N
ATOM   2959  CA  SER C  95     180.239 201.065 135.938  1.00 97.09           C
ATOM   2960  CB  SER C  95     179.028 200.291 136.486  1.00 97.09           C
ATOM   2961  OG  SER C  95     179.349 198.914 136.623  1.00 97.09           O
ATOM   2962  C   SER C  95     180.647 200.384 134.654  1.00 97.09           C
ATOM   2963  O   SER C  95     181.402 199.415 134.674  1.00 97.09           O
ATOM   2964  N   PHE C  96     180.121 200.840 133.501  1.00 65.30           N
ATOM   2965  CA  PHE C  96     180.368 200.245 132.212  1.00 65.30           C
ATOM   2966  CB  PHE C  96     179.518 200.916 131.117  1.00 65.30           C
ATOM   2967  CG  PHE C  96     179.914 200.377 129.786  1.00 65.30           C
ATOM   2968  CD1 PHE C  96     179.500 199.131 129.376  1.00 65.30           C
ATOM   2969  CD2 PHE C  96     180.687 201.134 128.936  1.00 65.30           C
ATOM   2970  CE1 PHE C  96     179.864 198.643 128.143  1.00 65.30           C
ATOM   2971  CE2 PHE C  96     181.054 200.652 127.702  1.00 65.30           C
ATOM   2972  CZ  PHE C  96     180.644 199.402 127.304  1.00 65.30           C
ATOM   2973  C   PHE C  96     181.809 200.407 131.851  1.00 65.30           C
ATOM   2974  O   PHE C  96     182.418 199.517 131.260  1.00 65.30           O
ATOM   2975  N   LEU C  97     182.383 201.578 132.169  1.00 50.49           N
ATOM   2976  CA  LEU C  97     183.742 201.882 131.830  1.00 50.49           C
ATOM   2977  CB  LEU C  97     184.115 203.339 132.151  1.00 50.49           C
ATOM   2978  CG  LEU C  97     183.289 204.359 131.344  1.00 50.49           C
ATOM   2979  CD1 LEU C  97     183.736 205.800 131.635  1.00 50.49           C
ATOM   2980  CD2 LEU C  97     183.292 204.024 129.844  1.00 50.49           C
ATOM   2981  C   LEU C  97     184.682 200.982 132.574  1.00 50.49           C
ATOM   2982  O   LEU C  97     185.645 200.473 132.004  1.00 50.49           O
ATOM   2983  N   GLN C  98     184.409 200.728 133.866  1.00 37.61           N
ATOM   2984  CA  GLN C  98     185.297 199.929 134.661  1.00 37.61           C
ATOM   2985  CB  GLN C  98     184.767 199.689 136.083  1.00 37.61           C
ATOM   2986  CG  GLN C  98     184.715 200.950 136.945  1.00 37.61           C
ATOM   2987  CD  GLN C  98     184.065 200.574 138.268  1.00 37.61           C
ATOM   2988  OE1 GLN C  98     182.870 200.293 138.325  1.00 37.61           O
ATOM   2989  NE2 GLN C  98     184.872 200.563 139.363  1.00 37.61           N
ATOM   2990  C   GLN C  98     185.406 198.593 134.000  1.00 37.61           C
ATOM   2991  O   GLN C  98     186.484 198.003 133.942  1.00 37.61           O
ATOM   2992  N   ASP C  99     184.283 198.091 133.461  1.00 41.65           N
ATOM   2993  CA  ASP C  99     184.275 196.816 132.815  1.00 41.65           C
ATOM   2994  CB  ASP C  99     182.890 196.426 132.269  1.00 41.65           C
ATOM   2995  CG  ASP C  99     181.988 196.113 133.456  1.00 41.65           C
ATOM   2996  OD1 ASP C  99     182.516 196.042 134.598  1.00 41.65           O
ATOM   2997  OD2 ASP C  99     180.760 195.937 133.234  1.00 41.65           O
ATOM   2998  C   ASP C  99     185.219 196.874 131.656  1.00 41.65           C
ATOM   2999  O   ASP C  99     185.825 195.866 131.298  1.00 41.65           O
ATOM   3000  N   LEU C 100     185.317 198.038 130.986  1.00 63.99           N
ATOM   3001  CA  LEU C 100     186.223 198.175 129.879  1.00 63.99           C
ATOM   3002  CB  LEU C 100     186.071 199.516 129.144  1.00 63.99           C
ATOM   3003  CG  LEU C 100     184.730 199.656 128.400  1.00 63.99           C
ATOM   3004  CD1 LEU C 100     184.632 201.010 127.674  1.00 63.99           C
ATOM   3005  CD2 LEU C 100     184.499 198.465 127.456  1.00 63.99           C
ATOM   3006  C   LEU C 100     187.649 198.102 130.341  1.00 63.99           C
ATOM   3007  O   LEU C 100     188.436 197.301 129.839  1.00 63.99           O
ATOM   3008  N   GLN C 101     188.021 198.931 131.338  1.00 44.97           N
ATOM   3009  CA  GLN C 101     189.397 199.004 131.752  1.00 44.97           C
ATOM   3010  CB  GLN C 101     189.645 200.126 132.774  1.00 44.97           C
ATOM   3011  CG  GLN C 101     189.398 201.524 132.201  1.00 44.97           C
ATOM   3012  CD  GLN C 101     189.675 202.542 133.296  1.00 44.97           C
ATOM   3013  OE1 GLN C 101     190.064 202.186 134.407  1.00 44.97           O
ATOM   3014  NE2 GLN C 101     189.469 203.848 132.976  1.00 44.97           N
ATOM   3015  C   GLN C 101     189.811 197.711 132.382  1.00 44.97           C
ATOM   3016  O   GLN C 101     190.845 197.141 132.041  1.00 44.97           O
ATOM   3017  N   ASN C 102     188.971 197.181 133.283  1.00 93.27           N
ATOM   3018  CA  ASN C 102     189.288 195.993 134.016  1.00 93.27           C
ATOM   3019  CB  ASN C 102     188.195 195.607 135.027  1.00 93.27           C
ATOM   3020  CG  ASN C 102     188.714 194.443 135.858  1.00 93.27           C
ATOM   3021  OD1 ASN C 102     189.582 194.613 136.713  1.00 93.27           O
ATOM   3022  ND2 ASN C 102     188.164 193.225 135.606  1.00 93.27           N
ATOM   3023  C   ASN C 102     189.422 194.870 133.042  1.00 93.27           C
ATOM   3024  O   ASN C 102     190.097 193.878 133.314  1.00 93.27           O
ATOM   3025  N   GLU C 103     188.716 194.961 131.903  1.00 90.78           N
ATOM   3026  CA  GLU C 103     188.828 193.922 130.925  1.00 90.78           C
ATOM   3027  CB  GLU C 103     187.871 194.114 129.738  1.00 90.78           C
ATOM   3028  CG  GLU C 103     187.922 192.954 128.746  1.00 90.78           C
ATOM   3029  CD  GLU C 103     187.464 191.710 129.490  1.00 90.78           C
ATOM   3030  OE1 GLU C 103     186.469 191.809 130.257  1.00 90.78           O
ATOM   3031  OE2 GLU C 103     188.113 190.646 129.312  1.00 90.78           O
ATOM   3032  C   GLU C 103     190.226 193.878 130.384  1.00 90.78           C
ATOM   3033  O   GLU C 103     190.828 192.809 130.289  1.00 90.78           O
ATOM   3034  N   ASP C 104     190.782 195.048 130.010  1.00104.12           N
ATOM   3035  CA  ASP C 104     192.123 195.108 129.489  1.00104.12           C
ATOM   3036  CB  ASP C 104     192.165 195.016 127.950  1.00104.12           C
ATOM   3037  CG  ASP C 104     193.584 194.694 127.491  1.00104.12           C
ATOM   3038  OD1 ASP C 104     194.545 195.287 128.047  1.00104.12           O
ATOM   3039  OD2 ASP C 104     193.720 193.850 126.566  1.00104.12           O
ATOM   3040  C   ASP C 104     192.657 196.454 129.887  1.00104.12           C
ATOM   3041  O   ASP C 104     192.353 197.462 129.254  1.00104.12           O
ATOM   3042  N   LYS C 105     193.558 196.476 130.886  1.00163.52           N
ATOM   3043  CA  LYS C 105     194.047 197.657 131.549  1.00163.52           C
ATOM   3044  CB  LYS C 105     195.118 197.342 132.609  1.00163.52           C
ATOM   3045  CG  LYS C 105     194.600 196.527 133.796  1.00163.52           C
ATOM   3046  CD  LYS C 105     194.236 195.084 133.442  1.00163.52           C
ATOM   3047  CE  LYS C 105     195.435 194.246 132.992  1.00163.52           C
ATOM   3048  NZ  LYS C 105     196.365 194.050 134.125  1.00163.52           N
ATOM   3049  C   LYS C 105     194.665 198.615 130.573  1.00163.52           C
ATOM   3050  O   LYS C 105     194.791 199.803 130.862  1.00163.52           O
ATOM   3051  N   GLY C 106     195.061 198.131 129.388  1.00 63.57           N
ATOM   3052  CA  GLY C 106     195.752 198.913 128.402  1.00 63.57           C
ATOM   3053  C   GLY C 106     194.975 200.151 128.054  1.00 63.57           C
ATOM   3054  O   GLY C 106     195.548 201.110 127.537  1.00 63.57           O
ATOM   3055  N   ILE C 107     193.647 200.162 128.261  1.00 68.61           N
ATOM   3056  CA  ILE C 107     192.886 201.326 127.892  1.00 68.61           C
ATOM   3057  CB  ILE C 107     191.408 201.052 127.916  1.00 68.61           C
ATOM   3058  CG1 ILE C 107     191.073 199.895 126.959  1.00 68.61           C
ATOM   3059  CG2 ILE C 107     190.658 202.351 127.581  1.00 68.61           C
ATOM   3060  CD1 ILE C 107     189.661 199.338 127.146  1.00 68.61           C
ATOM   3061  C   ILE C 107     193.190 202.400 128.897  1.00 68.61           C
ATOM   3062  O   ILE C 107     192.653 202.410 130.003  1.00 68.61           O
ATOM   3063  N   LYS C 108     194.086 203.342 128.525  1.00 96.40           N
ATOM   3064  CA  LYS C 108     194.500 204.377 129.433  1.00 96.40           C
ATOM   3065  CB  LYS C 108     195.605 205.285 128.858  1.00 96.40           C
ATOM   3066  CG  LYS C 108     195.194 206.013 127.576  1.00 96.40           C
ATOM   3067  CD  LYS C 108     196.126 207.141 127.131  1.00 96.40           C
ATOM   3068  CE  LYS C 108     195.686 207.768 125.804  1.00 96.40           C
ATOM   3069  NZ  LYS C 108     196.622 208.840 125.399  1.00 96.40           N
ATOM   3070  C   LYS C 108     193.355 205.267 129.817  1.00 96.40           C
ATOM   3071  O   LYS C 108     193.043 205.394 131.000  1.00 96.40           O
ATOM   3072  N   THR C 109     192.674 205.890 128.833  1.00 97.89           N
ATOM   3073  CA  THR C 109     191.578 206.757 129.159  1.00 97.89           C
ATOM   3074  CB  THR C 109     191.838 208.202 128.846  1.00 97.89           C
ATOM   3075  OG1 THR C 109     190.799 209.017 129.368  1.00 97.89           O
ATOM   3076  CG2 THR C 109     191.926 208.362 127.319  1.00 97.89           C
ATOM   3077  C   THR C 109     190.418 206.329 128.324  1.00 97.89           C
ATOM   3078  O   THR C 109     190.592 205.905 127.182  1.00 97.89           O
ATOM   3079  N   ALA C 110     189.199 206.401 128.895  1.00 42.83           N
ATOM   3080  CA  ALA C 110     188.034 206.039 128.143  1.00 42.83           C
ATOM   3081  CB  ALA C 110     187.587 204.585 128.372  1.00 42.83           C
ATOM   3082  C   ALA C 110     186.918 206.926 128.601  1.00 42.83           C
ATOM   3083  O   ALA C 110     186.721 207.119 129.801  1.00 42.83           O
ATOM   3084  N   ALA C 111     186.143 207.477 127.644  1.00 42.22           N
ATOM   3085  CA  ALA C 111     185.056 208.351 127.980  1.00 42.22           C
ATOM   3086  CB  ALA C 111     185.452 209.836 128.027  1.00 42.22           C
ATOM   3087  C   ALA C 111     184.026 208.201 126.908  1.00 42.22           C
ATOM   3088  O   ALA C 111     184.276 207.562 125.886  1.00 42.22           O
ATOM   3089  N   ILE C 112     182.820 208.763 127.138  1.00 50.98           N
ATOM   3090  CA  ILE C 112     181.764 208.671 126.172  1.00 50.98           C
ATOM   3091  CB  ILE C 112     180.578 207.898 126.665  1.00 50.98           C
ATOM   3092  CG1 ILE C 112     180.995 206.464 127.037  1.00 50.98           C
ATOM   3093  CG2 ILE C 112     179.478 207.962 125.593  1.00 50.98           C
ATOM   3094  CD1 ILE C 112     179.926 205.695 127.813  1.00 50.98           C
ATOM   3095  C   ILE C 112     181.309 210.063 125.853  1.00 50.98           C
ATOM   3096  O   ILE C 112     181.109 210.887 126.745  1.00 50.98           O
ATOM   3097  N   PHE C 113     181.136 210.356 124.547  1.00115.84           N
ATOM   3098  CA  PHE C 113     180.761 211.670 124.116  1.00115.84           C
ATOM   3099  CB  PHE C 113     181.727 212.267 123.076  1.00115.84           C
ATOM   3100  CG  PHE C 113     183.003 212.642 123.747  1.00115.84           C
ATOM   3101  CD1 PHE C 113     183.873 211.680 124.196  1.00115.84           C
ATOM   3102  CD2 PHE C 113     183.343 213.966 123.901  1.00115.84           C
ATOM   3103  CE1 PHE C 113     185.053 212.034 124.808  1.00115.84           C
ATOM   3104  CE2 PHE C 113     184.521 214.325 124.511  1.00115.84           C
ATOM   3105  CZ  PHE C 113     185.380 213.358 124.969  1.00115.84           C
ATOM   3106  C   PHE C 113     179.427 211.626 123.451  1.00115.84           C
ATOM   3107  O   PHE C 113     179.138 210.735 122.658  1.00115.84           O
ATOM   3108  N   THR C 114     178.570 212.613 123.764  1.00112.74           N
ATOM   3109  CA  THR C 114     177.320 212.714 123.077  1.00112.74           C
ATOM   3110  CB  THR C 114     176.385 213.727 123.671  1.00112.74           C
ATOM   3111  OG1 THR C 114     175.118 213.662 123.034  1.00112.74           O
ATOM   3112  CG2 THR C 114     176.999 215.126 123.494  1.00112.74           C
ATOM   3113  C   THR C 114     177.699 213.175 121.706  1.00112.74           C
ATOM   3114  O   THR C 114     178.762 213.766 121.517  1.00112.74           O
ATOM   3115  N   ALA C 115     176.808 212.978 120.720  1.00 40.09           N
ATOM   3116  CA  ALA C 115     177.152 213.194 119.344  1.00 40.09           C
ATOM   3117  CB  ALA C 115     175.957 212.999 118.395  1.00 40.09           C
ATOM   3118  C   ALA C 115     177.656 214.587 119.141  1.00 40.09           C
ATOM   3119  O   ALA C 115     178.587 214.792 118.364  1.00 40.09           O
ATOM   3120  N   ASP C 116     177.062 215.580 119.827  1.00 63.46           N
ATOM   3121  CA  ASP C 116     177.442 216.951 119.633  1.00 63.46           C
ATOM   3122  CB  ASP C 116     176.496 217.958 120.319  1.00 63.46           C
ATOM   3123  CG  ASP C 116     176.572 217.801 121.826  1.00 63.46           C
ATOM   3124  OD1 ASP C 116     177.623 218.191 122.397  1.00 63.46           O
ATOM   3125  OD2 ASP C 116     175.583 217.304 122.428  1.00 63.46           O
ATOM   3126  C   ASP C 116     178.856 217.187 120.085  1.00 63.46           C
ATOM   3127  O   ASP C 116     179.546 218.022 119.502  1.00 63.46           O
ATOM   3128  N   GLY C 117     179.353 216.442 121.099  1.00 36.85           N
ATOM   3129  CA  GLY C 117     180.702 216.675 121.548  1.00 36.85           C
ATOM   3130  C   GLY C 117     180.746 216.823 123.041  1.00 36.85           C
ATOM   3131  O   GLY C 117     181.814 216.719 123.643  1.00 36.85           O
ATOM   3132  N   ASN C 118     179.596 217.072 123.689  1.00 35.86           N
ATOM   3133  CA  ASN C 118     179.595 217.169 125.118  1.00 35.86           C
ATOM   3134  CB  ASN C 118     178.258 217.688 125.682  1.00 35.86           C
ATOM   3135  CG  ASN C 118     178.400 217.925 127.178  1.00 35.86           C
ATOM   3136  OD1 ASN C 118     178.694 217.008 127.941  1.00 35.86           O
ATOM   3137  ND2 ASN C 118     178.185 219.195 127.612  1.00 35.86           N
ATOM   3138  C   ASN C 118     179.830 215.785 125.647  1.00 35.86           C
ATOM   3139  O   ASN C 118     179.348 214.802 125.090  1.00 35.86           O
ATOM   3140  N   MET C 119     180.608 215.678 126.740  1.00 66.22           N
ATOM   3141  CA  MET C 119     180.943 214.420 127.332  1.00 66.22           C
ATOM   3142  CB  MET C 119     182.216 214.461 128.194  1.00 66.22           C
ATOM   3143  CG  MET C 119     183.495 214.775 127.418  1.00 66.22           C
ATOM   3144  SD  MET C 119     184.988 214.817 128.455  1.00 66.22           S
ATOM   3145  CE  MET C 119     186.121 215.251 127.105  1.00 66.22           C
ATOM   3146  C   MET C 119     179.832 213.978 128.224  1.00 66.22           C
ATOM   3147  O   MET C 119     179.255 214.762 128.977  1.00 66.22           O
ATOM   3148  N   ILE C 120     179.519 212.672 128.164  1.00118.94           N
ATOM   3149  CA  ILE C 120     178.511 212.103 129.009  1.00118.94           C
ATOM   3150  CB  ILE C 120     178.031 210.735 128.618  1.00118.94           C
ATOM   3151  CG1 ILE C 120     179.147 209.691 128.774  1.00118.94           C
ATOM   3152  CG2 ILE C 120     177.454 210.824 127.195  1.00118.94           C
ATOM   3153  CD1 ILE C 120     178.612 208.260 128.823  1.00118.94           C
ATOM   3154  C   ILE C 120     179.121 211.982 130.370  1.00118.94           C
ATOM   3155  O   ILE C 120     180.338 211.886 130.515  1.00118.94           O
ATOM   3156  N   SER C 121     178.274 212.028 131.412  1.00 63.79           N
ATOM   3157  CA  SER C 121     178.732 212.018 132.771  1.00 63.79           C
ATOM   3158  CB  SER C 121     177.654 212.466 133.772  1.00 63.79           C
ATOM   3159  OG  SER C 121     176.568 211.550 133.756  1.00 63.79           O
ATOM   3160  C   SER C 121     179.158 210.641 133.166  1.00 63.79           C
ATOM   3161  O   SER C 121     179.268 209.738 132.341  1.00 63.79           O
ATOM   3162  N   ALA C 122     179.594 210.537 134.435  1.00100.95           N
ATOM   3163  CA  ALA C 122     179.944 209.347 135.156  1.00100.95           C
ATOM   3164  CB  ALA C 122     180.801 209.646 136.397  1.00100.95           C
ATOM   3165  C   ALA C 122     178.737 208.581 135.629  1.00100.95           C
ATOM   3166  O   ALA C 122     178.881 207.424 135.996  1.00100.95           O
ATOM   3167  N   SER C 123     177.597 209.264 135.871  1.00153.61           N
ATOM   3168  CA  SER C 123     176.392 208.701 136.451  1.00153.61           C
ATOM   3169  CB  SER C 123     175.717 209.685 137.417  1.00153.61           C
ATOM   3170  OG  SER C 123     176.578 209.955 138.508  1.00153.61           O
ATOM   3171  C   SER C 123     175.287 208.255 135.530  1.00153.61           C
ATOM   3172  O   SER C 123     174.422 207.496 135.965  1.00153.61           O
ATOM   3173  N   THR C 124     175.224 208.723 134.271  1.00 63.92           N
ATOM   3174  CA  THR C 124     174.047 208.443 133.485  1.00 63.92           C
ATOM   3175  CB  THR C 124     174.091 209.078 132.126  1.00 63.92           C
ATOM   3176  OG1 THR C 124     175.172 208.547 131.374  1.00 63.92           O
ATOM   3177  CG2 THR C 124     174.263 210.597 132.301  1.00 63.92           C
ATOM   3178  C   THR C 124     173.867 206.968 133.282  1.00 63.92           C
ATOM   3179  O   THR C 124     174.821 206.238 133.024  1.00 63.92           O
ATOM   3180  N   LEU C 125     172.605 206.494 133.382  1.00 94.63           N
ATOM   3181  CA  LEU C 125     172.311 205.096 133.209  1.00 94.63           C
ATOM   3182  CB  LEU C 125     170.904 204.696 133.688  1.00 94.63           C
ATOM   3183  CG  LEU C 125     170.701 204.855 135.207  1.00 94.63           C
ATOM   3184  CD1 LEU C 125     171.605 203.893 135.995  1.00 94.63           C
ATOM   3185  CD2 LEU C 125     170.859 206.319 135.645  1.00 94.63           C
ATOM   3186  C   LEU C 125     172.395 204.796 131.746  1.00 94.63           C
ATOM   3187  O   LEU C 125     172.128 205.652 130.908  1.00 94.63           O
ATOM   3188  N   MET C 126     172.745 203.544 131.402  1.00 78.88           N
ATOM   3189  CA  MET C 126     172.956 203.187 130.033  1.00 78.88           C
ATOM   3190  CB  MET C 126     173.410 201.732 129.835  1.00 78.88           C
ATOM   3191  CG  MET C 126     174.799 201.461 130.416  1.00 78.88           C
ATOM   3192  SD  MET C 126     175.568 199.917 129.846  1.00 78.88           S
ATOM   3193  CE  MET C 126     175.960 200.552 128.190  1.00 78.88           C
ATOM   3194  C   MET C 126     171.680 203.390 129.278  1.00 78.88           C
ATOM   3195  O   MET C 126     171.715 203.800 128.122  1.00 78.88           O
ATOM   3196  N   ASP C 127     170.519 203.132 129.909  1.00163.71           N
ATOM   3197  CA  ASP C 127     169.251 203.269 129.241  1.00163.71           C
ATOM   3198  CB  ASP C 127     168.063 203.375 130.197  1.00163.71           C
ATOM   3199  CG  ASP C 127     168.038 202.111 130.960  1.00163.71           C
ATOM   3200  OD1 ASP C 127     168.523 201.136 130.344  1.00163.71           O
ATOM   3201  OD2 ASP C 127     167.582 202.084 132.134  1.00163.71           O
ATOM   3202  C   ASP C 127     169.169 204.645 128.708  1.00163.71           C
ATOM   3203  O   ASP C 127     168.787 204.868 127.562  1.00163.71           O
ATOM   3204  N   ILE C 128     169.513 205.607 129.571  1.00105.79           N
ATOM   3205  CA  ILE C 128     169.384 206.982 129.223  1.00105.79           C
ATOM   3206  CB  ILE C 128     169.844 207.903 130.315  1.00105.79           C
ATOM   3207  CG1 ILE C 128     168.991 207.698 131.578  1.00105.79           C
ATOM   3208  CG2 ILE C 128     169.810 209.340 129.768  1.00105.79           C
ATOM   3209  CD1 ILE C 128     167.504 207.967 131.357  1.00105.79           C
ATOM   3210  C   ILE C 128     170.250 207.239 128.035  1.00105.79           C
ATOM   3211  O   ILE C 128     169.891 208.011 127.150  1.00105.79           O
ATOM   3212  N   LEU C 129     171.453 206.643 128.028  1.00 73.47           N
ATOM   3213  CA  LEU C 129     172.406 206.840 126.971  1.00 73.47           C
ATOM   3214  CB  LEU C 129     173.813 206.360 127.377  1.00 73.47           C
ATOM   3215  CG  LEU C 129     174.885 206.560 126.293  1.00 73.47           C
ATOM   3216  CD1 LEU C 129     175.027 208.046 125.920  1.00 73.47           C
ATOM   3217  CD2 LEU C 129     176.220 205.933 126.722  1.00 73.47           C
ATOM   3218  C   LEU C 129     172.015 206.157 125.685  1.00 73.47           C
ATOM   3219  O   LEU C 129     172.132 206.732 124.604  1.00 73.47           O
ATOM   3220  N   LEU C 130     171.498 204.919 125.775  1.00 86.72           N
ATOM   3221  CA  LEU C 130     171.218 204.066 124.650  1.00 86.72           C
ATOM   3222  CB  LEU C 130     170.791 202.642 125.048  1.00 86.72           C
ATOM   3223  CG  LEU C 130     171.948 201.821 125.646  1.00 86.72           C
ATOM   3224  CD1 LEU C 130     171.514 200.379 125.952  1.00 86.72           C
ATOM   3225  CD2 LEU C 130     173.195 201.889 124.746  1.00 86.72           C
ATOM   3226  C   LEU C 130     170.161 204.642 123.761  1.00 86.72           C
ATOM   3227  O   LEU C 130     170.016 204.208 122.619  1.00 86.72           O
ATOM   3228  N   MET C 131     169.332 205.574 124.261  1.00117.77           N
ATOM   3229  CA  MET C 131     168.284 206.068 123.412  1.00117.77           C
ATOM   3230  CB  MET C 131     167.458 207.177 124.085  1.00117.77           C
ATOM   3231  CG  MET C 131     166.690 206.719 125.327  1.00117.77           C
ATOM   3232  SD  MET C 131     165.349 205.536 125.004  1.00117.77           S
ATOM   3233  CE  MET C 131     164.622 205.687 126.661  1.00117.77           C
ATOM   3234  C   MET C 131     168.867 206.663 122.163  1.00117.77           C
ATOM   3235  O   MET C 131     168.497 206.280 121.054  1.00117.77           O
ATOM   3236  N   ASN C 132     169.817 207.603 122.307  1.00 53.85           N
ATOM   3237  CA  ASN C 132     170.439 208.219 121.168  1.00 53.85           C
ATOM   3238  CB  ASN C 132     170.717 209.718 121.364  1.00 53.85           C
ATOM   3239  CG  ASN C 132     171.647 209.866 122.558  1.00 53.85           C
ATOM   3240  OD1 ASN C 132     171.459 209.218 123.586  1.00 53.85           O
ATOM   3241  ND2 ASN C 132     172.685 210.735 122.420  1.00 53.85           N
ATOM   3242  C   ASN C 132     171.748 207.529 120.937  1.00 53.85           C
ATOM   3243  O   ASN C 132     172.108 206.604 121.662  1.00 53.85           O
ATOM   3244  N   ASP C 133     172.467 207.928 119.869  1.00 46.18           N
ATOM   3245  CA  ASP C 133     173.761 207.371 119.594  1.00 46.18           C
ATOM   3246  CB  ASP C 133     174.146 207.426 118.105  1.00 46.18           C
ATOM   3247  CG  ASP C 133     174.148 208.875 117.637  1.00 46.18           C
ATOM   3248  OD1 ASP C 133     173.596 209.746 118.361  1.00 46.18           O
ATOM   3249  OD2 ASP C 133     174.702 209.127 116.534  1.00 46.18           O
ATOM   3250  C   ASP C 133     174.775 208.131 120.396  1.00 46.18           C
ATOM   3251  O   ASP C 133     174.460 209.163 120.986  1.00 46.18           O
ATOM   3252  N   PHE C 134     176.023 207.616 120.475  1.00 58.60           N
ATOM   3253  CA  PHE C 134     177.026 208.303 121.236  1.00 58.60           C
ATOM   3254  CB  PHE C 134     176.953 208.008 122.746  1.00 58.60           C
ATOM   3255  CG  PHE C 134     177.100 206.537 122.950  1.00 58.60           C
ATOM   3256  CD1 PHE C 134     176.007 205.708 122.838  1.00 58.60           C
ATOM   3257  CD2 PHE C 134     178.321 205.986 123.263  1.00 58.60           C
ATOM   3258  CE1 PHE C 134     176.130 204.352 123.027  1.00 58.60           C
ATOM   3259  CE2 PHE C 134     178.450 204.630 123.453  1.00 58.60           C
ATOM   3260  CZ  PHE C 134     177.354 203.810 123.334  1.00 58.60           C
ATOM   3261  C   PHE C 134     178.380 207.896 120.749  1.00 58.60           C
ATOM   3262  O   PHE C 134     178.562 206.815 120.191  1.00 58.60           O
ATOM   3263  N   LYS C 135     179.376 208.773 120.965  1.00108.32           N
ATOM   3264  CA  LYS C 135     180.717 208.515 120.548  1.00108.32           C
ATOM   3265  CB  LYS C 135     181.465 209.801 120.164  1.00108.32           C
ATOM   3266  CG  LYS C 135     182.722 209.577 119.326  1.00108.32           C
ATOM   3267  CD  LYS C 135     183.208 210.857 118.643  1.00108.32           C
ATOM   3268  CE  LYS C 135     182.182 211.447 117.672  1.00108.32           C
ATOM   3269  NZ  LYS C 135     182.625 212.780 117.208  1.00108.32           N
ATOM   3270  C   LYS C 135     181.422 207.884 121.707  1.00108.32           C
ATOM   3271  O   LYS C 135     181.424 208.420 122.814  1.00108.32           O
ATOM   3272  N   LEU C 136     182.013 206.696 121.481  1.00 49.68           N
ATOM   3273  CA  LEU C 136     182.748 206.025 122.513  1.00 49.68           C
ATOM   3274  CB  LEU C 136     182.474 204.513 122.582  1.00 49.68           C
ATOM   3275  CG  LEU C 136     183.269 203.792 123.686  1.00 49.68           C
ATOM   3276  CD1 LEU C 136     182.884 204.300 125.084  1.00 49.68           C
ATOM   3277  CD2 LEU C 136     183.144 202.267 123.552  1.00 49.68           C
ATOM   3278  C   LEU C 136     184.188 206.194 122.172  1.00 49.68           C
ATOM   3279  O   LEU C 136     184.645 205.750 121.120  1.00 49.68           O
ATOM   3280  N   VAL C 137     184.949 206.842 123.073  1.00113.91           N
ATOM   3281  CA  VAL C 137     186.325 207.105 122.780  1.00113.91           C
ATOM   3282  CB  VAL C 137     186.668 208.565 122.895  1.00113.91           C
ATOM   3283  CG1 VAL C 137     186.401 209.025 124.339  1.00113.91           C
ATOM   3284  CG2 VAL C 137     188.119 208.770 122.431  1.00113.91           C
ATOM   3285  C   VAL C 137     187.187 206.334 123.733  1.00113.91           C
ATOM   3286  O   VAL C 137     186.933 206.282 124.935  1.00113.91           O
ATOM   3287  N   ILE C 138     188.273 205.759 123.183  1.00 96.49           N
ATOM   3288  CA  ILE C 138     189.237 204.946 123.869  1.00 96.49           C
ATOM   3289  CB  ILE C 138     189.614 203.722 123.073  1.00 96.49           C
ATOM   3290  CG1 ILE C 138     188.337 202.981 122.645  1.00 96.49           C
ATOM   3291  CG2 ILE C 138     190.524 202.821 123.927  1.00 96.49           C
ATOM   3292  CD1 ILE C 138     188.587 201.874 121.624  1.00 96.49           C
ATOM   3293  C   ILE C 138     190.403 205.875 123.942  1.00 96.49           C
ATOM   3294  O   ILE C 138     190.218 207.064 123.687  1.00 96.49           O
ATOM   3295  N   ASN C 139     191.605 205.388 124.310  1.00104.89           N
ATOM   3296  CA  ASN C 139     192.734 206.246 124.513  1.00104.89           C
ATOM   3297  CB  ASN C 139     194.033 205.435 124.614  1.00104.89           C
ATOM   3298  CG  ASN C 139     193.755 204.341 125.625  1.00104.89           C
ATOM   3299  OD1 ASN C 139     192.911 204.502 126.504  1.00104.89           O
ATOM   3300  ND2 ASN C 139     194.461 203.189 125.484  1.00104.89           N
ATOM   3301  C   ASN C 139     192.896 207.147 123.318  1.00104.89           C
ATOM   3302  O   ASN C 139     192.892 208.367 123.478  1.00104.89           O
ATOM   3303  N   LYS C 140     193.136 206.579 122.115  1.00171.77           N
ATOM   3304  CA  LYS C 140     193.234 207.352 120.897  1.00171.77           C
ATOM   3305  CB  LYS C 140     194.257 206.758 119.915  1.00171.77           C
ATOM   3306  CG  LYS C 140     195.644 206.555 120.521  1.00171.77           C
ATOM   3307  CD  LYS C 140     195.661 205.439 121.565  1.00171.77           C
ATOM   3308  CE  LYS C 140     195.294 204.066 120.998  1.00171.77           C
ATOM   3309  NZ  LYS C 140     195.150 203.086 122.097  1.00171.77           N
ATOM   3310  C   LYS C 140     191.970 207.495 120.089  1.00171.77           C
ATOM   3311  O   LYS C 140     191.529 208.596 119.760  1.00171.77           O
ATOM   3312  N   ILE C 141     191.347 206.337 119.777  1.00 72.44           N
ATOM   3313  CA  ILE C 141     190.330 206.218 118.758  1.00 72.44           C
ATOM   3314  CB  ILE C 141     190.271 204.841 118.160  1.00 72.44           C
ATOM   3315  CG1 ILE C 141     191.617 204.494 117.502  1.00 72.44           C
ATOM   3316  CG2 ILE C 141     189.082 204.786 117.187  1.00 72.44           C
ATOM   3317  CD1 ILE C 141     191.760 203.015 117.147  1.00 72.44           C
ATOM   3318  C   ILE C 141     188.961 206.543 119.259  1.00 72.44           C
ATOM   3319  O   ILE C 141     188.637 206.299 120.419  1.00 72.44           O
ATOM   3320  N   ALA C 142     188.133 207.164 118.383  1.00 54.46           N
ATOM   3321  CA  ALA C 142     186.775 207.441 118.754  1.00 54.46           C
ATOM   3322  CB  ALA C 142     186.389 208.921 118.589  1.00 54.46           C
ATOM   3323  C   ALA C 142     185.863 206.644 117.871  1.00 54.46           C
ATOM   3324  O   ALA C 142     185.634 206.987 116.711  1.00 54.46           O
ATOM   3325  N   TYR C 143     185.278 205.563 118.420  1.00 59.89           N
ATOM   3326  CA  TYR C 143     184.336 204.806 117.657  1.00 59.89           C
ATOM   3327  CB  TYR C 143     184.272 203.318 118.046  1.00 59.89           C
ATOM   3328  CG  TYR C 143     185.618 202.707 117.865  1.00 59.89           C
ATOM   3329  CD1 TYR C 143     186.061 202.310 116.624  1.00 59.89           C
ATOM   3330  CD2 TYR C 143     186.435 202.518 118.956  1.00 59.89           C
ATOM   3331  CE1 TYR C 143     187.306 201.743 116.479  1.00 59.89           C
ATOM   3332  CE2 TYR C 143     187.679 201.951 118.817  1.00 59.89           C
ATOM   3333  CZ  TYR C 143     188.117 201.564 117.574  1.00 59.89           C
ATOM   3334  OH  TYR C 143     189.392 200.981 117.421  1.00 59.89           O
ATOM   3335  C   TYR C 143     183.018 205.389 118.043  1.00 59.89           C
ATOM   3336  O   TYR C 143     182.654 205.382 119.218  1.00 59.89           O
ATOM   3337  N   ASP C 144     182.272 205.930 117.064  1.00 36.16           N
ATOM   3338  CA  ASP C 144     180.989 206.491 117.370  1.00 36.16           C
ATOM   3339  CB  ASP C 144     180.673 207.750 116.540  1.00 36.16           C
ATOM   3340  CG  ASP C 144     179.330 208.329 116.973  1.00 36.16           C
ATOM   3341  OD1 ASP C 144     178.634 207.691 117.808  1.00 36.16           O
ATOM   3342  OD2 ASP C 144     178.982 209.427 116.465  1.00 36.16           O
ATOM   3343  C   ASP C 144     179.985 205.438 117.023  1.00 36.16           C
ATOM   3344  O   ASP C 144     179.848 205.065 115.860  1.00 36.16           O
ATOM   3345  N   VAL C 145     179.252 204.925 118.033  1.00115.53           N
ATOM   3346  CA  VAL C 145     178.317 203.868 117.768  1.00115.53           C
ATOM   3347  CB  VAL C 145     178.160 202.921 118.932  1.00115.53           C
ATOM   3348  CG1 VAL C 145     177.772 203.715 120.191  1.00115.53           C
ATOM   3349  CG2 VAL C 145     177.150 201.825 118.547  1.00115.53           C
ATOM   3350  C   VAL C 145     176.988 204.463 117.409  1.00115.53           C
ATOM   3351  O   VAL C 145     176.147 204.762 118.255  1.00115.53           O
ATOM   3352  N   GLN C 146     176.772 204.610 116.091  1.00 97.61           N
ATOM   3353  CA  GLN C 146     175.593 205.192 115.520  1.00 97.61           C
ATOM   3354  CB  GLN C 146     175.724 205.480 114.014  1.00 97.61           C
ATOM   3355  CG  GLN C 146     175.799 204.234 113.131  1.00 97.61           C
ATOM   3356  CD  GLN C 146     174.372 203.820 112.800  1.00 97.61           C
ATOM   3357  OE1 GLN C 146     173.987 202.665 112.974  1.00 97.61           O
ATOM   3358  NE2 GLN C 146     173.563 204.792 112.299  1.00 97.61           N
ATOM   3359  C   GLN C 146     174.404 204.299 115.716  1.00 97.61           C
ATOM   3360  O   GLN C 146     173.275 204.789 115.724  1.00 97.61           O
ATOM   3361  N   CYS C 147     174.599 202.964 115.829  1.00 65.76           N
ATOM   3362  CA  CYS C 147     173.434 202.123 115.912  1.00 65.76           C
ATOM   3363  CB  CYS C 147     173.537 200.879 115.013  1.00 65.76           C
ATOM   3364  SG  CYS C 147     172.065 199.817 115.127  1.00 65.76           S
ATOM   3365  C   CYS C 147     173.147 201.619 117.306  1.00 65.76           C
ATOM   3366  O   CYS C 147     173.503 200.489 117.640  1.00 65.76           O
ATOM   3367  N   PRO C 148     172.516 202.417 118.137  1.00 92.88           N
ATOM   3368  CA  PRO C 148     171.973 201.892 119.361  1.00 92.88           C
ATOM   3369  CD  PRO C 148     172.985 203.780 118.332  1.00 92.88           C
ATOM   3370  CB  PRO C 148     171.742 203.083 120.285  1.00 92.88           C
ATOM   3371  CG  PRO C 148     172.797 204.096 119.824  1.00 92.88           C
ATOM   3372  C   PRO C 148     170.715 201.167 118.987  1.00 92.88           C
ATOM   3373  O   PRO C 148     170.030 200.656 119.872  1.00 92.88           O
ATOM   3374  N   LYS C 149     170.381 201.159 117.678  1.00122.70           N
ATOM   3375  CA  LYS C 149     169.222 200.486 117.157  1.00122.70           C
ATOM   3376  CB  LYS C 149     169.350 198.948 117.157  1.00122.70           C
ATOM   3377  CG  LYS C 149     169.463 198.320 118.547  1.00122.70           C
ATOM   3378  CD  LYS C 149     169.345 196.795 118.539  1.00122.70           C
ATOM   3379  CE  LYS C 149     168.021 196.281 117.972  1.00122.70           C
ATOM   3380  NZ  LYS C 149     168.000 194.803 118.004  1.00122.70           N
ATOM   3381  C   LYS C 149     168.011 200.893 117.932  1.00122.70           C
ATOM   3382  O   LYS C 149     167.350 200.070 118.565  1.00122.70           O
ATOM   3383  N   ARG C 150     167.691 202.201 117.881  1.00188.97           N
ATOM   3384  CA  ARG C 150     166.582 202.745 118.608  1.00188.97           C
ATOM   3385  CB  ARG C 150     166.339 204.240 118.334  1.00188.97           C
ATOM   3386  CG  ARG C 150     167.446 205.205 118.758  1.00188.97           C
ATOM   3387  CD  ARG C 150     167.179 206.627 118.250  1.00188.97           C
ATOM   3388  NE  ARG C 150     168.281 207.528 118.693  1.00188.97           N
ATOM   3389  CZ  ARG C 150     169.429 207.642 117.962  1.00188.97           C
ATOM   3390  NH1 ARG C 150     169.671 206.812 116.905  1.00188.97           N
ATOM   3391  NH2 ARG C 150     170.339 208.605 118.283  1.00188.97           N
ATOM   3392  C   ARG C 150     165.316 202.080 118.168  1.00188.97           C
ATOM   3393  O   ARG C 150     164.986 202.013 116.985  1.00188.97           O
ATOM   3394  N   GLU C 151     164.594 201.565 119.171  1.00168.51           N
ATOM   3395  CA  GLU C 151     163.288 200.968 119.145  1.00168.51           C
ATOM   3396  CB  GLU C 151     162.989 200.122 120.393  1.00168.51           C
ATOM   3397  CG  GLU C 151     161.652 199.386 120.312  1.00168.51           C
ATOM   3398  CD  GLU C 151     161.807 198.262 119.299  1.00168.51           C
ATOM   3399  OE1 GLU C 151     162.956 198.045 118.829  1.00168.51           O
ATOM   3400  OE2 GLU C 151     160.779 197.607 118.980  1.00168.51           O
ATOM   3401  C   GLU C 151     162.274 202.054 119.091  1.00168.51           C
ATOM   3402  O   GLU C 151     161.070 201.787 119.104  1.00168.51           O
ATOM   3403  N   LYS C 152     162.716 203.327 119.120  1.00203.06           N
ATOM   3404  CA  LYS C 152     161.731 204.368 119.216  1.00203.06           C
ATOM   3405  CB  LYS C 152     162.312 205.673 119.787  1.00203.06           C
ATOM   3406  CG  LYS C 152     162.782 205.562 121.240  1.00203.06           C
ATOM   3407  CD  LYS C 152     161.673 205.175 122.220  1.00203.06           C
ATOM   3408  CE  LYS C 152     161.667 203.687 122.575  1.00203.06           C
ATOM   3409  NZ  LYS C 152     162.701 203.410 123.597  1.00203.06           N
ATOM   3410  C   LYS C 152     161.030 204.745 117.921  1.00203.06           C
ATOM   3411  O   LYS C 152     161.188 205.903 117.537  1.00203.06           O
ATOM   3412  N   PRO C 153     160.324 203.907 117.162  1.00179.86           N
ATOM   3413  CA  PRO C 153     159.445 204.508 116.190  1.00179.86           C
ATOM   3414  CD  PRO C 153     161.027 202.810 116.495  1.00179.86           C
ATOM   3415  CB  PRO C 153     159.192 203.481 115.094  1.00179.86           C
ATOM   3416  CG  PRO C 153     160.506 202.703 115.057  1.00179.86           C
ATOM   3417  C   PRO C 153     158.192 205.172 116.664  1.00179.86           C
ATOM   3418  O   PRO C 153     157.886 206.261 116.182  1.00179.86           O
ATOM   3419  N   SER C 154     157.440 204.547 117.589  1.00148.76           N
ATOM   3420  CA  SER C 154     156.248 205.186 118.054  1.00148.76           C
ATOM   3421  CB  SER C 154     155.001 204.287 118.020  1.00148.76           C
ATOM   3422  OG  SER C 154     153.875 204.995 118.518  1.00148.76           O
ATOM   3423  C   SER C 154     156.533 205.457 119.477  1.00148.76           C
ATOM   3424  O   SER C 154     156.679 204.535 120.264  1.00148.76           O
ATOM   3425  N   ASN C 155     156.651 206.720 119.881  1.00163.62           N
ATOM   3426  CA  ASN C 155     156.914 206.883 121.268  1.00163.62           C
ATOM   3427  CB  ASN C 155     157.765 208.122 121.586  1.00163.62           C
ATOM   3428  CG  ASN C 155     159.159 207.891 121.018  1.00163.62           C
ATOM   3429  OD1 ASN C 155     159.419 206.878 120.371  1.00163.62           O
ATOM   3430  ND2 ASN C 155     160.084 208.854 121.273  1.00163.62           N
ATOM   3431  C   ASN C 155     155.583 207.075 121.900  1.00163.62           C
ATOM   3432  O   ASN C 155     155.426 207.896 122.801  1.00163.62           O
ATOM   3433  N   GLU C 156     154.595 206.277 121.453  1.00117.68           N
ATOM   3434  CA  GLU C 156     153.276 206.372 121.993  1.00117.68           C
ATOM   3435  CB  GLU C 156     152.179 206.099 120.952  1.00117.68           C
ATOM   3436  CG  GLU C 156     152.239 207.052 119.760  1.00117.68           C
ATOM   3437  CD  GLU C 156     152.305 208.466 120.309  1.00117.68           C
ATOM   3438  OE1 GLU C 156     151.410 208.829 121.117  1.00117.68           O
ATOM   3439  OE2 GLU C 156     153.259 209.199 119.935  1.00117.68           O
ATOM   3440  C   GLU C 156     153.194 205.283 123.004  1.00117.68           C
ATOM   3441  O   GLU C 156     153.222 204.102 122.664  1.00117.68           O
ATOM   3442  N   HIS C 157     153.071 205.672 124.283  1.00 91.84           N
ATOM   3443  CA  HIS C 157     153.079 204.744 125.368  1.00 91.84           C
ATOM   3444  ND1 HIS C 157     153.825 207.900 126.438  1.00 91.84           N
ATOM   3445  CG  HIS C 157     154.113 206.568 126.635  1.00 91.84           C
ATOM   3446  CB  HIS C 157     153.074 205.491 126.705  1.00 91.84           C
ATOM   3447  NE2 HIS C 157     156.041 207.725 126.445  1.00 91.84           N
ATOM   3448  CD2 HIS C 157     155.472 206.479 126.643  1.00 91.84           C
ATOM   3449  CE1 HIS C 157     155.013 208.546 126.330  1.00 91.84           C
ATOM   3450  C   HIS C 157     151.874 203.871 125.252  1.00 91.84           C
ATOM   3451  O   HIS C 157     151.919 202.691 125.594  1.00 91.84           O
ATOM   3452  N   THR C 158     150.749 204.437 124.779  1.00 30.99           N
ATOM   3453  CA  THR C 158     149.563 203.652 124.620  1.00 30.99           C
ATOM   3454  CB  THR C 158     148.398 204.460 124.128  1.00 30.99           C
ATOM   3455  OG1 THR C 158     148.114 205.515 125.035  1.00 30.99           O
ATOM   3456  CG2 THR C 158     147.178 203.532 123.996  1.00 30.99           C
ATOM   3457  C   THR C 158     149.826 202.581 123.605  1.00 30.99           C
ATOM   3458  O   THR C 158     149.433 201.433 123.795  1.00 30.99           O
ATOM   3459  N   ALA C 159     150.486 202.937 122.486  1.00 42.84           N
ATOM   3460  CA  ALA C 159     150.730 202.007 121.415  1.00 42.84           C
ATOM   3461  CB  ALA C 159     151.331 202.685 120.171  1.00 42.84           C
ATOM   3462  C   ALA C 159     151.667 200.904 121.811  1.00 42.84           C
ATOM   3463  O   ALA C 159     151.400 199.729 121.567  1.00 42.84           O
ATOM   3464  N   GLU C 160     152.786 201.254 122.465  1.00113.51           N
ATOM   3465  CA  GLU C 160     153.808 200.292 122.755  1.00113.51           C
ATOM   3466  CB  GLU C 160     155.025 200.923 123.447  1.00113.51           C
ATOM   3467  CG  GLU C 160     156.283 200.068 123.334  1.00113.51           C
ATOM   3468  CD  GLU C 160     156.765 200.191 121.896  1.00113.51           C
ATOM   3469  OE1 GLU C 160     155.935 199.971 120.974  1.00113.51           O
ATOM   3470  OE2 GLU C 160     157.972 200.498 121.701  1.00113.51           O
ATOM   3471  C   GLU C 160     153.243 199.271 123.678  1.00113.51           C
ATOM   3472  O   GLU C 160     153.504 198.083 123.519  1.00113.51           O
ATOM   3473  N   MET C 161     152.436 199.715 124.660  1.00 77.43           N
ATOM   3474  CA  MET C 161     151.837 198.842 125.620  1.00 77.43           C
ATOM   3475  CB  MET C 161     150.916 199.597 126.594  1.00 77.43           C
ATOM   3476  CG  MET C 161     150.254 198.708 127.648  1.00 77.43           C
ATOM   3477  SD  MET C 161     149.096 199.581 128.745  1.00 77.43           S
ATOM   3478  CE  MET C 161     147.771 199.706 127.508  1.00 77.43           C
ATOM   3479  C   MET C 161     150.972 197.892 124.863  1.00 77.43           C
ATOM   3480  O   MET C 161     150.939 196.697 125.153  1.00 77.43           O
ATOM   3481  N   GLU C 162     150.246 198.410 123.858  1.00 22.83           N
ATOM   3482  CA  GLU C 162     149.385 197.570 123.082  1.00 22.83           C
ATOM   3483  CB  GLU C 162     148.595 198.338 122.008  1.00 22.83           C
ATOM   3484  CG  GLU C 162     147.671 197.441 121.182  1.00 22.83           C
ATOM   3485  CD  GLU C 162     146.923 198.316 120.185  1.00 22.83           C
ATOM   3486  OE1 GLU C 162     146.056 199.111 120.635  1.00 22.83           O
ATOM   3487  OE2 GLU C 162     147.208 198.202 118.962  1.00 22.83           O
ATOM   3488  C   GLU C 162     150.247 196.572 122.387  1.00 22.83           C
ATOM   3489  O   GLU C 162     149.901 195.395 122.293  1.00 22.83           O
ATOM   3490  N   HIS C 163     151.411 197.025 121.888  1.00 61.51           N
ATOM   3491  CA  HIS C 163     152.306 196.132 121.214  1.00 61.51           C
ATOM   3492  ND1 HIS C 163     154.149 198.606 118.936  1.00 61.51           N
ATOM   3493  CG  HIS C 163     153.278 197.665 119.438  1.00 61.51           C
ATOM   3494  CB  HIS C 163     153.557 196.824 120.648  1.00 61.51           C
ATOM   3495  NE2 HIS C 163     152.378 198.597 117.591  1.00 61.51           N
ATOM   3496  CD2 HIS C 163     152.202 197.673 118.605  1.00 61.51           C
ATOM   3497  CE1 HIS C 163     153.561 199.133 117.832  1.00 61.51           C
ATOM   3498  C   HIS C 163     152.770 195.106 122.201  1.00 61.51           C
ATOM   3499  O   HIS C 163     152.959 193.942 121.855  1.00 61.51           O
ATOM   3500  N   MET C 164     153.013 195.526 123.455  1.00154.57           N
ATOM   3501  CA  MET C 164     153.501 194.619 124.451  1.00154.57           C
ATOM   3502  CB  MET C 164     153.844 195.324 125.778  1.00154.57           C
ATOM   3503  CG  MET C 164     154.659 194.471 126.758  1.00154.57           C
ATOM   3504  SD  MET C 164     153.780 193.058 127.493  1.00154.57           S
ATOM   3505  CE  MET C 164     152.736 194.064 128.587  1.00154.57           C
ATOM   3506  C   MET C 164     152.482 193.560 124.758  1.00154.57           C
ATOM   3507  O   MET C 164     152.786 192.369 124.724  1.00154.57           O
ATOM   3508  N   LYS C 165     151.224 193.961 125.011  1.00125.59           N
ATOM   3509  CA  LYS C 165     150.223 193.018 125.427  1.00125.59           C
ATOM   3510  CB  LYS C 165     148.877 193.687 125.731  1.00125.59           C
ATOM   3511  CG  LYS C 165     148.274 194.423 124.535  1.00125.59           C
ATOM   3512  CD  LYS C 165     146.844 194.901 124.782  1.00125.59           C
ATOM   3513  CE  LYS C 165     146.767 196.058 125.781  1.00125.59           C
ATOM   3514  NZ  LYS C 165     147.187 195.599 127.124  1.00125.59           N
ATOM   3515  C   LYS C 165     150.012 192.012 124.347  1.00125.59           C
ATOM   3516  O   LYS C 165     149.816 190.828 124.617  1.00125.59           O
ATOM   3517  N   SER C 166     150.046 192.460 123.084  1.00 34.44           N
ATOM   3518  CA  SER C 166     149.812 191.556 122.001  1.00 34.44           C
ATOM   3519  CB  SER C 166     149.856 192.256 120.634  1.00 34.44           C
ATOM   3520  OG  SER C 166     151.147 192.805 120.410  1.00 34.44           O
ATOM   3521  C   SER C 166     150.867 190.494 122.007  1.00 34.44           C
ATOM   3522  O   SER C 166     150.566 189.308 121.874  1.00 34.44           O
ATOM   3523  N   LEU C 167     152.139 190.894 122.177  1.00 99.57           N
ATOM   3524  CA  LEU C 167     153.206 189.944 122.103  1.00 99.57           C
ATOM   3525  CB  LEU C 167     154.579 190.640 122.192  1.00 99.57           C
ATOM   3526  CG  LEU C 167     155.810 189.786 121.815  1.00 99.57           C
ATOM   3527  CD1 LEU C 167     157.096 190.618 121.959  1.00 99.57           C
ATOM   3528  CD2 LEU C 167     155.890 188.460 122.588  1.00 99.57           C
ATOM   3529  C   LEU C 167     153.069 188.960 123.225  1.00 99.57           C
ATOM   3530  O   LEU C 167     153.060 187.756 122.990  1.00 99.57           O
ATOM   3531  N   VAL C 168     152.894 189.443 124.466  1.00100.98           N
ATOM   3532  CA  VAL C 168     152.827 188.563 125.596  1.00100.98           C
ATOM   3533  CB  VAL C 168     152.671 189.290 126.903  1.00100.98           C
ATOM   3534  CG1 VAL C 168     151.325 190.032 126.898  1.00100.98           C
ATOM   3535  CG2 VAL C 168     152.815 188.277 128.052  1.00100.98           C
ATOM   3536  C   VAL C 168     151.649 187.666 125.428  1.00100.98           C
ATOM   3537  O   VAL C 168     151.713 186.495 125.783  1.00100.98           O
ATOM   3538  N   HIS C 169     150.527 188.186 124.902  1.00 32.49           N
ATOM   3539  CA  HIS C 169     149.375 187.350 124.722  1.00 32.49           C
ATOM   3540  ND1 HIS C 169     146.580 186.429 123.104  1.00 32.49           N
ATOM   3541  CG  HIS C 169     146.914 187.230 124.174  1.00 32.49           C
ATOM   3542  CB  HIS C 169     148.132 188.106 124.223  1.00 32.49           C
ATOM   3543  NE2 HIS C 169     145.008 186.116 124.646  1.00 32.49           N
ATOM   3544  CD2 HIS C 169     145.943 187.027 125.106  1.00 32.49           C
ATOM   3545  CE1 HIS C 169     145.433 185.785 123.440  1.00 32.49           C
ATOM   3546  C   HIS C 169     149.697 186.294 123.712  1.00 32.49           C
ATOM   3547  O   HIS C 169     149.345 185.129 123.890  1.00 32.49           O
ATOM   3548  N   ARG C 170     150.378 186.674 122.615  1.00 70.76           N
ATOM   3549  CA  ARG C 170     150.704 185.715 121.600  1.00 70.76           C
ATOM   3550  CB  ARG C 170     151.412 186.330 120.383  1.00 70.76           C
ATOM   3551  CG  ARG C 170     151.537 185.346 119.218  1.00 70.76           C
ATOM   3552  CD  ARG C 170     152.047 185.976 117.922  1.00 70.76           C
ATOM   3553  NE  ARG C 170     152.109 184.891 116.905  1.00 70.76           N
ATOM   3554  CZ  ARG C 170     150.981 184.549 116.209  1.00 70.76           C
ATOM   3555  NH1 ARG C 170     149.812 185.210 116.444  1.00 70.76           N
ATOM   3556  NH2 ARG C 170     151.027 183.544 115.288  1.00 70.76           N
ATOM   3557  C   ARG C 170     151.626 184.717 122.220  1.00 70.76           C
ATOM   3558  O   ARG C 170     151.536 183.518 121.963  1.00 70.76           O
ATOM   3559  N   LEU C 171     152.542 185.208 123.072  1.00 49.96           N
ATOM   3560  CA  LEU C 171     153.482 184.381 123.756  1.00 49.96           C
ATOM   3561  CB  LEU C 171     154.452 185.190 124.633  1.00 49.96           C
ATOM   3562  CG  LEU C 171     155.476 184.319 125.382  1.00 49.96           C
ATOM   3563  CD1 LEU C 171     156.381 183.559 124.401  1.00 49.96           C
ATOM   3564  CD2 LEU C 171     156.272 185.141 126.409  1.00 49.96           C
ATOM   3565  C   LEU C 171     152.712 183.460 124.650  1.00 49.96           C
ATOM   3566  O   LEU C 171     153.070 182.299 124.822  1.00 49.96           O
ATOM   3567  N   PHE C 172     151.624 183.969 125.250  1.00 68.49           N
ATOM   3568  CA  PHE C 172     150.830 183.253 126.206  1.00 68.49           C
ATOM   3569  CB  PHE C 172     149.661 184.118 126.721  1.00 68.49           C
ATOM   3570  CG  PHE C 172     148.958 183.425 127.839  1.00 68.49           C
ATOM   3571  CD1 PHE C 172     149.394 183.579 129.135  1.00 68.49           C
ATOM   3572  CD2 PHE C 172     147.858 182.636 127.595  1.00 68.49           C
ATOM   3573  CE1 PHE C 172     148.747 182.951 130.173  1.00 68.49           C
ATOM   3574  CE2 PHE C 172     147.207 182.004 128.629  1.00 68.49           C
ATOM   3575  CZ  PHE C 172     147.652 182.161 129.920  1.00 68.49           C
ATOM   3576  C   PHE C 172     150.242 182.031 125.564  1.00 68.49           C
ATOM   3577  O   PHE C 172     150.466 180.913 126.020  1.00 68.49           O
ATOM   3578  N   THR C 173     149.511 182.206 124.448  1.00 33.85           N
ATOM   3579  CA  THR C 173     148.822 181.106 123.826  1.00 33.85           C
ATOM   3580  CB  THR C 173     147.941 181.540 122.691  1.00 33.85           C
ATOM   3581  OG1 THR C 173     148.722 182.103 121.647  1.00 33.85           O
ATOM   3582  CG2 THR C 173     146.937 182.577 123.220  1.00 33.85           C
ATOM   3583  C   THR C 173     149.797 180.118 123.267  1.00 33.85           C
ATOM   3584  O   THR C 173     149.598 178.908 123.357  1.00 33.85           O
ATOM   3585  N   ILE C 174     150.890 180.623 122.678  1.00112.99           N
ATOM   3586  CA  ILE C 174     151.849 179.815 121.981  1.00112.99           C
ATOM   3587  CB  ILE C 174     152.853 180.659 121.247  1.00112.99           C
ATOM   3588  CG1 ILE C 174     153.609 179.830 120.201  1.00112.99           C
ATOM   3589  CG2 ILE C 174     153.747 181.366 122.274  1.00112.99           C
ATOM   3590  CD1 ILE C 174     154.336 180.698 119.174  1.00112.99           C
ATOM   3591  C   ILE C 174     152.531 178.837 122.907  1.00112.99           C
ATOM   3592  O   ILE C 174     152.962 177.772 122.469  1.00112.99           O
ATOM   3593  N   LEU C 175     152.755 179.236 124.173  1.00151.74           N
ATOM   3594  CA  LEU C 175     153.348 178.470 125.245  1.00151.74           C
ATOM   3595  CB  LEU C 175     153.984 179.336 126.346  1.00151.74           C
ATOM   3596  CG  LEU C 175     155.369 179.889 125.958  1.00151.74           C
ATOM   3597  CD1 LEU C 175     155.317 180.734 124.681  1.00151.74           C
ATOM   3598  CD2 LEU C 175     156.021 180.629 127.134  1.00151.74           C
ATOM   3599  C   LEU C 175     152.440 177.468 125.907  1.00151.74           C
ATOM   3600  O   LEU C 175     152.923 176.640 126.681  1.00151.74           O
ATOM   3601  N   HIS C 176     151.106 177.575 125.736  1.00116.96           N
ATOM   3602  CA  HIS C 176     150.200 176.685 126.415  1.00116.96           C
ATOM   3603  ND1 HIS C 176     149.998 173.821 123.891  1.00116.96           N
ATOM   3604  CG  HIS C 176     149.784 174.964 124.628  1.00116.96           C
ATOM   3605  CB  HIS C 176     150.341 175.211 125.999  1.00116.96           C
ATOM   3606  NE2 HIS C 176     148.685 175.131 122.664  1.00116.96           N
ATOM   3607  CD2 HIS C 176     148.980 175.754 123.863  1.00116.96           C
ATOM   3608  CE1 HIS C 176     149.318 173.974 122.726  1.00116.96           C
ATOM   3609  C   HIS C 176     150.439 176.834 127.880  1.00116.96           C
ATOM   3610  O   HIS C 176     150.412 175.872 128.648  1.00116.96           O
ATOM   3611  N   LEU C 177     150.666 178.095 128.290  1.00102.43           N
ATOM   3612  CA  LEU C 177     150.919 178.451 129.652  1.00102.43           C
ATOM   3613  CB  LEU C 177     151.284 179.940 129.818  1.00102.43           C
ATOM   3614  CG  LEU C 177     151.575 180.400 131.266  1.00102.43           C
ATOM   3615  CD1 LEU C 177     150.301 180.492 132.127  1.00102.43           C
ATOM   3616  CD2 LEU C 177     152.666 179.531 131.909  1.00102.43           C
ATOM   3617  C   LEU C 177     149.699 178.159 130.453  1.00102.43           C
ATOM   3618  O   LEU C 177     149.800 177.716 131.594  1.00102.43           O
ATOM   3619  N   GLU C 178     148.507 178.387 129.876  1.00 78.01           N
ATOM   3620  CA  GLU C 178     147.300 178.188 130.631  1.00 78.01           C
ATOM   3621  CB  GLU C 178     146.025 178.397 129.800  1.00 78.01           C
ATOM   3622  CG  GLU C 178     145.927 177.450 128.603  1.00 78.01           C
ATOM   3623  CD  GLU C 178     144.481 177.421 128.145  1.00 78.01           C
ATOM   3624  OE1 GLU C 178     143.606 177.113 128.997  1.00 78.01           O
ATOM   3625  OE2 GLU C 178     144.230 177.704 126.943  1.00 78.01           O
ATOM   3626  C   GLU C 178     147.284 176.766 131.083  1.00 78.01           C
ATOM   3627  O   GLU C 178     146.925 176.475 132.224  1.00 78.01           O
ATOM   3628  N   GLU C 179     147.676 175.840 130.191  1.00 55.52           N
ATOM   3629  CA  GLU C 179     147.709 174.460 130.561  1.00 55.52           C
ATOM   3630  CB  GLU C 179     148.162 173.534 129.428  1.00 55.52           C
ATOM   3631  CG  GLU C 179     148.183 172.075 129.876  1.00 55.52           C
ATOM   3632  CD  GLU C 179     149.171 171.329 128.997  1.00 55.52           C
ATOM   3633  OE1 GLU C 179     148.919 171.208 127.770  1.00 55.52           O
ATOM   3634  OE2 GLU C 179     150.202 170.875 129.560  1.00 55.52           O
ATOM   3635  C   GLU C 179     148.727 174.276 131.639  1.00 55.52           C
ATOM   3636  O   GLU C 179     148.479 173.584 132.624  1.00 55.52           O
ATOM   3637  N   SER C 180     149.904 174.910 131.479  1.00 34.43           N
ATOM   3638  CA  SER C 180     150.976 174.740 132.419  1.00 34.43           C
ATOM   3639  CB  SER C 180     152.235 175.538 132.042  1.00 34.43           C
ATOM   3640  OG  SER C 180     152.761 175.070 130.808  1.00 34.43           O
ATOM   3641  C   SER C 180     150.536 175.223 133.762  1.00 34.43           C
ATOM   3642  O   SER C 180     150.870 174.623 134.782  1.00 34.43           O
ATOM   3643  N   GLN C 181     149.757 176.318 133.797  1.00 48.30           N
ATOM   3644  CA  GLN C 181     149.319 176.877 135.046  1.00 48.30           C
ATOM   3645  CB  GLN C 181     148.427 178.116 134.861  1.00 48.30           C
ATOM   3646  CG  GLN C 181     147.750 178.577 136.155  1.00 48.30           C
ATOM   3647  CD  GLN C 181     148.811 179.032 137.143  1.00 48.30           C
ATOM   3648  OE1 GLN C 181     149.996 179.094 136.822  1.00 48.30           O
ATOM   3649  NE2 GLN C 181     148.374 179.361 138.388  1.00 48.30           N
ATOM   3650  C   GLN C 181     148.514 175.852 135.773  1.00 48.30           C
ATOM   3651  O   GLN C 181     148.700 175.643 136.971  1.00 48.30           O
ATOM   3652  N   LYS C 182     147.601 175.168 135.062  1.00 64.06           N
ATOM   3653  CA  LYS C 182     146.802 174.170 135.708  1.00 64.06           C
ATOM   3654  CB  LYS C 182     145.778 173.513 134.769  1.00 64.06           C
ATOM   3655  CG  LYS C 182     144.930 172.448 135.468  1.00 64.06           C
ATOM   3656  CD  LYS C 182     143.732 171.965 134.648  1.00 64.06           C
ATOM   3657  CE  LYS C 182     142.900 170.896 135.360  1.00 64.06           C
ATOM   3658  NZ  LYS C 182     141.849 170.385 134.452  1.00 64.06           N
ATOM   3659  C   LYS C 182     147.723 173.088 136.167  1.00 64.06           C
ATOM   3660  O   LYS C 182     147.597 172.577 137.279  1.00 64.06           O
ATOM   3661  N   LYS C 183     148.705 172.739 135.316  1.00 75.97           N
ATOM   3662  CA  LYS C 183     149.627 171.684 135.609  1.00 75.97           C
ATOM   3663  CB  LYS C 183     150.668 171.478 134.497  1.00 75.97           C
ATOM   3664  CG  LYS C 183     151.810 170.543 134.902  1.00 75.97           C
ATOM   3665  CD  LYS C 183     151.381 169.102 135.182  1.00 75.97           C
ATOM   3666  CE  LYS C 183     152.546 168.197 135.587  1.00 75.97           C
ATOM   3667  NZ  LYS C 183     152.049 166.845 135.926  1.00 75.97           N
ATOM   3668  C   LYS C 183     150.371 172.018 136.858  1.00 75.97           C
ATOM   3669  O   LYS C 183     150.651 171.138 137.669  1.00 75.97           O
ATOM   3670  N   ARG C 184     150.721 173.302 137.046  1.00113.21           N
ATOM   3671  CA  ARG C 184     151.486 173.681 138.197  1.00113.21           C
ATOM   3672  CB  ARG C 184     151.807 175.186 138.194  1.00113.21           C
ATOM   3673  CG  ARG C 184     152.774 175.637 139.291  1.00113.21           C
ATOM   3674  CD  ARG C 184     152.099 176.367 140.452  1.00113.21           C
ATOM   3675  NE  ARG C 184     151.833 175.365 141.521  1.00113.21           N
ATOM   3676  CZ  ARG C 184     151.326 175.778 142.719  1.00113.21           C
ATOM   3677  NH1 ARG C 184     151.022 177.095 142.910  1.00113.21           N
ATOM   3678  NH2 ARG C 184     151.130 174.879 143.726  1.00113.21           N
ATOM   3679  C   ARG C 184     150.716 173.368 139.442  1.00113.21           C
ATOM   3680  O   ARG C 184     151.236 172.720 140.349  1.00113.21           O
ATOM   3681  N   GLU C 185     149.444 173.805 139.511  1.00 70.74           N
ATOM   3682  CA  GLU C 185     148.640 173.579 140.681  1.00 70.74           C
ATOM   3683  CB  GLU C 185     147.301 174.336 140.637  1.00 70.74           C
ATOM   3684  CG  GLU C 185     146.455 174.179 141.904  1.00 70.74           C
ATOM   3685  CD  GLU C 185     145.674 172.877 141.801  1.00 70.74           C
ATOM   3686  OE1 GLU C 185     145.409 172.438 140.650  1.00 70.74           O
ATOM   3687  OE2 GLU C 185     145.331 172.305 142.870  1.00 70.74           O
ATOM   3688  C   GLU C 185     148.344 172.121 140.808  1.00 70.74           C
ATOM   3689  O   GLU C 185     148.385 171.556 141.900  1.00 70.74           O
ATOM   3690  N   HIS C 186     148.074 171.461 139.671  1.00 67.02           N
ATOM   3691  CA  HIS C 186     147.679 170.085 139.697  1.00 67.02           C
ATOM   3692  ND1 HIS C 186     145.631 167.751 138.525  1.00 67.02           N
ATOM   3693  CG  HIS C 186     146.949 168.091 138.312  1.00 67.02           C
ATOM   3694  CB  HIS C 186     147.460 169.501 138.289  1.00 67.02           C
ATOM   3695  NE2 HIS C 186     146.740 165.844 138.243  1.00 67.02           N
ATOM   3696  CD2 HIS C 186     147.612 166.914 138.142  1.00 67.02           C
ATOM   3697  CE1 HIS C 186     145.563 166.396 138.474  1.00 67.02           C
ATOM   3698  C   HIS C 186     148.767 169.305 140.355  1.00 67.02           C
ATOM   3699  O   HIS C 186     148.498 168.364 141.098  1.00 67.02           O
ATOM   3700  N   HIS C 187     150.032 169.667 140.080  1.00 38.68           N
ATOM   3701  CA  HIS C 187     151.139 168.961 140.655  1.00 38.68           C
ATOM   3702  ND1 HIS C 187     154.272 168.556 141.699  1.00 38.68           N
ATOM   3703  CG  HIS C 187     153.615 168.505 140.491  1.00 38.68           C
ATOM   3704  CB  HIS C 187     152.495 169.422 140.099  1.00 38.68           C
ATOM   3705  NE2 HIS C 187     155.191 166.891 140.546  1.00 38.68           N
ATOM   3706  CD2 HIS C 187     154.189 167.483 139.798  1.00 38.68           C
ATOM   3707  CE1 HIS C 187     155.204 167.569 141.680  1.00 38.68           C
ATOM   3708  C   HIS C 187     151.169 169.162 142.145  1.00 38.68           C
ATOM   3709  O   HIS C 187     151.403 168.220 142.898  1.00 38.68           O
ATOM   3710  N   LEU C 188     150.933 170.398 142.624  1.00 48.11           N
ATOM   3711  CA  LEU C 188     151.047 170.638 144.036  1.00 48.11           C
ATOM   3712  CB  LEU C 188     150.853 172.113 144.418  1.00 48.11           C
ATOM   3713  CG  LEU C 188     150.977 172.365 145.932  1.00 48.11           C
ATOM   3714  CD1 LEU C 188     152.398 172.053 146.436  1.00 48.11           C
ATOM   3715  CD2 LEU C 188     150.506 173.778 146.303  1.00 48.11           C
ATOM   3716  C   LEU C 188     150.011 169.846 144.773  1.00 48.11           C
ATOM   3717  O   LEU C 188     150.316 169.173 145.756  1.00 48.11           O
ATOM   3718  N   LEU C 189     148.756 169.869 144.287  1.00100.66           N
ATOM   3719  CA  LEU C 189     147.686 169.199 144.961  1.00100.66           C
ATOM   3720  CB  LEU C 189     146.331 169.390 144.252  1.00100.66           C
ATOM   3721  CG  LEU C 189     145.109 168.804 144.993  1.00100.66           C
ATOM   3722  CD1 LEU C 189     145.102 167.266 145.008  1.00100.66           C
ATOM   3723  CD2 LEU C 189     144.980 169.414 146.397  1.00100.66           C
ATOM   3724  C   LEU C 189     148.005 167.739 144.993  1.00100.66           C
ATOM   3725  O   LEU C 189     147.709 167.058 145.970  1.00100.66           O
ATOM   3726  N   GLU C 190     148.592 167.195 143.914  1.00 94.95           N
ATOM   3727  CA  GLU C 190     148.885 165.790 143.935  1.00 94.95           C
ATOM   3728  CB  GLU C 190     149.342 165.215 142.576  1.00 94.95           C
ATOM   3729  CG  GLU C 190     150.692 165.713 142.057  1.00 94.95           C
ATOM   3730  CD  GLU C 190     151.790 164.849 142.663  1.00 94.95           C
ATOM   3731  OE1 GLU C 190     151.449 163.871 143.382  1.00 94.95           O
ATOM   3732  OE2 GLU C 190     152.986 165.151 142.408  1.00 94.95           O
ATOM   3733  C   GLU C 190     149.943 165.532 144.965  1.00 94.95           C
ATOM   3734  O   GLU C 190     149.888 164.539 145.689  1.00 94.95           O
ATOM   3735  N   LYS C 191     150.927 166.443 145.076  1.00 63.49           N
ATOM   3736  CA  LYS C 191     152.013 166.280 146.001  1.00 63.49           C
ATOM   3737  CB  LYS C 191     153.006 167.451 145.940  1.00 63.49           C
ATOM   3738  CG  LYS C 191     154.182 167.326 146.909  1.00 63.49           C
ATOM   3739  CD  LYS C 191     155.310 168.314 146.609  1.00 63.49           C
ATOM   3740  CE  LYS C 191     156.369 168.399 147.709  1.00 63.49           C
ATOM   3741  NZ  LYS C 191     155.870 169.229 148.829  1.00 63.49           N
ATOM   3742  C   LYS C 191     151.460 166.230 147.388  1.00 63.49           C
ATOM   3743  O   LYS C 191     151.915 165.439 148.214  1.00 63.49           O
ATOM   3744  N   ILE C 192     150.450 167.070 147.685  1.00 83.85           N
ATOM   3745  CA  ILE C 192     149.911 167.073 149.014  1.00 83.85           C
ATOM   3746  CB  ILE C 192     148.852 168.116 149.271  1.00 83.85           C
ATOM   3747  CG1 ILE C 192     148.695 168.344 150.784  1.00 83.85           C
ATOM   3748  CG2 ILE C 192     147.532 167.681 148.621  1.00 83.85           C
ATOM   3749  CD1 ILE C 192     147.852 169.573 151.127  1.00 83.85           C
ATOM   3750  C   ILE C 192     149.320 165.724 149.268  1.00 83.85           C
ATOM   3751  O   ILE C 192     149.433 165.189 150.369  1.00 83.85           O
ATOM   3752  N   ASP C 193     148.684 165.131 148.242  1.00 32.40           N
ATOM   3753  CA  ASP C 193     148.040 163.858 148.387  1.00 32.40           C
ATOM   3754  CB  ASP C 193     147.418 163.357 147.071  1.00 32.40           C
ATOM   3755  CG  ASP C 193     146.275 164.299 146.719  1.00 32.40           C
ATOM   3756  OD1 ASP C 193     145.963 165.188 147.556  1.00 32.40           O
ATOM   3757  OD2 ASP C 193     145.699 164.145 145.609  1.00 32.40           O
ATOM   3758  C   ASP C 193     149.070 162.859 148.821  1.00 32.40           C
ATOM   3759  O   ASP C 193     148.794 162.001 149.658  1.00 32.40           O
ATOM   3760  N   HIS C 194     150.296 162.948 148.271  1.00 62.95           N
ATOM   3761  CA  HIS C 194     151.340 162.031 148.633  1.00 62.95           C
ATOM   3762  ND1 HIS C 194     154.035 160.186 147.748  1.00 62.95           N
ATOM   3763  CG  HIS C 194     153.775 161.404 148.336  1.00 62.95           C
ATOM   3764  CB  HIS C 194     152.670 162.331 147.921  1.00 62.95           C
ATOM   3765  NE2 HIS C 194     155.535 160.441 149.371  1.00 62.95           N
ATOM   3766  CD2 HIS C 194     154.700 161.544 149.324  1.00 62.95           C
ATOM   3767  CE1 HIS C 194     155.097 159.653 148.405  1.00 62.95           C
ATOM   3768  C   HIS C 194     151.597 162.164 150.099  1.00 62.95           C
ATOM   3769  O   HIS C 194     151.706 161.166 150.811  1.00 62.95           O
ATOM   3770  N   LEU C 195     151.678 163.410 150.598  1.00 88.07           N
ATOM   3771  CA  LEU C 195     151.956 163.598 151.990  1.00 88.07           C
ATOM   3772  CB  LEU C 195     152.118 165.070 152.407  1.00 88.07           C
ATOM   3773  CG  LEU C 195     153.431 165.729 151.936  1.00 88.07           C
ATOM   3774  CD1 LEU C 195     154.651 165.026 152.554  1.00 88.07           C
ATOM   3775  CD2 LEU C 195     153.508 165.842 150.407  1.00 88.07           C
ATOM   3776  C   LEU C 195     150.842 162.981 152.776  1.00 88.07           C
ATOM   3777  O   LEU C 195     151.074 162.406 153.837  1.00 88.07           O
ATOM   3778  N   LYS C 196     149.595 163.101 152.285  1.00 73.03           N
ATOM   3779  CA  LYS C 196     148.450 162.531 152.943  1.00 73.03           C
ATOM   3780  CB  LYS C 196     147.125 162.890 152.254  1.00 73.03           C
ATOM   3781  CG  LYS C 196     146.781 164.378 152.280  1.00 73.03           C
ATOM   3782  CD  LYS C 196     145.631 164.728 151.336  1.00 73.03           C
ATOM   3783  CE  LYS C 196     144.336 163.983 151.668  1.00 73.03           C
ATOM   3784  NZ  LYS C 196     143.270 164.365 150.716  1.00 73.03           N
ATOM   3785  C   LYS C 196     148.538 161.033 152.912  1.00 73.03           C
ATOM   3786  O   LYS C 196     148.166 160.364 153.875  1.00 73.03           O
ATOM   3787  N   GLU C 197     149.028 160.465 151.794  1.00 71.17           N
ATOM   3788  CA  GLU C 197     149.047 159.039 151.619  1.00 71.17           C
ATOM   3789  CB  GLU C 197     149.611 158.622 150.251  1.00 71.17           C
ATOM   3790  CG  GLU C 197     148.750 159.090 149.078  1.00 71.17           C
ATOM   3791  CD  GLU C 197     147.388 158.429 149.215  1.00 71.17           C
ATOM   3792  OE1 GLU C 197     147.352 157.182 149.395  1.00 71.17           O
ATOM   3793  OE2 GLU C 197     146.366 159.162 149.150  1.00 71.17           O
ATOM   3794  C   GLU C 197     149.914 158.412 152.661  1.00 71.17           C
ATOM   3795  O   GLU C 197     149.562 157.386 153.239  1.00 71.17           O
ATOM   3796  N   GLN C 198     151.076 159.024 152.931  1.00 42.47           N
ATOM   3797  CA  GLN C 198     152.010 158.496 153.878  1.00 42.47           C
ATOM   3798  CB  GLN C 198     153.297 159.333 153.951  1.00 42.47           C
ATOM   3799  CG  GLN C 198     154.090 159.338 152.643  1.00 42.47           C
ATOM   3800  CD  GLN C 198     155.332 160.197 152.837  1.00 42.47           C
ATOM   3801  OE1 GLN C 198     155.366 161.074 153.698  1.00 42.47           O
ATOM   3802  NE2 GLN C 198     156.380 159.946 152.008  1.00 42.47           N
ATOM   3803  C   GLN C 198     151.381 158.519 155.240  1.00 42.47           C
ATOM   3804  O   GLN C 198     151.641 157.655 156.074  1.00 42.47           O
ATOM   3805  N   LEU C 199     150.567 159.556 155.503  1.00130.76           N
ATOM   3806  CA  LEU C 199     149.974 159.813 156.786  1.00130.76           C
ATOM   3807  CB  LEU C 199     149.340 161.219 156.843  1.00130.76           C
ATOM   3808  CG  LEU C 199     148.989 161.742 158.253  1.00130.76           C
ATOM   3809  CD1 LEU C 199     147.921 160.898 158.955  1.00130.76           C
ATOM   3810  CD2 LEU C 199     150.254 161.925 159.104  1.00130.76           C
ATOM   3811  C   LEU C 199     148.925 158.797 157.151  1.00130.76           C
ATOM   3812  O   LEU C 199     148.836 158.388 158.308  1.00130.76           O
ATOM   3813  N   GLN C 200     148.115 158.334 156.180  1.00 68.86           N
ATOM   3814  CA  GLN C 200     146.976 157.523 156.523  1.00 68.86           C
ATOM   3815  CB  GLN C 200     146.194 157.042 155.289  1.00 68.86           C
ATOM   3816  CG  GLN C 200     144.963 156.204 155.643  1.00 68.86           C
ATOM   3817  CD  GLN C 200     144.283 155.795 154.344  1.00 68.86           C
ATOM   3818  OE1 GLN C 200     143.098 155.470 154.326  1.00 68.86           O
ATOM   3819  NE2 GLN C 200     145.056 155.813 153.225  1.00 68.86           N
ATOM   3820  C   GLN C 200     147.350 156.302 157.318  1.00 68.86           C
ATOM   3821  O   GLN C 200     146.743 156.108 158.370  1.00 68.86           O
ATOM   3822  N   PRO C 201     148.275 155.449 156.949  1.00 74.17           N
ATOM   3823  CA  PRO C 201     148.555 154.289 157.753  1.00 74.17           C
ATOM   3824  CD  PRO C 201     149.340 155.729 155.998  1.00 74.17           C
ATOM   3825  CB  PRO C 201     149.708 153.578 157.048  1.00 74.17           C
ATOM   3826  CG  PRO C 201     150.453 154.726 156.342  1.00 74.17           C
ATOM   3827  C   PRO C 201     148.917 154.638 159.171  1.00 74.17           C
ATOM   3828  O   PRO C 201     148.421 153.994 160.093  1.00 74.17           O
ATOM   3829  N   LEU C 202     149.781 155.652 159.349  1.00125.99           N
ATOM   3830  CA  LEU C 202     150.320 156.112 160.600  1.00125.99           C
ATOM   3831  CB  LEU C 202     151.518 157.065 160.353  1.00125.99           C
ATOM   3832  CG  LEU C 202     152.354 157.523 161.572  1.00125.99           C
ATOM   3833  CD1 LEU C 202     153.633 158.232 161.100  1.00125.99           C
ATOM   3834  CD2 LEU C 202     151.576 158.435 162.532  1.00125.99           C
ATOM   3835  C   LEU C 202     149.254 156.787 161.410  1.00125.99           C
ATOM   3836  O   LEU C 202     149.356 156.852 162.632  1.00125.99           O
ATOM   3837  N   GLU C 203     148.225 157.354 160.752  1.00 79.00           N
ATOM   3838  CA  GLU C 203     147.198 158.103 161.430  1.00 79.00           C
ATOM   3839  CB  GLU C 203     146.184 158.712 160.449  1.00 79.00           C
ATOM   3840  CG  GLU C 203     145.073 159.519 161.125  1.00 79.00           C
ATOM   3841  CD  GLU C 203     145.655 160.855 161.565  1.00 79.00           C
ATOM   3842  OE1 GLU C 203     146.898 160.932 161.753  1.00 79.00           O
ATOM   3843  OE2 GLU C 203     144.860 161.820 161.720  1.00 79.00           O
ATOM   3844  C   GLU C 203     146.416 157.250 162.389  1.00 79.00           C
ATOM   3845  O   GLU C 203     146.197 157.641 163.535  1.00 79.00           O
ATOM   3846  N   GLN C 204     145.990 156.049 161.959  1.00 81.68           N
ATOM   3847  CA  GLN C 204     145.134 155.235 162.775  1.00 81.68           C
ATOM   3848  CB  GLN C 204     144.636 153.971 162.052  1.00 81.68           C
ATOM   3849  CG  GLN C 204     143.716 153.107 162.916  1.00 81.68           C
ATOM   3850  CD  GLN C 204     143.247 151.926 162.079  1.00 81.68           C
ATOM   3851  OE1 GLN C 204     142.689 150.962 162.601  1.00 81.68           O
ATOM   3852  NE2 GLN C 204     143.473 152.002 160.740  1.00 81.68           N
ATOM   3853  C   GLN C 204     145.835 154.799 164.026  1.00 81.68           C
ATOM   3854  O   GLN C 204     145.230 154.769 165.096  1.00 81.68           O
ATOM   3855  N   VAL C 205     147.132 154.459 163.931  1.00 90.95           N
ATOM   3856  CA  VAL C 205     147.840 153.932 165.061  1.00 90.95           C
ATOM   3857  CB  VAL C 205     149.255 153.542 164.732  1.00 90.95           C
ATOM   3858  CG1 VAL C 205     150.042 154.795 164.315  1.00 90.95           C
ATOM   3859  CG2 VAL C 205     149.850 152.800 165.941  1.00 90.95           C
ATOM   3860  C   VAL C 205     147.875 154.927 166.185  1.00 90.95           C
ATOM   3861  O   VAL C 205     147.664 154.565 167.342  1.00 90.95           O
ATOM   3862  N   LYS C 206     148.162 156.207 165.884  1.00134.00           N
ATOM   3863  CA  LYS C 206     148.241 157.225 166.895  1.00134.00           C
ATOM   3864  CB  LYS C 206     148.803 158.563 166.386  1.00134.00           C
ATOM   3865  CG  LYS C 206     147.934 159.244 165.329  1.00134.00           C
ATOM   3866  CD  LYS C 206     148.264 160.726 165.148  1.00134.00           C
ATOM   3867  CE  LYS C 206     147.639 161.614 166.226  1.00134.00           C
ATOM   3868  NZ  LYS C 206     148.076 161.165 167.565  1.00134.00           N
ATOM   3869  C   LYS C 206     146.890 157.498 167.468  1.00134.00           C
ATOM   3870  O   LYS C 206     146.765 157.744 168.663  1.00134.00           O
ATOM   3871  N   ALA C 207     145.833 157.448 166.641  1.00 36.56           N
ATOM   3872  CA  ALA C 207     144.521 157.780 167.114  1.00 36.56           C
ATOM   3873  CB  ALA C 207     143.430 157.594 166.045  1.00 36.56           C
ATOM   3874  C   ALA C 207     144.205 156.858 168.240  1.00 36.56           C
ATOM   3875  O   ALA C 207     143.569 157.263 169.209  1.00 36.56           O
ATOM   3876  N   GLY C 208     144.607 155.580 168.123  1.00 31.34           N
ATOM   3877  CA  GLY C 208     144.381 154.648 169.186  1.00 31.34           C
ATOM   3878  C   GLY C 208     145.200 155.047 170.373  1.00 31.34           C
ATOM   3879  O   GLY C 208     144.693 155.091 171.486  1.00 31.34           O
ATOM   3880  N   ILE C 209     146.485 155.392 170.168  1.00 61.19           N
ATOM   3881  CA  ILE C 209     147.359 155.723 171.256  1.00 61.19           C
ATOM   3882  CB  ILE C 209     148.758 156.000 170.798  1.00 61.19           C
ATOM   3883  CG1 ILE C 209     149.335 154.710 170.190  1.00 61.19           C
ATOM   3884  CG2 ILE C 209     149.574 156.542 171.984  1.00 61.19           C
ATOM   3885  CD1 ILE C 209     150.635 154.908 169.422  1.00 61.19           C
ATOM   3886  C   ILE C 209     146.801 156.914 171.956  1.00 61.19           C
ATOM   3887  O   ILE C 209     146.980 157.072 173.162  1.00 61.19           O
ATOM   3888  N   GLU C 210     146.182 157.823 171.187  1.00109.93           N
ATOM   3889  CA  GLU C 210     145.531 158.978 171.722  1.00109.93           C
ATOM   3890  CB  GLU C 210     145.002 159.915 170.623  1.00109.93           C
ATOM   3891  CG  GLU C 210     144.436 161.232 171.157  1.00109.93           C
ATOM   3892  CD  GLU C 210     145.609 162.157 171.452  1.00109.93           C
ATOM   3893  OE1 GLU C 210     146.767 161.743 171.182  1.00109.93           O
ATOM   3894  OE2 GLU C 210     145.363 163.289 171.948  1.00109.93           O
ATOM   3895  C   GLU C 210     144.349 158.521 172.525  1.00109.93           C
ATOM   3896  O   GLU C 210     144.148 158.958 173.657  1.00109.93           O
ATOM   3897  N   ALA C 211     143.545 157.597 171.960  1.00 29.36           N
ATOM   3898  CA  ALA C 211     142.348 157.149 172.616  1.00 29.36           C
ATOM   3899  CB  ALA C 211     141.542 156.155 171.762  1.00 29.36           C
ATOM   3900  C   ALA C 211     142.711 156.454 173.890  1.00 29.36           C
ATOM   3901  O   ALA C 211     142.089 156.674 174.928  1.00 29.36           O
ATOM   3902  N   HIS C 212     143.737 155.588 173.834  1.00 43.12           N
ATOM   3903  CA  HIS C 212     144.170 154.827 174.963  1.00 43.12           C
ATOM   3904  ND1 HIS C 212     144.782 152.596 172.393  1.00 43.12           N
ATOM   3905  CG  HIS C 212     144.692 152.656 173.766  1.00 43.12           C
ATOM   3906  CB  HIS C 212     145.238 153.777 174.608  1.00 43.12           C
ATOM   3907  NE2 HIS C 212     143.682 150.774 173.033  1.00 43.12           N
ATOM   3908  CD2 HIS C 212     144.019 151.532 174.141  1.00 43.12           C
ATOM   3909  CE1 HIS C 212     144.161 151.454 172.007  1.00 43.12           C
ATOM   3910  C   HIS C 212     144.726 155.756 175.995  1.00 43.12           C
ATOM   3911  O   HIS C 212     144.398 155.649 177.175  1.00 43.12           O
ATOM   3912  N   SER C 213     145.563 156.717 175.561  1.00 81.45           N
ATOM   3913  CA  SER C 213     146.174 157.653 176.457  1.00 81.45           C
ATOM   3914  CB  SER C 213     147.174 158.579 175.744  1.00 81.45           C
ATOM   3915  OG  SER C 213     147.746 159.491 176.670  1.00 81.45           O
ATOM   3916  C   SER C 213     145.113 158.510 177.059  1.00 81.45           C
ATOM   3917  O   SER C 213     145.312 159.076 178.133  1.00 81.45           O
ATOM   3918  N   GLU C 214     143.989 158.698 176.336  1.00 85.20           N
ATOM   3919  CA  GLU C 214     142.892 159.476 176.841  1.00 85.20           C
ATOM   3920  CB  GLU C 214     141.867 159.856 175.759  1.00 85.20           C
ATOM   3921  CG  GLU C 214     140.701 160.681 176.306  1.00 85.20           C
ATOM   3922  CD  GLU C 214     141.250 162.004 176.826  1.00 85.20           C
ATOM   3923  OE1 GLU C 214     142.296 162.461 176.295  1.00 85.20           O
ATOM   3924  OE2 GLU C 214     140.635 162.570 177.769  1.00 85.20           O
ATOM   3925  C   GLU C 214     142.149 158.741 177.919  1.00 85.20           C
ATOM   3926  O   GLU C 214     141.810 159.314 178.954  1.00 85.20           O
ATOM   3927  N   ALA C 215     141.880 157.439 177.706  1.00 29.39           N
ATOM   3928  CA  ALA C 215     141.090 156.702 178.649  1.00 29.39           C
ATOM   3929  CB  ALA C 215     140.849 155.247 178.217  1.00 29.39           C
ATOM   3930  C   ALA C 215     141.812 156.669 179.954  1.00 29.39           C
ATOM   3931  O   ALA C 215     141.222 156.864 181.015  1.00 29.39           O
ATOM   3932  N   LYS C 216     143.131 156.439 179.895  1.00116.85           N
ATOM   3933  CA  LYS C 216     143.908 156.320 181.086  1.00116.85           C
ATOM   3934  CB  LYS C 216     145.346 155.855 180.816  1.00116.85           C
ATOM   3935  CG  LYS C 216     145.994 155.219 182.046  1.00116.85           C
ATOM   3936  CD  LYS C 216     147.214 154.361 181.710  1.00116.85           C
ATOM   3937  CE  LYS C 216     146.853 153.062 180.988  1.00116.85           C
ATOM   3938  NZ  LYS C 216     148.077 152.285 180.694  1.00116.85           N
ATOM   3939  C   LYS C 216     143.922 157.632 181.808  1.00116.85           C
ATOM   3940  O   LYS C 216     144.066 157.668 183.026  1.00116.85           O
ATOM   3941  N   THR C 217     143.875 158.761 181.079  1.00136.35           N
ATOM   3942  CA  THR C 217     143.838 160.039 181.738  1.00136.35           C
ATOM   3943  CB  THR C 217     144.222 161.180 180.841  1.00136.35           C
ATOM   3944  OG1 THR C 217     143.397 161.208 179.689  1.00136.35           O
ATOM   3945  CG2 THR C 217     145.693 161.020 180.436  1.00136.35           C
ATOM   3946  C   THR C 217     142.491 160.319 182.345  1.00136.35           C
ATOM   3947  O   THR C 217     142.396 160.783 183.481  1.00136.35           O
ATOM   3948  N   SER C 218     141.405 160.015 181.610  1.00 95.06           N
ATOM   3949  CA  SER C 218     140.075 160.304 182.073  1.00 95.06           C
ATOM   3950  CB  SER C 218     138.982 159.871 181.082  1.00 95.06           C
ATOM   3951  OG  SER C 218     139.073 160.626 179.884  1.00 95.06           O
ATOM   3952  C   SER C 218     139.851 159.524 183.319  1.00 95.06           C
ATOM   3953  O   SER C 218     139.014 159.891 184.140  1.00 95.06           O
ATOM   3954  N   GLY C 219     140.553 158.387 183.462  1.00 25.07           N
ATOM   3955  CA  GLY C 219     140.425 157.600 184.652  1.00 25.07           C
ATOM   3956  C   GLY C 219     140.996 158.351 185.816  1.00 25.07           C
ATOM   3957  O   GLY C 219     140.399 158.407 186.889  1.00 25.07           O
ATOM   3958  N   LEU C 220     142.174 158.973 185.614  1.00139.83           N
ATOM   3959  CA  LEU C 220     142.872 159.647 186.669  1.00139.83           C
ATOM   3960  CB  LEU C 220     144.225 160.229 186.230  1.00139.83           C
ATOM   3961  CG  LEU C 220     145.243 159.157 185.801  1.00139.83           C
ATOM   3962  CD1 LEU C 220     146.622 159.780 185.535  1.00139.83           C
ATOM   3963  CD2 LEU C 220     145.291 157.996 186.806  1.00139.83           C
ATOM   3964  C   LEU C 220     142.034 160.781 187.156  1.00139.83           C
ATOM   3965  O   LEU C 220     142.013 161.071 188.347  1.00139.83           O
ATOM   3966  N   LEU C 221     141.328 161.470 186.248  1.00 43.27           N
ATOM   3967  CA  LEU C 221     140.525 162.576 186.678  1.00 43.27           C
ATOM   3968  CB  LEU C 221     139.789 163.267 185.517  1.00 43.27           C
ATOM   3969  CG  LEU C 221     140.725 164.006 184.543  1.00 43.27           C
ATOM   3970  CD1 LEU C 221     139.935 164.672 183.404  1.00 43.27           C
ATOM   3971  CD2 LEU C 221     141.628 164.998 185.291  1.00 43.27           C
ATOM   3972  C   LEU C 221     139.483 162.066 187.624  1.00 43.27           C
ATOM   3973  O   LEU C 221     139.265 162.646 188.688  1.00 43.27           O
ATOM   3974  N   TRP C 222     138.810 160.957 187.265  1.00 70.49           N
ATOM   3975  CA  TRP C 222     137.796 160.419 188.124  1.00 70.49           C
ATOM   3976  CB  TRP C 222     136.996 159.278 187.476  1.00 70.49           C
ATOM   3977  CG  TRP C 222     136.106 159.758 186.354  1.00 70.49           C
ATOM   3978  CD2 TRP C 222     134.988 160.636 186.554  1.00 70.49           C
ATOM   3979  CD1 TRP C 222     136.177 159.520 185.011  1.00 70.49           C
ATOM   3980  NE1 TRP C 222     135.163 160.186 184.363  1.00 70.49           N
ATOM   3981  CE2 TRP C 222     134.424 160.878 185.302  1.00 70.49           C
ATOM   3982  CE3 TRP C 222     134.475 161.194 187.689  1.00 70.49           C
ATOM   3983  CZ2 TRP C 222     133.333 161.688 185.166  1.00 70.49           C
ATOM   3984  CZ3 TRP C 222     133.373 162.008 187.549  1.00 70.49           C
ATOM   3985  CH2 TRP C 222     132.813 162.249 186.312  1.00 70.49           C
ATOM   3986  C   TRP C 222     138.443 159.926 189.376  1.00 70.49           C
ATOM   3987  O   TRP C 222     137.934 160.131 190.478  1.00 70.49           O
ATOM   3988  N   ALA C 223     139.609 159.276 189.235  1.00 27.28           N
ATOM   3989  CA  ALA C 223     140.296 158.729 190.365  1.00 27.28           C
ATOM   3990  CB  ALA C 223     141.610 158.024 189.984  1.00 27.28           C
ATOM   3991  C   ALA C 223     140.636 159.847 191.298  1.00 27.28           C
ATOM   3992  O   ALA C 223     140.553 159.689 192.512  1.00 27.28           O
ATOM   3993  N   GLY C 224     141.039 161.008 190.754  1.00 21.63           N
ATOM   3994  CA  GLY C 224     141.426 162.133 191.553  1.00 21.63           C
ATOM   3995  C   GLY C 224     140.247 162.599 192.348  1.00 21.63           C
ATOM   3996  O   GLY C 224     140.364 162.899 193.534  1.00 21.63           O
ATOM   3997  N   LEU C 225     139.070 162.670 191.701  1.00 51.97           N
ATOM   3998  CA  LEU C 225     137.871 163.145 192.328  1.00 51.97           C
ATOM   3999  CB  LEU C 225     136.701 163.220 191.329  1.00 51.97           C
ATOM   4000  CG  LEU C 225     135.376 163.721 191.931  1.00 51.97           C
ATOM   4001  CD1 LEU C 225     135.508 165.156 192.465  1.00 51.97           C
ATOM   4002  CD2 LEU C 225     134.226 163.570 190.920  1.00 51.97           C
ATOM   4003  C   LEU C 225     137.479 162.212 193.436  1.00 51.97           C
ATOM   4004  O   LEU C 225     137.123 162.644 194.532  1.00 51.97           O
ATOM   4005  N   ALA C 226     137.585 160.898 193.188  1.00 38.19           N
ATOM   4006  CA  ALA C 226     137.147 159.921 194.139  1.00 38.19           C
ATOM   4007  CB  ALA C 226     137.409 158.479 193.674  1.00 38.19           C
ATOM   4008  C   ALA C 226     137.902 160.129 195.414  1.00 38.19           C
ATOM   4009  O   ALA C 226     137.343 159.984 196.500  1.00 38.19           O
ATOM   4010  N   LEU C 227     139.205 160.450 195.330  1.00127.54           N
ATOM   4011  CA  LEU C 227     139.954 160.679 196.536  1.00127.54           C
ATOM   4012  CB  LEU C 227     141.457 160.904 196.294  1.00127.54           C
ATOM   4013  CG  LEU C 227     142.249 159.609 196.028  1.00127.54           C
ATOM   4014  CD1 LEU C 227     142.368 158.762 197.305  1.00127.54           C
ATOM   4015  CD2 LEU C 227     141.655 158.809 194.861  1.00127.54           C
ATOM   4016  C   LEU C 227     139.414 161.881 197.255  1.00127.54           C
ATOM   4017  O   LEU C 227     139.210 161.852 198.468  1.00127.54           O
ATOM   4018  N   LEU C 228     139.125 162.955 196.502  1.00 83.11           N
ATOM   4019  CA  LEU C 228     138.668 164.216 197.021  1.00 83.11           C
ATOM   4020  CB  LEU C 228     138.529 165.281 195.921  1.00 83.11           C
ATOM   4021  CG  LEU C 228     139.858 165.613 195.219  1.00 83.11           C
ATOM   4022  CD1 LEU C 228     139.664 166.686 194.136  1.00 83.11           C
ATOM   4023  CD2 LEU C 228     140.952 165.983 196.232  1.00 83.11           C
ATOM   4024  C   LEU C 228     137.320 164.042 197.649  1.00 83.11           C
ATOM   4025  O   LEU C 228     136.876 164.933 198.369  1.00 83.11           O
ATOM   4026  N   SER C 229     136.564 163.002 197.234  1.00 81.23           N
ATOM   4027  CA  SER C 229     135.283 162.664 197.804  1.00 81.23           C
ATOM   4028  CB  SER C 229     134.350 161.941 196.812  1.00 81.23           C
ATOM   4029  OG  SER C 229     134.855 160.657 196.485  1.00 81.23           O
ATOM   4030  C   SER C 229     135.395 161.807 199.045  1.00 81.23           C
ATOM   4031  O   SER C 229     134.470 161.786 199.855  1.00 81.23           O
ATOM   4032  N   ILE C 230     136.453 160.972 199.151  1.00 64.35           N
ATOM   4033  CA  ILE C 230     136.720 160.126 200.293  1.00 64.35           C
ATOM   4034  CB  ILE C 230     137.677 159.017 199.969  1.00 64.35           C
ATOM   4035  CG1 ILE C 230     137.088 158.105 198.880  1.00 64.35           C
ATOM   4036  CG2 ILE C 230     138.015 158.282 201.277  1.00 64.35           C
ATOM   4037  CD1 ILE C 230     138.111 157.152 198.265  1.00 64.35           C
ATOM   4038  C   ILE C 230     137.309 160.902 201.434  1.00 64.35           C
ATOM   4039  O   ILE C 230     136.932 160.713 202.589  1.00 64.35           O
ATOM   4040  N   GLN C 231     138.269 161.798 201.127  1.00 87.12           N
ATOM   4041  CA  GLN C 231     138.990 162.549 202.120  1.00 87.12           C
ATOM   4042  CB  GLN C 231     140.038 163.489 201.491  1.00 87.12           C
ATOM   4043  CG  GLN C 231     140.859 164.296 202.501  1.00 87.12           C
ATOM   4044  CD  GLN C 231     140.117 165.587 202.817  1.00 87.12           C
ATOM   4045  OE1 GLN C 231     139.032 165.842 202.299  1.00 87.12           O
ATOM   4046  NE2 GLN C 231     140.729 166.436 203.686  1.00 87.12           N
ATOM   4047  C   GLN C 231     137.991 163.366 202.863  1.00 87.12           C
ATOM   4048  O   GLN C 231     138.120 163.584 204.067  1.00 87.12           O
ATOM   4049  N   GLY C 232     136.990 163.882 202.133  1.00 40.57           N
ATOM   4050  CA  GLY C 232     135.912 164.602 202.736  1.00 40.57           C
ATOM   4051  C   GLY C 232     135.104 163.644 203.553  1.00 40.57           C
ATOM   4052  O   GLY C 232     134.530 164.022 204.569  1.00 40.57           O
ATOM   4053  N   GLY C 233     134.979 162.391 203.076  1.00 36.77           N
ATOM   4054  CA  GLY C 233     134.217 161.372 203.744  1.00 36.77           C
ATOM   4055  C   GLY C 233     134.846 160.996 205.052  1.00 36.77           C
ATOM   4056  O   GLY C 233     134.144 160.733 206.027  1.00 36.77           O
ATOM   4057  N   ALA C 234     136.189 160.894 205.089  1.00 48.97           N
ATOM   4058  CA  ALA C 234     136.881 160.502 206.283  1.00 48.97           C
ATOM   4059  CB  ALA C 234     138.392 160.318 206.064  1.00 48.97           C
ATOM   4060  C   ALA C 234     136.711 161.538 207.352  1.00 48.97           C
ATOM   4061  O   ALA C 234     136.376 161.224 208.492  1.00 48.97           O
ATOM   4062  N   LEU C 235     136.892 162.816 206.989  1.00 89.00           N
ATOM   4063  CA  LEU C 235     136.849 163.916 207.908  1.00 89.00           C
ATOM   4064  CB  LEU C 235     137.265 165.253 207.274  1.00 89.00           C
ATOM   4065  CG  LEU C 235     138.745 165.279 206.853  1.00 89.00           C
ATOM   4066  CD1 LEU C 235     139.162 166.671 206.354  1.00 89.00           C
ATOM   4067  CD2 LEU C 235     139.652 164.747 207.974  1.00 89.00           C
ATOM   4068  C   LEU C 235     135.473 164.076 208.474  1.00 89.00           C
ATOM   4069  O   LEU C 235     135.314 164.751 209.489  1.00 89.00           O
ATOM   4070  N   ALA C 236     134.431 163.606 207.758  1.00 60.19           N
ATOM   4071  CA  ALA C 236     133.091 163.728 208.266  1.00 60.19           C
ATOM   4072  CB  ALA C 236     132.028 163.363 207.218  1.00 60.19           C
ATOM   4073  C   ALA C 236     132.854 162.850 209.464  1.00 60.19           C
ATOM   4074  O   ALA C 236     132.451 163.321 210.527  1.00 60.19           O
ATOM   4075  N   TRP C 237     133.141 161.541 209.335  1.00150.47           N
ATOM   4076  CA  TRP C 237     132.879 160.612 210.394  1.00150.47           C
ATOM   4077  CB  TRP C 237     132.972 159.152 209.919  1.00150.47           C
ATOM   4078  CG  TRP C 237     131.637 158.687 209.387  1.00150.47           C
ATOM   4079  CD2 TRP C 237     130.848 159.387 208.412  1.00150.47           C
ATOM   4080  CD1 TRP C 237     130.868 157.651 209.821  1.00150.47           C
ATOM   4081  NE1 TRP C 237     129.646 157.666 209.194  1.00150.47           N
ATOM   4082  CE2 TRP C 237     129.619 158.731 208.323  1.00150.47           C
ATOM   4083  CE3 TRP C 237     131.115 160.496 207.665  1.00150.47           C
ATOM   4084  CZ2 TRP C 237     128.639 159.176 207.482  1.00150.47           C
ATOM   4085  CZ3 TRP C 237     130.131 160.933 206.807  1.00150.47           C
ATOM   4086  CH2 TRP C 237     128.916 160.287 206.718  1.00150.47           C
ATOM   4087  C   TRP C 237     133.766 160.899 211.555  1.00150.47           C
ATOM   4088  O   TRP C 237     133.321 160.917 212.703  1.00150.47           O
ATOM   4089  N   LEU C 238     135.047 161.180 211.283  1.00 63.33           N
ATOM   4090  CA  LEU C 238     135.945 161.452 212.361  1.00 63.33           C
ATOM   4091  CB  LEU C 238     137.362 161.819 211.882  1.00 63.33           C
ATOM   4092  CG  LEU C 238     138.150 160.659 211.247  1.00 63.33           C
ATOM   4093  CD1 LEU C 238     139.549 161.123 210.805  1.00 63.33           C
ATOM   4094  CD2 LEU C 238     138.221 159.451 212.197  1.00 63.33           C
ATOM   4095  C   LEU C 238     135.449 162.639 213.128  1.00 63.33           C
ATOM   4096  O   LEU C 238     135.352 162.611 214.353  1.00 63.33           O
ATOM   4097  N   THR C 239     135.116 163.731 212.425  1.00 59.73           N
ATOM   4098  CA  THR C 239     134.760 164.925 213.131  1.00 59.73           C
ATOM   4099  CB  THR C 239     134.588 166.099 212.214  1.00 59.73           C
ATOM   4100  OG1 THR C 239     135.793 166.351 211.507  1.00 59.73           O
ATOM   4101  CG2 THR C 239     134.192 167.323 213.054  1.00 59.73           C
ATOM   4102  C   THR C 239     133.485 164.798 213.909  1.00 59.73           C
ATOM   4103  O   THR C 239     133.477 164.982 215.125  1.00 59.73           O
ATOM   4104  N   TRP C 240     132.365 164.475 213.234  1.00 97.65           N
ATOM   4105  CA  TRP C 240     131.125 164.570 213.950  1.00 97.65           C
ATOM   4106  CB  TRP C 240     129.900 164.555 213.017  1.00 97.65           C
ATOM   4107  CG  TRP C 240     129.801 165.816 212.186  1.00 97.65           C
ATOM   4108  CD2 TRP C 240     128.691 166.168 211.344  1.00 97.65           C
ATOM   4109  CD1 TRP C 240     130.701 166.837 212.080  1.00 97.65           C
ATOM   4110  NE1 TRP C 240     130.224 167.801 211.225  1.00 97.65           N
ATOM   4111  CE2 TRP C 240     128.987 167.404 210.767  1.00 97.65           C
ATOM   4112  CE3 TRP C 240     127.520 165.519 211.077  1.00 97.65           C
ATOM   4113  CZ2 TRP C 240     128.114 168.010 209.908  1.00 97.65           C
ATOM   4114  CZ3 TRP C 240     126.643 166.133 210.210  1.00 97.65           C
ATOM   4115  CH2 TRP C 240     126.934 167.354 209.637  1.00 97.65           C
ATOM   4116  C   TRP C 240     130.944 163.535 215.028  1.00 97.65           C
ATOM   4117  O   TRP C 240     130.933 163.864 216.212  1.00 97.65           O
ATOM   4118  N   TRP C 241     130.748 162.257 214.650  1.00153.38           N
ATOM   4119  CA  TRP C 241     130.495 161.232 215.630  1.00153.38           C
ATOM   4120  CB  TRP C 241     129.364 160.248 215.259  1.00153.38           C
ATOM   4121  CG  TRP C 241     129.468 159.467 213.978  1.00153.38           C
ATOM   4122  CD2 TRP C 241     129.675 158.047 213.914  1.00153.38           C
ATOM   4123  CD1 TRP C 241     129.272 159.888 212.696  1.00153.38           C
ATOM   4124  NE1 TRP C 241     129.344 158.819 211.836  1.00153.38           N
ATOM   4125  CE2 TRP C 241     129.588 157.678 212.574  1.00153.38           C
ATOM   4126  CE3 TRP C 241     129.891 157.121 214.895  1.00153.38           C
ATOM   4127  CZ2 TRP C 241     129.718 156.371 212.197  1.00153.38           C
ATOM   4128  CZ3 TRP C 241     130.050 155.810 214.504  1.00153.38           C
ATOM   4129  CH2 TRP C 241     129.965 155.441 213.179  1.00153.38           C
ATOM   4130  C   TRP C 241     131.692 160.527 216.232  1.00153.38           C
ATOM   4131  O   TRP C 241     131.555 159.889 217.269  1.00153.38           O
ATOM   4132  N   VAL C 242     132.856 160.442 215.564  1.00139.25           N
ATOM   4133  CA  VAL C 242     133.923 159.699 216.199  1.00139.25           C
ATOM   4134  CB  VAL C 242     134.891 159.044 215.254  1.00139.25           C
ATOM   4135  CG1 VAL C 242     136.018 160.024 214.925  1.00139.25           C
ATOM   4136  CG2 VAL C 242     135.391 157.740 215.896  1.00139.25           C
ATOM   4137  C   VAL C 242     134.725 160.500 217.189  1.00139.25           C
ATOM   4138  O   VAL C 242     135.184 159.952 218.191  1.00139.25           O
ATOM   4139  N   TYR C 243     134.957 161.804 216.907  1.00 94.19           N
ATOM   4140  CA  TYR C 243     135.779 162.647 217.739  1.00 94.19           C
ATOM   4141  CB  TYR C 243     137.160 163.016 217.156  1.00 94.19           C
ATOM   4142  CG  TYR C 243     138.055 161.828 217.070  1.00 94.19           C
ATOM   4143  CD1 TYR C 243     138.511 161.205 218.209  1.00 94.19           C
ATOM   4144  CD2 TYR C 243     138.481 161.369 215.845  1.00 94.19           C
ATOM   4145  CE1 TYR C 243     139.350 160.117 218.124  1.00 94.19           C
ATOM   4146  CE2 TYR C 243     139.319 160.282 215.754  1.00 94.19           C
ATOM   4147  CZ  TYR C 243     139.752 159.651 216.895  1.00 94.19           C
ATOM   4148  OH  TYR C 243     140.613 158.536 216.805  1.00 94.19           O
ATOM   4149  C   TYR C 243     135.096 163.972 217.898  1.00 94.19           C
ATOM   4150  O   TYR C 243     133.899 164.107 217.650  1.00 94.19           O
ATOM   4151  N   SER C 244     135.857 164.986 218.374  1.00 45.72           N
ATOM   4152  CA  SER C 244     135.311 166.305 218.514  1.00 45.72           C
ATOM   4153  CB  SER C 244     135.688 167.004 219.831  1.00 45.72           C
ATOM   4154  OG  SER C 244     137.074 167.315 219.836  1.00 45.72           O
ATOM   4155  C   SER C 244     135.884 167.136 217.406  1.00 45.72           C
ATOM   4156  O   SER C 244     136.969 166.856 216.900  1.00 45.72           O
ATOM   4157  N   TRP C 245     135.145 168.185 216.993  1.00 85.66           N
ATOM   4158  CA  TRP C 245     135.583 169.067 215.952  1.00 85.66           C
ATOM   4159  CB  TRP C 245     134.548 170.138 215.573  1.00 85.66           C
ATOM   4160  CG  TRP C 245     135.128 171.277 214.769  1.00 85.66           C
ATOM   4161  CD2 TRP C 245     135.623 171.196 213.421  1.00 85.66           C
ATOM   4162  CD1 TRP C 245     135.347 172.558 215.182  1.00 85.66           C
ATOM   4163  NE1 TRP C 245     135.931 173.284 214.174  1.00 85.66           N
ATOM   4164  CE2 TRP C 245     136.112 172.460 213.087  1.00 85.66           C
ATOM   4165  CE3 TRP C 245     135.675 170.157 212.536  1.00 85.66           C
ATOM   4166  CZ2 TRP C 245     136.663 172.705 211.862  1.00 85.66           C
ATOM   4167  CZ3 TRP C 245     136.223 170.411 211.297  1.00 85.66           C
ATOM   4168  CH2 TRP C 245     136.707 171.660 210.967  1.00 85.66           C
ATOM   4169  C   TRP C 245     136.825 169.755 216.406  1.00 85.66           C
ATOM   4170  O   TRP C 245     137.715 170.037 215.606  1.00 85.66           O
ATOM   4171  N   ASP C 246     136.907 170.059 217.711  1.00 95.32           N
ATOM   4172  CA  ASP C 246     138.068 170.709 218.240  1.00 95.32           C
ATOM   4173  CB  ASP C 246     137.953 171.090 219.726  1.00 95.32           C
ATOM   4174  CG  ASP C 246     137.218 172.420 219.798  1.00 95.32           C
ATOM   4175  OD1 ASP C 246     137.470 173.272 218.903  1.00 95.32           O
ATOM   4176  OD2 ASP C 246     136.403 172.607 220.740  1.00 95.32           O
ATOM   4177  C   ASP C 246     139.261 169.819 218.074  1.00 95.32           C
ATOM   4178  O   ASP C 246     140.388 170.308 218.050  1.00 95.32           O
ATOM   4179  N   ILE C 247     139.061 168.485 218.082  1.00 67.83           N
ATOM   4180  CA  ILE C 247     140.145 167.566 217.857  1.00 67.83           C
ATOM   4181  CB  ILE C 247     139.788 166.153 218.230  1.00 67.83           C
ATOM   4182  CG1 ILE C 247     139.555 166.052 219.747  1.00 67.83           C
ATOM   4183  CG2 ILE C 247     140.885 165.211 217.704  1.00 67.83           C
ATOM   4184  CD1 ILE C 247     138.944 164.723 220.190  1.00 67.83           C
ATOM   4185  C   ILE C 247     140.585 167.562 216.414  1.00 67.83           C
ATOM   4186  O   ILE C 247     141.774 167.670 216.122  1.00 67.83           O
ATOM   4187  N   MET C 248     139.625 167.426 215.477  1.00 71.48           N
ATOM   4188  CA  MET C 248     139.869 167.290 214.061  1.00 71.48           C
ATOM   4189  CB  MET C 248     138.603 166.904 213.277  1.00 71.48           C
ATOM   4190  CG  MET C 248     138.146 165.459 213.492  1.00 71.48           C
ATOM   4191  SD  MET C 248     139.150 164.206 212.637  1.00 71.48           S
ATOM   4192  CE  MET C 248     140.570 164.295 213.763  1.00 71.48           C
ATOM   4193  C   MET C 248     140.409 168.536 213.430  1.00 71.48           C
ATOM   4194  O   MET C 248     141.293 168.466 212.578  1.00 71.48           O
ATOM   4195  N   GLU C 249     139.927 169.722 213.842  1.00120.24           N
ATOM   4196  CA  GLU C 249     140.269 170.894 213.089  1.00120.24           C
ATOM   4197  CB  GLU C 249     139.560 172.202 213.510  1.00120.24           C
ATOM   4198  CG  GLU C 249     140.060 172.906 214.769  1.00120.24           C
ATOM   4199  CD  GLU C 249     139.363 174.262 214.808  1.00120.24           C
ATOM   4200  OE1 GLU C 249     138.132 174.284 215.074  1.00120.24           O
ATOM   4201  OE2 GLU C 249     140.044 175.292 214.557  1.00120.24           O
ATOM   4202  C   GLU C 249     141.752 171.131 213.028  1.00120.24           C
ATOM   4203  O   GLU C 249     142.216 171.551 211.969  1.00120.24           O
ATOM   4204  N   PRO C 250     142.552 170.882 214.036  1.00 84.48           N
ATOM   4205  CA  PRO C 250     143.951 171.174 213.926  1.00 84.48           C
ATOM   4206  CD  PRO C 250     142.116 170.789 215.421  1.00 84.48           C
ATOM   4207  CB  PRO C 250     144.547 170.869 215.299  1.00 84.48           C
ATOM   4208  CG  PRO C 250     143.367 171.101 216.262  1.00 84.48           C
ATOM   4209  C   PRO C 250     144.562 170.406 212.806  1.00 84.48           C
ATOM   4210  O   PRO C 250     145.587 170.854 212.298  1.00 84.48           O
ATOM   4211  N   VAL C 251     144.024 169.212 212.480  1.00120.35           N
ATOM   4212  CA  VAL C 251     144.510 168.466 211.352  1.00120.35           C
ATOM   4213  CB  VAL C 251     144.191 166.995 211.407  1.00120.35           C
ATOM   4214  CG1 VAL C 251     142.729 166.745 211.005  1.00120.35           C
ATOM   4215  CG2 VAL C 251     145.226 166.260 210.542  1.00120.35           C
ATOM   4216  C   VAL C 251     143.999 169.031 210.049  1.00120.35           C
ATOM   4217  O   VAL C 251     144.764 169.221 209.106  1.00120.35           O
ATOM   4218  N   THR C 252     142.695 169.383 209.994  1.00143.07           N
ATOM   4219  CA  THR C 252     142.009 169.773 208.787  1.00143.07           C
ATOM   4220  CB  THR C 252     140.534 169.996 208.972  1.00143.07           C
ATOM   4221  OG1 THR C 252     139.896 170.070 207.705  1.00143.07           O
ATOM   4222  CG2 THR C 252     140.309 171.303 209.749  1.00143.07           C
ATOM   4223  C   THR C 252     142.603 171.021 208.233  1.00143.07           C
ATOM   4224  O   THR C 252     142.414 171.306 207.053  1.00143.07           O
ATOM   4225  N   TYR C 253     143.200 171.869 209.093  1.00 65.55           N
ATOM   4226  CA  TYR C 253     143.920 173.018 208.622  1.00 65.55           C
ATOM   4227  CB  TYR C 253     144.338 173.982 209.745  1.00 65.55           C
ATOM   4228  CG  TYR C 253     145.270 174.969 209.131  1.00 65.55           C
ATOM   4229  CD1 TYR C 253     144.796 176.018 208.378  1.00 65.55           C
ATOM   4230  CD2 TYR C 253     146.628 174.842 209.315  1.00 65.55           C
ATOM   4231  CE1 TYR C 253     145.664 176.921 207.811  1.00 65.55           C
ATOM   4232  CE2 TYR C 253     147.501 175.743 208.752  1.00 65.55           C
ATOM   4233  CZ  TYR C 253     147.018 176.786 207.999  1.00 65.55           C
ATOM   4234  OH  TYR C 253     147.909 177.714 207.418  1.00 65.55           O
ATOM   4235  C   TYR C 253     145.177 172.554 207.950  1.00 65.55           C
ATOM   4236  O   TYR C 253     145.546 173.050 206.886  1.00 65.55           O
ATOM   4237  N   PHE C 254     145.870 171.581 208.576  1.00 79.25           N
ATOM   4238  CA  PHE C 254     147.111 171.072 208.069  1.00 79.25           C
ATOM   4239  CB  PHE C 254     147.869 170.120 209.014  1.00 79.25           C
ATOM   4240  CG  PHE C 254     148.500 170.957 210.076  1.00 79.25           C
ATOM   4241  CD1 PHE C 254     149.460 171.886 209.745  1.00 79.25           C
ATOM   4242  CD2 PHE C 254     148.172 170.795 211.400  1.00 79.25           C
ATOM   4243  CE1 PHE C 254     150.058 172.660 210.712  1.00 79.25           C
ATOM   4244  CE2 PHE C 254     148.765 171.564 212.374  1.00 79.25           C
ATOM   4245  CZ  PHE C 254     149.709 172.502 212.031  1.00 79.25           C
ATOM   4246  C   PHE C 254     146.905 170.371 206.766  1.00 79.25           C
ATOM   4247  O   PHE C 254     147.765 170.456 205.900  1.00 79.25           O
ATOM   4248  N   ILE C 255     145.798 169.631 206.572  1.00 83.86           N
ATOM   4249  CA  ILE C 255     145.607 168.985 205.299  1.00 83.86           C
ATOM   4250  CB  ILE C 255     144.349 168.162 205.202  1.00 83.86           C
ATOM   4251  CG1 ILE C 255     144.474 166.848 205.996  1.00 83.86           C
ATOM   4252  CG2 ILE C 255     144.054 167.937 203.709  1.00 83.86           C
ATOM   4253  CD1 ILE C 255     144.557 167.011 207.509  1.00 83.86           C
ATOM   4254  C   ILE C 255     145.542 170.043 204.242  1.00 83.86           C
ATOM   4255  O   ILE C 255     146.131 169.896 203.172  1.00 83.86           O
ATOM   4256  N   THR C 256     144.830 171.150 204.522  1.00 29.21           N
ATOM   4257  CA  THR C 256     144.708 172.204 203.557  1.00 29.21           C
ATOM   4258  CB  THR C 256     143.897 173.363 204.057  1.00 29.21           C
ATOM   4259  OG1 THR C 256     142.582 172.942 204.386  1.00 29.21           O
ATOM   4260  CG2 THR C 256     143.857 174.440 202.960  1.00 29.21           C
ATOM   4261  C   THR C 256     146.077 172.730 203.252  1.00 29.21           C
ATOM   4262  O   THR C 256     146.440 172.909 202.091  1.00 29.21           O
ATOM   4263  N   PHE C 257     146.884 172.961 204.303  1.00 55.15           N
ATOM   4264  CA  PHE C 257     148.206 173.496 204.159  1.00 55.15           C
ATOM   4265  CB  PHE C 257     148.889 173.709 205.523  1.00 55.15           C
ATOM   4266  CG  PHE C 257     150.205 174.382 205.321  1.00 55.15           C
ATOM   4267  CD1 PHE C 257     150.283 175.753 205.228  1.00 55.15           C
ATOM   4268  CD2 PHE C 257     151.364 173.645 205.232  1.00 55.15           C
ATOM   4269  CE1 PHE C 257     151.495 176.377 205.047  1.00 55.15           C
ATOM   4270  CE2 PHE C 257     152.579 174.263 205.051  1.00 55.15           C
ATOM   4271  CZ  PHE C 257     152.647 175.632 204.958  1.00 55.15           C
ATOM   4272  C   PHE C 257     149.009 172.498 203.388  1.00 55.15           C
ATOM   4273  O   PHE C 257     149.853 172.856 202.570  1.00 55.15           O
ATOM   4274  N   ALA C 258     148.758 171.207 203.655  1.00 32.48           N
ATOM   4275  CA  ALA C 258     149.444 170.099 203.070  1.00 32.48           C
ATOM   4276  CB  ALA C 258     148.931 168.741 203.581  1.00 32.48           C
ATOM   4277  C   ALA C 258     149.220 170.137 201.598  1.00 32.48           C
ATOM   4278  O   ALA C 258     150.149 169.938 200.817  1.00 32.48           O
ATOM   4279  N   ASN C 259     147.972 170.400 201.175  1.00 72.46           N
ATOM   4280  CA  ASN C 259     147.711 170.451 199.770  1.00 72.46           C
ATOM   4281  CB  ASN C 259     146.223 170.654 199.437  1.00 72.46           C
ATOM   4282  CG  ASN C 259     145.487 169.369 199.788  1.00 72.46           C
ATOM   4283  OD1 ASN C 259     144.366 169.398 200.293  1.00 72.46           O
ATOM   4284  ND2 ASN C 259     146.134 168.205 199.511  1.00 72.46           N
ATOM   4285  C   ASN C 259     148.470 171.610 199.209  1.00 72.46           C
ATOM   4286  O   ASN C 259     149.162 171.483 198.203  1.00 72.46           O
ATOM   4287  N   SER C 260     148.408 172.764 199.895  1.00 94.53           N
ATOM   4288  CA  SER C 260     149.024 173.964 199.413  1.00 94.53           C
ATOM   4289  CB  SER C 260     148.781 175.173 200.331  1.00 94.53           C
ATOM   4290  OG  SER C 260     147.399 175.500 200.350  1.00 94.53           O
ATOM   4291  C   SER C 260     150.502 173.752 199.325  1.00 94.53           C
ATOM   4292  O   SER C 260     151.185 174.508 198.640  1.00 94.53           O
ATOM   4293  N   MET C 261     151.063 172.809 200.107  1.00 54.18           N
ATOM   4294  CA  MET C 261     152.461 172.506 199.958  1.00 54.18           C
ATOM   4295  CB  MET C 261     152.992 171.616 201.095  1.00 54.18           C
ATOM   4296  CG  MET C 261     154.479 171.275 200.965  1.00 54.18           C
ATOM   4297  SD  MET C 261     155.130 170.199 202.280  1.00 54.18           S
ATOM   4298  CE  MET C 261     155.160 171.477 203.570  1.00 54.18           C
ATOM   4299  C   MET C 261     152.708 171.753 198.676  1.00 54.18           C
ATOM   4300  O   MET C 261     153.576 172.107 197.877  1.00 54.18           O
ATOM   4301  N   VAL C 262     151.906 170.690 198.446  1.00 35.08           N
ATOM   4302  CA  VAL C 262     152.074 169.814 197.315  1.00 35.08           C
ATOM   4303  CB  VAL C 262     151.136 168.643 197.351  1.00 35.08           C
ATOM   4304  CG1 VAL C 262     151.328 167.822 196.066  1.00 35.08           C
ATOM   4305  CG2 VAL C 262     151.394 167.849 198.645  1.00 35.08           C
ATOM   4306  C   VAL C 262     151.784 170.576 196.068  1.00 35.08           C
ATOM   4307  O   VAL C 262     152.493 170.461 195.069  1.00 35.08           O
ATOM   4308  N   PHE C 263     150.741 171.418 196.120  1.00107.94           N
ATOM   4309  CA  PHE C 263     150.345 172.170 194.974  1.00107.94           C
ATOM   4310  CB  PHE C 263     149.116 173.072 195.190  1.00107.94           C
ATOM   4311  CG  PHE C 263     147.907 172.208 195.045  1.00107.94           C
ATOM   4312  CD1 PHE C 263     147.407 171.485 196.103  1.00107.94           C
ATOM   4313  CD2 PHE C 263     147.272 172.117 193.828  1.00107.94           C
ATOM   4314  CE1 PHE C 263     146.295 170.691 195.954  1.00107.94           C
ATOM   4315  CE2 PHE C 263     146.158 171.326 193.669  1.00107.94           C
ATOM   4316  CZ  PHE C 263     145.667 170.611 194.734  1.00107.94           C
ATOM   4317  C   PHE C 263     151.510 173.002 194.565  1.00107.94           C
ATOM   4318  O   PHE C 263     151.625 173.342 193.393  1.00107.94           O
ATOM   4319  N   PHE C 264     152.327 173.455 195.534  1.00 69.28           N
ATOM   4320  CA  PHE C 264     153.557 174.152 195.264  1.00 69.28           C
ATOM   4321  CB  PHE C 264     154.101 174.877 196.509  1.00 69.28           C
ATOM   4322  CG  PHE C 264     155.421 175.477 196.162  1.00 69.28           C
ATOM   4323  CD1 PHE C 264     155.499 176.666 195.473  1.00 69.28           C
ATOM   4324  CD2 PHE C 264     156.586 174.848 196.536  1.00 69.28           C
ATOM   4325  CE1 PHE C 264     156.721 177.213 195.159  1.00 69.28           C
ATOM   4326  CE2 PHE C 264     157.811 175.390 196.225  1.00 69.28           C
ATOM   4327  CZ  PHE C 264     157.879 176.576 195.533  1.00 69.28           C
ATOM   4328  C   PHE C 264     154.629 173.205 194.780  1.00 69.28           C
ATOM   4329  O   PHE C 264     155.388 173.532 193.869  1.00 69.28           O
ATOM   4330  N   ALA C 265     154.722 171.999 195.383  1.00 38.13           N
ATOM   4331  CA  ALA C 265     155.758 171.049 195.064  1.00 38.13           C
ATOM   4332  CB  ALA C 265     155.649 169.752 195.883  1.00 38.13           C
ATOM   4333  C   ALA C 265     155.657 170.681 193.615  1.00 38.13           C
ATOM   4334  O   ALA C 265     156.665 170.524 192.929  1.00 38.13           O
ATOM   4335  N   TYR C 266     154.420 170.560 193.109  1.00 64.04           N
ATOM   4336  CA  TYR C 266     154.156 170.194 191.746  1.00 64.04           C
ATOM   4337  CB  TYR C 266     152.648 170.211 191.434  1.00 64.04           C
ATOM   4338  CG  TYR C 266     152.414 169.832 190.010  1.00 64.04           C
ATOM   4339  CD1 TYR C 266     152.363 168.511 189.628  1.00 64.04           C
ATOM   4340  CD2 TYR C 266     152.230 170.806 189.054  1.00 64.04           C
ATOM   4341  CE1 TYR C 266     152.139 168.169 188.315  1.00 64.04           C
ATOM   4342  CE2 TYR C 266     152.005 170.472 187.740  1.00 64.04           C
ATOM   4343  CZ  TYR C 266     151.959 169.150 187.369  1.00 64.04           C
ATOM   4344  OH  TYR C 266     151.727 168.801 186.023  1.00 64.04           O
ATOM   4345  C   TYR C 266     154.819 171.206 190.864  1.00 64.04           C
ATOM   4346  O   TYR C 266     155.347 170.877 189.804  1.00 64.04           O
ATOM   4347  N   PHE C 267     154.791 172.480 191.283  1.00 71.45           N
ATOM   4348  CA  PHE C 267     155.369 173.569 190.552  1.00 71.45           C
ATOM   4349  CB  PHE C 267     155.116 174.916 191.254  1.00 71.45           C
ATOM   4350  CG  PHE C 267     155.980 175.959 190.636  1.00 71.45           C
ATOM   4351  CD1 PHE C 267     155.675 176.510 189.414  1.00 71.45           C
ATOM   4352  CD2 PHE C 267     157.101 176.397 191.302  1.00 71.45           C
ATOM   4353  CE1 PHE C 267     156.485 177.475 188.863  1.00 71.45           C
ATOM   4354  CE2 PHE C 267     157.914 177.362 190.758  1.00 71.45           C
ATOM   4355  CZ  PHE C 267     157.607 177.902 189.533  1.00 71.45           C
ATOM   4356  C   PHE C 267     156.851 173.369 190.441  1.00 71.45           C
ATOM   4357  O   PHE C 267     157.452 173.715 189.425  1.00 71.45           O
ATOM   4358  N   ILE C 268     157.495 172.859 191.509  1.00 97.09           N
ATOM   4359  CA  ILE C 268     158.916 172.677 191.478  1.00 97.09           C
ATOM   4360  CB  ILE C 268     159.470 172.243 192.805  1.00 97.09           C
ATOM   4361  CG1 ILE C 268     159.200 173.315 193.873  1.00 97.09           C
ATOM   4362  CG2 ILE C 268     160.963 171.928 192.615  1.00 97.09           C
ATOM   4363  CD1 ILE C 268     159.846 174.663 193.559  1.00 97.09           C
ATOM   4364  C   ILE C 268     159.282 171.616 190.484  1.00 97.09           C
ATOM   4365  O   ILE C 268     160.184 171.806 189.669  1.00 97.09           O
ATOM   4366  N   VAL C 269     158.613 170.447 190.541  1.00115.53           N
ATOM   4367  CA  VAL C 269     158.964 169.391 189.637  1.00115.53           C
ATOM   4368  CB  VAL C 269     158.334 168.074 190.005  1.00115.53           C
ATOM   4369  CG1 VAL C 269     158.930 167.622 191.349  1.00115.53           C
ATOM   4370  CG2 VAL C 269     156.804 168.229 190.047  1.00115.53           C
ATOM   4371  C   VAL C 269     158.606 169.722 188.213  1.00115.53           C
ATOM   4372  O   VAL C 269     159.469 169.724 187.338  1.00115.53           O
ATOM   4373  N   THR C 270     157.324 170.041 187.951  1.00153.81           N
ATOM   4374  CA  THR C 270     156.836 170.241 186.611  1.00153.81           C
ATOM   4375  CB  THR C 270     155.341 170.156 186.506  1.00153.81           C
ATOM   4376  OG1 THR C 270     154.961 169.961 185.156  1.00153.81           O
ATOM   4377  CG2 THR C 270     154.720 171.453 187.025  1.00153.81           C
ATOM   4378  C   THR C 270     157.303 171.537 186.008  1.00153.81           C
ATOM   4379  O   THR C 270     157.599 171.593 184.814  1.00153.81           O
ATOM   4380  N   ARG C 271     157.407 172.603 186.826  1.00159.59           N
ATOM   4381  CA  ARG C 271     157.775 173.928 186.390  1.00159.59           C
ATOM   4382  CB  ARG C 271     158.974 173.931 185.427  1.00159.59           C
ATOM   4383  CG  ARG C 271     160.287 173.505 186.083  1.00159.59           C
ATOM   4384  CD  ARG C 271     161.478 173.537 185.125  1.00159.59           C
ATOM   4385  NE  ARG C 271     161.549 174.913 184.556  1.00159.59           N
ATOM   4386  CZ  ARG C 271     162.185 175.904 185.246  1.00159.59           C
ATOM   4387  NH1 ARG C 271     162.762 175.631 186.452  1.00159.59           N
ATOM   4388  NH2 ARG C 271     162.237 177.169 184.734  1.00159.59           N
ATOM   4389  C   ARG C 271     156.636 174.621 185.693  1.00159.59           C
ATOM   4390  O   ARG C 271     156.826 175.680 185.094  1.00159.59           O
ATOM   4391  N   GLN C 272     155.414 174.061 185.777  1.00152.55           N
ATOM   4392  CA  GLN C 272     154.244 174.694 185.229  1.00152.55           C
ATOM   4393  CB  GLN C 272     153.520 173.848 184.170  1.00152.55           C
ATOM   4394  CG  GLN C 272     154.336 173.528 182.925  1.00152.55           C
ATOM   4395  CD  GLN C 272     153.534 172.525 182.107  1.00152.55           C
ATOM   4396  OE1 GLN C 272     153.600 172.511 180.879  1.00152.55           O
ATOM   4397  NE2 GLN C 272     152.756 171.656 182.805  1.00152.55           N
ATOM   4398  C   GLN C 272     153.261 174.758 186.355  1.00152.55           C
ATOM   4399  O   GLN C 272     153.107 173.792 187.097  1.00152.55           O
ATOM   4400  N   ASP C 273     152.525 175.877 186.487  1.00 88.93           N
ATOM   4401  CA  ASP C 273     151.613 176.016 187.588  1.00 88.93           C
ATOM   4402  CB  ASP C 273     150.835 177.345 187.549  1.00 88.93           C
ATOM   4403  CG  ASP C 273     149.947 177.445 188.783  1.00 88.93           C
ATOM   4404  OD1 ASP C 273     150.247 176.759 189.797  1.00 88.93           O
ATOM   4405  OD2 ASP C 273     148.949 178.210 188.722  1.00 88.93           O
ATOM   4406  C   ASP C 273     150.607 174.913 187.524  1.00 88.93           C
ATOM   4407  O   ASP C 273     150.141 174.537 186.449  1.00 88.93           O
ATOM   4408  N   TYR C 274     150.243 174.376 188.707  1.00 65.24           N
ATOM   4409  CA  TYR C 274     149.308 173.296 188.775  1.00 65.24           C
ATOM   4410  CB  TYR C 274     149.328 172.619 190.160  1.00 65.24           C
ATOM   4411  CG  TYR C 274     148.396 171.458 190.181  1.00 65.24           C
ATOM   4412  CD1 TYR C 274     148.840 170.210 189.812  1.00 65.24           C
ATOM   4413  CD2 TYR C 274     147.087 171.612 190.577  1.00 65.24           C
ATOM   4414  CE1 TYR C 274     147.990 169.131 189.830  1.00 65.24           C
ATOM   4415  CE2 TYR C 274     146.232 170.535 190.596  1.00 65.24           C
ATOM   4416  CZ  TYR C 274     146.683 169.292 190.221  1.00 65.24           C
ATOM   4417  OH  TYR C 274     145.807 168.186 190.239  1.00 65.24           O
ATOM   4418  C   TYR C 274     147.952 173.889 188.563  1.00 65.24           C
ATOM   4419  O   TYR C 274     147.438 174.627 189.403  1.00 65.24           O
ATOM   4420  N   THR C 275     147.345 173.564 187.406  1.00121.23           N
ATOM   4421  CA  THR C 275     146.022 173.989 187.060  1.00121.23           C
ATOM   4422  CB  THR C 275     145.981 175.011 185.960  1.00121.23           C
ATOM   4423  OG1 THR C 275     146.520 174.467 184.764  1.00121.23           O
ATOM   4424  CG2 THR C 275     146.798 176.238 186.398  1.00121.23           C
ATOM   4425  C   THR C 275     145.368 172.752 186.542  1.00121.23           C
ATOM   4426  O   THR C 275     146.008 171.933 185.888  1.00121.23           O
ATOM   4427  N   TYR C 276     144.059 172.591 186.772  1.00 79.22           N
ATOM   4428  CA  TYR C 276     143.446 171.335 186.448  1.00 79.22           C
ATOM   4429  CB  TYR C 276     141.953 171.267 186.808  1.00 79.22           C
ATOM   4430  CG  TYR C 276     141.862 171.387 188.290  1.00 79.22           C
ATOM   4431  CD1 TYR C 276     142.492 170.467 189.096  1.00 79.22           C
ATOM   4432  CD2 TYR C 276     141.129 172.394 188.874  1.00 79.22           C
ATOM   4433  CE1 TYR C 276     142.414 170.562 190.465  1.00 79.22           C
ATOM   4434  CE2 TYR C 276     141.046 172.493 190.243  1.00 79.22           C
ATOM   4435  CZ  TYR C 276     141.691 171.578 191.040  1.00 79.22           C
ATOM   4436  OH  TYR C 276     141.609 171.676 192.445  1.00 79.22           O
ATOM   4437  C   TYR C 276     143.585 171.018 184.990  1.00 79.22           C
ATOM   4438  O   TYR C 276     143.871 169.875 184.633  1.00 79.22           O
ATOM   4439  N   SER C 277     143.375 172.000 184.096  1.00 74.98           N
ATOM   4440  CA  SER C 277     143.466 171.698 182.695  1.00 74.98           C
ATOM   4441  CB  SER C 277     143.089 172.895 181.806  1.00 74.98           C
ATOM   4442  OG  SER C 277     143.201 172.536 180.437  1.00 74.98           O
ATOM   4443  C   SER C 277     144.862 171.296 182.327  1.00 74.98           C
ATOM   4444  O   SER C 277     145.085 170.221 181.770  1.00 74.98           O
ATOM   4445  N   ALA C 278     145.852 172.152 182.653  1.00 31.54           N
ATOM   4446  CA  ALA C 278     147.213 171.927 182.245  1.00 31.54           C
ATOM   4447  CB  ALA C 278     148.157 173.071 182.653  1.00 31.54           C
ATOM   4448  C   ALA C 278     147.745 170.675 182.865  1.00 31.54           C
ATOM   4449  O   ALA C 278     148.406 169.879 182.201  1.00 31.54           O
ATOM   4450  N   VAL C 279     147.458 170.459 184.161  1.00 27.01           N
ATOM   4451  CA  VAL C 279     147.977 169.306 184.836  1.00 27.01           C
ATOM   4452  CB  VAL C 279     147.547 169.234 186.269  1.00 27.01           C
ATOM   4453  CG1 VAL C 279     148.058 167.917 186.876  1.00 27.01           C
ATOM   4454  CG2 VAL C 279     148.066 170.492 186.983  1.00 27.01           C
ATOM   4455  C   VAL C 279     147.452 168.098 184.134  1.00 27.01           C
ATOM   4456  O   VAL C 279     148.175 167.128 183.914  1.00 27.01           O
ATOM   4457  N   LYS C 280     146.158 168.127 183.776  1.00121.57           N
ATOM   4458  CA  LYS C 280     145.566 167.036 183.064  1.00121.57           C
ATOM   4459  CB  LYS C 280     144.036 167.182 182.954  1.00121.57           C
ATOM   4460  CG  LYS C 280     143.347 166.222 181.982  1.00121.57           C
ATOM   4461  CD  LYS C 280     143.440 166.677 180.526  1.00121.57           C
ATOM   4462  CE  LYS C 280     142.594 167.931 180.272  1.00121.57           C
ATOM   4463  NZ  LYS C 280     142.568 168.268 178.833  1.00121.57           N
ATOM   4464  C   LYS C 280     146.196 166.934 181.706  1.00121.57           C
ATOM   4465  O   LYS C 280     146.481 165.836 181.231  1.00121.57           O
ATOM   4466  N   SER C 281     146.462 168.081 181.052  1.00 35.36           N
ATOM   4467  CA  SER C 281     147.016 168.072 179.725  1.00 35.36           C
ATOM   4468  CB  SER C 281     147.238 169.489 179.168  1.00 35.36           C
ATOM   4469  OG  SER C 281     147.786 169.421 177.860  1.00 35.36           O
ATOM   4470  C   SER C 281     148.348 167.379 179.736  1.00 35.36           C
ATOM   4471  O   SER C 281     148.580 166.449 178.968  1.00 35.36           O
ATOM   4472  N   ARG C 282     149.238 167.795 180.650  1.00110.44           N
ATOM   4473  CA  ARG C 282     150.572 167.274 180.759  1.00110.44           C
ATOM   4474  CB  ARG C 282     151.313 167.937 181.936  1.00110.44           C
ATOM   4475  CG  ARG C 282     152.709 167.398 182.256  1.00110.44           C
ATOM   4476  CD  ARG C 282     153.232 167.945 183.589  1.00110.44           C
ATOM   4477  NE  ARG C 282     154.548 167.314 183.883  1.00110.44           N
ATOM   4478  CZ  ARG C 282     155.699 167.895 183.437  1.00110.44           C
ATOM   4479  NH1 ARG C 282     155.642 169.030 182.680  1.00110.44           N
ATOM   4480  NH2 ARG C 282     156.908 167.350 183.761  1.00110.44           N
ATOM   4481  C   ARG C 282     150.477 165.809 181.038  1.00110.44           C
ATOM   4482  O   ARG C 282     151.281 165.019 180.545  1.00110.44           O
ATOM   4483  N   GLN C 283     149.492 165.411 181.861  1.00 55.24           N
ATOM   4484  CA  GLN C 283     149.334 164.031 182.216  1.00 55.24           C
ATOM   4485  CB  GLN C 283     148.191 163.845 183.229  1.00 55.24           C
ATOM   4486  CG  GLN C 283     148.066 162.428 183.778  1.00 55.24           C
ATOM   4487  CD  GLN C 283     149.245 162.193 184.713  1.00 55.24           C
ATOM   4488  OE1 GLN C 283     150.041 163.095 184.966  1.00 55.24           O
ATOM   4489  NE2 GLN C 283     149.362 160.945 185.242  1.00 55.24           N
ATOM   4490  C   GLN C 283     149.002 163.229 180.987  1.00 55.24           C
ATOM   4491  O   GLN C 283     149.675 162.248 180.677  1.00 55.24           O
ATOM   4492  N   PHE C 284     148.002 163.684 180.206  1.00 61.47           N
ATOM   4493  CA  PHE C 284     147.553 163.007 179.019  1.00 61.47           C
ATOM   4494  CB  PHE C 284     146.426 163.778 178.304  1.00 61.47           C
ATOM   4495  CG  PHE C 284     146.202 163.169 176.962  1.00 61.47           C
ATOM   4496  CD1 PHE C 284     145.419 162.048 176.806  1.00 61.47           C
ATOM   4497  CD2 PHE C 284     146.781 163.737 175.850  1.00 61.47           C
ATOM   4498  CE1 PHE C 284     145.224 161.504 175.558  1.00 61.47           C
ATOM   4499  CE2 PHE C 284     146.590 163.197 174.600  1.00 61.47           C
ATOM   4500  CZ  PHE C 284     145.808 162.077 174.454  1.00 61.47           C
ATOM   4501  C   PHE C 284     148.713 162.925 178.085  1.00 61.47           C
ATOM   4502  O   PHE C 284     148.902 161.924 177.395  1.00 61.47           O
ATOM   4503  N   LEU C 285     149.514 163.999 178.025  1.00 42.86           N
ATOM   4504  CA  LEU C 285     150.656 164.020 177.161  1.00 42.86           C
ATOM   4505  CB  LEU C 285     151.403 165.364 177.214  1.00 42.86           C
ATOM   4506  CG  LEU C 285     152.635 165.427 176.295  1.00 42.86           C
ATOM   4507  CD1 LEU C 285     152.243 165.252 174.824  1.00 42.86           C
ATOM   4508  CD2 LEU C 285     153.443 166.713 176.541  1.00 42.86           C
ATOM   4509  C   LEU C 285     151.611 162.941 177.587  1.00 42.86           C
ATOM   4510  O   LEU C 285     152.149 162.215 176.753  1.00 42.86           O
ATOM   4511  N   GLN C 286     151.828 162.798 178.908  1.00 42.01           N
ATOM   4512  CA  GLN C 286     152.761 161.838 179.446  1.00 42.01           C
ATOM   4513  CB  GLN C 286     152.882 161.931 180.977  1.00 42.01           C
ATOM   4514  CG  GLN C 286     153.858 160.920 181.580  1.00 42.01           C
ATOM   4515  CD  GLN C 286     153.877 161.123 183.087  1.00 42.01           C
ATOM   4516  OE1 GLN C 286     153.774 160.165 183.855  1.00 42.01           O
ATOM   4517  NE2 GLN C 286     154.028 162.400 183.525  1.00 42.01           N
ATOM   4518  C   GLN C 286     152.281 160.454 179.125  1.00 42.01           C
ATOM   4519  O   GLN C 286     153.075 159.570 178.806  1.00 42.01           O
ATOM   4520  N   PHE C 287     150.956 160.235 179.210  1.00135.84           N
ATOM   4521  CA  PHE C 287     150.360 158.960 178.929  1.00135.84           C
ATOM   4522  CB  PHE C 287     148.835 158.921 179.172  1.00135.84           C
ATOM   4523  CG  PHE C 287     148.578 158.771 180.632  1.00135.84           C
ATOM   4524  CD1 PHE C 287     148.710 159.825 181.497  1.00135.84           C
ATOM   4525  CD2 PHE C 287     148.181 157.558 181.138  1.00135.84           C
ATOM   4526  CE1 PHE C 287     148.466 159.667 182.838  1.00135.84           C
ATOM   4527  CE2 PHE C 287     147.935 157.394 182.481  1.00135.84           C
ATOM   4528  CZ  PHE C 287     148.079 158.450 183.340  1.00135.84           C
ATOM   4529  C   PHE C 287     150.576 158.629 177.487  1.00135.84           C
ATOM   4530  O   PHE C 287     150.607 157.457 177.121  1.00135.84           O
ATOM   4531  N   PHE C 288     150.606 159.658 176.619  1.00 73.86           N
ATOM   4532  CA  PHE C 288     150.776 159.474 175.205  1.00 73.86           C
ATOM   4533  CB  PHE C 288     150.525 160.785 174.439  1.00 73.86           C
ATOM   4534  CG  PHE C 288     150.447 160.498 172.978  1.00 73.86           C
ATOM   4535  CD1 PHE C 288     149.270 160.050 172.423  1.00 73.86           C
ATOM   4536  CD2 PHE C 288     151.539 160.689 172.162  1.00 73.86           C
ATOM   4537  CE1 PHE C 288     149.183 159.787 171.076  1.00 73.86           C
ATOM   4538  CE2 PHE C 288     151.457 160.428 170.815  1.00 73.86           C
ATOM   4539  CZ  PHE C 288     150.279 159.976 170.270  1.00 73.86           C
ATOM   4540  C   PHE C 288     152.159 159.002 174.863  1.00 73.86           C
ATOM   4541  O   PHE C 288     152.315 158.000 174.175  1.00 73.86           O
ATOM   4542  N   HIS C 289     153.212 159.689 175.348  1.00 51.12           N
ATOM   4543  CA  HIS C 289     154.556 159.326 174.981  1.00 51.12           C
ATOM   4544  ND1 HIS C 289     156.263 161.904 173.654  1.00 51.12           N
ATOM   4545  CG  HIS C 289     155.549 161.624 174.797  1.00 51.12           C
ATOM   4546  CB  HIS C 289     155.608 160.309 175.517  1.00 51.12           C
ATOM   4547  NE2 HIS C 289     155.067 163.720 174.114  1.00 51.12           N
ATOM   4548  CD2 HIS C 289     154.823 162.744 175.065  1.00 51.12           C
ATOM   4549  CE1 HIS C 289     155.937 163.169 173.287  1.00 51.12           C
ATOM   4550  C   HIS C 289     154.860 157.957 175.494  1.00 51.12           C
ATOM   4551  O   HIS C 289     155.440 157.135 174.785  1.00 51.12           O
ATOM   4552  N   LYS C 290     154.474 157.672 176.750  1.00 58.13           N
ATOM   4553  CA  LYS C 290     154.717 156.364 177.283  1.00 58.13           C
ATOM   4554  CB  LYS C 290     154.271 156.204 178.745  1.00 58.13           C
ATOM   4555  CG  LYS C 290     155.168 156.947 179.735  1.00 58.13           C
ATOM   4556  CD  LYS C 290     154.604 157.012 181.154  1.00 58.13           C
ATOM   4557  CE  LYS C 290     155.532 157.717 182.144  1.00 58.13           C
ATOM   4558  NZ  LYS C 290     154.920 157.721 183.492  1.00 58.13           N
ATOM   4559  C   LYS C 290     153.933 155.389 176.465  1.00 58.13           C
ATOM   4560  O   LYS C 290     154.420 154.315 176.117  1.00 58.13           O
ATOM   4561  N   LYS C 291     152.685 155.753 176.123  1.00 96.92           N
ATOM   4562  CA  LYS C 291     151.842 154.888 175.352  1.00 96.92           C
ATOM   4563  CB  LYS C 291     150.374 155.322 175.275  1.00 96.92           C
ATOM   4564  CG  LYS C 291     149.618 154.963 176.552  1.00 96.92           C
ATOM   4565  CD  LYS C 291     148.213 155.548 176.616  1.00 96.92           C
ATOM   4566  CE  LYS C 291     147.459 155.220 177.904  1.00 96.92           C
ATOM   4567  NZ  LYS C 291     147.217 153.763 177.993  1.00 96.92           N
ATOM   4568  C   LYS C 291     152.382 154.726 173.966  1.00 96.92           C
ATOM   4569  O   LYS C 291     151.952 153.833 173.239  1.00 96.92           O
ATOM   4570  N   SER C 292     153.229 155.671 173.521  1.00 83.41           N
ATOM   4571  CA  SER C 292     153.849 155.643 172.230  1.00 83.41           C
ATOM   4572  CB  SER C 292     154.519 156.975 171.859  1.00 83.41           C
ATOM   4573  OG  SER C 292     155.113 156.878 170.573  1.00 83.41           O
ATOM   4574  C   SER C 292     154.917 154.602 172.187  1.00 83.41           C
ATOM   4575  O   SER C 292     154.967 153.793 171.270  1.00 83.41           O
ATOM   4576  N   LYS C 293     155.778 154.566 173.214  1.00125.16           N
ATOM   4577  CA  LYS C 293     156.925 153.706 173.243  1.00125.16           C
ATOM   4578  CB  LYS C 293     157.706 153.878 174.565  1.00125.16           C
ATOM   4579  CG  LYS C 293     158.962 153.018 174.742  1.00125.16           C
ATOM   4580  CD  LYS C 293     158.693 151.522 174.911  1.00125.16           C
ATOM   4581  CE  LYS C 293     159.904 150.728 175.407  1.00125.16           C
ATOM   4582  NZ  LYS C 293     160.985 150.766 174.398  1.00125.16           N
ATOM   4583  C   LYS C 293     156.480 152.281 173.124  1.00125.16           C
ATOM   4584  O   LYS C 293     157.153 151.477 172.479  1.00125.16           O
ATOM   4585  N   GLN C 294     155.351 151.908 173.754  1.00 93.71           N
ATOM   4586  CA  GLN C 294     154.986 150.524 173.672  1.00 93.71           C
ATOM   4587  CB  GLN C 294     153.730 150.165 174.487  1.00 93.71           C
ATOM   4588  CG  GLN C 294     153.909 150.233 176.005  1.00 93.71           C
ATOM   4589  CD  GLN C 294     152.584 149.827 176.637  1.00 93.71           C
ATOM   4590  OE1 GLN C 294     152.552 149.200 177.694  1.00 93.71           O
ATOM   4591  NE2 GLN C 294     151.457 150.195 175.971  1.00 93.71           N
ATOM   4592  C   GLN C 294     154.679 150.131 172.254  1.00 93.71           C
ATOM   4593  O   GLN C 294     155.239 149.170 171.730  1.00 93.71           O
ATOM   4594  N   GLN C 295     153.779 150.884 171.597  1.00 88.29           N
ATOM   4595  CA  GLN C 295     153.312 150.619 170.260  1.00 88.29           C
ATOM   4596  CB  GLN C 295     152.087 151.477 169.887  1.00 88.29           C
ATOM   4597  CG  GLN C 295     151.556 151.225 168.472  1.00 88.29           C
ATOM   4598  CD  GLN C 295     150.861 149.873 168.442  1.00 88.29           C
ATOM   4599  OE1 GLN C 295     150.863 149.137 169.428  1.00 88.29           O
ATOM   4600  NE2 GLN C 295     150.246 149.534 167.277  1.00 88.29           N
ATOM   4601  C   GLN C 295     154.371 150.896 169.240  1.00 88.29           C
ATOM   4602  O   GLN C 295     154.451 150.219 168.216  1.00 88.29           O
ATOM   4603  N   HIS C 296     155.216 151.908 169.505  1.00132.87           N
ATOM   4604  CA  HIS C 296     156.249 152.354 168.616  1.00132.87           C
ATOM   4605  ND1 HIS C 296     159.598 152.382 168.374  1.00132.87           N
ATOM   4606  CG  HIS C 296     158.549 151.814 167.686  1.00132.87           C
ATOM   4607  CB  HIS C 296     157.315 151.275 168.347  1.00132.87           C
ATOM   4608  NE2 HIS C 296     160.138 152.454 166.218  1.00132.87           N
ATOM   4609  CD2 HIS C 296     158.895 151.866 166.371  1.00132.87           C
ATOM   4610  CE1 HIS C 296     160.520 152.747 167.448  1.00132.87           C
ATOM   4611  C   HIS C 296     155.681 152.804 167.298  1.00132.87           C
ATOM   4612  O   HIS C 296     155.983 152.237 166.249  1.00132.87           O
ATOM   4613  N   PHE C 297     154.795 153.824 167.344  1.00120.97           N
ATOM   4614  CA  PHE C 297     154.182 154.431 166.191  1.00120.97           C
ATOM   4615  CB  PHE C 297     152.793 155.074 166.402  1.00120.97           C
ATOM   4616  CG  PHE C 297     152.806 156.384 167.103  1.00120.97           C
ATOM   4617  CD1 PHE C 297     152.934 156.478 168.468  1.00120.97           C
ATOM   4618  CD2 PHE C 297     152.643 157.532 166.363  1.00120.97           C
ATOM   4619  CE1 PHE C 297     152.916 157.708 169.081  1.00120.97           C
ATOM   4620  CE2 PHE C 297     152.625 158.762 166.970  1.00120.97           C
ATOM   4621  CZ  PHE C 297     152.761 158.850 168.332  1.00120.97           C
ATOM   4622  C   PHE C 297     155.119 155.383 165.494  1.00120.97           C
ATOM   4623  O   PHE C 297     154.797 155.876 164.414  1.00120.97           O
ATOM   4624  N   ASP C 298     156.284 155.707 166.101  1.00 97.23           N
ATOM   4625  CA  ASP C 298     157.210 156.631 165.495  1.00 97.23           C
ATOM   4626  CB  ASP C 298     157.675 156.182 164.096  1.00 97.23           C
ATOM   4627  CG  ASP C 298     158.844 157.051 163.643  1.00 97.23           C
ATOM   4628  OD1 ASP C 298     159.134 158.076 164.317  1.00 97.23           O
ATOM   4629  OD2 ASP C 298     159.471 156.689 162.612  1.00 97.23           O
ATOM   4630  C   ASP C 298     156.606 157.997 165.376  1.00 97.23           C
ATOM   4631  O   ASP C 298     156.283 158.484 164.294  1.00 97.23           O
ATOM   4632  N   VAL C 299     156.467 158.645 166.550  1.00 61.90           N
ATOM   4633  CA  VAL C 299     155.940 159.969 166.729  1.00 61.90           C
ATOM   4634  CB  VAL C 299     156.111 160.460 168.139  1.00 61.90           C
ATOM   4635  CG1 VAL C 299     155.524 161.880 168.235  1.00 61.90           C
ATOM   4636  CG2 VAL C 299     155.534 159.432 169.124  1.00 61.90           C
ATOM   4637  C   VAL C 299     156.761 160.911 165.900  1.00 61.90           C
ATOM   4638  O   VAL C 299     156.245 161.879 165.348  1.00 61.90           O
ATOM   4639  N   GLN C 300     158.071 160.639 165.786  1.00 86.28           N
ATOM   4640  CA  GLN C 300     158.971 161.528 165.111  1.00 86.28           C
ATOM   4641  CB  GLN C 300     160.408 160.979 165.062  1.00 86.28           C
ATOM   4642  CG  GLN C 300     161.399 161.905 164.359  1.00 86.28           C
ATOM   4643  CD  GLN C 300     161.623 163.115 165.252  1.00 86.28           C
ATOM   4644  OE1 GLN C 300     160.914 163.318 166.236  1.00 86.28           O
ATOM   4645  NE2 GLN C 300     162.643 163.944 164.904  1.00 86.28           N
ATOM   4646  C   GLN C 300     158.511 161.714 163.701  1.00 86.28           C
ATOM   4647  O   GLN C 300     158.628 162.805 163.146  1.00 86.28           O
ATOM   4648  N   GLN C 301     158.006 160.648 163.055  1.00 88.62           N
ATOM   4649  CA  GLN C 301     157.557 160.804 161.701  1.00 88.62           C
ATOM   4650  CB  GLN C 301     157.223 159.461 161.025  1.00 88.62           C
ATOM   4651  CG  GLN C 301     158.442 158.564 160.794  1.00 88.62           C
ATOM   4652  CD  GLN C 301     157.964 157.281 160.125  1.00 88.62           C
ATOM   4653  OE1 GLN C 301     158.562 156.805 159.163  1.00 88.62           O
ATOM   4654  NE2 GLN C 301     156.858 156.698 160.660  1.00 88.62           N
ATOM   4655  C   GLN C 301     156.323 161.659 161.644  1.00 88.62           C
ATOM   4656  O   GLN C 301     156.215 162.536 160.788  1.00 88.62           O
ATOM   4657  N   TYR C 302     155.374 161.449 162.578  1.00 71.58           N
ATOM   4658  CA  TYR C 302     154.081 162.079 162.504  1.00 71.58           C
ATOM   4659  CB  TYR C 302     153.175 161.603 163.656  1.00 71.58           C
ATOM   4660  CG  TYR C 302     151.804 162.161 163.491  1.00 71.58           C
ATOM   4661  CD1 TYR C 302     150.906 161.549 162.649  1.00 71.58           C
ATOM   4662  CD2 TYR C 302     151.412 163.283 164.184  1.00 71.58           C
ATOM   4663  CE1 TYR C 302     149.636 162.050 162.495  1.00 71.58           C
ATOM   4664  CE2 TYR C 302     150.142 163.790 164.034  1.00 71.58           C
ATOM   4665  CZ  TYR C 302     149.253 163.173 163.187  1.00 71.58           C
ATOM   4666  OH  TYR C 302     147.948 163.687 163.028  1.00 71.58           O
ATOM   4667  C   TYR C 302     154.169 163.576 162.572  1.00 71.58           C
ATOM   4668  O   TYR C 302     153.705 164.273 161.669  1.00 71.58           O
ATOM   4669  N   ASN C 303     154.825 164.116 163.612  1.00 49.02           N
ATOM   4670  CA  ASN C 303     154.862 165.542 163.788  1.00 49.02           C
ATOM   4671  CB  ASN C 303     155.497 165.959 165.134  1.00 49.02           C
ATOM   4672  CG  ASN C 303     156.876 165.329 165.278  1.00 49.02           C
ATOM   4673  OD1 ASN C 303     157.272 164.484 164.480  1.00 49.02           O
ATOM   4674  ND2 ASN C 303     157.612 165.724 166.350  1.00 49.02           N
ATOM   4675  C   ASN C 303     155.574 166.185 162.636  1.00 49.02           C
ATOM   4676  O   ASN C 303     155.128 167.206 162.112  1.00 49.02           O
ATOM   4677  N   LYS C 304     156.684 165.586 162.176  1.00 81.02           N
ATOM   4678  CA  LYS C 304     157.413 166.194 161.102  1.00 81.02           C
ATOM   4679  CB  LYS C 304     158.701 165.432 160.741  1.00 81.02           C
ATOM   4680  CG  LYS C 304     158.472 164.006 160.235  1.00 81.02           C
ATOM   4681  CD  LYS C 304     159.723 163.381 159.611  1.00 81.02           C
ATOM   4682  CE  LYS C 304     159.527 161.941 159.134  1.00 81.02           C
ATOM   4683  NZ  LYS C 304     158.744 161.926 157.879  1.00 81.02           N
ATOM   4684  C   LYS C 304     156.538 166.243 159.887  1.00 81.02           C
ATOM   4685  O   LYS C 304     156.489 167.256 159.191  1.00 81.02           O
ATOM   4686  N   LEU C 305     155.807 165.147 159.609  1.00 52.37           N
ATOM   4687  CA  LEU C 305     154.969 165.090 158.443  1.00 52.37           C
ATOM   4688  CB  LEU C 305     154.267 163.732 158.282  1.00 52.37           C
ATOM   4689  CG  LEU C 305     153.355 163.663 157.043  1.00 52.37           C
ATOM   4690  CD1 LEU C 305     154.167 163.707 155.742  1.00 52.37           C
ATOM   4691  CD2 LEU C 305     152.395 162.468 157.120  1.00 52.37           C
ATOM   4692  C   LEU C 305     153.876 166.108 158.549  1.00 52.37           C
ATOM   4693  O   LEU C 305     153.558 166.802 157.584  1.00 52.37           O
ATOM   4694  N   LYS C 306     153.291 166.239 159.749  1.00128.88           N
ATOM   4695  CA  LYS C 306     152.167 167.108 159.950  1.00128.88           C
ATOM   4696  CB  LYS C 306     151.649 167.087 161.396  1.00128.88           C
ATOM   4697  CG  LYS C 306     151.032 165.744 161.790  1.00128.88           C
ATOM   4698  CD  LYS C 306     149.824 165.344 160.939  1.00128.88           C
ATOM   4699  CE  LYS C 306     148.543 166.099 161.301  1.00128.88           C
ATOM   4700  NZ  LYS C 306     147.421 165.620 160.464  1.00128.88           N
ATOM   4701  C   LYS C 306     152.544 168.515 159.616  1.00128.88           C
ATOM   4702  O   LYS C 306     151.693 169.306 159.216  1.00128.88           O
ATOM   4703  N   GLU C 307     153.815 168.893 159.833  1.00 76.47           N
ATOM   4704  CA  GLU C 307     154.207 170.238 159.526  1.00 76.47           C
ATOM   4705  CB  GLU C 307     155.636 170.548 160.001  1.00 76.47           C
ATOM   4706  CG  GLU C 307     156.001 172.030 159.920  1.00 76.47           C
ATOM   4707  CD  GLU C 307     157.432 172.180 160.417  1.00 76.47           C
ATOM   4708  OE1 GLU C 307     158.265 171.290 160.098  1.00 76.47           O
ATOM   4709  OE2 GLU C 307     157.708 173.181 161.131  1.00 76.47           O
ATOM   4710  C   GLU C 307     154.148 170.483 158.042  1.00 76.47           C
ATOM   4711  O   GLU C 307     153.613 171.497 157.592  1.00 76.47           O
ATOM   4712  N   ASP C 308     154.678 169.544 157.231  1.00 76.06           N
ATOM   4713  CA  ASP C 308     154.746 169.760 155.808  1.00 76.06           C
ATOM   4714  CB  ASP C 308     155.489 168.631 155.070  1.00 76.06           C
ATOM   4715  CG  ASP C 308     155.790 169.080 153.644  1.00 76.06           C
ATOM   4716  OD1 ASP C 308     155.165 170.066 153.170  1.00 76.06           O
ATOM   4717  OD2 ASP C 308     156.664 168.435 153.007  1.00 76.06           O
ATOM   4718  C   ASP C 308     153.366 169.850 155.229  1.00 76.06           C
ATOM   4719  O   ASP C 308     153.074 170.749 154.440  1.00 76.06           O
ATOM   4720  N   LEU C 309     152.464 168.941 155.639  1.00145.58           N
ATOM   4721  CA  LEU C 309     151.136 168.932 155.093  1.00145.58           C
ATOM   4722  CB  LEU C 309     150.217 167.900 155.774  1.00145.58           C
ATOM   4723  CG  LEU C 309     150.452 166.438 155.364  1.00145.58           C
ATOM   4724  CD1 LEU C 309     149.885 166.183 153.961  1.00145.58           C
ATOM   4725  CD2 LEU C 309     151.929 166.035 155.506  1.00145.58           C
ATOM   4726  C   LEU C 309     150.519 170.259 155.370  1.00145.58           C
ATOM   4727  O   LEU C 309     149.868 170.842 154.504  1.00145.58           O
ATOM   4728  N   ALA C 310     150.717 170.776 156.593  1.00 29.00           N
ATOM   4729  CA  ALA C 310     150.093 172.016 156.940  1.00 29.00           C
ATOM   4730  CB  ALA C 310     150.410 172.452 158.382  1.00 29.00           C
ATOM   4731  C   ALA C 310     150.596 173.087 156.023  1.00 29.00           C
ATOM   4732  O   ALA C 310     149.816 173.877 155.492  1.00 29.00           O
ATOM   4733  N   LYS C 311     151.922 173.125 155.793  1.00 87.98           N
ATOM   4734  CA  LYS C 311     152.477 174.158 154.964  1.00 87.98           C
ATOM   4735  CB  LYS C 311     154.010 174.067 154.857  1.00 87.98           C
ATOM   4736  CG  LYS C 311     154.639 175.153 153.980  1.00 87.98           C
ATOM   4737  CD  LYS C 311     156.165 175.212 154.087  1.00 87.98           C
ATOM   4738  CE  LYS C 311     156.876 174.133 153.265  1.00 87.98           C
ATOM   4739  NZ  LYS C 311     156.510 172.788 153.761  1.00 87.98           N
ATOM   4740  C   LYS C 311     151.937 174.016 153.578  1.00 87.98           C
ATOM   4741  O   LYS C 311     151.458 174.979 152.979  1.00 87.98           O
ATOM   4742  N   ALA C 312     151.960 172.781 153.048  1.00 33.49           N
ATOM   4743  CA  ALA C 312     151.541 172.539 151.700  1.00 33.49           C
ATOM   4744  CB  ALA C 312     151.664 171.060 151.293  1.00 33.49           C
ATOM   4745  C   ALA C 312     150.104 172.927 151.555  1.00 33.49           C
ATOM   4746  O   ALA C 312     149.710 173.506 150.544  1.00 33.49           O
ATOM   4747  N   LYS C 313     149.277 172.620 152.568  1.00 58.41           N
ATOM   4748  CA  LYS C 313     147.883 172.939 152.468  1.00 58.41           C
ATOM   4749  CB  LYS C 313     147.077 172.490 153.697  1.00 58.41           C
ATOM   4750  CG  LYS C 313     146.946 170.971 153.818  1.00 58.41           C
ATOM   4751  CD  LYS C 313     146.437 170.509 155.184  1.00 58.41           C
ATOM   4752  CE  LYS C 313     146.293 168.991 155.305  1.00 58.41           C
ATOM   4753  NZ  LYS C 313     145.787 168.639 156.651  1.00 58.41           N
ATOM   4754  C   LYS C 313     147.725 174.424 152.339  1.00 58.41           C
ATOM   4755  O   LYS C 313     146.956 174.905 151.507  1.00 58.41           O
ATOM   4756  N   GLU C 314     148.490 175.191 153.135  1.00103.83           N
ATOM   4757  CA  GLU C 314     148.362 176.621 153.151  1.00103.83           C
ATOM   4758  CB  GLU C 314     149.337 177.284 154.142  1.00103.83           C
ATOM   4759  CG  GLU C 314     149.131 176.832 155.591  1.00103.83           C
ATOM   4760  CD  GLU C 314     147.760 177.300 156.057  1.00103.83           C
ATOM   4761  OE1 GLU C 314     147.502 178.532 156.000  1.00103.83           O
ATOM   4762  OE2 GLU C 314     146.952 176.430 156.478  1.00103.83           O
ATOM   4763  C   GLU C 314     148.687 177.145 151.786  1.00103.83           C
ATOM   4764  O   GLU C 314     148.099 178.124 151.327  1.00103.83           O
ATOM   4765  N   SER C 315     149.653 176.505 151.106  1.00 80.14           N
ATOM   4766  CA  SER C 315     150.088 176.961 149.819  1.00 80.14           C
ATOM   4767  CB  SER C 315     151.250 176.129 149.253  1.00 80.14           C
ATOM   4768  OG  SER C 315     151.635 176.628 147.980  1.00 80.14           O
ATOM   4769  C   SER C 315     148.964 176.899 148.818  1.00 80.14           C
ATOM   4770  O   SER C 315     148.739 177.864 148.091  1.00 80.14           O
ATOM   4771  N   LEU C 316     148.201 175.788 148.774  1.00172.34           N
ATOM   4772  CA  LEU C 316     147.168 175.674 147.773  1.00172.34           C
ATOM   4773  CB  LEU C 316     146.277 174.429 147.900  1.00172.34           C
ATOM   4774  CG  LEU C 316     146.934 173.106 147.507  1.00172.34           C
ATOM   4775  CD1 LEU C 316     147.225 173.038 145.999  1.00172.34           C
ATOM   4776  CD2 LEU C 316     148.171 172.868 148.366  1.00172.34           C
ATOM   4777  C   LEU C 316     146.217 176.804 147.946  1.00172.34           C
ATOM   4778  O   LEU C 316     145.795 177.433 146.979  1.00172.34           O
ATOM   4779  N   LYS C 317     145.867 177.088 149.207  1.00 79.43           N
ATOM   4780  CA  LYS C 317     144.932 178.126 149.514  1.00 79.43           C
ATOM   4781  CB  LYS C 317     144.759 178.309 151.031  1.00 79.43           C
ATOM   4782  CG  LYS C 317     143.740 179.378 151.426  1.00 79.43           C
ATOM   4783  CD  LYS C 317     143.541 179.481 152.940  1.00 79.43           C
ATOM   4784  CE  LYS C 317     143.284 178.135 153.621  1.00 79.43           C
ATOM   4785  NZ  LYS C 317     143.297 178.302 155.092  1.00 79.43           N
ATOM   4786  C   LYS C 317     145.503 179.402 148.997  1.00 79.43           C
ATOM   4787  O   LYS C 317     144.805 180.215 148.393  1.00 79.43           O
ATOM   4788  N   GLN C 318     146.816 179.591 149.202  1.00 92.52           N
ATOM   4789  CA  GLN C 318     147.441 180.813 148.800  1.00 92.52           C
ATOM   4790  CB  GLN C 318     148.946 180.871 149.098  1.00 92.52           C
ATOM   4791  CG  GLN C 318     149.298 180.948 150.580  1.00 92.52           C
ATOM   4792  CD  GLN C 318     150.806 181.130 150.656  1.00 92.52           C
ATOM   4793  OE1 GLN C 318     151.530 180.845 149.703  1.00 92.52           O
ATOM   4794  NE2 GLN C 318     151.297 181.629 151.820  1.00 92.52           N
ATOM   4795  C   GLN C 318     147.327 180.959 147.318  1.00 92.52           C
ATOM   4796  O   GLN C 318     147.179 182.071 146.816  1.00 92.52           O
ATOM   4797  N   ALA C 319     147.483 179.846 146.579  1.00 60.29           N
ATOM   4798  CA  ALA C 319     147.422 179.854 145.141  1.00 60.29           C
ATOM   4799  CB  ALA C 319     147.912 178.534 144.522  1.00 60.29           C
ATOM   4800  C   ALA C 319     146.039 180.098 144.613  1.00 60.29           C
ATOM   4801  O   ALA C 319     145.831 180.879 143.687  1.00 60.29           O
ATOM   4802  N   ARG C 320     145.058 179.440 145.242  1.00125.19           N
ATOM   4803  CA  ARG C 320     143.678 179.341 144.868  1.00125.19           C
ATOM   4804  CB  ARG C 320     142.960 178.310 145.761  1.00125.19           C
ATOM   4805  CG  ARG C 320     143.525 176.900 145.537  1.00125.19           C
ATOM   4806  CD  ARG C 320     143.150 175.849 146.586  1.00125.19           C
ATOM   4807  NE  ARG C 320     143.706 174.550 146.106  1.00125.19           N
ATOM   4808  CZ  ARG C 320     143.686 173.439 146.901  1.00125.19           C
ATOM   4809  NH1 ARG C 320     143.218 173.515 148.181  1.00125.19           N
ATOM   4810  NH2 ARG C 320     144.154 172.252 146.416  1.00125.19           N
ATOM   4811  C   ARG C 320     142.995 180.667 144.943  1.00125.19           C
ATOM   4812  O   ARG C 320     141.923 180.823 144.363  1.00125.19           O
ATOM   4813  N   HIS C 321     143.577 181.634 145.679  1.00100.43           N
ATOM   4814  CA  HIS C 321     142.970 182.913 145.938  1.00100.43           C
ATOM   4815  ND1 HIS C 321     142.632 185.124 148.354  1.00100.43           N
ATOM   4816  CG  HIS C 321     143.235 185.133 147.115  1.00100.43           C
ATOM   4817  CB  HIS C 321     143.943 183.949 146.528  1.00100.43           C
ATOM   4818  NE2 HIS C 321     142.322 187.158 147.514  1.00100.43           N
ATOM   4819  CD2 HIS C 321     143.036 186.384 146.616  1.00100.43           C
ATOM   4820  CE1 HIS C 321     142.103 186.358 148.542  1.00100.43           C
ATOM   4821  C   HIS C 321     142.345 183.498 144.702  1.00100.43           C
ATOM   4822  O   HIS C 321     142.936 183.546 143.625  1.00100.43           O
ATOM   4823  N   SER C 322     141.084 183.949 144.861  1.00 97.71           N
ATOM   4824  CA  SER C 322     140.249 184.446 143.803  1.00 97.71           C
ATOM   4825  CB  SER C 322     138.786 184.612 144.241  1.00 97.71           C
ATOM   4826  OG  SER C 322     138.230 183.345 144.563  1.00 97.71           O
ATOM   4827  C   SER C 322     140.710 185.774 143.272  1.00 97.71           C
ATOM   4828  O   SER C 322     140.410 186.116 142.129  1.00 97.71           O
ATOM   4829  N   LEU C 323     141.392 186.601 144.085  1.00 75.18           N
ATOM   4830  CA  LEU C 323     141.779 187.884 143.573  1.00 75.18           C
ATOM   4831  CB  LEU C 323     142.351 188.814 144.662  1.00 75.18           C
ATOM   4832  CG  LEU C 323     141.313 189.207 145.732  1.00 75.18           C
ATOM   4833  CD1 LEU C 323     141.924 190.131 146.797  1.00 75.18           C
ATOM   4834  CD2 LEU C 323     140.051 189.808 145.092  1.00 75.18           C
ATOM   4835  C   LEU C 323     142.811 187.727 142.506  1.00 75.18           C
ATOM   4836  O   LEU C 323     142.686 188.291 141.418  1.00 75.18           O
ATOM   4837  N   CYS C 324     143.861 186.935 142.789  1.00 90.04           N
ATOM   4838  CA  CYS C 324     144.884 186.754 141.808  1.00 90.04           C
ATOM   4839  CB  CYS C 324     146.180 186.137 142.359  1.00 90.04           C
ATOM   4840  SG  CYS C 324     145.946 184.429 142.934  1.00 90.04           S
ATOM   4841  C   CYS C 324     144.346 185.818 140.786  1.00 90.04           C
ATOM   4842  O   CYS C 324     143.755 184.793 141.124  1.00 90.04           O
ATOM   4843  N   LEU C 325     144.559 186.147 139.498  1.00178.41           N
ATOM   4844  CA  LEU C 325     144.052 185.293 138.471  1.00178.41           C
ATOM   4845  CB  LEU C 325     143.991 185.969 137.089  1.00178.41           C
ATOM   4846  CG  LEU C 325     142.991 187.137 137.025  1.00178.41           C
ATOM   4847  CD1 LEU C 325     141.554 186.640 137.234  1.00178.41           C
ATOM   4848  CD2 LEU C 325     143.383 188.268 137.990  1.00178.41           C
ATOM   4849  C   LEU C 325     144.986 184.138 138.383  1.00178.41           C
ATOM   4850  O   LEU C 325     146.032 184.196 137.741  1.00178.41           O
ATOM   4851  N   GLN C 326     144.630 183.074 139.115  1.00185.36           N
ATOM   4852  CA  GLN C 326     145.337 181.835 139.187  1.00185.36           C
ATOM   4853  CB  GLN C 326     144.915 180.950 140.369  1.00185.36           C
ATOM   4854  CG  GLN C 326     143.475 180.446 140.252  1.00185.36           C
ATOM   4855  CD  GLN C 326     143.226 179.440 141.367  1.00185.36           C
ATOM   4856  OE1 GLN C 326     144.117 179.139 142.160  1.00185.36           O
ATOM   4857  NE2 GLN C 326     141.981 178.896 141.425  1.00185.36           N
ATOM   4858  C   GLN C 326     145.073 181.035 137.991  1.00185.36           C
ATOM   4859  O   GLN C 326     145.849 180.136 137.700  1.00185.36           O
ATOM   4860  N   MET C 327     143.895 181.238 137.377  1.00259.12           N
ATOM   4861  CA  MET C 327     143.553 180.529 136.186  1.00259.12           C
ATOM   4862  CB  MET C 327     142.778 179.227 136.449  1.00259.12           C
ATOM   4863  CG  MET C 327     143.589 178.164 137.193  1.00259.12           C
ATOM   4864  SD  MET C 327     142.651 176.666 137.617  1.00259.12           S
ATOM   4865  CE  MET C 327     142.459 176.099 135.902  1.00259.12           C
ATOM   4866  C   MET C 327     142.632 181.425 135.436  1.00259.12           C
ATOM   4867  O   MET C 327     141.979 182.285 136.023  1.00259.12           O
ATOM   4868  N   GLN C 328     142.573 181.266 134.103  1.00260.25           N
ATOM   4869  CA  GLN C 328     141.640 182.069 133.378  1.00260.25           C
ATOM   4870  CB  GLN C 328     141.917 182.135 131.866  1.00260.25           C
ATOM   4871  CG  GLN C 328     141.767 180.789 131.156  1.00260.25           C
ATOM   4872  CD  GLN C 328     142.067 181.003 129.678  1.00260.25           C
ATOM   4873  OE1 GLN C 328     141.935 180.090 128.866  1.00260.25           O
ATOM   4874  NE2 GLN C 328     142.482 182.247 129.318  1.00260.25           N
ATOM   4875  C   GLN C 328     140.320 181.408 133.575  1.00260.25           C
ATOM   4876  O   GLN C 328     140.224 180.182 133.553  1.00260.25           O
ATOM   4877  N   VAL C 329     139.260 182.203 133.797  1.00 72.80           N
ATOM   4878  CA  VAL C 329     137.990 181.581 133.998  1.00 72.80           C
ATOM   4879  CB  VAL C 329     137.082 182.341 134.921  1.00 72.80           C
ATOM   4880  CG1 VAL C 329     135.724 181.621 134.969  1.00 72.80           C
ATOM   4881  CG2 VAL C 329     137.770 182.466 136.291  1.00 72.80           C
ATOM   4882  C   VAL C 329     137.327 181.521 132.667  1.00 72.80           C
ATOM   4883  O   VAL C 329     137.186 182.532 131.982  1.00 72.80           O
ATOM   4884  N   GLU C 330     136.917 180.308 132.260  1.00236.26           N
ATOM   4885  CA  GLU C 330     136.270 180.158 130.996  1.00236.26           C
ATOM   4886  CB  GLU C 330     137.148 179.486 129.927  1.00236.26           C
ATOM   4887  CG  GLU C 330     136.504 179.456 128.540  1.00236.26           C
ATOM   4888  CD  GLU C 330     137.569 179.035 127.537  1.00236.26           C
ATOM   4889  OE1 GLU C 330     138.735 178.828 127.965  1.00236.26           O
ATOM   4890  OE2 GLU C 330     137.230 178.920 126.329  1.00236.26           O
ATOM   4891  C   GLU C 330     135.077 179.296 131.224  1.00236.26           C
ATOM   4892  O   GLU C 330     134.940 178.674 132.276  1.00236.26           O
ATOM   4893  N   GLU C 331     134.161 179.262 130.241  1.00 84.68           N
ATOM   4894  CA  GLU C 331     132.977 178.471 130.384  1.00 84.68           C
ATOM   4895  CB  GLU C 331     132.049 178.551 129.161  1.00 84.68           C
ATOM   4896  CG  GLU C 331     131.476 179.950 128.929  1.00 84.68           C
ATOM   4897  CD  GLU C 331     132.604 180.827 128.405  1.00 84.68           C
ATOM   4898  OE1 GLU C 331     133.338 180.361 127.493  1.00 84.68           O
ATOM   4899  OE2 GLU C 331     132.753 181.970 128.914  1.00 84.68           O
ATOM   4900  C   GLU C 331     133.394 177.013 130.551  1.00 84.68           C
ATOM   4901  O   GLU C 331     132.488 176.175 130.805  1.00 84.68           O
ATOM   4902  OXT GLU C 331     134.612 176.715 130.427  1.00 84.68           O
TER    4903      GLU C 331 
ATOM   4904  N   VAL D  48     134.077 185.704 174.372  1.00 83.64           N
ATOM   4905  CA  VAL D  48     134.669 184.746 173.412  1.00 83.64           C
ATOM   4906  CB  VAL D  48     135.629 183.831 174.115  1.00 83.64           C
ATOM   4907  CG1 VAL D  48     134.834 182.942 175.085  1.00 83.64           C
ATOM   4908  CG2 VAL D  48     136.427 183.049 173.058  1.00 83.64           C
ATOM   4909  C   VAL D  48     133.585 183.921 172.802  1.00 83.64           C
ATOM   4910  O   VAL D  48     133.840 182.910 172.149  1.00 83.64           O
ATOM   4911  N   ILE D  49     132.335 184.379 172.984  1.00122.06           N
ATOM   4912  CA  ILE D  49     131.157 183.701 172.534  1.00122.06           C
ATOM   4913  CB  ILE D  49     129.909 184.423 172.951  1.00122.06           C
ATOM   4914  CG1 ILE D  49     129.904 184.647 174.472  1.00122.06           C
ATOM   4915  CG2 ILE D  49     128.707 183.595 172.480  1.00122.06           C
ATOM   4916  CD1 ILE D  49     128.827 185.628 174.933  1.00122.06           C
ATOM   4917  C   ILE D  49     131.176 183.627 171.040  1.00122.06           C
ATOM   4918  O   ILE D  49     130.774 182.615 170.467  1.00122.06           O
ATOM   4919  N   VAL D  50     131.622 184.707 170.365  1.00103.72           N
ATOM   4920  CA  VAL D  50     131.621 184.696 168.930  1.00103.72           C
ATOM   4921  CB  VAL D  50     130.844 185.820 168.308  1.00103.72           C
ATOM   4922  CG1 VAL D  50     129.357 185.635 168.641  1.00103.72           C
ATOM   4923  CG2 VAL D  50     131.422 187.152 168.810  1.00103.72           C
ATOM   4924  C   VAL D  50     133.013 184.799 168.419  1.00103.72           C
ATOM   4925  O   VAL D  50     133.915 185.289 169.096  1.00103.72           O
ATOM   4926  N   THR D  51     133.211 184.299 167.185  1.00 34.44           N
ATOM   4927  CA  THR D  51     134.494 184.366 166.562  1.00 34.44           C
ATOM   4928  CB  THR D  51     134.634 183.451 165.381  1.00 34.44           C
ATOM   4929  OG1 THR D  51     133.704 183.810 164.369  1.00 34.44           O
ATOM   4930  CG2 THR D  51     134.383 182.005 165.844  1.00 34.44           C
ATOM   4931  C   THR D  51     134.665 185.773 166.091  1.00 34.44           C
ATOM   4932  O   THR D  51     133.709 186.545 166.042  1.00 34.44           O
ATOM   4933  N   ARG D  52     135.912 186.147 165.752  1.00144.54           N
ATOM   4934  CA  ARG D  52     136.195 187.479 165.305  1.00144.54           C
ATOM   4935  CB  ARG D  52     137.681 187.725 165.017  1.00144.54           C
ATOM   4936  CG  ARG D  52     138.570 187.610 166.253  1.00144.54           C
ATOM   4937  CD  ARG D  52     139.975 188.160 166.016  1.00144.54           C
ATOM   4938  NE  ARG D  52     140.510 187.465 164.814  1.00144.54           N
ATOM   4939  CZ  ARG D  52     141.061 188.193 163.800  1.00144.54           C
ATOM   4940  NH1 ARG D  52     141.168 189.549 163.912  1.00144.54           N
ATOM   4941  NH2 ARG D  52     141.488 187.564 162.666  1.00144.54           N
ATOM   4942  C   ARG D  52     135.455 187.694 164.027  1.00144.54           C
ATOM   4943  O   ARG D  52     134.982 188.796 163.751  1.00144.54           O
ATOM   4944  N   SER D  53     135.358 186.632 163.206  1.00 37.80           N
ATOM   4945  CA  SER D  53     134.670 186.721 161.953  1.00 37.80           C
ATOM   4946  CB  SER D  53     134.710 185.412 161.145  1.00 37.80           C
ATOM   4947  OG  SER D  53     133.974 184.398 161.811  1.00 37.80           O
ATOM   4948  C   SER D  53     133.232 187.034 162.236  1.00 37.80           C
ATOM   4949  O   SER D  53     132.610 187.790 161.491  1.00 37.80           O
ATOM   4950  N   GLY D  54     132.682 186.519 163.358  1.00 33.88           N
ATOM   4951  CA  GLY D  54     131.298 186.770 163.657  1.00 33.88           C
ATOM   4952  C   GLY D  54     130.531 185.484 163.791  1.00 33.88           C
ATOM   4953  O   GLY D  54     129.370 185.501 164.199  1.00 33.88           O
ATOM   4954  N   ALA D  55     131.142 184.331 163.456  1.00 30.59           N
ATOM   4955  CA  ALA D  55     130.434 183.086 163.585  1.00 30.59           C
ATOM   4956  CB  ALA D  55     131.167 181.897 162.941  1.00 30.59           C
ATOM   4957  C   ALA D  55     130.247 182.768 165.042  1.00 30.59           C
ATOM   4958  O   ALA D  55     131.066 183.132 165.885  1.00 30.59           O
ATOM   4959  N   ILE D  56     129.134 182.077 165.371  1.00 60.46           N
ATOM   4960  CA  ILE D  56     128.849 181.687 166.724  1.00 60.46           C
ATOM   4961  CB  ILE D  56     127.379 181.596 167.026  1.00 60.46           C
ATOM   4962  CG1 ILE D  56     126.731 182.988 166.908  1.00 60.46           C
ATOM   4963  CG2 ILE D  56     127.204 180.947 168.411  1.00 60.46           C
ATOM   4964  CD1 ILE D  56     125.203 182.957 166.903  1.00 60.46           C
ATOM   4965  C   ILE D  56     129.461 180.337 166.920  1.00 60.46           C
ATOM   4966  O   ILE D  56     129.299 179.437 166.099  1.00 60.46           O
ATOM   4967  N   LEU D  57     130.181 180.156 168.040  1.00110.38           N
ATOM   4968  CA  LEU D  57     130.889 178.930 168.265  1.00110.38           C
ATOM   4969  CB  LEU D  57     131.811 178.973 169.493  1.00110.38           C
ATOM   4970  CG  LEU D  57     133.033 179.878 169.256  1.00110.38           C
ATOM   4971  CD1 LEU D  57     132.613 181.312 168.910  1.00110.38           C
ATOM   4972  CD2 LEU D  57     134.004 179.824 170.438  1.00110.38           C
ATOM   4973  C   LEU D  57     129.927 177.795 168.397  1.00110.38           C
ATOM   4974  O   LEU D  57     128.739 177.960 168.668  1.00110.38           O
ATOM   4975  N   PRO D  58     130.457 176.629 168.144  1.00 74.32           N
ATOM   4976  CA  PRO D  58     129.734 175.389 168.173  1.00 74.32           C
ATOM   4977  CD  PRO D  58     131.804 176.481 167.624  1.00 74.32           C
ATOM   4978  CB  PRO D  58     130.676 174.342 167.573  1.00 74.32           C
ATOM   4979  CG  PRO D  58     132.076 174.970 167.701  1.00 74.32           C
ATOM   4980  C   PRO D  58     129.315 175.067 169.570  1.00 74.32           C
ATOM   4981  O   PRO D  58     129.779 175.718 170.506  1.00 74.32           O
ATOM   4982  N   LYS D  59     128.409 174.085 169.731  1.00 83.27           N
ATOM   4983  CA  LYS D  59     127.946 173.771 171.050  1.00 83.27           C
ATOM   4984  CB  LYS D  59     126.665 172.919 171.078  1.00 83.27           C
ATOM   4985  CG  LYS D  59     126.079 172.764 172.483  1.00 83.27           C
ATOM   4986  CD  LYS D  59     124.641 172.242 172.499  1.00 83.27           C
ATOM   4987  CE  LYS D  59     123.979 172.331 173.874  1.00 83.27           C
ATOM   4988  NZ  LYS D  59     123.703 173.746 174.210  1.00 83.27           N
ATOM   4989  C   LYS D  59     129.005 173.000 171.770  1.00 83.27           C
ATOM   4990  O   LYS D  59     129.392 171.905 171.367  1.00 83.27           O
ATOM   4991  N   PRO D  60     129.470 173.565 172.852  1.00 71.26           N
ATOM   4992  CA  PRO D  60     130.479 172.954 173.673  1.00 71.26           C
ATOM   4993  CD  PRO D  60     128.747 174.613 173.552  1.00 71.26           C
ATOM   4994  CB  PRO D  60     130.676 173.911 174.846  1.00 71.26           C
ATOM   4995  CG  PRO D  60     129.294 174.576 174.990  1.00 71.26           C
ATOM   4996  C   PRO D  60     129.947 171.632 174.125  1.00 71.26           C
ATOM   4997  O   PRO D  60     128.754 171.536 174.411  1.00 71.26           O
ATOM   4998  N   VAL D  61     130.816 170.609 174.218  1.00 89.07           N
ATOM   4999  CA  VAL D  61     130.357 169.291 174.542  1.00 89.07           C
ATOM   5000  CB  VAL D  61     131.357 168.222 174.211  1.00 89.07           C
ATOM   5001  CG1 VAL D  61     132.610 168.442 175.078  1.00 89.07           C
ATOM   5002  CG2 VAL D  61     130.694 166.849 174.413  1.00 89.07           C
ATOM   5003  C   VAL D  61     130.054 169.179 175.998  1.00 89.07           C
ATOM   5004  O   VAL D  61     130.837 169.589 176.854  1.00 89.07           O
ATOM   5005  N   LYS D  62     128.877 168.604 176.305  1.00 64.95           N
ATOM   5006  CA  LYS D  62     128.520 168.350 177.665  1.00 64.95           C
ATOM   5007  CB  LYS D  62     127.080 168.761 178.013  1.00 64.95           C
ATOM   5008  CG  LYS D  62     126.846 170.270 177.930  1.00 64.95           C
ATOM   5009  CD  LYS D  62     125.369 170.665 177.964  1.00 64.95           C
ATOM   5010  CE  LYS D  62     124.762 170.646 179.367  1.00 64.95           C
ATOM   5011  NZ  LYS D  62     123.338 171.044 179.308  1.00 64.95           N
ATOM   5012  C   LYS D  62     128.618 166.870 177.818  1.00 64.95           C
ATOM   5013  O   LYS D  62     128.026 166.115 177.048  1.00 64.95           O
ATOM   5014  N   MET D  63     129.376 166.409 178.827  1.00 41.02           N
ATOM   5015  CA  MET D  63     129.542 164.994 178.963  1.00 41.02           C
ATOM   5016  CB  MET D  63     130.457 164.603 180.139  1.00 41.02           C
ATOM   5017  CG  MET D  63     130.746 163.105 180.235  1.00 41.02           C
ATOM   5018  SD  MET D  63     131.856 162.653 181.602  1.00 41.02           S
ATOM   5019  CE  MET D  63     133.347 163.346 180.832  1.00 41.02           C
ATOM   5020  C   MET D  63     128.185 164.419 179.202  1.00 41.02           C
ATOM   5021  O   MET D  63     127.474 164.826 180.120  1.00 41.02           O
ATOM   5022  N   SER D  64     127.799 163.429 178.373  1.00 42.40           N
ATOM   5023  CA  SER D  64     126.477 162.890 178.470  1.00 42.40           C
ATOM   5024  CB  SER D  64     126.168 161.817 177.410  1.00 42.40           C
ATOM   5025  OG  SER D  64     124.842 161.336 177.574  1.00 42.40           O
ATOM   5026  C   SER D  64     126.303 162.261 179.811  1.00 42.40           C
ATOM   5027  O   SER D  64     126.989 161.302 180.166  1.00 42.40           O
ATOM   5028  N   PHE D  65     125.350 162.809 180.587  1.00 55.02           N
ATOM   5029  CA  PHE D  65     124.996 162.306 181.879  1.00 55.02           C
ATOM   5030  CB  PHE D  65     124.325 160.923 181.822  1.00 55.02           C
ATOM   5031  CG  PHE D  65     123.020 161.139 181.133  1.00 55.02           C
ATOM   5032  CD1 PHE D  65     121.956 161.679 181.817  1.00 55.02           C
ATOM   5033  CD2 PHE D  65     122.856 160.807 179.807  1.00 55.02           C
ATOM   5034  CE1 PHE D  65     120.749 161.886 181.192  1.00 55.02           C
ATOM   5035  CE2 PHE D  65     121.652 161.011 179.176  1.00 55.02           C
ATOM   5036  CZ  PHE D  65     120.595 161.552 179.868  1.00 55.02           C
ATOM   5037  C   PHE D  65     126.215 162.263 182.742  1.00 55.02           C
ATOM   5038  O   PHE D  65     126.320 161.439 183.650  1.00 55.02           O
ATOM   5039  N   GLY D  66     127.165 163.180 182.484  1.00 22.78           N
ATOM   5040  CA  GLY D  66     128.360 163.272 183.270  1.00 22.78           C
ATOM   5041  C   GLY D  66     127.945 163.673 184.643  1.00 22.78           C
ATOM   5042  O   GLY D  66     128.549 163.270 185.636  1.00 22.78           O
ATOM   5043  N   LEU D  67     126.888 164.501 184.722  1.00158.66           N
ATOM   5044  CA  LEU D  67     126.410 164.973 185.988  1.00158.66           C
ATOM   5045  CB  LEU D  67     125.154 165.848 185.871  1.00158.66           C
ATOM   5046  CG  LEU D  67     125.414 167.199 185.184  1.00158.66           C
ATOM   5047  CD1 LEU D  67     126.346 168.076 186.035  1.00158.66           C
ATOM   5048  CD2 LEU D  67     125.913 167.010 183.742  1.00158.66           C
ATOM   5049  C   LEU D  67     126.048 163.774 186.790  1.00158.66           C
ATOM   5050  O   LEU D  67     126.254 163.725 188.001  1.00158.66           O
ATOM   5051  N   LEU D  68     125.460 162.776 186.126  1.00146.57           N
ATOM   5052  CA  LEU D  68     125.111 161.568 186.801  1.00146.57           C
ATOM   5053  CB  LEU D  68     124.245 160.647 185.936  1.00146.57           C
ATOM   5054  CG  LEU D  68     123.854 159.349 186.651  1.00146.57           C
ATOM   5055  CD1 LEU D  68     123.007 159.631 187.907  1.00146.57           C
ATOM   5056  CD2 LEU D  68     123.170 158.388 185.676  1.00146.57           C
ATOM   5057  C   LEU D  68     126.367 160.834 187.163  1.00146.57           C
ATOM   5058  O   LEU D  68     126.419 160.183 188.203  1.00146.57           O
ATOM   5059  N   ARG D  69     127.406 160.902 186.301  1.00117.63           N
ATOM   5060  CA  ARG D  69     128.608 160.150 186.541  1.00117.63           C
ATOM   5061  CB  ARG D  69     129.648 160.329 185.426  1.00117.63           C
ATOM   5062  CG  ARG D  69     129.187 159.762 184.082  1.00117.63           C
ATOM   5063  CD  ARG D  69     130.290 159.721 183.026  1.00117.63           C
[truncated: 1,967,330 more chars]
