# Supplementary material for: From passage to inhibition: Uncovering the structural and physiological inhibitory mechanisms of MCUb in mitochondrial calcium regulation
Source: FASEB J. 2022 Dec 20;37(1):e22678. doi: 10.1096/fj.202201080R (PMC10107711; doi:10.1096/fj.202201080R)
Supplement: Supplementary file 2 — Supplementary Material S2 [file FSB2-37-e22678-s002.zip › fsb222678-sup-0004-supinfoS4.pdb]

EXPDTA    THEORETICAL MODEL, MODELLER 9.17 2022/09/26 22:20:36
REMARK   6 MODELLER OBJECTIVE FUNCTION:     13068.2500
REMARK   6 MODELLER BEST TEMPLATE % SEQ ID:  76.623
ATOM      1  N   SER A  84     172.971 171.952 243.867  1.00 73.72           N
ATOM      2  CA  SER A  84     174.059 171.039 243.449  1.00 73.72           C
ATOM      3  CB  SER A  84     175.376 171.810 243.254  1.00 73.72           C
ATOM      4  OG  SER A  84     175.257 172.712 242.165  1.00 73.72           O
ATOM      5  C   SER A  84     174.293 169.979 244.474  1.00 73.72           C
ATOM      6  O   SER A  84     173.364 169.548 245.152  1.00 73.72           O
ATOM      7  N   LEU A  85     175.560 169.529 244.564  1.00132.97           N
ATOM      8  CA  LEU A  85     176.073 168.501 245.428  1.00132.97           C
ATOM      9  CB  LEU A  85     177.486 168.030 245.018  1.00132.97           C
ATOM     10  CG  LEU A  85     178.578 169.124 244.999  1.00132.97           C
ATOM     11  CD1 LEU A  85     178.936 169.617 246.411  1.00132.97           C
ATOM     12  CD2 LEU A  85     179.811 168.657 244.211  1.00132.97           C
ATOM     13  C   LEU A  85     176.112 168.922 246.859  1.00132.97           C
ATOM     14  O   LEU A  85     176.062 168.063 247.731  1.00132.97           O
ATOM     15  N   ARG A  86     176.235 170.235 247.150  1.00130.56           N
ATOM     16  CA  ARG A  86     176.401 170.675 248.510  1.00130.56           C
ATOM     17  CB  ARG A  86     176.338 172.205 248.678  1.00130.56           C
ATOM     18  CG  ARG A  86     177.474 172.999 248.028  1.00130.56           C
ATOM     19  CD  ARG A  86     177.434 173.002 246.500  1.00130.56           C
ATOM     20  NE  ARG A  86     178.304 174.119 246.036  1.00130.56           N
ATOM     21  CZ  ARG A  86     178.999 174.016 244.865  1.00130.56           C
ATOM     22  NH1 ARG A  86     178.989 172.847 244.161  1.00130.56           N
ATOM     23  NH2 ARG A  86     179.704 175.088 244.399  1.00130.56           N
ATOM     24  C   ARG A  86     175.260 170.141 249.292  1.00130.56           C
ATOM     25  O   ARG A  86     175.423 169.664 250.415  1.00130.56           O
ATOM     26  N   LYS A  87     174.066 170.209 248.693  1.00129.99           N
ATOM     27  CA  LYS A  87     172.905 169.708 249.346  1.00129.99           C
ATOM     28  CB  LYS A  87     171.626 169.958 248.533  1.00129.99           C
ATOM     29  CG  LYS A  87     170.355 169.873 249.374  1.00129.99           C
ATOM     30  CD  LYS A  87     170.211 171.066 250.319  1.00129.99           C
ATOM     31  CE  LYS A  87     170.181 172.404 249.578  1.00129.99           C
ATOM     32  NZ  LYS A  87     170.043 173.518 250.541  1.00129.99           N
ATOM     33  C   LYS A  87     173.029 168.218 249.520  1.00129.99           C
ATOM     34  O   LYS A  87     172.737 167.692 250.589  1.00129.99           O
ATOM     35  N   GLN A  88     173.457 167.487 248.470  1.00100.12           N
ATOM     36  CA  GLN A  88     173.498 166.046 248.521  1.00100.12           C
ATOM     37  CB  GLN A  88     173.703 165.409 247.137  1.00100.12           C
ATOM     38  CG  GLN A  88     172.470 165.505 246.230  1.00100.12           C
ATOM     39  CD  GLN A  88     172.334 166.922 245.685  1.00100.12           C
ATOM     40  OE1 GLN A  88     171.922 167.846 246.385  1.00100.12           O
ATOM     41  NE2 GLN A  88     172.678 167.095 244.382  1.00100.12           N
ATOM     42  C   GLN A  88     174.559 165.513 249.444  1.00100.12           C
ATOM     43  O   GLN A  88     174.302 164.616 250.246  1.00100.12           O
ATOM     44  N   ARG A  89     175.779 166.071 249.372  1.00102.29           N
ATOM     45  CA  ARG A  89     176.910 165.593 250.111  1.00102.29           C
ATOM     46  CB  ARG A  89     178.183 166.395 249.781  1.00102.29           C
ATOM     47  CG  ARG A  89     179.507 165.696 250.112  1.00102.29           C
ATOM     48  CD  ARG A  89     179.988 165.867 251.553  1.00102.29           C
ATOM     49  NE  ARG A  89     181.433 165.500 251.576  1.00102.29           N
ATOM     50  CZ  ARG A  89     181.816 164.195 251.690  1.00102.29           C
ATOM     51  NH1 ARG A  89     180.874 163.211 251.769  1.00102.29           N
ATOM     52  NH2 ARG A  89     183.143 163.875 251.723  1.00102.29           N
ATOM     53  C   ARG A  89     176.621 165.755 251.565  1.00102.29           C
ATOM     54  O   ARG A  89     176.979 164.909 252.382  1.00102.29           O
ATOM     55  N   PHE A  90     175.974 166.874 251.923  1.00 98.23           N
ATOM     56  CA  PHE A  90     175.607 167.158 253.278  1.00 98.23           C
ATOM     57  CB  PHE A  90     174.971 168.556 253.414  1.00 98.23           C
ATOM     58  CG  PHE A  90     174.634 168.838 254.841  1.00 98.23           C
ATOM     59  CD1 PHE A  90     175.572 169.398 255.677  1.00 98.23           C
ATOM     60  CD2 PHE A  90     173.386 168.553 255.349  1.00 98.23           C
ATOM     61  CE1 PHE A  90     175.276 169.668 256.992  1.00 98.23           C
ATOM     62  CE2 PHE A  90     173.084 168.823 256.665  1.00 98.23           C
ATOM     63  CZ  PHE A  90     174.029 169.382 257.490  1.00 98.23           C
ATOM     64  C   PHE A  90     174.603 166.134 253.705  1.00 98.23           C
ATOM     65  O   PHE A  90     174.646 165.634 254.826  1.00 98.23           O
ATOM     66  N   MET A  91     173.661 165.807 252.803  1.00144.95           N
ATOM     67  CA  MET A  91     172.598 164.873 253.046  1.00144.95           C
ATOM     68  CB  MET A  91     171.550 164.843 251.925  1.00144.95           C
ATOM     69  CG  MET A  91     170.382 163.910 252.237  1.00144.95           C
ATOM     70  SD  MET A  91     169.102 163.844 250.948  1.00144.95           S
ATOM     71  CE  MET A  91     168.334 165.421 251.413  1.00144.95           C
ATOM     72  C   MET A  91     173.140 163.487 253.205  1.00144.95           C
ATOM     73  O   MET A  91     172.567 162.670 253.924  1.00144.95           O
ATOM     74  N   GLN A  92     174.245 163.161 252.513  1.00 67.93           N
ATOM     75  CA  GLN A  92     174.744 161.818 252.598  1.00 67.93           C
ATOM     76  CB  GLN A  92     176.044 161.629 251.800  1.00 67.93           C
ATOM     77  CG  GLN A  92     175.893 161.849 250.295  1.00 67.93           C
ATOM     78  CD  GLN A  92     177.264 161.655 249.661  1.00 67.93           C
ATOM     79  OE1 GLN A  92     177.458 161.922 248.477  1.00 67.93           O
ATOM     80  NE2 GLN A  92     178.248 161.187 250.475  1.00 67.93           N
ATOM     81  C   GLN A  92     175.080 161.518 254.032  1.00 67.93           C
ATOM     82  O   GLN A  92     174.733 160.461 254.554  1.00 67.93           O
ATOM     83  N   PHE A  93     175.793 162.448 254.691  1.00122.77           N
ATOM     84  CA  PHE A  93     176.262 162.375 256.050  1.00122.77           C
ATOM     85  CB  PHE A  93     177.475 163.285 256.298  1.00122.77           C
ATOM     86  CG  PHE A  93     178.653 162.551 255.762  1.00122.77           C
ATOM     87  CD1 PHE A  93     178.771 162.297 254.416  1.00122.77           C
ATOM     88  CD2 PHE A  93     179.649 162.132 256.613  1.00122.77           C
ATOM     89  CE1 PHE A  93     179.861 161.617 253.929  1.00122.77           C
ATOM     90  CE2 PHE A  93     180.742 161.453 256.131  1.00122.77           C
ATOM     91  CZ  PHE A  93     180.849 161.194 254.787  1.00122.77           C
ATOM     92  C   PHE A  93     175.226 162.677 257.103  1.00122.77           C
ATOM     93  O   PHE A  93     175.426 162.337 258.270  1.00122.77           O
ATOM     94  N   SER A  94     174.134 163.387 256.755  1.00 95.31           N
ATOM     95  CA  SER A  94     173.235 163.900 257.760  1.00 95.31           C
ATOM     96  CB  SER A  94     172.226 164.909 257.190  1.00 95.31           C
ATOM     97  OG  SER A  94     172.907 166.045 256.686  1.00 95.31           O
ATOM     98  C   SER A  94     172.412 162.862 258.460  1.00 95.31           C
ATOM     99  O   SER A  94     171.238 162.662 258.148  1.00 95.31           O
ATOM    100  N   SER A  95     172.995 162.208 259.481  1.00120.22           N
ATOM    101  CA  SER A  95     172.242 161.284 260.280  1.00120.22           C
ATOM    102  CB  SER A  95     173.128 160.295 261.056  1.00120.22           C
ATOM    103  OG  SER A  95     174.006 160.993 261.923  1.00120.22           O
ATOM    104  C   SER A  95     171.365 162.033 261.257  1.00120.22           C
ATOM    105  O   SER A  95     170.301 161.548 261.643  1.00120.22           O
ATOM    106  N   LEU A  96     171.773 163.248 261.687  1.00134.43           N
ATOM    107  CA  LEU A  96     171.010 163.961 262.687  1.00134.43           C
ATOM    108  CB  LEU A  96     171.886 164.726 263.695  1.00134.43           C
ATOM    109  CG  LEU A  96     172.846 163.846 264.516  1.00134.43           C
ATOM    110  CD1 LEU A  96     173.914 163.197 263.622  1.00134.43           C
ATOM    111  CD2 LEU A  96     173.459 164.636 265.682  1.00134.43           C
ATOM    112  C   LEU A  96     170.166 165.010 262.021  1.00134.43           C
ATOM    113  O   LEU A  96     170.708 166.008 261.551  1.00134.43           O
ATOM    114  N   GLU A  97     168.818 164.834 262.005  1.00176.91           N
ATOM    115  CA  GLU A  97     167.932 165.796 261.380  1.00176.91           C
ATOM    116  CB  GLU A  97     166.914 165.192 260.398  1.00176.91           C
ATOM    117  CG  GLU A  97     167.501 164.401 259.237  1.00176.91           C
ATOM    118  CD  GLU A  97     167.417 162.933 259.614  1.00176.91           C
ATOM    119  OE1 GLU A  97     166.339 162.337 259.353  1.00176.91           O
ATOM    120  OE2 GLU A  97     168.409 162.391 260.172  1.00176.91           O
ATOM    121  C   GLU A  97     167.037 166.415 262.416  1.00176.91           C
ATOM    122  O   GLU A  97     166.548 165.715 263.301  1.00176.91           O
ATOM    123  N   HIS A  98     166.776 167.744 262.297  1.00118.53           N
ATOM    124  CA  HIS A  98     165.910 168.457 263.206  1.00118.53           C
ATOM    125  ND1 HIS A  98     166.302 170.867 266.196  1.00118.53           N
ATOM    126  CG  HIS A  98     165.827 169.941 265.294  1.00118.53           C
ATOM    127  CB  HIS A  98     166.684 169.297 264.241  1.00118.53           C
ATOM    128  NE2 HIS A  98     164.146 170.584 266.659  1.00118.53           N
ATOM    129  CD2 HIS A  98     164.508 169.778 265.592  1.00118.53           C
ATOM    130  CE1 HIS A  98     165.256 171.219 266.987  1.00118.53           C
ATOM    131  C   HIS A  98     165.034 169.411 262.423  1.00118.53           C
ATOM    132  O   HIS A  98     165.513 170.220 261.625  1.00118.53           O
ATOM    133  N   GLU A  99     163.706 169.354 262.676  1.00118.49           N
ATOM    134  CA  GLU A  99     162.747 170.207 262.026  1.00118.49           C
ATOM    135  CB  GLU A  99     162.995 171.704 262.285  1.00118.49           C
ATOM    136  CG  GLU A  99     162.734 172.119 263.735  1.00118.49           C
ATOM    137  CD  GLU A  99     161.227 172.179 263.938  1.00118.49           C
ATOM    138  OE1 GLU A  99     160.578 173.025 263.268  1.00118.49           O
ATOM    139  OE2 GLU A  99     160.705 171.380 264.761  1.00118.49           O
ATOM    140  C   GLU A  99     162.800 169.956 260.560  1.00118.49           C
ATOM    141  O   GLU A  99     162.629 170.869 259.752  1.00118.49           O
ATOM    142  N   GLY A 100     163.084 168.691 260.198  1.00 51.30           N
ATOM    143  CA  GLY A 100     163.071 168.244 258.842  1.00 51.30           C
ATOM    144  C   GLY A 100     164.378 168.610 258.250  1.00 51.30           C
ATOM    145  O   GLY A 100     164.966 167.848 257.485  1.00 51.30           O
ATOM    146  N   GLU A 101     164.886 169.795 258.628  1.00148.55           N
ATOM    147  CA  GLU A 101     166.128 170.203 258.066  1.00148.55           C
ATOM    148  CB  GLU A 101     166.501 171.677 258.307  1.00148.55           C
ATOM    149  CG  GLU A 101     166.485 172.097 259.775  1.00148.55           C
ATOM    150  CD  GLU A 101     165.151 172.783 260.024  1.00148.55           C
ATOM    151  OE1 GLU A 101     164.325 172.832 259.073  1.00148.55           O
ATOM    152  OE2 GLU A 101     164.945 173.277 261.164  1.00148.55           O
ATOM    153  C   GLU A 101     167.200 169.345 258.648  1.00148.55           C
ATOM    154  O   GLU A 101     167.282 169.148 259.858  1.00148.55           O
ATOM    155  N   TYR A 102     168.082 168.835 257.775  1.00113.04           N
ATOM    156  CA  TYR A 102     169.117 167.933 258.187  1.00113.04           C
ATOM    157  CB  TYR A 102     169.846 167.300 256.984  1.00113.04           C
ATOM    158  CG  TYR A 102     168.827 166.652 256.107  1.00113.04           C
ATOM    159  CD1 TYR A 102     168.406 165.362 256.329  1.00113.04           C
ATOM    160  CD2 TYR A 102     168.289 167.354 255.052  1.00113.04           C
ATOM    161  CE1 TYR A 102     167.464 164.783 255.509  1.00113.04           C
ATOM    162  CE2 TYR A 102     167.349 166.783 254.229  1.00113.04           C
ATOM    163  CZ  TYR A 102     166.932 165.496 254.460  1.00113.04           C
ATOM    164  OH  TYR A 102     165.964 164.908 253.617  1.00113.04           O
ATOM    165  C   TYR A 102     170.152 168.722 258.946  1.00113.04           C
ATOM    166  O   TYR A 102     170.531 169.813 258.532  1.00113.04           O
ATOM    167  N   TYR A 103     170.643 168.172 260.078  1.00158.59           N
ATOM    168  CA  TYR A 103     171.645 168.768 260.925  1.00158.59           C
ATOM    169  CB  TYR A 103     171.188 169.005 262.376  1.00158.59           C
ATOM    170  CG  TYR A 103     170.356 170.243 262.385  1.00158.59           C
ATOM    171  CD1 TYR A 103     170.976 171.470 262.454  1.00158.59           C
ATOM    172  CD2 TYR A 103     168.981 170.197 262.328  1.00158.59           C
ATOM    173  CE1 TYR A 103     170.246 172.634 262.466  1.00158.59           C
ATOM    174  CE2 TYR A 103     168.245 171.360 262.339  1.00158.59           C
ATOM    175  CZ  TYR A 103     168.876 172.580 262.405  1.00158.59           C
ATOM    176  OH  TYR A 103     168.122 173.773 262.416  1.00158.59           O
ATOM    177  C   TYR A 103     172.844 167.856 260.934  1.00158.59           C
ATOM    178  O   TYR A 103     172.882 166.860 260.216  1.00158.59           O
ATOM    179  N   MET A 104     173.896 168.218 261.697  1.00254.06           N
ATOM    180  CA  MET A 104     175.146 167.516 261.696  1.00254.06           C
ATOM    181  CB  MET A 104     176.176 168.032 260.678  1.00254.06           C
ATOM    182  CG  MET A 104     176.012 167.493 259.269  1.00254.06           C
ATOM    183  SD  MET A 104     176.476 165.751 259.086  1.00254.06           S
ATOM    184  CE  MET A 104     175.755 165.610 257.428  1.00254.06           C
ATOM    185  C   MET A 104     175.857 167.681 262.990  1.00254.06           C
ATOM    186  O   MET A 104     175.691 168.658 263.723  1.00254.06           O
ATOM    187  N   THR A 105     176.719 166.686 263.252  1.00154.27           N
ATOM    188  CA  THR A 105     177.618 166.670 264.363  1.00154.27           C
ATOM    189  CB  THR A 105     177.576 165.396 265.140  1.00154.27           C
ATOM    190  OG1 THR A 105     178.480 165.490 266.224  1.00154.27           O
ATOM    191  CG2 THR A 105     177.976 164.228 264.224  1.00154.27           C
ATOM    192  C   THR A 105     178.981 166.755 263.742  1.00154.27           C
ATOM    193  O   THR A 105     179.137 166.460 262.560  1.00154.27           O
ATOM    194  N   PRO A 106     179.982 167.163 264.468  1.00108.66           N
ATOM    195  CA  PRO A 106     181.289 167.315 263.887  1.00108.66           C
ATOM    196  CD  PRO A 106     179.808 167.994 265.644  1.00108.66           C
ATOM    197  CB  PRO A 106     182.114 168.116 264.900  1.00108.66           C
ATOM    198  CG  PRO A 106     181.241 168.163 266.172  1.00108.66           C
ATOM    199  C   PRO A 106     181.909 166.025 263.473  1.00108.66           C
ATOM    200  O   PRO A 106     182.792 166.042 262.618  1.00108.66           O
ATOM    201  N   ARG A 107     181.483 164.895 264.056  1.00152.35           N
ATOM    202  CA  ARG A 107     182.190 163.690 263.760  1.00152.35           C
ATOM    203  CB  ARG A 107     181.670 162.533 264.620  1.00152.35           C
ATOM    204  CG  ARG A 107     182.746 161.513 264.964  1.00152.35           C
ATOM    205  CD  ARG A 107     182.350 160.631 266.145  1.00152.35           C
ATOM    206  NE  ARG A 107     183.612 160.107 266.730  1.00152.35           N
ATOM    207  CZ  ARG A 107     183.626 158.895 267.353  1.00152.35           C
ATOM    208  NH1 ARG A 107     182.482 158.152 267.428  1.00152.35           N
ATOM    209  NH2 ARG A 107     184.792 158.428 267.885  1.00152.35           N
ATOM    210  C   ARG A 107     182.055 163.345 262.300  1.00152.35           C
ATOM    211  O   ARG A 107     183.057 163.207 261.598  1.00152.35           O
ATOM    212  N   ASP A 108     180.808 163.233 261.791  1.00 80.41           N
ATOM    213  CA  ASP A 108     180.588 162.912 260.408  1.00 80.41           C
ATOM    214  CB  ASP A 108     179.152 162.434 260.093  1.00 80.41           C
ATOM    215  CG  ASP A 108     178.118 163.470 260.497  1.00 80.41           C
ATOM    216  OD1 ASP A 108     178.509 164.539 261.033  1.00 80.41           O
ATOM    217  OD2 ASP A 108     176.908 163.187 260.286  1.00 80.41           O
ATOM    218  C   ASP A 108     180.973 164.083 259.564  1.00 80.41           C
ATOM    219  O   ASP A 108     181.366 163.941 258.408  1.00 80.41           O
ATOM    220  N   PHE A 109     180.856 165.289 260.135  1.00 84.95           N
ATOM    221  CA  PHE A 109     181.212 166.504 259.462  1.00 84.95           C
ATOM    222  CB  PHE A 109     180.928 167.716 260.369  1.00 84.95           C
ATOM    223  CG  PHE A 109     181.402 168.967 259.721  1.00 84.95           C
ATOM    224  CD1 PHE A 109     180.602 169.637 258.828  1.00 84.95           C
ATOM    225  CD2 PHE A 109     182.650 169.469 260.009  1.00 84.95           C
ATOM    226  CE1 PHE A 109     181.042 170.794 258.232  1.00 84.95           C
ATOM    227  CE2 PHE A 109     183.094 170.628 259.417  1.00 84.95           C
ATOM    228  CZ  PHE A 109     182.288 171.293 258.527  1.00 84.95           C
ATOM    229  C   PHE A 109     182.675 166.456 259.136  1.00 84.95           C
ATOM    230  O   PHE A 109     183.102 166.800 258.035  1.00 84.95           O
ATOM    231  N   LEU A 110     183.484 166.020 260.108  1.00165.47           N
ATOM    232  CA  LEU A 110     184.900 165.897 259.954  1.00165.47           C
ATOM    233  CB  LEU A 110     185.518 165.367 261.252  1.00165.47           C
ATOM    234  CG  LEU A 110     187.039 165.239 261.234  1.00165.47           C
ATOM    235  CD1 LEU A 110     187.711 166.607 261.402  1.00165.47           C
ATOM    236  CD2 LEU A 110     187.508 164.192 262.249  1.00165.47           C
ATOM    237  C   LEU A 110     185.138 164.849 258.915  1.00165.47           C
ATOM    238  O   LEU A 110     185.997 164.999 258.049  1.00165.47           O
ATOM    239  N   PHE A 111     184.344 163.764 258.950  1.00116.07           N
ATOM    240  CA  PHE A 111     184.600 162.676 258.056  1.00116.07           C
ATOM    241  CB  PHE A 111     183.611 161.496 258.141  1.00116.07           C
ATOM    242  CG  PHE A 111     183.667 160.840 259.478  1.00116.07           C
ATOM    243  CD1 PHE A 111     184.854 160.377 259.996  1.00116.07           C
ATOM    244  CD2 PHE A 111     182.526 160.713 260.232  1.00116.07           C
ATOM    245  CE1 PHE A 111     184.888 159.776 261.234  1.00116.07           C
ATOM    246  CE2 PHE A 111     182.550 160.113 261.467  1.00116.07           C
ATOM    247  CZ  PHE A 111     183.736 159.639 261.969  1.00116.07           C
ATOM    248  C   PHE A 111     184.504 163.166 256.647  1.00116.07           C
ATOM    249  O   PHE A 111     185.302 162.781 255.795  1.00116.07           O
ATOM    250  N   SER A 112     183.498 164.004 256.351  1.00 56.25           N
ATOM    251  CA  SER A 112     183.321 164.480 255.009  1.00 56.25           C
ATOM    252  CB  SER A 112     182.033 165.305 254.854  1.00 56.25           C
ATOM    253  OG  SER A 112     182.078 166.447 255.695  1.00 56.25           O
ATOM    254  C   SER A 112     184.478 165.344 254.582  1.00 56.25           C
ATOM    255  O   SER A 112     184.972 165.225 253.462  1.00 56.25           O
ATOM    256  N   VAL A 113     184.901 166.284 255.445  1.00 87.15           N
ATOM    257  CA  VAL A 113     185.935 167.233 255.123  1.00 87.15           C
ATOM    258  CB  VAL A 113     185.912 168.423 256.035  1.00 87.15           C
ATOM    259  CG1 VAL A 113     184.563 169.140 255.854  1.00 87.15           C
ATOM    260  CG2 VAL A 113     186.184 167.957 257.476  1.00 87.15           C
ATOM    261  C   VAL A 113     187.322 166.672 255.175  1.00 87.15           C
ATOM    262  O   VAL A 113     188.174 167.037 254.366  1.00 87.15           O
ATOM    263  N   MET A 114     187.616 165.828 256.179  1.00216.83           N
ATOM    264  CA  MET A 114     188.985 165.459 256.363  1.00216.83           C
ATOM    265  CB  MET A 114     189.176 164.698 257.677  1.00216.83           C
ATOM    266  CG  MET A 114     190.627 164.666 258.129  1.00216.83           C
ATOM    267  SD  MET A 114     190.806 164.659 259.930  1.00216.83           S
ATOM    268  CE  MET A 114     190.328 166.408 260.057  1.00216.83           C
ATOM    269  C   MET A 114     189.572 164.664 255.220  1.00216.83           C
ATOM    270  O   MET A 114     190.560 165.100 254.630  1.00216.83           O
ATOM    271  N   PHE A 115     189.041 163.444 254.952  1.00133.97           N
ATOM    272  CA  PHE A 115     189.396 162.563 253.859  1.00133.97           C
ATOM    273  CB  PHE A 115     189.544 161.094 254.307  1.00133.97           C
ATOM    274  CG  PHE A 115     188.352 160.691 255.106  1.00133.97           C
ATOM    275  CD1 PHE A 115     188.261 161.062 256.428  1.00133.97           C
ATOM    276  CD2 PHE A 115     187.344 159.934 254.558  1.00133.97           C
ATOM    277  CE1 PHE A 115     187.176 160.695 257.188  1.00133.97           C
ATOM    278  CE2 PHE A 115     186.255 159.563 255.314  1.00133.97           C
ATOM    279  CZ  PHE A 115     186.169 159.947 256.630  1.00133.97           C
ATOM    280  C   PHE A 115     188.505 162.655 252.651  1.00133.97           C
ATOM    281  O   PHE A 115     188.926 162.367 251.534  1.00133.97           O
ATOM    282  N   GLU A 116     187.219 162.983 252.868  1.00135.87           N
ATOM    283  CA  GLU A 116     186.180 163.083 251.874  1.00135.87           C
ATOM    284  CB  GLU A 116     186.425 164.134 250.770  1.00135.87           C
ATOM    285  CG  GLU A 116     187.429 163.719 249.692  1.00135.87           C
ATOM    286  CD  GLU A 116     187.526 164.849 248.681  1.00135.87           C
ATOM    287  OE1 GLU A 116     187.691 166.019 249.117  1.00135.87           O
ATOM    288  OE2 GLU A 116     187.439 164.558 247.458  1.00135.87           O
ATOM    289  C   GLU A 116     185.903 161.762 251.193  1.00135.87           C
ATOM    290  O   GLU A 116     185.448 161.757 250.051  1.00135.87           O
ATOM    291  N   GLN A 117     186.153 160.600 251.850  1.00128.59           N
ATOM    292  CA  GLN A 117     185.763 159.355 251.225  1.00128.59           C
ATOM    293  CB  GLN A 117     186.860 158.778 250.310  1.00128.59           C
ATOM    294  CG  GLN A 117     186.392 157.640 249.397  1.00128.59           C
ATOM    295  CD  GLN A 117     186.282 156.363 250.214  1.00128.59           C
ATOM    296  OE1 GLN A 117     187.244 155.934 250.849  1.00128.59           O
ATOM    297  NE2 GLN A 117     185.071 155.743 250.210  1.00128.59           N
ATOM    298  C   GLN A 117     185.467 158.342 252.307  1.00128.59           C
ATOM    299  O   GLN A 117     186.330 157.549 252.678  1.00128.59           O
ATOM    300  N   MET A 118     184.273 158.445 252.928  1.00197.83           N
ATOM    301  CA  MET A 118     183.730 157.593 253.957  1.00197.83           C
ATOM    302  CB  MET A 118     182.919 158.364 255.014  1.00197.83           C
ATOM    303  CG  MET A 118     182.472 157.463 256.167  1.00197.83           C
ATOM    304  SD  MET A 118     182.241 158.305 257.758  1.00197.83           S
ATOM    305  CE  MET A 118     184.014 158.231 258.152  1.00197.83           C
ATOM    306  C   MET A 118     182.937 156.387 253.508  1.00197.83           C
ATOM    307  O   MET A 118     182.736 155.469 254.303  1.00197.83           O
ATOM    308  N   GLU A 119     182.413 156.345 252.263  1.00119.65           N
ATOM    309  CA  GLU A 119     181.473 155.295 251.942  1.00119.65           C
ATOM    310  CB  GLU A 119     182.074 153.880 251.928  1.00119.65           C
ATOM    311  CG  GLU A 119     182.938 153.643 250.689  1.00119.65           C
ATOM    312  CD  GLU A 119     182.030 153.817 249.478  1.00119.65           C
ATOM    313  OE1 GLU A 119     180.788 153.694 249.654  1.00119.65           O
ATOM    314  OE2 GLU A 119     182.560 154.078 248.365  1.00119.65           O
ATOM    315  C   GLU A 119     180.349 155.376 252.937  1.00119.65           C
ATOM    316  O   GLU A 119     180.106 154.478 253.743  1.00119.65           O
ATOM    317  N   ARG A 120     179.625 156.512 252.855  1.00196.86           N
ATOM    318  CA  ARG A 120     178.582 156.965 253.741  1.00196.86           C
ATOM    319  CB  ARG A 120     177.878 158.220 253.208  1.00196.86           C
ATOM    320  CG  ARG A 120     176.678 158.614 254.059  1.00196.86           C
ATOM    321  CD  ARG A 120     175.360 157.951 253.632  1.00196.86           C
ATOM    322  NE  ARG A 120     174.978 158.511 252.304  1.00196.86           N
ATOM    323  CZ  ARG A 120     173.753 158.249 251.759  1.00196.86           C
ATOM    324  NH1 ARG A 120     172.862 157.443 252.409  1.00196.86           N
ATOM    325  NH2 ARG A 120     173.415 158.804 250.558  1.00196.86           N
ATOM    326  C   ARG A 120     177.499 155.959 254.024  1.00196.86           C
ATOM    327  O   ARG A 120     176.813 155.475 253.125  1.00196.86           O
ATOM    328  N   LYS A 121     177.396 155.589 255.323  1.00186.69           N
ATOM    329  CA  LYS A 121     176.414 154.748 255.975  1.00186.69           C
ATOM    330  CB  LYS A 121     176.996 154.057 257.219  1.00186.69           C
ATOM    331  CG  LYS A 121     177.130 154.996 258.421  1.00186.69           C
ATOM    332  CD  LYS A 121     177.974 156.244 258.152  1.00186.69           C
ATOM    333  CE  LYS A 121     178.073 157.180 259.359  1.00186.69           C
ATOM    334  NZ  LYS A 121     178.881 158.371 259.015  1.00186.69           N
ATOM    335  C   LYS A 121     175.163 155.473 256.445  1.00186.69           C
ATOM    336  O   LYS A 121     174.087 154.883 256.527  1.00186.69           O
ATOM    337  N   THR A 122     175.287 156.776 256.771  1.00 86.88           N
ATOM    338  CA  THR A 122     174.352 157.599 257.519  1.00 86.88           C
ATOM    339  CB  THR A 122     174.356 159.037 257.078  1.00 86.88           C
ATOM    340  OG1 THR A 122     175.661 159.584 257.188  1.00 86.88           O
ATOM    341  CG2 THR A 122     173.380 159.827 257.968  1.00 86.88           C
ATOM    342  C   THR A 122     172.906 157.156 257.541  1.00 86.88           C
ATOM    343  O   THR A 122     172.180 157.262 256.555  1.00 86.88           O
ATOM    344  N   SER A 123     172.448 156.710 258.740  1.00 97.30           N
ATOM    345  CA  SER A 123     171.092 156.295 259.036  1.00 97.30           C
ATOM    346  CB  SER A 123     171.006 155.299 260.203  1.00 97.30           C
ATOM    347  OG  SER A 123     171.688 154.099 259.871  1.00 97.30           O
ATOM    348  C   SER A 123     170.275 157.505 259.429  1.00 97.30           C
ATOM    349  O   SER A 123     170.758 158.634 259.376  1.00 97.30           O
ATOM    350  N   VAL A 124     168.995 157.299 259.834  1.00107.77           N
ATOM    351  CA  VAL A 124     168.126 158.414 260.137  1.00107.77           C
ATOM    352  CB  VAL A 124     166.829 158.365 259.385  1.00107.77           C
ATOM    353  CG1 VAL A 124     166.072 157.088 259.785  1.00107.77           C
ATOM    354  CG2 VAL A 124     166.043 159.641 259.705  1.00107.77           C
ATOM    355  C   VAL A 124     167.768 158.456 261.598  1.00107.77           C
ATOM    356  O   VAL A 124     167.511 157.430 262.226  1.00107.77           O
ATOM    357  N   LYS A 125     167.751 159.679 262.179  1.00117.85           N
ATOM    358  CA  LYS A 125     167.368 159.867 263.556  1.00117.85           C
ATOM    359  CB  LYS A 125     168.508 159.574 264.545  1.00117.85           C
ATOM    360  CG  LYS A 125     169.739 160.455 264.327  1.00117.85           C
ATOM    361  CD  LYS A 125     170.768 160.361 265.454  1.00117.85           C
ATOM    362  CE  LYS A 125     171.656 159.119 265.372  1.00117.85           C
ATOM    363  NZ  LYS A 125     172.629 159.122 266.488  1.00117.85           N
ATOM    364  C   LYS A 125     166.961 161.307 263.742  1.00117.85           C
ATOM    365  O   LYS A 125     167.466 162.184 263.044  1.00117.85           O
ATOM    366  N   LYS A 126     166.026 161.600 264.683  1.00108.15           N
ATOM    367  CA  LYS A 126     165.636 162.978 264.874  1.00108.15           C
ATOM    368  CB  LYS A 126     164.178 163.340 264.552  1.00108.15           C
ATOM    369  CG  LYS A 126     163.942 164.774 265.035  1.00108.15           C
ATOM    370  CD  LYS A 126     162.700 165.516 264.552  1.00108.15           C
ATOM    371  CE  LYS A 126     162.564 166.870 265.259  1.00108.15           C
ATOM    372  NZ  LYS A 126     161.627 167.759 264.547  1.00108.15           N
ATOM    373  C   LYS A 126     165.854 163.468 266.285  1.00108.15           C
ATOM    374  O   LYS A 126     165.508 162.808 267.264  1.00108.15           O
ATOM    375  N   LEU A 127     166.420 164.693 266.396  1.00129.22           N
ATOM    376  CA  LEU A 127     166.713 165.366 267.641  1.00129.22           C
ATOM    377  CB  LEU A 127     168.208 165.695 267.788  1.00129.22           C
ATOM    378  CG  LEU A 127     169.102 164.449 267.908  1.00129.22           C
ATOM    379  CD1 LEU A 127     170.591 164.826 267.954  1.00129.22           C
ATOM    380  CD2 LEU A 127     168.676 163.588 269.108  1.00129.22           C
ATOM    381  C   LEU A 127     165.995 166.697 267.664  1.00129.22           C
ATOM    382  O   LEU A 127     166.146 167.531 266.768  1.00129.22           O
ATOM    383  N   THR A 128     165.238 166.971 268.745  1.00185.03           N
ATOM    384  CA  THR A 128     164.417 168.152 268.735  1.00185.03           C
ATOM    385  CB  THR A 128     163.076 167.890 269.355  1.00185.03           C
ATOM    386  OG1 THR A 128     162.166 168.913 268.991  1.00185.03           O
ATOM    387  CG2 THR A 128     163.223 167.805 270.881  1.00185.03           C
ATOM    388  C   THR A 128     165.093 169.347 269.377  1.00185.03           C
ATOM    389  O   THR A 128     166.316 169.501 269.370  1.00185.03           O
ATOM    390  N   LYS A 129     164.264 170.267 269.916  1.00177.45           N
ATOM    391  CA  LYS A 129     164.693 171.496 270.532  1.00177.45           C
ATOM    392  CB  LYS A 129     163.488 172.285 271.077  1.00177.45           C
ATOM    393  CG  LYS A 129     163.845 173.524 271.899  1.00177.45           C
ATOM    394  CD  LYS A 129     164.517 174.638 271.098  1.00177.45           C
ATOM    395  CE  LYS A 129     166.043 174.598 271.164  1.00177.45           C
ATOM    396  NZ  LYS A 129     166.498 174.822 272.556  1.00177.45           N
ATOM    397  C   LYS A 129     165.551 171.132 271.682  1.00177.45           C
ATOM    398  O   LYS A 129     166.561 171.793 271.940  1.00177.45           O
ATOM    399  N   LYS A 130     165.151 170.029 272.347  1.00128.35           N
ATOM    400  CA  LYS A 130     165.740 169.499 273.539  1.00128.35           C
ATOM    401  CB  LYS A 130     165.087 168.184 273.993  1.00128.35           C
ATOM    402  CG  LYS A 130     165.334 167.043 273.003  1.00128.35           C
ATOM    403  CD  LYS A 130     165.109 165.649 273.582  1.00128.35           C
ATOM    404  CE  LYS A 130     165.434 164.524 272.598  1.00128.35           C
ATOM    405  NZ  LYS A 130     166.901 164.369 272.470  1.00128.35           N
ATOM    406  C   LYS A 130     167.174 169.167 273.286  1.00128.35           C
ATOM    407  O   LYS A 130     168.008 169.369 274.163  1.00128.35           O
ATOM    408  N   ASP A 131     167.493 168.619 272.098  1.00130.74           N
ATOM    409  CA  ASP A 131     168.843 168.277 271.751  1.00130.74           C
ATOM    410  CB  ASP A 131     168.942 167.532 270.411  1.00130.74           C
ATOM    411  CG  ASP A 131     170.340 166.945 270.328  1.00130.74           C
ATOM    412  OD1 ASP A 131     171.293 167.718 270.045  1.00130.74           O
ATOM    413  OD2 ASP A 131     170.474 165.712 270.548  1.00130.74           O
ATOM    414  C   ASP A 131     169.585 169.569 271.646  1.00130.74           C
ATOM    415  O   ASP A 131     170.810 169.637 271.749  1.00130.74           O
ATOM    416  N   ILE A 132     168.849 170.652 271.374  1.00179.19           N
ATOM    417  CA  ILE A 132     169.536 171.896 271.351  1.00179.19           C
ATOM    418  CB  ILE A 132     168.733 173.095 270.917  1.00179.19           C
ATOM    419  CG1 ILE A 132     168.459 173.048 269.405  1.00179.19           C
ATOM    420  CG2 ILE A 132     169.502 174.357 271.341  1.00179.19           C
ATOM    421  CD1 ILE A 132     167.560 171.903 268.966  1.00179.19           C
ATOM    422  C   ILE A 132     170.103 172.164 272.707  1.00179.19           C
ATOM    423  O   ILE A 132     171.216 172.678 272.801  1.00179.19           O
ATOM    424  N   GLU A 133     169.338 171.847 273.777  1.00118.26           N
ATOM    425  CA  GLU A 133     169.750 172.054 275.142  1.00118.26           C
ATOM    426  CB  GLU A 133     168.616 171.835 276.161  1.00118.26           C
ATOM    427  CG  GLU A 133     167.507 172.892 276.115  1.00118.26           C
ATOM    428  CD  GLU A 133     168.074 174.219 276.607  1.00118.26           C
ATOM    429  OE1 GLU A 133     168.912 174.809 275.873  1.00118.26           O
ATOM    430  OE2 GLU A 133     167.678 174.661 277.718  1.00118.26           O
ATOM    431  C   GLU A 133     170.894 171.146 275.546  1.00118.26           C
ATOM    432  O   GLU A 133     171.784 171.561 276.289  1.00118.26           O
ATOM    433  N   ASP A 134     170.870 169.869 275.108  1.00 93.28           N
ATOM    434  CA  ASP A 134     171.845 168.861 275.472  1.00 93.28           C
ATOM    435  CB  ASP A 134     171.442 167.475 274.945  1.00 93.28           C
ATOM    436  CG  ASP A 134     172.467 166.457 275.419  1.00 93.28           C
ATOM    437  OD1 ASP A 134     173.033 166.653 276.527  1.00 93.28           O
ATOM    438  OD2 ASP A 134     172.708 165.475 274.667  1.00 93.28           O
ATOM    439  C   ASP A 134     173.193 169.163 274.896  1.00 93.28           C
ATOM    440  O   ASP A 134     174.217 169.078 275.577  1.00 93.28           O
ATOM    441  N   THR A 135     173.217 169.499 273.597  1.00 99.51           N
ATOM    442  CA  THR A 135     174.441 169.752 272.897  1.00 99.51           C
ATOM    443  CB  THR A 135     174.241 169.900 271.416  1.00 99.51           C
ATOM    444  OG1 THR A 135     173.280 170.913 271.151  1.00 99.51           O
ATOM    445  CG2 THR A 135     173.790 168.553 270.826  1.00 99.51           C
ATOM    446  C   THR A 135     175.053 171.007 273.408  1.00 99.51           C
ATOM    447  O   THR A 135     176.264 171.090 273.595  1.00 99.51           O
ATOM    448  N   LEU A 136     174.223 172.028 273.663  1.00113.48           N
ATOM    449  CA  LEU A 136     174.758 173.256 274.144  1.00113.48           C
ATOM    450  CB  LEU A 136     173.698 174.365 274.319  1.00113.48           C
ATOM    451  CG  LEU A 136     173.041 174.825 272.996  1.00113.48           C
ATOM    452  CD1 LEU A 136     172.056 175.984 273.229  1.00113.48           C
ATOM    453  CD2 LEU A 136     174.086 175.163 271.920  1.00113.48           C
ATOM    454  C   LEU A 136     175.418 172.989 275.469  1.00113.48           C
ATOM    455  O   LEU A 136     176.442 173.587 275.785  1.00113.48           O
ATOM    456  N   SER A 137     174.859 172.066 276.276  1.00104.17           N
ATOM    457  CA  SER A 137     175.391 171.737 277.576  1.00104.17           C
ATOM    458  CB  SER A 137     174.620 170.586 278.240  1.00104.17           C
ATOM    459  OG  SER A 137     173.244 170.918 278.334  1.00104.17           O
ATOM    460  C   SER A 137     176.797 171.264 277.398  1.00104.17           C
ATOM    461  O   SER A 137     177.673 171.540 278.217  1.00104.17           O
ATOM    462  N   GLY A 138     177.043 170.542 276.295  1.00 60.14           N
ATOM    463  CA  GLY A 138     178.333 169.981 276.001  1.00 60.14           C
ATOM    464  C   GLY A 138     179.312 171.096 275.820  1.00 60.14           C
ATOM    465  O   GLY A 138     180.503 170.955 276.098  1.00 60.14           O
ATOM    466  N   ILE A 139     178.826 172.227 275.286  1.00 73.04           N
ATOM    467  CA  ILE A 139     179.661 173.372 275.070  1.00 73.04           C
ATOM    468  CB  ILE A 139     178.924 174.503 274.412  1.00 73.04           C
ATOM    469  CG1 ILE A 139     178.402 174.056 273.037  1.00 73.04           C
ATOM    470  CG2 ILE A 139     179.867 175.718 274.345  1.00 73.04           C
ATOM    471  CD1 ILE A 139     177.401 175.028 272.412  1.00 73.04           C
ATOM    472  C   ILE A 139     180.150 173.844 276.401  1.00 73.04           C
ATOM    473  O   ILE A 139     181.285 174.295 276.550  1.00 73.04           O
ATOM    474  N   GLN A 140     179.289 173.739 277.421  1.00127.21           N
ATOM    475  CA  GLN A 140     179.593 174.255 278.718  1.00127.21           C
ATOM    476  CB  GLN A 140     178.417 174.169 279.705  1.00127.21           C
ATOM    477  CG  GLN A 140     177.269 175.100 279.309  1.00127.21           C
ATOM    478  CD  GLN A 140     176.176 175.010 280.362  1.00127.21           C
ATOM    479  OE1 GLN A 140     176.403 175.297 281.536  1.00127.21           O
ATOM    480  NE2 GLN A 140     174.952 174.606 279.929  1.00127.21           N
ATOM    481  C   GLN A 140     180.782 173.585 279.321  1.00127.21           C
ATOM    482  O   GLN A 140     181.428 174.199 280.158  1.00127.21           O
ATOM    483  N   THR A 141     181.085 172.317 278.984  1.00133.80           N
ATOM    484  CA  THR A 141     182.147 171.615 279.662  1.00133.80           C
ATOM    485  CB  THR A 141     182.264 170.202 279.194  1.00133.80           C
ATOM    486  OG1 THR A 141     181.024 169.532 279.342  1.00133.80           O
ATOM    487  CG2 THR A 141     183.330 169.516 280.057  1.00133.80           C
ATOM    488  C   THR A 141     183.536 172.212 279.508  1.00133.80           C
ATOM    489  O   THR A 141     184.131 172.611 280.507  1.00133.80           O
ATOM    490  N   ALA A 142     184.098 172.316 278.274  1.00 65.77           N
ATOM    491  CA  ALA A 142     185.468 172.777 278.138  1.00 65.77           C
ATOM    492  CB  ALA A 142     186.454 172.047 279.067  1.00 65.77           C
ATOM    493  C   ALA A 142     185.922 172.521 276.717  1.00 65.77           C
ATOM    494  O   ALA A 142     185.106 172.163 275.871  1.00 65.77           O
ATOM    495  N   GLY A 143     187.238 172.720 276.417  1.00 48.50           N
ATOM    496  CA  GLY A 143     187.799 172.424 275.113  1.00 48.50           C
ATOM    497  C   GLY A 143     188.453 173.627 274.469  1.00 48.50           C
ATOM    498  O   GLY A 143     187.950 174.747 274.520  1.00 48.50           O
ATOM    499  N   CYS A 144     189.622 173.391 273.823  1.00 50.64           N
ATOM    500  CA  CYS A 144     190.386 174.391 273.118  1.00 50.64           C
ATOM    501  CB  CYS A 144     191.908 174.201 273.224  1.00 50.64           C
ATOM    502  SG  CYS A 144     192.469 172.652 272.455  1.00 50.64           S
ATOM    503  C   CYS A 144     190.017 174.307 271.668  1.00 50.64           C
ATOM    504  O   CYS A 144     189.282 173.411 271.260  1.00 50.64           O
ATOM    505  N   GLY A 145     190.579 175.207 270.834  1.00 48.77           N
ATOM    506  CA  GLY A 145     190.172 175.314 269.461  1.00 48.77           C
ATOM    507  C   GLY A 145     190.301 174.001 268.760  1.00 48.77           C
ATOM    508  O   GLY A 145     189.432 173.625 267.974  1.00 48.77           O
ATOM    509  N   SER A 146     191.401 173.275 268.990  1.00101.81           N
ATOM    510  CA  SER A 146     191.558 172.048 268.270  1.00101.81           C
ATOM    511  CB  SER A 146     192.989 171.487 268.348  1.00101.81           C
ATOM    512  OG  SER A 146     193.328 171.170 269.688  1.00101.81           O
ATOM    513  C   SER A 146     190.604 170.977 268.733  1.00101.81           C
ATOM    514  O   SER A 146     189.982 170.304 267.913  1.00101.81           O
ATOM    515  N   THR A 147     190.509 170.770 270.064  1.00132.26           N
ATOM    516  CA  THR A 147     189.763 169.693 270.669  1.00132.26           C
ATOM    517  CB  THR A 147     190.208 169.409 272.075  1.00132.26           C
ATOM    518  OG1 THR A 147     189.669 168.172 272.518  1.00132.26           O
ATOM    519  CG2 THR A 147     189.731 170.550 272.990  1.00132.26           C
ATOM    520  C   THR A 147     188.269 169.856 270.714  1.00132.26           C
ATOM    521  O   THR A 147     187.538 168.881 270.529  1.00132.26           O
ATOM    522  N   PHE A 148     187.761 171.082 270.942  1.00101.60           N
ATOM    523  CA  PHE A 148     186.364 171.196 271.261  1.00101.60           C
ATOM    524  CB  PHE A 148     185.873 172.595 271.712  1.00101.60           C
ATOM    525  CG  PHE A 148     185.808 173.615 270.623  1.00101.60           C
ATOM    526  CD1 PHE A 148     186.926 174.297 270.210  1.00101.60           C
ATOM    527  CD2 PHE A 148     184.602 173.926 270.036  1.00101.60           C
ATOM    528  CE1 PHE A 148     186.860 175.246 269.219  1.00101.60           C
ATOM    529  CE2 PHE A 148     184.524 174.876 269.043  1.00101.60           C
ATOM    530  CZ  PHE A 148     185.655 175.540 268.632  1.00101.60           C
ATOM    531  C   PHE A 148     185.518 170.696 270.137  1.00101.60           C
ATOM    532  O   PHE A 148     184.413 170.205 270.360  1.00101.60           O
ATOM    533  N   PHE A 149     185.959 170.889 268.887  1.00 90.35           N
ATOM    534  CA  PHE A 149     185.235 170.320 267.788  1.00 90.35           C
ATOM    535  CB  PHE A 149     185.689 170.818 266.403  1.00 90.35           C
ATOM    536  CG  PHE A 149     185.040 172.128 266.118  1.00 90.35           C
ATOM    537  CD1 PHE A 149     183.719 172.152 265.738  1.00 90.35           C
ATOM    538  CD2 PHE A 149     185.735 173.314 266.200  1.00 90.35           C
ATOM    539  CE1 PHE A 149     183.092 173.342 265.457  1.00 90.35           C
ATOM    540  CE2 PHE A 149     185.112 174.507 265.919  1.00 90.35           C
ATOM    541  CZ  PHE A 149     183.788 174.522 265.552  1.00 90.35           C
ATOM    542  C   PHE A 149     185.367 168.826 267.764  1.00 90.35           C
ATOM    543  O   PHE A 149     184.402 168.117 267.478  1.00 90.35           O
ATOM    544  N   ARG A 150     186.583 168.305 268.022  1.00117.28           N
ATOM    545  CA  ARG A 150     186.804 166.891 267.899  1.00117.28           C
ATOM    546  CB  ARG A 150     188.277 166.480 268.048  1.00117.28           C
ATOM    547  CG  ARG A 150     188.515 164.999 267.735  1.00117.28           C
ATOM    548  CD  ARG A 150     188.403 164.649 266.247  1.00117.28           C
ATOM    549  NE  ARG A 150     186.995 164.879 265.811  1.00117.28           N
ATOM    550  CZ  ARG A 150     186.117 163.841 265.675  1.00117.28           C
ATOM    551  NH1 ARG A 150     186.497 162.563 265.967  1.00117.28           N
ATOM    552  NH2 ARG A 150     184.852 164.085 265.224  1.00117.28           N
ATOM    553  C   ARG A 150     186.013 166.111 268.918  1.00117.28           C
ATOM    554  O   ARG A 150     185.345 165.138 268.575  1.00117.28           O
ATOM    555  N   ASP A 151     186.037 166.527 270.200  1.00 78.88           N
ATOM    556  CA  ASP A 151     185.388 165.773 271.246  1.00 78.88           C
ATOM    557  CB  ASP A 151     185.787 166.208 272.675  1.00 78.88           C
ATOM    558  CG  ASP A 151     185.399 167.656 272.913  1.00 78.88           C
ATOM    559  OD1 ASP A 151     184.958 168.308 271.934  1.00 78.88           O
ATOM    560  OD2 ASP A 151     185.544 168.135 274.069  1.00 78.88           O
ATOM    561  C   ASP A 151     183.890 165.804 271.096  1.00 78.88           C
ATOM    562  O   ASP A 151     183.180 164.917 271.569  1.00 78.88           O
ATOM    563  N   LEU A 152     183.376 166.850 270.438  1.00193.01           N
ATOM    564  CA  LEU A 152     181.983 167.116 270.214  1.00193.01           C
ATOM    565  CB  LEU A 152     181.695 168.546 269.731  1.00193.01           C
ATOM    566  CG  LEU A 152     180.196 168.882 269.811  1.00193.01           C
ATOM    567  CD1 LEU A 152     179.695 168.692 271.253  1.00193.01           C
ATOM    568  CD2 LEU A 152     179.894 170.289 269.271  1.00193.01           C
ATOM    569  C   LEU A 152     181.390 166.129 269.249  1.00193.01           C
ATOM    570  O   LEU A 152     180.211 166.238 268.920  1.00193.01           O
ATOM    571  N   GLY A 153     182.207 165.225 268.665  1.00 62.79           N
ATOM    572  CA  GLY A 153     181.685 164.276 267.712  1.00 62.79           C
ATOM    573  C   GLY A 153     180.467 163.600 268.297  1.00 62.79           C
ATOM    574  O   GLY A 153     180.415 163.310 269.491  1.00 62.79           O
ATOM    575  N   ASP A 154     179.453 163.349 267.433  1.00187.27           N
ATOM    576  CA  ASP A 154     178.141 162.820 267.733  1.00187.27           C
ATOM    577  CB  ASP A 154     178.094 161.307 268.069  1.00187.27           C
ATOM    578  CG  ASP A 154     178.994 160.945 269.238  1.00187.27           C
ATOM    579  OD1 ASP A 154     180.209 160.728 268.990  1.00187.27           O
ATOM    580  OD2 ASP A 154     178.476 160.842 270.383  1.00187.27           O
ATOM    581  C   ASP A 154     177.447 163.674 268.758  1.00187.27           C
ATOM    582  O   ASP A 154     176.602 163.218 269.529  1.00187.27           O
ATOM    583  N   LYS A 155     177.765 164.983 268.734  1.00182.23           N
ATOM    584  CA  LYS A 155     177.196 165.958 269.621  1.00182.23           C
ATOM    585  CB  LYS A 155     178.017 166.151 270.908  1.00182.23           C
ATOM    586  CG  LYS A 155     177.725 165.160 272.034  1.00182.23           C
ATOM    587  CD  LYS A 155     176.435 165.450 272.801  1.00182.23           C
ATOM    588  CE  LYS A 155     176.679 166.339 274.025  1.00182.23           C
ATOM    589  NZ  LYS A 155     175.396 166.779 274.612  1.00182.23           N
ATOM    590  C   LYS A 155     177.252 167.276 268.917  1.00182.23           C
ATOM    591  O   LYS A 155     177.640 167.373 267.755  1.00182.23           O
ATOM    592  N   GLY A 156     176.823 168.341 269.615  1.00 64.35           N
ATOM    593  CA  GLY A 156     176.917 169.653 269.056  1.00 64.35           C
ATOM    594  C   GLY A 156     175.875 169.815 268.004  1.00 64.35           C
ATOM    595  O   GLY A 156     174.898 169.075 267.920  1.00 64.35           O
ATOM    596  N   LEU A 157     176.034 170.843 267.165  1.00152.85           N
ATOM    597  CA  LEU A 157     175.041 170.960 266.161  1.00152.85           C
ATOM    598  CB  LEU A 157     173.766 171.686 266.630  1.00152.85           C
ATOM    599  CG  LEU A 157     172.650 171.753 265.571  1.00152.85           C
ATOM    600  CD1 LEU A 157     172.005 170.376 265.345  1.00152.85           C
ATOM    601  CD2 LEU A 157     171.629 172.850 265.899  1.00152.85           C
ATOM    602  C   LEU A 157     175.663 171.722 265.060  1.00152.85           C
ATOM    603  O   LEU A 157     176.452 172.644 265.272  1.00152.85           O
ATOM    604  N   ILE A 158     175.388 171.249 263.843  1.00183.86           N
ATOM    605  CA  ILE A 158     175.766 171.955 262.677  1.00183.86           C
ATOM    606  CB  ILE A 158     176.938 171.372 261.941  1.00183.86           C
ATOM    607  CG1 ILE A 158     178.216 171.456 262.794  1.00183.86           C
ATOM    608  CG2 ILE A 158     177.054 172.109 260.597  1.00183.86           C
ATOM    609  CD1 ILE A 158     178.205 170.540 264.015  1.00183.86           C
ATOM    610  C   ILE A 158     174.574 171.842 261.783  1.00183.86           C
ATOM    611  O   ILE A 158     174.025 170.765 261.603  1.00183.86           O
ATOM    612  N   SER A 159     174.100 172.951 261.214  1.00140.85           N
ATOM    613  CA  SER A 159     172.962 172.874 260.345  1.00140.85           C
ATOM    614  CB  SER A 159     172.092 174.121 260.431  1.00140.85           C
ATOM    615  OG  SER A 159     172.904 175.223 260.066  1.00140.85           O
ATOM    616  C   SER A 159     173.466 172.783 258.937  1.00140.85           C
ATOM    617  O   SER A 159     174.673 172.741 258.712  1.00140.85           O
ATOM    618  N   TYR A 160     172.537 172.714 257.955  1.00130.62           N
ATOM    619  CA  TYR A 160     172.892 172.685 256.564  1.00130.62           C
ATOM    620  CB  TYR A 160     171.688 172.525 255.620  1.00130.62           C
ATOM    621  CG  TYR A 160     172.217 172.727 254.240  1.00130.62           C
ATOM    622  CD1 TYR A 160     172.871 171.711 253.585  1.00130.62           C
ATOM    623  CD2 TYR A 160     172.062 173.936 253.601  1.00130.62           C
ATOM    624  CE1 TYR A 160     173.364 171.893 252.316  1.00130.62           C
ATOM    625  CE2 TYR A 160     172.554 174.126 252.330  1.00130.62           C
ATOM    626  CZ  TYR A 160     173.207 173.102 251.686  1.00130.62           C
ATOM    627  OH  TYR A 160     173.715 173.290 250.382  1.00130.62           O
ATOM    628  C   TYR A 160     173.493 174.003 256.277  1.00130.62           C
ATOM    629  O   TYR A 160     174.485 174.117 255.562  1.00130.62           O
ATOM    630  N   THR A 161     172.869 175.056 256.820  1.00204.02           N
ATOM    631  CA  THR A 161     173.378 176.345 256.553  1.00204.02           C
ATOM    632  CB  THR A 161     172.463 177.468 256.946  1.00204.02           C
ATOM    633  OG1 THR A 161     172.427 177.615 258.356  1.00204.02           O
ATOM    634  CG2 THR A 161     171.056 177.150 256.412  1.00204.02           C
ATOM    635  C   THR A 161     174.683 176.591 257.281  1.00204.02           C
ATOM    636  O   THR A 161     175.541 177.306 256.783  1.00204.02           O
ATOM    637  N   GLU A 162     174.872 176.064 258.505  1.00274.00           N
ATOM    638  CA  GLU A 162     176.080 176.328 259.265  1.00274.00           C
ATOM    639  CB  GLU A 162     175.971 175.881 260.728  1.00274.00           C
ATOM    640  CG  GLU A 162     176.722 176.835 261.652  1.00274.00           C
ATOM    641  CD  GLU A 162     175.941 178.151 261.658  1.00274.00           C
ATOM    642  OE1 GLU A 162     174.801 178.170 261.122  1.00274.00           O
ATOM    643  OE2 GLU A 162     176.470 179.155 262.206  1.00274.00           O
ATOM    644  C   GLU A 162     177.188 175.625 258.586  1.00274.00           C
ATOM    645  O   GLU A 162     178.349 176.014 258.679  1.00274.00           O
ATOM    646  N   TYR A 163     176.820 174.535 257.901  1.00150.47           N
ATOM    647  CA  TYR A 163     177.732 173.750 257.140  1.00150.47           C
ATOM    648  CB  TYR A 163     176.992 172.579 256.466  1.00150.47           C
ATOM    649  CG  TYR A 163     177.834 171.953 255.411  1.00150.47           C
ATOM    650  CD1 TYR A 163     178.906 171.154 255.731  1.00150.47           C
ATOM    651  CD2 TYR A 163     177.519 172.148 254.086  1.00150.47           C
ATOM    652  CE1 TYR A 163     179.663 170.575 254.740  1.00150.47           C
ATOM    653  CE2 TYR A 163     178.272 171.572 253.091  1.00150.47           C
ATOM    654  CZ  TYR A 163     179.348 170.784 253.419  1.00150.47           C
ATOM    655  OH  TYR A 163     180.124 170.189 252.402  1.00150.47           O
ATOM    656  C   TYR A 163     178.272 174.654 256.091  1.00150.47           C
ATOM    657  O   TYR A 163     179.467 174.636 255.808  1.00150.47           O
ATOM    658  N   LEU A 164     177.396 175.470 255.478  1.00154.99           N
ATOM    659  CA  LEU A 164     177.850 176.380 254.480  1.00154.99           C
ATOM    660  CB  LEU A 164     176.718 177.025 253.670  1.00154.99           C
ATOM    661  CG  LEU A 164     175.904 175.979 252.885  1.00154.99           C
ATOM    662  CD1 LEU A 164     175.016 176.640 251.824  1.00154.99           C
ATOM    663  CD2 LEU A 164     176.804 174.869 252.319  1.00154.99           C
ATOM    664  C   LEU A 164     178.697 177.445 255.127  1.00154.99           C
ATOM    665  O   LEU A 164     179.617 177.967 254.505  1.00154.99           O
ATOM    666  N   PHE A 165     178.377 177.819 256.382  1.00202.81           N
ATOM    667  CA  PHE A 165     179.041 178.821 257.183  1.00202.81           C
ATOM    668  CB  PHE A 165     178.347 179.023 258.551  1.00202.81           C
ATOM    669  CG  PHE A 165     179.174 179.873 259.470  1.00202.81           C
ATOM    670  CD1 PHE A 165     179.069 181.246 259.478  1.00202.81           C
ATOM    671  CD2 PHE A 165     180.054 179.287 260.355  1.00202.81           C
ATOM    672  CE1 PHE A 165     179.830 182.015 260.331  1.00202.81           C
ATOM    673  CE2 PHE A 165     180.817 180.047 261.212  1.00202.81           C
ATOM    674  CZ  PHE A 165     180.709 181.417 261.201  1.00202.81           C
ATOM    675  C   PHE A 165     180.432 178.393 257.466  1.00202.81           C
ATOM    676  O   PHE A 165     181.383 179.164 257.388  1.00202.81           O
ATOM    677  N   LEU A 166     180.579 177.142 257.882  1.00151.86           N
ATOM    678  CA  LEU A 166     181.889 176.611 258.106  1.00151.86           C
ATOM    679  CB  LEU A 166     181.913 175.282 258.875  1.00151.86           C
ATOM    680  CG  LEU A 166     181.434 175.403 260.332  1.00151.86           C
ATOM    681  CD1 LEU A 166     181.767 174.129 261.117  1.00151.86           C
ATOM    682  CD2 LEU A 166     181.964 176.675 261.011  1.00151.86           C
ATOM    683  C   LEU A 166     182.540 176.385 256.790  1.00151.86           C
ATOM    684  O   LEU A 166     183.764 176.399 256.699  1.00151.86           O
ATOM    685  N   LEU A 167     181.733 176.128 255.742  1.00108.57           N
ATOM    686  CA  LEU A 167     182.289 175.842 254.452  1.00108.57           C
ATOM    687  CB  LEU A 167     181.211 175.632 253.374  1.00108.57           C
ATOM    688  CG  LEU A 167     181.777 175.399 251.961  1.00108.57           C
ATOM    689  CD1 LEU A 167     182.660 174.144 251.909  1.00108.57           C
ATOM    690  CD2 LEU A 167     180.654 175.381 250.910  1.00108.57           C
ATOM    691  C   LEU A 167     183.080 177.034 254.063  1.00108.57           C
ATOM    692  O   LEU A 167     184.180 176.871 253.548  1.00108.57           O
ATOM    693  N   THR A 168     182.561 178.252 254.352  1.00104.45           N
ATOM    694  CA  THR A 168     183.225 179.462 253.972  1.00104.45           C
ATOM    695  CB  THR A 168     182.470 180.714 254.326  1.00104.45           C
ATOM    696  OG1 THR A 168     182.380 180.866 255.734  1.00104.45           O
ATOM    697  CG2 THR A 168     181.063 180.632 253.710  1.00104.45           C
ATOM    698  C   THR A 168     184.560 179.524 254.657  1.00104.45           C
ATOM    699  O   THR A 168     185.496 180.130 254.145  1.00104.45           O
ATOM    700  N   ILE A 169     184.691 178.922 255.852  1.00161.41           N
ATOM    701  CA  ILE A 169     185.932 178.975 256.578  1.00161.41           C
ATOM    702  CB  ILE A 169     185.855 178.205 257.869  1.00161.41           C
ATOM    703  CG1 ILE A 169     184.672 178.693 258.723  1.00161.41           C
ATOM    704  CG2 ILE A 169     187.210 178.346 258.586  1.00161.41           C
ATOM    705  CD1 ILE A 169     184.766 180.164 259.123  1.00161.41           C
ATOM    706  C   ILE A 169     187.019 178.330 255.750  1.00161.41           C
ATOM    707  O   ILE A 169     188.160 178.794 255.761  1.00161.41           O
ATOM    708  N   LEU A 170     186.725 177.156 255.140  1.00168.12           N
ATOM    709  CA  LEU A 170     187.622 176.451 254.258  1.00168.12           C
ATOM    710  CB  LEU A 170     187.283 174.951 254.178  1.00168.12           C
ATOM    711  CG  LEU A 170     187.323 174.244 255.549  1.00168.12           C
ATOM    712  CD1 LEU A 170     186.176 174.718 256.457  1.00168.12           C
ATOM    713  CD2 LEU A 170     187.368 172.716 255.400  1.00168.12           C
ATOM    714  C   LEU A 170     187.630 176.984 252.836  1.00168.12           C
ATOM    715  O   LEU A 170     188.680 177.110 252.209  1.00168.12           O
ATOM    716  N   THR A 171     186.417 177.192 252.276  1.00231.19           N
ATOM    717  CA  THR A 171     186.085 177.549 250.912  1.00231.19           C
ATOM    718  CB  THR A 171     184.835 176.879 250.417  1.00231.19           C
ATOM    719  OG1 THR A 171     184.789 176.925 249.001  1.00231.19           O
ATOM    720  CG2 THR A 171     183.612 177.608 250.980  1.00231.19           C
ATOM    721  C   THR A 171     185.981 179.020 250.601  1.00231.19           C
ATOM    722  O   THR A 171     185.721 179.371 249.453  1.00231.19           O
ATOM    723  N   LYS A 172     185.996 179.932 251.587  1.00215.83           N
ATOM    724  CA  LYS A 172     185.815 181.301 251.207  1.00215.83           C
ATOM    725  CB  LYS A 172     184.349 181.732 251.437  1.00215.83           C
ATOM    726  CG  LYS A 172     183.943 183.142 251.001  1.00215.83           C
ATOM    727  CD  LYS A 172     184.221 184.237 252.028  1.00215.83           C
ATOM    728  CE  LYS A 172     183.086 184.362 253.050  1.00215.83           C
ATOM    729  NZ  LYS A 172     183.273 185.563 253.892  1.00215.83           N
ATOM    730  C   LYS A 172     186.791 182.153 251.966  1.00215.83           C
ATOM    731  O   LYS A 172     187.366 181.758 252.978  1.00215.83           O
ATOM    732  N   PRO A 173     187.027 183.331 251.489  1.00154.37           N
ATOM    733  CA  PRO A 173     188.026 184.137 252.137  1.00154.37           C
ATOM    734  CD  PRO A 173     186.963 183.600 250.064  1.00154.37           C
ATOM    735  CB  PRO A 173     188.483 185.169 251.100  1.00154.37           C
ATOM    736  CG  PRO A 173     187.474 185.043 249.944  1.00154.37           C
ATOM    737  C   PRO A 173     187.545 184.739 253.430  1.00154.37           C
ATOM    738  O   PRO A 173     186.340 184.899 253.635  1.00154.37           O
ATOM    739  N   HIS A 174     188.514 185.113 254.286  1.00116.71           N
ATOM    740  CA  HIS A 174     188.385 185.675 255.597  1.00116.71           C
ATOM    741  ND1 HIS A 174     191.442 186.029 254.424  1.00116.71           N
ATOM    742  CG  HIS A 174     190.755 186.602 255.473  1.00116.71           C
ATOM    743  CB  HIS A 174     189.740 185.867 256.301  1.00116.71           C
ATOM    744  NE2 HIS A 174     192.167 188.125 254.589  1.00116.71           N
ATOM    745  CD2 HIS A 174     191.210 187.882 255.559  1.00116.71           C
ATOM    746  CE1 HIS A 174     192.272 186.983 253.933  1.00116.71           C
ATOM    747  C   HIS A 174     187.732 186.993 255.458  1.00116.71           C
ATOM    748  O   HIS A 174     187.243 187.566 256.428  1.00116.71           O
ATOM    749  N   SER A 175     187.766 187.541 254.239  1.00214.91           N
ATOM    750  CA  SER A 175     187.113 188.782 254.012  1.00214.91           C
ATOM    751  CB  SER A 175     187.353 189.353 252.605  1.00214.91           C
ATOM    752  OG  SER A 175     188.735 189.615 252.424  1.00214.91           O
ATOM    753  C   SER A 175     185.662 188.457 254.136  1.00214.91           C
ATOM    754  O   SER A 175     185.242 187.346 254.377  1.00214.91           O
ATOM    755  N   GLY A 176     184.775 189.410 254.110  1.00285.54           N
ATOM    756  CA  GLY A 176     183.429 188.973 254.180  1.00285.54           C
ATOM    757  C   GLY A 176     183.085 188.941 255.628  1.00285.54           C
ATOM    758  O   GLY A 176     182.113 189.540 256.074  1.00285.54           O
ATOM    759  N   PHE A 177     183.916 188.251 256.419  1.00132.62           N
ATOM    760  CA  PHE A 177     183.710 188.187 257.819  1.00132.62           C
ATOM    761  CB  PHE A 177     184.694 187.240 258.529  1.00132.62           C
ATOM    762  CG  PHE A 177     184.593 185.905 257.870  1.00132.62           C
ATOM    763  CD1 PHE A 177     183.442 185.154 257.944  1.00132.62           C
ATOM    764  CD2 PHE A 177     185.674 185.391 257.191  1.00132.62           C
ATOM    765  CE1 PHE A 177     183.370 183.921 257.335  1.00132.62           C
ATOM    766  CE2 PHE A 177     185.609 184.160 256.582  1.00132.62           C
ATOM    767  CZ  PHE A 177     184.452 183.424 256.649  1.00132.62           C
ATOM    768  C   PHE A 177     183.962 189.569 258.324  1.00132.62           C
ATOM    769  O   PHE A 177     183.295 190.050 259.237  1.00132.62           O
ATOM    770  N   HIS A 178     184.973 190.241 257.747  1.00 81.93           N
ATOM    771  CA  HIS A 178     185.322 191.547 258.214  1.00 81.93           C
ATOM    772  ND1 HIS A 178     186.859 194.562 257.974  1.00 81.93           N
ATOM    773  CG  HIS A 178     187.206 193.253 258.216  1.00 81.93           C
ATOM    774  CB  HIS A 178     186.597 192.069 257.531  1.00 81.93           C
ATOM    775  NE2 HIS A 178     188.457 194.603 259.520  1.00 81.93           N
ATOM    776  CD2 HIS A 178     188.184 193.296 259.163  1.00 81.93           C
ATOM    777  CE1 HIS A 178     187.638 195.328 258.780  1.00 81.93           C
ATOM    778  C   HIS A 178     184.203 192.514 257.927  1.00 81.93           C
ATOM    779  O   HIS A 178     183.752 193.231 258.821  1.00 81.93           O
ATOM    780  N   VAL A 179     183.706 192.530 256.669  1.00165.72           N
ATOM    781  CA  VAL A 179     182.695 193.470 256.248  1.00165.72           C
ATOM    782  CB  VAL A 179     182.368 193.416 254.781  1.00165.72           C
ATOM    783  CG1 VAL A 179     183.637 193.701 253.975  1.00165.72           C
ATOM    784  CG2 VAL A 179     181.718 192.068 254.452  1.00165.72           C
ATOM    785  C   VAL A 179     181.426 193.182 256.956  1.00165.72           C
ATOM    786  O   VAL A 179     180.599 194.063 257.194  1.00165.72           O
ATOM    787  N   ALA A 180     181.206 191.899 257.244  1.00 91.77           N
ATOM    788  CA  ALA A 180     179.975 191.533 257.865  1.00 91.77           C
ATOM    789  CB  ALA A 180     179.813 190.011 258.013  1.00 91.77           C
ATOM    790  C   ALA A 180     179.899 192.145 259.230  1.00 91.77           C
ATOM    791  O   ALA A 180     178.870 192.711 259.600  1.00 91.77           O
ATOM    792  N   PHE A 181     181.003 192.068 260.005  1.00 94.12           N
ATOM    793  CA  PHE A 181     180.986 192.544 261.362  1.00 94.12           C
ATOM    794  CB  PHE A 181     182.266 192.197 262.149  1.00 94.12           C
ATOM    795  CG  PHE A 181     182.104 190.794 262.628  1.00 94.12           C
ATOM    796  CD1 PHE A 181     181.517 190.562 263.850  1.00 94.12           C
ATOM    797  CD2 PHE A 181     182.514 189.718 261.874  1.00 94.12           C
ATOM    798  CE1 PHE A 181     181.345 189.282 264.320  1.00 94.12           C
ATOM    799  CE2 PHE A 181     182.344 188.433 262.338  1.00 94.12           C
ATOM    800  CZ  PHE A 181     181.762 188.214 263.564  1.00 94.12           C
ATOM    801  C   PHE A 181     180.769 194.013 261.409  1.00 94.12           C
ATOM    802  O   PHE A 181     179.913 194.512 262.136  1.00 94.12           O
ATOM    803  N   LYS A 182     181.516 194.750 260.589  1.00178.50           N
ATOM    804  CA  LYS A 182     181.444 196.182 260.625  1.00178.50           C
ATOM    805  CB  LYS A 182     182.421 196.846 259.644  1.00178.50           C
ATOM    806  CG  LYS A 182     183.872 196.421 259.833  1.00178.50           C
ATOM    807  CD  LYS A 182     184.798 196.905 258.714  1.00178.50           C
ATOM    808  CE  LYS A 182     184.373 196.460 257.313  1.00178.50           C
ATOM    809  NZ  LYS A 182     185.354 196.947 256.317  1.00178.50           N
ATOM    810  C   LYS A 182     180.069 196.665 260.204  1.00178.50           C
ATOM    811  O   LYS A 182     179.710 197.811 260.463  1.00178.50           O
ATOM    812  N   MET A 183     179.346 195.913 259.351  1.00178.97           N
ATOM    813  CA  MET A 183     178.013 196.333 258.950  1.00178.97           C
ATOM    814  CB  MET A 183     177.587 195.733 257.598  1.00178.97           C
ATOM    815  CG  MET A 183     177.421 194.215 257.621  1.00178.97           C
ATOM    816  SD  MET A 183     176.748 193.492 256.094  1.00178.97           S
ATOM    817  CE  MET A 183     175.046 194.058 256.379  1.00178.97           C
ATOM    818  C   MET A 183     176.913 196.021 259.940  1.00178.97           C
ATOM    819  O   MET A 183     175.909 196.728 260.033  1.00178.97           O
ATOM    820  N   LEU A 184     177.001 194.841 260.576  1.00237.52           N
ATOM    821  CA  LEU A 184     176.057 194.343 261.542  1.00237.52           C
ATOM    822  CB  LEU A 184     176.057 192.808 261.702  1.00237.52           C
ATOM    823  CG  LEU A 184     175.397 192.011 260.562  1.00237.52           C
ATOM    824  CD1 LEU A 184     173.915 192.386 260.405  1.00237.52           C
ATOM    825  CD2 LEU A 184     176.190 192.099 259.258  1.00237.52           C
ATOM    826  C   LEU A 184     176.236 194.857 262.946  1.00237.52           C
ATOM    827  O   LEU A 184     175.290 194.820 263.728  1.00237.52           O
ATOM    828  N   ASP A 185     177.458 195.267 263.337  1.00 77.51           N
ATOM    829  CA  ASP A 185     177.783 195.569 264.710  1.00 77.51           C
ATOM    830  CB  ASP A 185     179.288 195.800 264.936  1.00 77.51           C
ATOM    831  CG  ASP A 185     179.723 197.014 264.123  1.00 77.51           C
ATOM    832  OD1 ASP A 185     179.181 197.213 263.003  1.00 77.51           O
ATOM    833  OD2 ASP A 185     180.606 197.763 264.618  1.00 77.51           O
ATOM    834  C   ASP A 185     177.052 196.783 265.189  1.00 77.51           C
ATOM    835  O   ASP A 185     176.223 197.354 264.484  1.00 77.51           O
ATOM    836  N   THR A 186     177.352 197.207 266.437  1.00 97.28           N
ATOM    837  CA  THR A 186     176.622 198.285 267.033  1.00 97.28           C
ATOM    838  CB  THR A 186     177.037 198.611 268.439  1.00 97.28           C
ATOM    839  OG1 THR A 186     178.395 199.017 268.487  1.00 97.28           O
ATOM    840  CG2 THR A 186     176.820 197.359 269.304  1.00 97.28           C
ATOM    841  C   THR A 186     176.739 199.502 266.179  1.00 97.28           C
ATOM    842  O   THR A 186     175.783 200.255 266.094  1.00 97.28           O
ATOM    843  N   ASP A 187     177.906 199.751 265.562  1.00164.45           N
ATOM    844  CA  ASP A 187     178.182 200.835 264.650  1.00164.45           C
ATOM    845  CB  ASP A 187     177.242 202.058 264.664  1.00164.45           C
ATOM    846  CG  ASP A 187     176.025 201.744 263.803  1.00164.45           C
ATOM    847  OD1 ASP A 187     175.982 200.630 263.215  1.00164.45           O
ATOM    848  OD2 ASP A 187     175.131 202.626 263.710  1.00164.45           O
ATOM    849  C   ASP A 187     179.527 201.334 265.046  1.00164.45           C
ATOM    850  O   ASP A 187     179.657 202.421 265.607  1.00164.45           O
ATOM    851  N   GLY A 188     180.566 200.541 264.726  1.00 63.20           N
ATOM    852  CA  GLY A 188     181.917 200.900 265.043  1.00 63.20           C
ATOM    853  C   GLY A 188     182.480 200.015 266.124  1.00 63.20           C
ATOM    854  O   GLY A 188     183.654 200.155 266.472  1.00 63.20           O
ATOM    855  N   ASN A 189     181.643 199.145 266.732  1.00 93.98           N
ATOM    856  CA  ASN A 189     182.056 198.230 267.777  1.00 93.98           C
ATOM    857  CB  ASN A 189     180.872 197.767 268.638  1.00 93.98           C
ATOM    858  CG  ASN A 189     181.394 197.266 269.975  1.00 93.98           C
ATOM    859  OD1 ASN A 189     182.600 197.154 270.188  1.00 93.98           O
ATOM    860  ND2 ASN A 189     180.454 196.959 270.909  1.00 93.98           N
ATOM    861  C   ASN A 189     182.749 196.983 267.270  1.00 93.98           C
ATOM    862  O   ASN A 189     183.680 196.470 267.896  1.00 93.98           O
ATOM    863  N   GLU A 190     182.302 196.435 266.124  1.00 78.00           N
ATOM    864  CA  GLU A 190     182.840 195.188 265.642  1.00 78.00           C
ATOM    865  CB  GLU A 190     184.370 195.204 265.474  1.00 78.00           C
ATOM    866  CG  GLU A 190     184.851 196.146 264.368  1.00 78.00           C
ATOM    867  CD  GLU A 190     186.350 195.943 264.202  1.00 78.00           C
ATOM    868  OE1 GLU A 190     187.066 195.906 265.238  1.00 78.00           O
ATOM    869  OE2 GLU A 190     186.796 195.810 263.031  1.00 78.00           O
ATOM    870  C   GLU A 190     182.487 194.107 266.625  1.00 78.00           C
ATOM    871  O   GLU A 190     183.168 193.084 266.717  1.00 78.00           O
ATOM    872  N   MET A 191     181.378 194.305 267.370  1.00 65.01           N
ATOM    873  CA  MET A 191     180.925 193.337 268.324  1.00 65.01           C
ATOM    874  CB  MET A 191     181.187 193.771 269.775  1.00 65.01           C
ATOM    875  CG  MET A 191     182.674 194.008 270.058  1.00 65.01           C
ATOM    876  SD  MET A 191     183.062 194.608 271.730  1.00 65.01           S
ATOM    877  CE  MET A 191     182.762 193.019 272.553  1.00 65.01           C
ATOM    878  C   MET A 191     179.444 193.253 268.135  1.00 65.01           C
ATOM    879  O   MET A 191     178.795 194.248 267.819  1.00 65.01           O
ATOM    880  N   ILE A 192     178.865 192.050 268.299  1.00 72.79           N
ATOM    881  CA  ILE A 192     177.454 191.918 268.123  1.00 72.79           C
ATOM    882  CB  ILE A 192     177.073 191.215 266.852  1.00 72.79           C
ATOM    883  CG1 ILE A 192     177.626 189.781 266.838  1.00 72.79           C
ATOM    884  CG2 ILE A 192     177.543 192.075 265.667  1.00 72.79           C
ATOM    885  CD1 ILE A 192     177.093 188.939 265.681  1.00 72.79           C
ATOM    886  C   ILE A 192     176.916 191.123 269.259  1.00 72.79           C
ATOM    887  O   ILE A 192     177.624 190.344 269.895  1.00 72.79           O
ATOM    888  N   GLU A 193     175.627 191.354 269.551  1.00105.99           N
ATOM    889  CA  GLU A 193     174.922 190.672 270.587  1.00105.99           C
ATOM    890  CB  GLU A 193     173.783 191.498 271.208  1.00105.99           C
ATOM    891  CG  GLU A 193     174.268 192.676 272.061  1.00105.99           C
ATOM    892  CD  GLU A 193     174.583 193.864 271.161  1.00105.99           C
ATOM    893  OE1 GLU A 193     174.537 193.707 269.912  1.00105.99           O
ATOM    894  OE2 GLU A 193     174.872 194.956 271.720  1.00105.99           O
ATOM    895  C   GLU A 193     174.330 189.452 269.969  1.00105.99           C
ATOM    896  O   GLU A 193     174.604 189.110 268.822  1.00105.99           O
ATOM    897  N   LYS A 194     173.535 188.723 270.756  1.00 95.54           N
ATOM    898  CA  LYS A 194     172.932 187.504 270.311  1.00 95.54           C
ATOM    899  CB  LYS A 194     172.194 186.746 271.427  1.00 95.54           C
ATOM    900  CG  LYS A 194     171.629 185.401 270.965  1.00 95.54           C
ATOM    901  CD  LYS A 194     171.229 184.477 272.116  1.00 95.54           C
ATOM    902  CE  LYS A 194     170.661 183.132 271.659  1.00 95.54           C
ATOM    903  NZ  LYS A 194     170.449 182.251 272.830  1.00 95.54           N
ATOM    904  C   LYS A 194     171.949 187.760 269.201  1.00 95.54           C
ATOM    905  O   LYS A 194     171.797 186.928 268.313  1.00 95.54           O
ATOM    906  N   ARG A 195     171.243 188.905 269.202  1.00133.54           N
ATOM    907  CA  ARG A 195     170.190 189.104 268.240  1.00133.54           C
ATOM    908  CB  ARG A 195     169.478 190.456 268.423  1.00133.54           C
ATOM    909  CG  ARG A 195     168.205 190.612 267.587  1.00133.54           C
ATOM    910  CD  ARG A 195     168.465 190.871 266.103  1.00133.54           C
ATOM    911  NE  ARG A 195     169.292 192.106 266.009  1.00133.54           N
ATOM    912  CZ  ARG A 195     169.641 192.600 264.785  1.00133.54           C
ATOM    913  NH1 ARG A 195     169.178 192.000 263.650  1.00133.54           N
ATOM    914  NH2 ARG A 195     170.456 193.691 264.700  1.00133.54           N
ATOM    915  C   ARG A 195     170.720 189.067 266.839  1.00133.54           C
ATOM    916  O   ARG A 195     170.225 188.329 265.989  1.00133.54           O
ATOM    917  N   GLU A 196     171.794 189.823 266.582  1.00124.57           N
ATOM    918  CA  GLU A 196     172.281 190.016 265.248  1.00124.57           C
ATOM    919  CB  GLU A 196     173.432 191.032 265.155  1.00124.57           C
ATOM    920  CG  GLU A 196     173.089 192.423 265.687  1.00124.57           C
ATOM    921  CD  GLU A 196     173.601 192.500 267.118  1.00124.57           C
ATOM    922  OE1 GLU A 196     173.206 191.642 267.950  1.00124.57           O
ATOM    923  OE2 GLU A 196     174.416 193.419 267.393  1.00124.57           O
ATOM    924  C   GLU A 196     172.814 188.762 264.612  1.00124.57           C
ATOM    925  O   GLU A 196     172.712 188.602 263.401  1.00124.57           O
ATOM    926  N   PHE A 197     173.418 187.847 265.386  1.00197.33           N
ATOM    927  CA  PHE A 197     174.119 186.700 264.839  1.00197.33           C
ATOM    928  CB  PHE A 197     174.889 185.952 265.949  1.00197.33           C
ATOM    929  CG  PHE A 197     175.956 185.082 265.363  1.00197.33           C
ATOM    930  CD1 PHE A 197     177.151 185.631 264.953  1.00197.33           C
ATOM    931  CD2 PHE A 197     175.786 183.722 265.245  1.00197.33           C
ATOM    932  CE1 PHE A 197     178.152 184.845 264.427  1.00197.33           C
ATOM    933  CE2 PHE A 197     176.784 182.933 264.720  1.00197.33           C
ATOM    934  CZ  PHE A 197     177.965 183.491 264.294  1.00197.33           C
ATOM    935  C   PHE A 197     173.175 185.739 264.163  1.00197.33           C
ATOM    936  O   PHE A 197     173.601 184.967 263.290  1.00197.33           O
ATOM    937  N   PHE A 198     171.888 185.719 264.597  1.00155.37           N
ATOM    938  CA  PHE A 198     170.937 184.830 263.977  1.00155.37           C
ATOM    939  CB  PHE A 198     169.472 185.072 264.388  1.00155.37           C
ATOM    940  CG  PHE A 198     169.217 184.592 265.774  1.00155.37           C
ATOM    941  CD1 PHE A 198     168.974 183.259 266.011  1.00155.37           C
ATOM    942  CD2 PHE A 198     169.195 185.474 266.830  1.00155.37           C
ATOM    943  CE1 PHE A 198     168.726 182.809 267.286  1.00155.37           C
ATOM    944  CE2 PHE A 198     168.948 185.029 268.107  1.00155.37           C
ATOM    945  CZ  PHE A 198     168.714 183.694 268.336  1.00155.37           C
ATOM    946  C   PHE A 198     170.987 185.158 262.562  1.00155.37           C
ATOM    947  O   PHE A 198     171.125 184.290 261.698  1.00155.37           O
ATOM    948  N   LYS A 199     170.911 186.468 262.338  1.00178.59           N
ATOM    949  CA  LYS A 199     170.985 186.951 261.017  1.00178.59           C
ATOM    950  CB  LYS A 199     170.729 188.459 260.859  1.00178.59           C
ATOM    951  CG  LYS A 199     170.837 188.860 259.388  1.00178.59           C
ATOM    952  CD  LYS A 199     169.846 188.081 258.519  1.00178.59           C
ATOM    953  CE  LYS A 199     170.185 188.063 257.029  1.00178.59           C
ATOM    954  NZ  LYS A 199     169.520 186.904 256.386  1.00178.59           N
ATOM    955  C   LYS A 199     172.357 186.671 260.457  1.00178.59           C
ATOM    956  O   LYS A 199     172.461 186.282 259.305  1.00178.59           O
ATOM    957  N   LEU A 200     173.440 186.818 261.252  1.00242.38           N
ATOM    958  CA  LEU A 200     174.820 186.747 260.801  1.00242.38           C
ATOM    959  CB  LEU A 200     175.827 187.166 261.896  1.00242.38           C
ATOM    960  CG  LEU A 200     177.325 187.057 261.515  1.00242.38           C
ATOM    961  CD1 LEU A 200     177.862 185.622 261.593  1.00242.38           C
ATOM    962  CD2 LEU A 200     177.590 187.660 260.134  1.00242.38           C
ATOM    963  C   LEU A 200     175.228 185.418 260.291  1.00242.38           C
ATOM    964  O   LEU A 200     176.109 185.304 259.430  1.00242.38           O
ATOM    965  N   GLN A 201     174.683 184.365 260.896  1.00257.53           N
ATOM    966  CA  GLN A 201     174.973 183.115 260.359  1.00257.53           C
ATOM    967  CB  GLN A 201     174.248 182.120 261.258  1.00257.53           C
ATOM    968  CG  GLN A 201     174.790 182.205 262.676  1.00257.53           C
ATOM    969  CD  GLN A 201     173.785 181.570 263.602  1.00257.53           C
ATOM    970  OE1 GLN A 201     172.577 181.649 263.377  1.00257.53           O
ATOM    971  NE2 GLN A 201     174.289 180.885 264.663  1.00257.53           N
ATOM    972  C   GLN A 201     174.413 183.260 259.010  1.00257.53           C
ATOM    973  O   GLN A 201     175.209 183.352 258.094  1.00257.53           O
ATOM    974  N   LYS A 202     173.107 183.581 258.932  1.00241.83           N
ATOM    975  CA  LYS A 202     172.299 183.603 257.732  1.00241.83           C
ATOM    976  CB  LYS A 202     170.899 184.187 257.958  1.00241.83           C
ATOM    977  CG  LYS A 202     169.860 183.165 258.400  1.00241.83           C
ATOM    978  CD  LYS A 202     169.553 182.139 257.313  1.00241.83           C
ATOM    979  CE  LYS A 202     168.348 181.254 257.625  1.00241.83           C
ATOM    980  NZ  LYS A 202     168.071 180.369 256.473  1.00241.83           N
ATOM    981  C   LYS A 202     172.937 184.460 256.689  1.00241.83           C
ATOM    982  O   LYS A 202     172.810 184.224 255.488  1.00241.83           O
ATOM    983  N   ILE A 203     173.609 185.534 257.081  1.00236.42           N
ATOM    984  CA  ILE A 203     174.172 186.288 256.022  1.00236.42           C
ATOM    985  CB  ILE A 203     174.822 187.513 256.598  1.00236.42           C
ATOM    986  CG1 ILE A 203     173.769 188.587 256.910  1.00236.42           C
ATOM    987  CG2 ILE A 203     175.995 187.937 255.716  1.00236.42           C
ATOM    988  CD1 ILE A 203     173.049 189.100 255.663  1.00236.42           C
ATOM    989  C   ILE A 203     175.217 185.539 255.223  1.00236.42           C
ATOM    990  O   ILE A 203     175.025 185.305 254.035  1.00236.42           O
ATOM    991  N   ILE A 204     176.273 185.005 255.863  1.00183.71           N
ATOM    992  CA  ILE A 204     177.452 184.582 255.141  1.00183.71           C
ATOM    993  CB  ILE A 204     178.623 184.287 256.029  1.00183.71           C
ATOM    994  CG1 ILE A 204     178.894 185.481 256.955  1.00183.71           C
ATOM    995  CG2 ILE A 204     179.829 183.967 255.126  1.00183.71           C
ATOM    996  CD1 ILE A 204     179.870 185.160 258.085  1.00183.71           C
ATOM    997  C   ILE A 204     177.184 183.536 254.103  1.00183.71           C
ATOM    998  O   ILE A 204     177.826 183.482 253.060  1.00183.71           O
ATOM    999  N   SER A 205     176.257 182.622 254.329  1.00316.02           N
ATOM   1000  CA  SER A 205     175.955 181.793 253.209  1.00316.02           C
ATOM   1001  CB  SER A 205     175.257 180.461 253.528  1.00316.02           C
ATOM   1002  OG  SER A 205     176.040 179.632 254.365  1.00316.02           O
ATOM   1003  C   SER A 205     174.843 182.611 252.837  1.00316.02           C
ATOM   1004  O   SER A 205     174.997 183.623 252.162  1.00316.02           O
ATOM   1005  N   LYS A 206     173.753 181.910 253.023  1.00333.51           N
ATOM   1006  CA  LYS A 206     172.447 182.169 253.457  1.00333.51           C
ATOM   1007  CB  LYS A 206     171.387 181.475 252.605  1.00333.51           C
ATOM   1008  CG  LYS A 206     171.296 182.200 251.264  1.00333.51           C
ATOM   1009  CD  LYS A 206     170.595 181.437 250.147  1.00333.51           C
ATOM   1010  CE  LYS A 206     170.559 182.237 248.842  1.00333.51           C
ATOM   1011  NZ  LYS A 206     169.886 181.460 247.779  1.00333.51           N
ATOM   1012  C   LYS A 206     172.509 181.584 254.949  1.00333.51           C
ATOM   1013  O   LYS A 206     171.512 180.915 255.285  1.00333.51           O
ATOM   1014  N   GLN A 207     173.647 181.753 255.801  1.00885.17           N
ATOM   1015  CA  GLN A 207     174.359 181.056 257.042  1.00885.17           C
ATOM   1016  CB  GLN A 207     175.925 180.875 256.844  1.00885.17           C
ATOM   1017  CG  GLN A 207     177.069 181.907 256.888  1.00885.17           C
ATOM   1018  CD  GLN A 207     178.276 181.410 256.093  1.00885.17           C
ATOM   1019  OE1 GLN A 207     178.163 180.933 254.967  1.00885.17           O
ATOM   1020  NE2 GLN A 207     179.492 181.590 256.675  1.00885.17           N
ATOM   1021  C   GLN A 207     174.141 180.405 258.921  1.00885.17           C
ATOM   1022  O   GLN A 207     175.359 180.627 259.231  1.00885.17           O
ATOM   1023  N   ILE A 230     173.023 179.840 260.148  1.00608.33           N
ATOM   1024  CA  ILE A 230     172.310 179.291 261.722  1.00608.33           C
ATOM   1025  CB  ILE A 230     171.012 178.535 261.555  1.00608.33           C
ATOM   1026  CG1 ILE A 230     171.157 177.227 260.791  1.00608.33           C
ATOM   1027  CG2 ILE A 230     170.000 179.509 260.934  1.00608.33           C
ATOM   1028  CD1 ILE A 230     169.926 176.326 260.878  1.00608.33           C
ATOM   1029  C   ILE A 230     172.800 178.840 263.315  1.00608.33           C
ATOM   1030  O   ILE A 230     173.956 178.493 263.515  1.00608.33           O
ATOM   1031  N   ASN A 231     171.927 178.831 264.527  1.00354.48           N
ATOM   1032  CA  ASN A 231     172.068 178.742 266.096  1.00354.48           C
ATOM   1033  CB  ASN A 231     170.815 179.044 266.943  1.00354.48           C
ATOM   1034  CG  ASN A 231     171.253 179.370 268.392  1.00354.48           C
ATOM   1035  OD1 ASN A 231     171.905 178.589 269.087  1.00354.48           O
ATOM   1036  ND2 ASN A 231     170.872 180.585 268.867  1.00354.48           N
ATOM   1037  C   ASN A 231     172.645 177.530 266.694  1.00354.48           C
ATOM   1038  O   ASN A 231     172.009 176.653 267.297  1.00354.48           O
ATOM   1039  N   THR A 232     173.955 177.585 266.782  1.00257.38           N
ATOM   1040  CA  THR A 232     174.383 176.354 267.265  1.00257.38           C
ATOM   1041  CB  THR A 232     174.821 175.494 266.142  1.00257.38           C
ATOM   1042  OG1 THR A 232     174.974 174.179 266.628  1.00257.38           O
ATOM   1043  CG2 THR A 232     176.106 176.060 265.504  1.00257.38           C
ATOM   1044  C   THR A 232     175.460 176.593 268.236  1.00257.38           C
ATOM   1045  O   THR A 232     175.459 177.600 268.942  1.00257.38           O
ATOM   1046  N   THR A 233     176.410 175.654 268.267  1.00113.54           N
ATOM   1047  CA  THR A 233     177.409 175.620 269.266  1.00113.54           C
ATOM   1048  CB  THR A 233     178.347 174.458 269.117  1.00113.54           C
ATOM   1049  OG1 THR A 233     179.039 174.538 267.879  1.00113.54           O
ATOM   1050  CG2 THR A 233     177.530 173.158 269.188  1.00113.54           C
ATOM   1051  C   THR A 233     178.215 176.856 269.191  1.00113.54           C
ATOM   1052  O   THR A 233     178.564 177.460 270.202  1.00113.54           O
ATOM   1053  N   LEU A 234     178.504 177.300 267.972  1.00236.71           N
ATOM   1054  CA  LEU A 234     179.343 178.443 267.865  1.00236.71           C
ATOM   1055  CB  LEU A 234     179.669 178.778 266.397  1.00236.71           C
ATOM   1056  CG  LEU A 234     178.476 178.620 265.436  1.00236.71           C
ATOM   1057  CD1 LEU A 234     177.407 179.699 265.660  1.00236.71           C
ATOM   1058  CD2 LEU A 234     178.948 178.519 263.976  1.00236.71           C
ATOM   1059  C   LEU A 234     178.768 179.646 268.563  1.00236.71           C
ATOM   1060  O   LEU A 234     179.491 180.479 269.118  1.00236.71           O
ATOM   1061  N   GLN A 235     177.440 179.779 268.543  1.00152.89           N
ATOM   1062  CA  GLN A 235     176.820 180.932 269.122  1.00152.89           C
ATOM   1063  CB  GLN A 235     175.318 180.977 268.809  1.00152.89           C
ATOM   1064  CG  GLN A 235     174.663 182.304 269.183  1.00152.89           C
ATOM   1065  CD  GLN A 235     173.351 182.383 268.422  1.00152.89           C
ATOM   1066  OE1 GLN A 235     173.109 181.600 267.504  1.00152.89           O
ATOM   1067  NE2 GLN A 235     172.487 183.363 268.800  1.00152.89           N
ATOM   1068  C   GLN A 235     177.031 181.015 270.591  1.00152.89           C
ATOM   1069  O   GLN A 235     177.465 182.029 271.137  1.00152.89           O
ATOM   1070  N   MET A 236     176.772 179.910 271.275  1.00171.85           N
ATOM   1071  CA  MET A 236     176.918 179.882 272.691  1.00171.85           C
ATOM   1072  CB  MET A 236     176.494 178.518 273.266  1.00171.85           C
ATOM   1073  CG  MET A 236     175.117 178.017 272.800  1.00171.85           C
ATOM   1074  SD  MET A 236     173.692 179.073 273.192  1.00171.85           S
ATOM   1075  CE  MET A 236     173.893 180.145 271.742  1.00171.85           C
ATOM   1076  C   MET A 236     178.382 180.034 272.921  1.00171.85           C
ATOM   1077  O   MET A 236     178.843 180.501 273.959  1.00171.85           O
ATOM   1078  N   ARG A 237     179.172 179.571 271.948  1.00160.09           N
ATOM   1079  CA  ARG A 237     180.586 179.679 272.078  1.00160.09           C
ATOM   1080  CB  ARG A 237     181.319 179.032 270.888  1.00160.09           C
ATOM   1081  CG  ARG A 237     182.814 178.784 271.106  1.00160.09           C
ATOM   1082  CD  ARG A 237     183.733 179.850 270.508  1.00160.09           C
ATOM   1083  NE  ARG A 237     184.268 180.662 271.637  1.00160.09           N
ATOM   1084  CZ  ARG A 237     185.467 181.305 271.518  1.00160.09           C
ATOM   1085  NH1 ARG A 237     186.161 181.250 270.343  1.00160.09           N
ATOM   1086  NH2 ARG A 237     185.979 181.998 272.577  1.00160.09           N
ATOM   1087  C   ARG A 237     180.973 181.138 272.130  1.00160.09           C
ATOM   1088  O   ARG A 237     181.922 181.510 272.820  1.00160.09           O
ATOM   1089  N   PHE A 238     180.310 181.981 271.311  1.00123.33           N
ATOM   1090  CA  PHE A 238     180.557 183.399 271.234  1.00123.33           C
ATOM   1091  CB  PHE A 238     180.203 184.007 269.870  1.00123.33           C
ATOM   1092  CG  PHE A 238     181.127 183.376 268.887  1.00123.33           C
ATOM   1093  CD1 PHE A 238     182.487 183.558 268.993  1.00123.33           C
ATOM   1094  CD2 PHE A 238     180.631 182.628 267.846  1.00123.33           C
ATOM   1095  CE1 PHE A 238     183.344 182.981 268.086  1.00123.33           C
ATOM   1096  CE2 PHE A 238     181.483 182.051 266.935  1.00123.33           C
ATOM   1097  CZ  PHE A 238     182.841 182.224 267.056  1.00123.33           C
ATOM   1098  C   PHE A 238     179.899 184.240 272.288  1.00123.33           C
ATOM   1099  O   PHE A 238     180.423 185.291 272.656  1.00123.33           O
ATOM   1100  N   PHE A 239     178.699 183.847 272.752  1.00 85.21           N
ATOM   1101  CA  PHE A 239     177.977 184.675 273.682  1.00 85.21           C
ATOM   1102  CB  PHE A 239     176.613 185.154 273.152  1.00 85.21           C
ATOM   1103  CG  PHE A 239     176.779 185.771 271.806  1.00 85.21           C
ATOM   1104  CD1 PHE A 239     177.196 187.072 271.647  1.00 85.21           C
ATOM   1105  CD2 PHE A 239     176.489 185.025 270.687  1.00 85.21           C
ATOM   1106  CE1 PHE A 239     177.334 187.610 270.389  1.00 85.21           C
ATOM   1107  CE2 PHE A 239     176.624 185.556 269.427  1.00 85.21           C
ATOM   1108  CZ  PHE A 239     177.047 186.854 269.278  1.00 85.21           C
ATOM   1109  C   PHE A 239     177.627 183.804 274.841  1.00 85.21           C
ATOM   1110  O   PHE A 239     178.156 182.706 274.985  1.00 85.21           O
ATOM   1111  N   GLY A 240     176.738 184.298 275.725  1.00 50.11           N
ATOM   1112  CA  GLY A 240     176.281 183.509 276.830  1.00 50.11           C
ATOM   1113  C   GLY A 240     175.217 182.597 276.280  1.00 50.11           C
ATOM   1114  O   GLY A 240     174.987 182.537 275.072  1.00 50.11           O
ATOM   1115  N   LYS A 241     174.562 181.805 277.146  1.00187.97           N
ATOM   1116  CA  LYS A 241     173.533 180.957 276.618  1.00187.97           C
ATOM   1117  CB  LYS A 241     173.036 179.919 277.642  1.00187.97           C
ATOM   1118  CG  LYS A 241     172.610 180.503 278.990  1.00187.97           C
ATOM   1119  CD  LYS A 241     171.889 179.486 279.879  1.00187.97           C
ATOM   1120  CE  LYS A 241     171.628 179.976 281.305  1.00187.97           C
ATOM   1121  NZ  LYS A 241     172.892 179.997 282.075  1.00187.97           N
ATOM   1122  C   LYS A 241     172.406 181.810 276.170  1.00187.97           C
ATOM   1123  O   LYS A 241     171.791 181.633 275.107  1.00187.97           O
ATOM   1124  N   ARG A 242     172.132 182.731 277.096  1.00211.66           N
ATOM   1125  CA  ARG A 242     171.226 183.817 277.113  1.00211.66           C
ATOM   1126  CB  ARG A 242     171.022 184.337 278.551  1.00211.66           C
ATOM   1127  CG  ARG A 242     170.263 185.660 278.677  1.00211.66           C
ATOM   1128  CD  ARG A 242     171.128 186.811 279.204  1.00211.66           C
ATOM   1129  NE  ARG A 242     171.560 186.452 280.587  1.00211.66           N
ATOM   1130  CZ  ARG A 242     172.343 187.306 281.312  1.00211.66           C
ATOM   1131  NH1 ARG A 242     172.707 188.512 280.788  1.00211.66           N
ATOM   1132  NH2 ARG A 242     172.764 186.952 282.561  1.00211.66           N
ATOM   1133  C   ARG A 242     171.803 184.909 276.299  1.00211.66           C
ATOM   1134  O   ARG A 242     171.073 185.807 275.890  1.00211.66           O
ATOM   1135  N   GLY A 243     173.135 184.879 276.080  1.00 67.63           N
ATOM   1136  CA  GLY A 243     173.745 185.952 275.351  1.00 67.63           C
ATOM   1137  C   GLY A 243     174.240 186.995 276.317  1.00 67.63           C
ATOM   1138  O   GLY A 243     173.874 188.167 276.241  1.00 67.63           O
ATOM   1139  N   GLN A 244     175.059 186.555 277.293  1.00 92.49           N
ATOM   1140  CA  GLN A 244     175.663 187.391 278.293  1.00 92.49           C
ATOM   1141  CB  GLN A 244     176.440 186.556 279.334  1.00 92.49           C
ATOM   1142  CG  GLN A 244     177.093 187.361 280.466  1.00 92.49           C
ATOM   1143  CD  GLN A 244     176.175 187.334 281.683  1.00 92.49           C
ATOM   1144  OE1 GLN A 244     175.995 188.342 282.365  1.00 92.49           O
ATOM   1145  NE2 GLN A 244     175.593 186.141 281.981  1.00 92.49           N
ATOM   1146  C   GLN A 244     176.649 188.360 277.680  1.00 92.49           C
ATOM   1147  O   GLN A 244     176.643 189.542 278.017  1.00 92.49           O
ATOM   1148  N   ARG A 245     177.513 187.904 276.745  1.00 71.86           N
ATOM   1149  CA  ARG A 245     178.544 188.760 276.202  1.00 71.86           C
ATOM   1150  CB  ARG A 245     179.972 188.211 276.386  1.00 71.86           C
ATOM   1151  CG  ARG A 245     180.562 188.405 277.785  1.00 71.86           C
ATOM   1152  CD  ARG A 245     181.960 187.797 277.931  1.00 71.86           C
ATOM   1153  NE  ARG A 245     182.525 188.231 279.240  1.00 71.86           N
ATOM   1154  CZ  ARG A 245     183.715 188.899 279.269  1.00 71.86           C
ATOM   1155  NH1 ARG A 245     184.383 189.145 278.104  1.00 71.86           N
ATOM   1156  NH2 ARG A 245     184.240 189.320 280.457  1.00 71.86           N
ATOM   1157  C   ARG A 245     178.351 188.949 274.726  1.00 71.86           C
ATOM   1158  O   ARG A 245     177.560 188.250 274.099  1.00 71.86           O
ATOM   1159  N   LYS A 246     179.077 189.943 274.157  1.00108.95           N
ATOM   1160  CA  LYS A 246     179.049 190.306 272.763  1.00108.95           C
ATOM   1161  CB  LYS A 246     179.419 191.771 272.486  1.00108.95           C
ATOM   1162  CG  LYS A 246     178.306 192.788 272.728  1.00108.95           C
ATOM   1163  CD  LYS A 246     178.839 194.222 272.731  1.00108.95           C
ATOM   1164  CE  LYS A 246     177.822 195.258 272.262  1.00108.95           C
ATOM   1165  NZ  LYS A 246     177.457 194.983 270.855  1.00108.95           N
ATOM   1166  C   LYS A 246     180.052 189.490 272.012  1.00108.95           C
ATOM   1167  O   LYS A 246     180.807 188.717 272.598  1.00108.95           O
ATOM   1168  N   LEU A 247     180.063 189.627 270.666  1.00143.78           N
ATOM   1169  CA  LEU A 247     180.985 188.852 269.887  1.00143.78           C
ATOM   1170  CB  LEU A 247     180.233 187.990 268.842  1.00143.78           C
ATOM   1171  CG  LEU A 247     181.045 186.947 268.042  1.00143.78           C
ATOM   1172  CD1 LEU A 247     180.124 186.169 267.087  1.00143.78           C
ATOM   1173  CD2 LEU A 247     182.232 187.564 267.289  1.00143.78           C
ATOM   1174  C   LEU A 247     181.924 189.791 269.191  1.00143.78           C
ATOM   1175  O   LEU A 247     181.615 190.346 268.137  1.00143.78           O
ATOM   1176  N   HIS A 248     183.130 189.964 269.763  1.00 63.17           N
ATOM   1177  CA  HIS A 248     184.088 190.870 269.196  1.00 63.17           C
ATOM   1178  ND1 HIS A 248     187.028 192.307 268.727  1.00 63.17           N
ATOM   1179  CG  HIS A 248     186.075 192.379 269.717  1.00 63.17           C
ATOM   1180  CB  HIS A 248     185.230 191.222 270.165  1.00 63.17           C
ATOM   1181  NE2 HIS A 248     187.042 194.404 269.466  1.00 63.17           N
ATOM   1182  CD2 HIS A 248     186.097 193.668 270.159  1.00 63.17           C
ATOM   1183  CE1 HIS A 248     187.575 193.544 268.617  1.00 63.17           C
ATOM   1184  C   HIS A 248     184.661 190.234 267.961  1.00 63.17           C
ATOM   1185  O   HIS A 248     184.843 189.021 267.891  1.00 63.17           O
ATOM   1186  N   TYR A 249     184.955 191.062 266.940  1.00 80.66           N
ATOM   1187  CA  TYR A 249     185.453 190.606 265.671  1.00 80.66           C
ATOM   1188  CB  TYR A 249     185.610 191.770 264.670  1.00 80.66           C
ATOM   1189  CG  TYR A 249     186.294 191.306 263.425  1.00 80.66           C
ATOM   1190  CD1 TYR A 249     185.627 190.570 262.472  1.00 80.66           C
ATOM   1191  CD2 TYR A 249     187.612 191.635 263.197  1.00 80.66           C
ATOM   1192  CE1 TYR A 249     186.269 190.160 261.324  1.00 80.66           C
ATOM   1193  CE2 TYR A 249     188.259 191.230 262.052  1.00 80.66           C
ATOM   1194  CZ  TYR A 249     187.588 190.486 261.113  1.00 80.66           C
ATOM   1195  OH  TYR A 249     188.248 190.069 259.937  1.00 80.66           O
ATOM   1196  C   TYR A 249     186.785 189.941 265.837  1.00 80.66           C
ATOM   1197  O   TYR A 249     187.018 188.855 265.309  1.00 80.66           O
ATOM   1198  N   LYS A 250     187.694 190.558 266.608  1.00150.73           N
ATOM   1199  CA  LYS A 250     189.008 190.005 266.752  1.00150.73           C
ATOM   1200  CB  LYS A 250     189.924 190.855 267.644  1.00150.73           C
ATOM   1201  CG  LYS A 250     190.325 192.174 266.990  1.00150.73           C
ATOM   1202  CD  LYS A 250     191.059 191.973 265.664  1.00150.73           C
ATOM   1203  CE  LYS A 250     192.248 191.014 265.768  1.00150.73           C
ATOM   1204  NZ  LYS A 250     191.801 189.621 265.544  1.00150.73           N
ATOM   1205  C   LYS A 250     188.903 188.655 267.378  1.00150.73           C
ATOM   1206  O   LYS A 250     189.650 187.741 267.032  1.00150.73           O
ATOM   1207  N   GLU A 251     187.976 188.498 268.337  1.00 95.93           N
ATOM   1208  CA  GLU A 251     187.819 187.238 268.996  1.00 95.93           C
ATOM   1209  CB  GLU A 251     186.833 187.275 270.178  1.00 95.93           C
ATOM   1210  CG  GLU A 251     187.476 187.678 271.511  1.00 95.93           C
ATOM   1211  CD  GLU A 251     187.922 189.135 271.493  1.00 95.93           C
ATOM   1212  OE1 GLU A 251     187.584 189.867 270.527  1.00 95.93           O
ATOM   1213  OE2 GLU A 251     188.614 189.538 272.466  1.00 95.93           O
ATOM   1214  C   GLU A 251     187.356 186.221 268.006  1.00 95.93           C
ATOM   1215  O   GLU A 251     187.729 185.054 268.097  1.00 95.93           O
ATOM   1216  N   PHE A 252     186.485 186.622 267.064  1.00 84.74           N
ATOM   1217  CA  PHE A 252     186.047 185.718 266.037  1.00 84.74           C
ATOM   1218  CB  PHE A 252     184.862 186.272 265.225  1.00 84.74           C
ATOM   1219  CG  PHE A 252     184.680 185.402 264.029  1.00 84.74           C
ATOM   1220  CD1 PHE A 252     184.089 184.162 264.123  1.00 84.74           C
ATOM   1221  CD2 PHE A 252     185.099 185.845 262.796  1.00 84.74           C
ATOM   1222  CE1 PHE A 252     183.929 183.376 263.005  1.00 84.74           C
ATOM   1223  CE2 PHE A 252     184.941 185.064 261.676  1.00 84.74           C
ATOM   1224  CZ  PHE A 252     184.356 183.826 261.779  1.00 84.74           C
ATOM   1225  C   PHE A 252     187.160 185.429 265.086  1.00 84.74           C
ATOM   1226  O   PHE A 252     187.348 184.296 264.644  1.00 84.74           O
ATOM   1227  N   ARG A 253     187.937 186.469 264.750  1.00115.73           N
ATOM   1228  CA  ARG A 253     188.986 186.309 263.792  1.00115.73           C
ATOM   1229  CB  ARG A 253     189.780 187.607 263.614  1.00115.73           C
ATOM   1230  CG  ARG A 253     190.872 187.533 262.553  1.00115.73           C
ATOM   1231  CD  ARG A 253     191.490 188.903 262.288  1.00115.73           C
ATOM   1232  NE  ARG A 253     192.521 188.744 261.230  1.00115.73           N
ATOM   1233  CZ  ARG A 253     192.137 188.761 259.922  1.00115.73           C
ATOM   1234  NH1 ARG A 253     190.812 188.790 259.598  1.00115.73           N
ATOM   1235  NH2 ARG A 253     193.077 188.768 258.936  1.00115.73           N
ATOM   1236  C   ARG A 253     189.914 185.258 264.315  1.00115.73           C
ATOM   1237  O   ARG A 253     190.356 184.380 263.576  1.00115.73           O
ATOM   1238  N   ARG A 254     190.213 185.315 265.624  1.00202.11           N
ATOM   1239  CA  ARG A 254     191.110 184.391 266.267  1.00202.11           C
ATOM   1240  CB  ARG A 254     191.299 184.688 267.761  1.00202.11           C
ATOM   1241  CG  ARG A 254     191.758 186.109 268.071  1.00202.11           C
ATOM   1242  CD  ARG A 254     192.062 186.315 269.555  1.00202.11           C
ATOM   1243  NE  ARG A 254     190.855 185.887 270.316  1.00202.11           N
ATOM   1244  CZ  ARG A 254     190.948 184.861 271.212  1.00202.11           C
ATOM   1245  NH1 ARG A 254     192.149 184.245 271.420  1.00202.11           N
ATOM   1246  NH2 ARG A 254     189.842 184.445 271.895  1.00202.11           N
ATOM   1247  C   ARG A 254     190.523 183.014 266.224  1.00202.11           C
ATOM   1248  O   ARG A 254     191.239 182.022 266.106  1.00202.11           O
ATOM   1249  N   PHE A 255     189.192 182.927 266.368  1.00 88.81           N
ATOM   1250  CA  PHE A 255     188.482 181.681 266.450  1.00 88.81           C
ATOM   1251  CB  PHE A 255     186.992 181.919 266.763  1.00 88.81           C
ATOM   1252  CG  PHE A 255     186.201 180.696 266.445  1.00 88.81           C
ATOM   1253  CD1 PHE A 255     186.225 179.585 267.255  1.00 88.81           C
ATOM   1254  CD2 PHE A 255     185.404 180.681 265.322  1.00 88.81           C
ATOM   1255  CE1 PHE A 255     185.477 178.474 266.936  1.00 88.81           C
ATOM   1256  CE2 PHE A 255     184.655 179.575 264.999  1.00 88.81           C
ATOM   1257  CZ  PHE A 255     184.693 178.466 265.807  1.00 88.81           C
ATOM   1258  C   PHE A 255     188.561 180.851 265.204  1.00 88.81           C
ATOM   1259  O   PHE A 255     188.788 179.643 265.277  1.00 88.81           O
ATOM   1260  N   MET A 256     188.372 181.472 264.027  1.00148.21           N
ATOM   1261  CA  MET A 256     188.352 180.755 262.783  1.00148.21           C
ATOM   1262  CB  MET A 256     188.094 181.688 261.596  1.00148.21           C
ATOM   1263  CG  MET A 256     189.129 182.808 261.523  1.00148.21           C
ATOM   1264  SD  MET A 256     188.987 183.871 260.065  1.00148.21           S
ATOM   1265  CE  MET A 256     189.568 182.602 258.905  1.00148.21           C
ATOM   1266  C   MET A 256     189.684 180.133 262.588  1.00148.21           C
ATOM   1267  O   MET A 256     189.813 179.048 262.024  1.00148.21           O
ATOM   1268  N   GLU A 257     190.719 180.835 263.053  1.00 73.44           N
ATOM   1269  CA  GLU A 257     192.057 180.363 262.938  1.00 73.44           C
ATOM   1270  CB  GLU A 257     193.055 181.350 263.562  1.00 73.44           C
ATOM   1271  CG  GLU A 257     193.077 182.694 262.832  1.00 73.44           C
ATOM   1272  CD  GLU A 257     193.684 183.726 263.768  1.00 73.44           C
ATOM   1273  OE1 GLU A 257     194.313 183.308 264.776  1.00 73.44           O
ATOM   1274  OE2 GLU A 257     193.518 184.946 263.494  1.00 73.44           O
ATOM   1275  C   GLU A 257     192.166 179.053 263.669  1.00 73.44           C
ATOM   1276  O   GLU A 257     192.894 178.161 263.240  1.00 73.44           O
ATOM   1277  N   ASN A 258     191.454 178.898 264.804  1.00 65.07           N
ATOM   1278  CA  ASN A 258     191.540 177.690 265.584  1.00 65.07           C
ATOM   1279  CB  ASN A 258     190.689 177.769 266.864  1.00 65.07           C
ATOM   1280  CG  ASN A 258     191.257 178.883 267.736  1.00 65.07           C
ATOM   1281  OD1 ASN A 258     190.538 179.784 268.166  1.00 65.07           O
ATOM   1282  ND2 ASN A 258     192.588 178.822 268.004  1.00 65.07           N
ATOM   1283  C   ASN A 258     191.038 176.523 264.776  1.00 65.07           C
ATOM   1284  O   ASN A 258     191.685 175.479 264.705  1.00 65.07           O
ATOM   1285  N   LEU A 259     189.863 176.666 264.135  1.00 80.90           N
ATOM   1286  CA  LEU A 259     189.302 175.610 263.334  1.00 80.90           C
ATOM   1287  CB  LEU A 259     187.931 175.958 262.733  1.00 80.90           C
ATOM   1288  CG  LEU A 259     187.354 174.811 261.878  1.00 80.90           C
ATOM   1289  CD1 LEU A 259     186.838 173.668 262.766  1.00 80.90           C
ATOM   1290  CD2 LEU A 259     186.327 175.310 260.853  1.00 80.90           C
ATOM   1291  C   LEU A 259     190.190 175.403 262.154  1.00 80.90           C
ATOM   1292  O   LEU A 259     190.342 174.288 261.656  1.00 80.90           O
ATOM   1293  N   GLN A 260     190.784 176.500 261.663  1.00 75.50           N
ATOM   1294  CA  GLN A 260     191.586 176.416 260.488  1.00 75.50           C
ATOM   1295  CB  GLN A 260     192.190 177.766 260.075  1.00 75.50           C
ATOM   1296  CG  GLN A 260     192.804 177.712 258.679  1.00 75.50           C
ATOM   1297  CD  GLN A 260     191.658 177.430 257.717  1.00 75.50           C
ATOM   1298  OE1 GLN A 260     190.993 178.347 257.240  1.00 75.50           O
ATOM   1299  NE2 GLN A 260     191.408 176.123 257.435  1.00 75.50           N
ATOM   1300  C   GLN A 260     192.707 175.465 260.761  1.00 75.50           C
ATOM   1301  O   GLN A 260     193.126 174.726 259.872  1.00 75.50           O
ATOM   1302  N   THR A 261     193.263 175.504 261.986  1.00 63.45           N
ATOM   1303  CA  THR A 261     194.324 174.611 262.368  1.00 63.45           C
ATOM   1304  CB  THR A 261     195.053 175.030 263.614  1.00 63.45           C
ATOM   1305  OG1 THR A 261     194.205 174.955 264.750  1.00 63.45           O
ATOM   1306  CG2 THR A 261     195.548 176.471 263.415  1.00 63.45           C
ATOM   1307  C   THR A 261     193.804 173.221 262.603  1.00 63.45           C
ATOM   1308  O   THR A 261     194.479 172.244 262.286  1.00 63.45           O
ATOM   1309  N   GLU A 262     192.588 173.088 263.169  1.00 51.78           N
ATOM   1310  CA  GLU A 262     192.082 171.795 263.552  1.00 51.78           C
ATOM   1311  CB  GLU A 262     190.705 171.869 264.233  1.00 51.78           C
ATOM   1312  CG  GLU A 262     190.178 170.501 264.670  1.00 51.78           C
ATOM   1313  CD  GLU A 262     188.825 170.702 265.333  1.00 51.78           C
ATOM   1314  OE1 GLU A 262     188.387 171.879 265.429  1.00 51.78           O
ATOM   1315  OE2 GLU A 262     188.214 169.684 265.753  1.00 51.78           O
ATOM   1316  C   GLU A 262     191.937 170.913 262.350  1.00 51.78           C
ATOM   1317  O   GLU A 262     192.268 169.729 262.396  1.00 51.78           O
ATOM   1318  N   ILE A 263     191.463 171.477 261.228  1.00199.14           N
ATOM   1319  CA  ILE A 263     191.190 170.709 260.049  1.00199.14           C
ATOM   1320  CB  ILE A 263     190.811 171.602 258.904  1.00199.14           C
ATOM   1321  CG1 ILE A 263     189.750 172.632 259.312  1.00199.14           C
ATOM   1322  CG2 ILE A 263     190.350 170.702 257.751  1.00199.14           C
ATOM   1323  CD1 ILE A 263     188.411 172.022 259.700  1.00199.14           C
ATOM   1324  C   ILE A 263     192.469 170.078 259.600  1.00199.14           C
ATOM   1325  O   ILE A 263     192.513 168.904 259.239  1.00199.14           O
ATOM   1326  N   GLN A 264     193.544 170.881 259.590  1.00 72.65           N
ATOM   1327  CA  GLN A 264     194.834 170.480 259.105  1.00 72.65           C
ATOM   1328  CB  GLN A 264     195.780 171.690 259.061  1.00 72.65           C
ATOM   1329  CG  GLN A 264     195.231 172.804 258.164  1.00 72.65           C
ATOM   1330  CD  GLN A 264     195.983 174.096 258.453  1.00 72.65           C
ATOM   1331  OE1 GLN A 264     196.791 174.170 259.378  1.00 72.65           O
ATOM   1332  NE2 GLN A 264     195.699 175.153 257.645  1.00 72.65           N
ATOM   1333  C   GLN A 264     195.463 169.427 259.973  1.00 72.65           C
ATOM   1334  O   GLN A 264     195.981 168.431 259.471  1.00 72.65           O
ATOM   1335  N   GLU A 265     195.431 169.622 261.303  1.00 61.06           N
ATOM   1336  CA  GLU A 265     196.096 168.741 262.227  1.00 61.06           C
ATOM   1337  CB  GLU A 265     196.049 169.282 263.668  1.00 61.06           C
ATOM   1338  CG  GLU A 265     196.788 170.612 263.855  1.00 61.06           C
ATOM   1339  CD  GLU A 265     196.600 171.061 265.299  1.00 61.06           C
ATOM   1340  OE1 GLU A 265     195.899 170.338 266.057  1.00 61.06           O
ATOM   1341  OE2 GLU A 265     197.153 172.133 265.665  1.00 61.06           O
ATOM   1342  C   GLU A 265     195.446 167.391 262.242  1.00 61.06           C
ATOM   1343  O   GLU A 265     196.126 166.368 262.190  1.00 61.06           O
ATOM   1344  N   MET A 266     194.101 167.355 262.281  1.00 65.45           N
ATOM   1345  CA  MET A 266     193.388 166.116 262.403  1.00 65.45           C
ATOM   1346  CB  MET A 266     191.873 166.320 262.562  1.00 65.45           C
ATOM   1347  CG  MET A 266     191.505 167.106 263.826  1.00 65.45           C
ATOM   1348  SD  MET A 266     191.884 166.259 265.391  1.00 65.45           S
ATOM   1349  CE  MET A 266     191.694 167.736 266.433  1.00 65.45           C
ATOM   1350  C   MET A 266     193.670 165.280 261.185  1.00 65.45           C
ATOM   1351  O   MET A 266     193.672 164.054 261.264  1.00 65.45           O
ATOM   1352  N   GLU A 267     193.823 165.927 260.013  1.00134.40           N
ATOM   1353  CA  GLU A 267     194.152 165.323 258.744  1.00134.40           C
ATOM   1354  CB  GLU A 267     193.964 166.300 257.574  1.00134.40           C
ATOM   1355  CG  GLU A 267     192.536 166.813 257.416  1.00134.40           C
ATOM   1356  CD  GLU A 267     192.559 167.935 256.390  1.00134.40           C
ATOM   1357  OE1 GLU A 267     193.652 168.202 255.824  1.00134.40           O
ATOM   1358  OE2 GLU A 267     191.481 168.546 256.162  1.00134.40           O
ATOM   1359  C   GLU A 267     195.606 164.949 258.681  1.00134.40           C
ATOM   1360  O   GLU A 267     195.983 163.987 258.013  1.00134.40           O
ATOM   1361  N   PHE A 268     196.467 165.740 259.348  1.00 71.09           N
ATOM   1362  CA  PHE A 268     197.896 165.601 259.278  1.00 71.09           C
ATOM   1363  CB  PHE A 268     198.586 166.625 260.195  1.00 71.09           C
ATOM   1364  CG  PHE A 268     200.053 166.388 260.197  1.00 71.09           C
ATOM   1365  CD1 PHE A 268     200.862 166.918 259.219  1.00 71.09           C
ATOM   1366  CD2 PHE A 268     200.618 165.639 261.202  1.00 71.09           C
ATOM   1367  CE1 PHE A 268     202.218 166.692 259.243  1.00 71.09           C
ATOM   1368  CE2 PHE A 268     201.972 165.410 261.230  1.00 71.09           C
ATOM   1369  CZ  PHE A 268     202.774 165.940 260.249  1.00 71.09           C
ATOM   1370  C   PHE A 268     198.293 164.224 259.709  1.00 71.09           C
ATOM   1371  O   PHE A 268     199.039 163.537 259.015  1.00 71.09           O
ATOM   1372  N   LEU A 269     197.759 163.774 260.853  1.00167.61           N
ATOM   1373  CA  LEU A 269     198.060 162.497 261.435  1.00167.61           C
ATOM   1374  CB  LEU A 269     197.256 162.250 262.714  1.00167.61           C
ATOM   1375  CG  LEU A 269     197.491 163.301 263.803  1.00167.61           C
ATOM   1376  CD1 LEU A 269     196.653 162.971 265.043  1.00167.61           C
ATOM   1377  CD2 LEU A 269     198.987 163.469 264.122  1.00167.61           C
ATOM   1378  C   LEU A 269     197.621 161.434 260.486  1.00167.61           C
ATOM   1379  O   LEU A 269     198.253 160.382 260.396  1.00167.61           O
ATOM   1380  N   GLN A 270     196.514 161.674 259.761  1.00106.90           N
ATOM   1381  CA  GLN A 270     196.007 160.659 258.884  1.00106.90           C
ATOM   1382  CB  GLN A 270     194.823 161.135 258.036  1.00106.90           C
ATOM   1383  CG  GLN A 270     193.542 161.413 258.814  1.00106.90           C
ATOM   1384  CD  GLN A 270     192.555 161.917 257.779  1.00106.90           C
ATOM   1385  OE1 GLN A 270     192.954 162.359 256.703  1.00106.90           O
ATOM   1386  NE2 GLN A 270     191.236 161.849 258.103  1.00106.90           N
ATOM   1387  C   GLN A 270     197.093 160.316 257.915  1.00106.90           C
ATOM   1388  O   GLN A 270     197.329 159.145 257.619  1.00106.90           O
ATOM   1389  N   PHE A 271     197.747 161.349 257.360  1.00102.01           N
ATOM   1390  CA  PHE A 271     198.849 161.204 256.452  1.00102.01           C
ATOM   1391  CB  PHE A 271     199.010 162.425 255.531  1.00102.01           C
ATOM   1392  CG  PHE A 271     197.816 162.383 254.632  1.00102.01           C
ATOM   1393  CD1 PHE A 271     197.783 161.515 253.563  1.00102.01           C
ATOM   1394  CD2 PHE A 271     196.727 163.197 254.853  1.00102.01           C
ATOM   1395  CE1 PHE A 271     196.691 161.461 252.729  1.00102.01           C
ATOM   1396  CE2 PHE A 271     195.631 163.147 254.022  1.00102.01           C
ATOM   1397  CZ  PHE A 271     195.610 162.278 252.957  1.00102.01           C
ATOM   1398  C   PHE A 271     200.143 160.876 257.161  1.00102.01           C
ATOM   1399  O   PHE A 271     201.068 160.340 256.548  1.00102.01           O
ATOM   1400  N   SER A 272     200.286 161.304 258.435  1.00147.35           N
ATOM   1401  CA  SER A 272     201.486 161.106 259.214  1.00147.35           C
ATOM   1402  CB  SER A 272     201.858 162.288 260.128  1.00147.35           C
ATOM   1403  OG  SER A 272     200.795 162.616 260.999  1.00147.35           O
ATOM   1404  C   SER A 272     201.548 159.805 259.975  1.00147.35           C
ATOM   1405  O   SER A 272     202.271 159.710 260.965  1.00147.35           O
ATOM   1406  N   LYS A 273     200.755 158.786 259.601  1.00142.71           N
ATOM   1407  CA  LYS A 273     200.883 157.499 260.234  1.00142.71           C
ATOM   1408  CB  LYS A 273     202.299 156.922 260.058  1.00142.71           C
ATOM   1409  CG  LYS A 273     202.476 155.490 260.559  1.00142.71           C
ATOM   1410  CD  LYS A 273     203.846 154.902 260.225  1.00142.71           C
ATOM   1411  CE  LYS A 273     204.999 155.844 260.576  1.00142.71           C
ATOM   1412  NZ  LYS A 273     204.818 156.380 261.943  1.00142.71           N
ATOM   1413  C   LYS A 273     200.593 157.594 261.709  1.00142.71           C
ATOM   1414  O   LYS A 273     201.013 156.743 262.492  1.00142.71           O
ATOM   1415  N   GLY A 274     199.844 158.622 262.142  1.00 20.87           N
ATOM   1416  CA  GLY A 274     199.489 158.707 263.531  1.00 20.87           C
ATOM   1417  C   GLY A 274     200.670 159.183 264.314  1.00 20.87           C
ATOM   1418  O   GLY A 274     200.683 159.094 265.541  1.00 20.87           O
ATOM   1419  N   LEU A 275     201.699 159.702 263.620  1.00 57.57           N
ATOM   1420  CA  LEU A 275     202.872 160.170 264.291  1.00 57.57           C
ATOM   1421  CB  LEU A 275     204.149 159.497 263.759  1.00 57.57           C
ATOM   1422  CG  LEU A 275     205.432 159.881 264.512  1.00 57.57           C
ATOM   1423  CD1 LEU A 275     205.342 159.474 265.992  1.00 57.57           C
ATOM   1424  CD2 LEU A 275     206.672 159.295 263.819  1.00 57.57           C
ATOM   1425  C   LEU A 275     202.960 161.647 264.051  1.00 57.57           C
ATOM   1426  O   LEU A 275     202.447 162.161 263.058  1.00 57.57           O
ATOM   1427  N   SER A 276     203.611 162.373 264.980  1.00 83.01           N
ATOM   1428  CA  SER A 276     203.727 163.802 264.904  1.00 83.01           C
ATOM   1429  CB  SER A 276     204.383 164.403 266.156  1.00 83.01           C
ATOM   1430  OG  SER A 276     204.468 165.813 266.026  1.00 83.01           O
ATOM   1431  C   SER A 276     204.582 164.161 263.731  1.00 83.01           C
ATOM   1432  O   SER A 276     204.602 165.313 263.296  1.00 83.01           O
ATOM   1433  N   PHE A 277     205.324 163.177 263.190  1.00 69.06           N
ATOM   1434  CA  PHE A 277     206.214 163.467 262.109  1.00 69.06           C
ATOM   1435  CB  PHE A 277     207.651 162.992 262.388  1.00 69.06           C
ATOM   1436  CG  PHE A 277     208.127 163.703 263.606  1.00 69.06           C
ATOM   1437  CD1 PHE A 277     208.543 165.013 263.545  1.00 69.06           C
ATOM   1438  CD2 PHE A 277     208.154 163.052 264.817  1.00 69.06           C
ATOM   1439  CE1 PHE A 277     208.989 165.660 264.675  1.00 69.06           C
ATOM   1440  CE2 PHE A 277     208.599 163.693 265.949  1.00 69.06           C
ATOM   1441  CZ  PHE A 277     209.003 165.004 265.883  1.00 69.06           C
ATOM   1442  C   PHE A 277     205.755 162.724 260.893  1.00 69.06           C
ATOM   1443  O   PHE A 277     204.992 161.764 260.982  1.00 69.06           O
ATOM   1444  N   MET A 278     206.173 163.214 259.708  1.00118.33           N
ATOM   1445  CA  MET A 278     205.914 162.547 258.471  1.00118.33           C
ATOM   1446  CB  MET A 278     204.560 162.924 257.838  1.00118.33           C
ATOM   1447  CG  MET A 278     204.390 164.405 257.500  1.00118.33           C
ATOM   1448  SD  MET A 278     202.739 164.816 256.854  1.00118.33           S
ATOM   1449  CE  MET A 278     202.888 163.782 255.370  1.00118.33           C
ATOM   1450  C   MET A 278     207.033 162.883 257.531  1.00118.33           C
ATOM   1451  O   MET A 278     207.441 164.036 257.396  1.00118.33           O
ATOM   1452  N   ARG A 279     207.557 161.851 256.848  1.00 72.87           N
ATOM   1453  CA  ARG A 279     208.642 161.979 255.926  1.00 72.87           C
ATOM   1454  CB  ARG A 279     209.184 160.608 255.493  1.00 72.87           C
ATOM   1455  CG  ARG A 279     208.103 159.711 254.889  1.00 72.87           C
ATOM   1456  CD  ARG A 279     208.411 158.218 255.009  1.00 72.87           C
ATOM   1457  NE  ARG A 279     207.256 157.482 254.425  1.00 72.87           N
ATOM   1458  CZ  ARG A 279     206.127 157.273 255.164  1.00 72.87           C
ATOM   1459  NH1 ARG A 279     206.047 157.737 256.446  1.00 72.87           N
ATOM   1460  NH2 ARG A 279     205.071 156.607 254.614  1.00 72.87           N
ATOM   1461  C   ARG A 279     208.149 162.729 254.733  1.00 72.87           C
ATOM   1462  O   ARG A 279     206.970 163.056 254.625  1.00 72.87           O
ATOM   1463  N   LYS A 280     209.075 163.073 253.824  1.00119.95           N
ATOM   1464  CA  LYS A 280     208.755 163.827 252.649  1.00119.95           C
ATOM   1465  CB  LYS A 280     210.004 164.192 251.828  1.00119.95           C
ATOM   1466  CG  LYS A 280     210.791 162.978 251.330  1.00119.95           C
ATOM   1467  CD  LYS A 280     211.842 163.317 250.270  1.00119.95           C
ATOM   1468  CE  LYS A 280     213.016 164.141 250.804  1.00119.95           C
ATOM   1469  NZ  LYS A 280     214.036 164.309 249.744  1.00119.95           N
ATOM   1470  C   LYS A 280     207.835 163.032 251.768  1.00119.95           C
ATOM   1471  O   LYS A 280     207.086 163.605 250.976  1.00119.95           O
ATOM   1472  N   GLU A 281     207.901 161.687 251.846  1.00 93.72           N
ATOM   1473  CA  GLU A 281     207.154 160.856 250.939  1.00 93.72           C
ATOM   1474  CB  GLU A 281     207.463 159.356 251.110  1.00 93.72           C
ATOM   1475  CG  GLU A 281     208.874 158.949 250.672  1.00 93.72           C
ATOM   1476  CD  GLU A 281     209.833 159.053 251.854  1.00 93.72           C
ATOM   1477  OE1 GLU A 281     209.916 160.144 252.478  1.00 93.72           O
ATOM   1478  OE2 GLU A 281     210.503 158.027 252.146  1.00 93.72           O
ATOM   1479  C   GLU A 281     205.665 161.013 251.070  1.00 93.72           C
ATOM   1480  O   GLU A 281     204.983 161.341 250.099  1.00 93.72           O
ATOM   1481  N   ASP A 282     205.117 160.819 252.281  1.00 76.51           N
ATOM   1482  CA  ASP A 282     203.694 160.886 252.469  1.00 76.51           C
ATOM   1483  CB  ASP A 282     203.215 160.255 253.795  1.00 76.51           C
ATOM   1484  CG  ASP A 282     203.973 160.845 254.969  1.00 76.51           C
ATOM   1485  OD1 ASP A 282     204.784 161.780 254.744  1.00 76.51           O
ATOM   1486  OD2 ASP A 282     203.766 160.347 256.108  1.00 76.51           O
ATOM   1487  C   ASP A 282     203.221 162.292 252.286  1.00 76.51           C
ATOM   1488  O   ASP A 282     202.048 162.528 251.996  1.00 76.51           O
ATOM   1489  N   PHE A 283     204.128 163.267 252.473  1.00 59.52           N
ATOM   1490  CA  PHE A 283     203.804 164.649 252.271  1.00 59.52           C
ATOM   1491  CB  PHE A 283     204.991 165.589 252.547  1.00 59.52           C
ATOM   1492  CG  PHE A 283     204.537 166.988 252.302  1.00 59.52           C
ATOM   1493  CD1 PHE A 283     203.881 167.694 253.285  1.00 59.52           C
ATOM   1494  CD2 PHE A 283     204.770 167.597 251.091  1.00 59.52           C
ATOM   1495  CE1 PHE A 283     203.462 168.986 253.062  1.00 59.52           C
ATOM   1496  CE2 PHE A 283     204.353 168.887 250.862  1.00 59.52           C
ATOM   1497  CZ  PHE A 283     203.701 169.586 251.848  1.00 59.52           C
ATOM   1498  C   PHE A 283     203.412 164.811 250.839  1.00 59.52           C
ATOM   1499  O   PHE A 283     202.443 165.504 250.549  1.00 59.52           O
ATOM   1500  N   ALA A 284     204.150 164.190 249.900  1.00 31.64           N
ATOM   1501  CA  ALA A 284     203.802 164.276 248.509  1.00 31.64           C
ATOM   1502  CB  ALA A 284     204.785 163.520 247.598  1.00 31.64           C
ATOM   1503  C   ALA A 284     202.460 163.641 248.348  1.00 31.64           C
ATOM   1504  O   ALA A 284     201.613 164.124 247.597  1.00 31.64           O
ATOM   1505  N   GLU A 285     202.226 162.533 249.073  1.00 36.88           N
ATOM   1506  CA  GLU A 285     200.974 161.851 248.965  1.00 36.88           C
ATOM   1507  CB  GLU A 285     200.884 160.602 249.859  1.00 36.88           C
ATOM   1508  CG  GLU A 285     199.558 159.852 249.719  1.00 36.88           C
ATOM   1509  CD  GLU A 285     199.661 158.564 250.521  1.00 36.88           C
ATOM   1510  OE1 GLU A 285     200.812 158.141 250.810  1.00 36.88           O
ATOM   1511  OE2 GLU A 285     198.593 157.983 250.852  1.00 36.88           O
ATOM   1512  C   GLU A 285     199.905 162.810 249.379  1.00 36.88           C
ATOM   1513  O   GLU A 285     198.828 162.836 248.790  1.00 36.88           O
ATOM   1514  N   TRP A 286     200.165 163.605 250.431  1.00 84.76           N
ATOM   1515  CA  TRP A 286     199.222 164.589 250.877  1.00 84.76           C
ATOM   1516  CB  TRP A 286     199.564 165.184 252.253  1.00 84.76           C
ATOM   1517  CG  TRP A 286     198.537 166.179 252.734  1.00 84.76           C
ATOM   1518  CD2 TRP A 286     198.650 167.598 252.556  1.00 84.76           C
ATOM   1519  CD1 TRP A 286     197.362 165.964 253.394  1.00 84.76           C
ATOM   1520  NE1 TRP A 286     196.732 167.162 253.635  1.00 84.76           N
ATOM   1521  CE2 TRP A 286     197.516 168.177 253.126  1.00 84.76           C
ATOM   1522  CE3 TRP A 286     199.620 168.356 251.966  1.00 84.76           C
ATOM   1523  CZ2 TRP A 286     197.334 169.530 253.112  1.00 84.76           C
ATOM   1524  CZ3 TRP A 286     199.434 169.721 251.956  1.00 84.76           C
ATOM   1525  CH2 TRP A 286     198.313 170.295 252.518  1.00 84.76           C
ATOM   1526  C   TRP A 286     199.136 165.722 249.896  1.00 84.76           C
ATOM   1527  O   TRP A 286     198.064 166.281 249.681  1.00 84.76           O
ATOM   1528  N   LEU A 287     200.278 166.112 249.295  1.00 83.35           N
ATOM   1529  CA  LEU A 287     200.339 167.258 248.436  1.00 83.35           C
ATOM   1530  CB  LEU A 287     201.767 167.502 247.910  1.00 83.35           C
ATOM   1531  CG  LEU A 287     201.926 168.750 247.019  1.00 83.35           C
ATOM   1532  CD1 LEU A 287     201.696 170.041 247.821  1.00 83.35           C
ATOM   1533  CD2 LEU A 287     203.277 168.742 246.283  1.00 83.35           C
ATOM   1534  C   LEU A 287     199.437 167.031 247.259  1.00 83.35           C
ATOM   1535  O   LEU A 287     198.555 167.837 246.975  1.00 83.35           O
ATOM   1536  N   LEU A 288     199.666 165.903 246.565  1.00208.81           N
ATOM   1537  CA  LEU A 288     199.039 165.363 245.390  1.00208.81           C
ATOM   1538  CB  LEU A 288     200.013 164.586 244.474  1.00208.81           C
ATOM   1539  CG  LEU A 288     200.778 163.402 245.083  1.00208.81           C
ATOM   1540  CD1 LEU A 288     199.849 162.219 245.391  1.00208.81           C
ATOM   1541  CD2 LEU A 288     201.962 163.020 244.177  1.00208.81           C
ATOM   1542  C   LEU A 288     197.768 164.583 245.623  1.00208.81           C
ATOM   1543  O   LEU A 288     197.298 163.914 244.707  1.00208.81           O
ATOM   1544  N   PHE A 289     197.221 164.546 246.850  1.00113.81           N
ATOM   1545  CA  PHE A 289     196.090 163.708 247.191  1.00113.81           C
ATOM   1546  CB  PHE A 289     195.558 164.036 248.603  1.00113.81           C
ATOM   1547  CG  PHE A 289     194.515 163.045 249.001  1.00113.81           C
ATOM   1548  CD1 PHE A 289     194.878 161.810 249.487  1.00113.81           C
ATOM   1549  CD2 PHE A 289     193.176 163.352 248.909  1.00113.81           C
ATOM   1550  CE1 PHE A 289     193.925 160.894 249.864  1.00113.81           C
ATOM   1551  CE2 PHE A 289     192.218 162.440 249.285  1.00113.81           C
ATOM   1552  CZ  PHE A 289     192.591 161.206 249.761  1.00113.81           C
ATOM   1553  C   PHE A 289     194.964 163.905 246.204  1.00113.81           C
ATOM   1554  O   PHE A 289     194.157 163.003 245.984  1.00113.81           O
ATOM   1555  N   PHE A 290     194.813 165.136 245.695  1.00216.35           N
ATOM   1556  CA  PHE A 290     193.863 165.613 244.726  1.00216.35           C
ATOM   1557  CB  PHE A 290     193.414 167.063 244.983  1.00216.35           C
ATOM   1558  CG  PHE A 290     192.465 167.006 246.139  1.00216.35           C
ATOM   1559  CD1 PHE A 290     192.926 167.040 247.434  1.00216.35           C
ATOM   1560  CD2 PHE A 290     191.107 166.896 245.927  1.00216.35           C
ATOM   1561  CE1 PHE A 290     192.050 166.982 248.494  1.00216.35           C
ATOM   1562  CE2 PHE A 290     190.225 166.837 246.982  1.00216.35           C
ATOM   1563  CZ  PHE A 290     190.697 166.881 248.271  1.00216.35           C
ATOM   1564  C   PHE A 290     194.247 165.436 243.266  1.00216.35           C
ATOM   1565  O   PHE A 290     193.532 165.961 242.417  1.00216.35           O
ATOM   1566  N   THR A 291     195.423 164.856 242.918  1.00171.86           N
ATOM   1567  CA  THR A 291     195.932 164.842 241.557  1.00171.86           C
ATOM   1568  CB  THR A 291     197.348 164.375 241.397  1.00171.86           C
ATOM   1569  OG1 THR A 291     197.477 163.021 241.802  1.00171.86           O
ATOM   1570  CG2 THR A 291     198.273 165.277 242.208  1.00171.86           C
ATOM   1571  C   THR A 291     195.172 163.989 240.589  1.00171.86           C
ATOM   1572  O   THR A 291     194.174 163.346 240.910  1.00171.86           O
ATOM   1573  N   ASN A 292     195.661 164.045 239.323  1.00 71.53           N
ATOM   1574  CA  ASN A 292     195.191 163.312 238.182  1.00 71.53           C
ATOM   1575  CB  ASN A 292     195.363 164.072 236.852  1.00 71.53           C
ATOM   1576  CG  ASN A 292     196.841 164.386 236.651  1.00 71.53           C
ATOM   1577  OD1 ASN A 292     197.675 164.095 237.506  1.00 71.53           O
ATOM   1578  ND2 ASN A 292     197.172 165.021 235.495  1.00 71.53           N
ATOM   1579  C   ASN A 292     195.957 162.031 238.100  1.00 71.53           C
ATOM   1580  O   ASN A 292     196.901 161.822 238.856  1.00 71.53           O
ATOM   1581  N   THR A 293     195.493 161.098 237.241  1.00 56.42           N
ATOM   1582  CA  THR A 293     196.121 159.818 237.067  1.00 56.42           C
ATOM   1583  CB  THR A 293     195.225 158.829 236.385  1.00 56.42           C
ATOM   1584  OG1 THR A 293     194.932 159.256 235.063  1.00 56.42           O
ATOM   1585  CG2 THR A 293     193.928 158.711 237.202  1.00 56.42           C
ATOM   1586  C   THR A 293     197.393 159.877 236.270  1.00 56.42           C
ATOM   1587  O   THR A 293     198.376 159.231 236.626  1.00 56.42           O
ATOM   1588  N   GLU A 294     197.396 160.629 235.149  1.00 89.49           N
ATOM   1589  CA  GLU A 294     198.498 160.602 234.222  1.00 89.49           C
ATOM   1590  CB  GLU A 294     198.166 161.324 232.902  1.00 89.49           C
ATOM   1591  CG  GLU A 294     197.768 162.796 233.061  1.00 89.49           C
ATOM   1592  CD  GLU A 294     196.280 162.885 233.389  1.00 89.49           C
ATOM   1593  OE1 GLU A 294     195.644 161.820 233.613  1.00 89.49           O
ATOM   1594  OE2 GLU A 294     195.759 164.032 233.415  1.00 89.49           O
ATOM   1595  C   GLU A 294     199.773 161.194 234.758  1.00 89.49           C
ATOM   1596  O   GLU A 294     200.819 160.549 234.726  1.00 89.49           O
ATOM   1597  N   ASN A 295     199.715 162.437 235.267  1.00 74.83           N
ATOM   1598  CA  ASN A 295     200.868 163.174 235.717  1.00 74.83           C
ATOM   1599  CB  ASN A 295     200.576 164.675 235.900  1.00 74.83           C
ATOM   1600  CG  ASN A 295     201.895 165.437 235.911  1.00 74.83           C
ATOM   1601  OD1 ASN A 295     202.975 164.846 235.920  1.00 74.83           O
ATOM   1602  ND2 ASN A 295     201.807 166.794 235.903  1.00 74.83           N
ATOM   1603  C   ASN A 295     201.375 162.651 237.024  1.00 74.83           C
ATOM   1604  O   ASN A 295     202.553 162.787 237.346  1.00 74.83           O
ATOM   1605  N   LYS A 296     200.492 162.035 237.820  1.00 90.27           N
ATOM   1606  CA  LYS A 296     200.822 161.660 239.164  1.00 90.27           C
ATOM   1607  CB  LYS A 296     199.681 160.875 239.824  1.00 90.27           C
ATOM   1608  CG  LYS A 296     199.971 160.436 241.257  1.00 90.27           C
ATOM   1609  CD  LYS A 296     198.725 159.915 241.971  1.00 90.27           C
ATOM   1610  CE  LYS A 296     199.050 159.089 243.212  1.00 90.27           C
ATOM   1611  NZ  LYS A 296     199.788 157.868 242.812  1.00 90.27           N
ATOM   1612  C   LYS A 296     202.045 160.792 239.190  1.00 90.27           C
ATOM   1613  O   LYS A 296     202.924 160.979 240.029  1.00 90.27           O
ATOM   1614  N   ASP A 297     202.130 159.827 238.262  1.00120.59           N
ATOM   1615  CA  ASP A 297     203.193 158.863 238.208  1.00120.59           C
ATOM   1616  CB  ASP A 297     203.028 157.898 237.025  1.00120.59           C
ATOM   1617  CG  ASP A 297     201.675 157.220 237.126  1.00120.59           C
ATOM   1618  OD1 ASP A 297     200.921 157.527 238.087  1.00120.59           O
ATOM   1619  OD2 ASP A 297     201.371 156.389 236.230  1.00120.59           O
ATOM   1620  C   ASP A 297     204.467 159.572 237.923  1.00120.59           C
ATOM   1621  O   ASP A 297     205.513 159.259 238.488  1.00120.59           O
ATOM   1622  N   ILE A 298     204.396 160.565 237.026  1.00 47.24           N
ATOM   1623  CA  ILE A 298     205.566 161.259 236.596  1.00 47.24           C
ATOM   1624  CB  ILE A 298     205.261 162.354 235.616  1.00 47.24           C
ATOM   1625  CG1 ILE A 298     204.585 161.768 234.364  1.00 47.24           C
ATOM   1626  CG2 ILE A 298     206.567 163.104 235.310  1.00 47.24           C
ATOM   1627  CD1 ILE A 298     203.972 162.830 233.454  1.00 47.24           C
ATOM   1628  C   ILE A 298     206.184 161.882 237.802  1.00 47.24           C
ATOM   1629  O   ILE A 298     207.406 161.890 237.942  1.00 47.24           O
ATOM   1630  N   TYR A 299     205.356 162.449 238.698  1.00 80.15           N
ATOM   1631  CA  TYR A 299     205.896 163.027 239.892  1.00 80.15           C
ATOM   1632  CB  TYR A 299     204.855 163.708 240.798  1.00 80.15           C
ATOM   1633  CG  TYR A 299     204.265 164.870 240.077  1.00 80.15           C
ATOM   1634  CD1 TYR A 299     205.056 165.926 239.688  1.00 80.15           C
ATOM   1635  CD2 TYR A 299     202.912 164.923 239.829  1.00 80.15           C
ATOM   1636  CE1 TYR A 299     204.515 167.006 239.031  1.00 80.15           C
ATOM   1637  CE2 TYR A 299     202.364 166.001 239.173  1.00 80.15           C
ATOM   1638  CZ  TYR A 299     203.166 167.044 238.771  1.00 80.15           C
ATOM   1639  OH  TYR A 299     202.611 168.154 238.097  1.00 80.15           O
ATOM   1640  C   TYR A 299     206.507 161.937 240.715  1.00 80.15           C
ATOM   1641  O   TYR A 299     207.646 162.045 241.164  1.00 80.15           O
ATOM   1642  N   TRP A 300     205.777 160.821 240.886  1.00 93.73           N
ATOM   1643  CA  TRP A 300     206.237 159.760 241.732  1.00 93.73           C
ATOM   1644  CB  TRP A 300     205.264 158.576 241.866  1.00 93.73           C
ATOM   1645  CG  TRP A 300     204.106 158.868 242.781  1.00 93.73           C
ATOM   1646  CD2 TRP A 300     204.264 159.093 244.190  1.00 93.73           C
ATOM   1647  CD1 TRP A 300     202.776 159.005 242.512  1.00 93.73           C
ATOM   1648  NE1 TRP A 300     202.092 159.287 243.671  1.00 93.73           N
ATOM   1649  CE2 TRP A 300     202.996 159.348 244.711  1.00 93.73           C
ATOM   1650  CE3 TRP A 300     205.375 159.088 244.984  1.00 93.73           C
ATOM   1651  CZ2 TRP A 300     202.819 159.604 246.040  1.00 93.73           C
ATOM   1652  CZ3 TRP A 300     205.193 159.345 246.325  1.00 93.73           C
ATOM   1653  CH2 TRP A 300     203.940 159.597 246.842  1.00 93.73           C
ATOM   1654  C   TRP A 300     207.530 159.222 241.218  1.00 93.73           C
ATOM   1655  O   TRP A 300     208.380 158.814 242.005  1.00 93.73           O
ATOM   1656  N   LYS A 301     207.716 159.180 239.888  1.00136.66           N
ATOM   1657  CA  LYS A 301     208.938 158.651 239.357  1.00136.66           C
ATOM   1658  CB  LYS A 301     209.023 158.767 237.823  1.00136.66           C
ATOM   1659  CG  LYS A 301     208.166 157.763 237.050  1.00136.66           C
ATOM   1660  CD  LYS A 301     208.649 156.315 237.173  1.00136.66           C
ATOM   1661  CE  LYS A 301     209.783 155.960 236.205  1.00136.66           C
ATOM   1662  NZ  LYS A 301     209.269 155.880 234.818  1.00136.66           N
ATOM   1663  C   LYS A 301     210.072 159.464 239.895  1.00136.66           C
ATOM   1664  O   LYS A 301     211.045 158.919 240.414  1.00136.66           O
ATOM   1665  N   ASN A 302     209.943 160.800 239.806  1.00124.21           N
ATOM   1666  CA  ASN A 302     210.954 161.735 240.222  1.00124.21           C
ATOM   1667  CB  ASN A 302     210.499 163.193 240.088  1.00124.21           C
ATOM   1668  CG  ASN A 302     209.928 163.369 238.704  1.00124.21           C
ATOM   1669  OD1 ASN A 302     210.157 162.541 237.828  1.00124.21           O
ATOM   1670  ND2 ASN A 302     209.146 164.462 238.500  1.00124.21           N
ATOM   1671  C   ASN A 302     211.114 161.593 241.691  1.00124.21           C
ATOM   1672  O   ASN A 302     212.212 161.708 242.234  1.00124.21           O
ATOM   1673  N   VAL A 303     209.977 161.399 242.373  1.00 46.43           N
ATOM   1674  CA  VAL A 303     209.987 161.278 243.794  1.00 46.43           C
ATOM   1675  CB  VAL A 303     208.613 161.127 244.381  1.00 46.43           C
ATOM   1676  CG1 VAL A 303     208.753 160.871 245.891  1.00 46.43           C
ATOM   1677  CG2 VAL A 303     207.791 162.384 244.044  1.00 46.43           C
ATOM   1678  C   VAL A 303     210.771 160.060 244.150  1.00 46.43           C
ATOM   1679  O   VAL A 303     211.529 160.059 245.118  1.00 46.43           O
ATOM   1680  N   ARG A 304     210.607 158.974 243.376  1.00203.87           N
ATOM   1681  CA  ARG A 304     211.257 157.758 243.758  1.00203.87           C
ATOM   1682  CB  ARG A 304     210.822 156.560 242.901  1.00203.87           C
ATOM   1683  CG  ARG A 304     209.301 156.392 242.912  1.00203.87           C
ATOM   1684  CD  ARG A 304     208.804 154.967 242.685  1.00203.87           C
ATOM   1685  NE  ARG A 304     208.656 154.356 244.035  1.00203.87           N
ATOM   1686  CZ  ARG A 304     207.538 154.609 244.778  1.00203.87           C
ATOM   1687  NH1 ARG A 304     206.567 155.441 244.295  1.00203.87           N
ATOM   1688  NH2 ARG A 304     207.394 154.037 246.009  1.00203.87           N
ATOM   1689  C   ARG A 304     212.753 157.878 243.707  1.00203.87           C
ATOM   1690  O   ARG A 304     213.431 157.494 244.657  1.00203.87           O
ATOM   1691  N   GLU A 305     213.320 158.377 242.590  1.00103.37           N
ATOM   1692  CA  GLU A 305     214.756 158.390 242.482  1.00103.37           C
ATOM   1693  CB  GLU A 305     215.213 158.405 241.010  1.00103.37           C
ATOM   1694  CG  GLU A 305     214.523 159.459 240.140  1.00103.37           C
ATOM   1695  CD  GLU A 305     215.399 160.697 240.059  1.00103.37           C
ATOM   1696  OE1 GLU A 305     216.549 160.649 240.573  1.00103.37           O
ATOM   1697  OE2 GLU A 305     214.931 161.705 239.467  1.00103.37           O
ATOM   1698  C   GLU A 305     215.491 159.456 243.264  1.00103.37           C
ATOM   1699  O   GLU A 305     216.337 159.138 244.099  1.00103.37           O
ATOM   1700  N   LYS A 306     215.183 160.748 243.019  1.00134.84           N
ATOM   1701  CA  LYS A 306     215.891 161.872 243.590  1.00134.84           C
ATOM   1702  CB  LYS A 306     215.511 163.208 242.928  1.00134.84           C
ATOM   1703  CG  LYS A 306     215.915 163.337 241.463  1.00134.84           C
ATOM   1704  CD  LYS A 306     215.226 164.498 240.742  1.00134.84           C
ATOM   1705  CE  LYS A 306     213.745 164.246 240.451  1.00134.84           C
ATOM   1706  NZ  LYS A 306     213.158 165.413 239.754  1.00134.84           N
ATOM   1707  C   LYS A 306     215.607 162.086 245.044  1.00134.84           C
ATOM   1708  O   LYS A 306     216.501 162.426 245.817  1.00134.84           O
ATOM   1709  N   LEU A 307     214.340 161.924 245.458  1.00108.23           N
ATOM   1710  CA  LEU A 307     213.999 162.299 246.800  1.00108.23           C
ATOM   1711  CB  LEU A 307     212.485 162.492 247.019  1.00108.23           C
ATOM   1712  CG  LEU A 307     211.882 163.695 246.263  1.00108.23           C
ATOM   1713  CD1 LEU A 307     211.944 163.506 244.738  1.00108.23           C
ATOM   1714  CD2 LEU A 307     210.465 164.009 246.768  1.00108.23           C
ATOM   1715  C   LEU A 307     214.470 161.257 247.762  1.00108.23           C
ATOM   1716  O   LEU A 307     213.913 160.165 247.852  1.00108.23           O
ATOM   1717  N   SER A 308     215.519 161.596 248.535  1.00 68.22           N
ATOM   1718  CA  SER A 308     216.044 160.683 249.507  1.00 68.22           C
ATOM   1719  CB  SER A 308     217.465 161.050 249.967  1.00 68.22           C
ATOM   1720  OG  SER A 308     217.470 162.358 250.516  1.00 68.22           O
ATOM   1721  C   SER A 308     215.139 160.720 250.694  1.00 68.22           C
ATOM   1722  O   SER A 308     214.412 161.692 250.898  1.00 68.22           O
ATOM   1723  N   ALA A 309     215.148 159.648 251.515  1.00 45.82           N
ATOM   1724  CA  ALA A 309     214.287 159.670 252.658  1.00 45.82           C
ATOM   1725  CB  ALA A 309     214.066 158.284 253.291  1.00 45.82           C
ATOM   1726  C   ALA A 309     214.973 160.520 253.666  1.00 45.82           C
ATOM   1727  O   ALA A 309     215.766 160.045 254.475  1.00 45.82           O
ATOM   1728  N   GLY A 310     214.626 161.815 253.677  1.00 27.23           N
ATOM   1729  CA  GLY A 310     215.300 162.726 254.544  1.00 27.23           C
ATOM   1730  C   GLY A 310     214.525 162.827 255.807  1.00 27.23           C
ATOM   1731  O   GLY A 310     213.872 161.881 256.243  1.00 27.23           O
ATOM   1732  N   GLU A 311     214.603 164.016 256.424  1.00 85.33           N
ATOM   1733  CA  GLU A 311     213.974 164.279 257.678  1.00 85.33           C
ATOM   1734  CB  GLU A 311     214.555 165.507 258.397  1.00 85.33           C
ATOM   1735  CG  GLU A 311     214.124 165.634 259.858  1.00 85.33           C
ATOM   1736  CD  GLU A 311     215.004 166.698 260.497  1.00 85.33           C
ATOM   1737  OE1 GLU A 311     215.858 167.270 259.769  1.00 85.33           O
ATOM   1738  OE2 GLU A 311     214.840 166.950 261.721  1.00 85.33           O
ATOM   1739  C   GLU A 311     212.512 164.505 257.459  1.00 85.33           C
ATOM   1740  O   GLU A 311     212.012 164.536 256.336  1.00 85.33           O
ATOM   1741  N   SER A 312     211.787 164.596 258.584  1.00 66.91           N
ATOM   1742  CA  SER A 312     210.371 164.795 258.658  1.00 66.91           C
ATOM   1743  CB  SER A 312     209.847 164.188 259.974  1.00 66.91           C
ATOM   1744  OG  SER A 312     208.467 164.436 260.156  1.00 66.91           O
ATOM   1745  C   SER A 312     210.090 166.272 258.667  1.00 66.91           C
ATOM   1746  O   SER A 312     210.995 167.101 258.583  1.00 66.91           O
ATOM   1747  N   ILE A 313     208.791 166.627 258.720  1.00125.81           N
ATOM   1748  CA  ILE A 313     208.341 167.983 258.826  1.00125.81           C
ATOM   1749  CB  ILE A 313     207.490 168.406 257.672  1.00125.81           C
ATOM   1750  CG1 ILE A 313     206.332 167.418 257.514  1.00125.81           C
ATOM   1751  CG2 ILE A 313     208.362 168.584 256.426  1.00125.81           C
ATOM   1752  CD1 ILE A 313     205.391 167.797 256.380  1.00125.81           C
ATOM   1753  C   ILE A 313     207.516 168.080 260.068  1.00125.81           C
ATOM   1754  O   ILE A 313     206.753 167.173 260.400  1.00125.81           O
ATOM   1755  N   SER A 314     207.668 169.200 260.800  1.00 40.28           N
ATOM   1756  CA  SER A 314     206.958 169.378 262.030  1.00 40.28           C
ATOM   1757  CB  SER A 314     207.476 170.543 262.889  1.00 40.28           C
ATOM   1758  OG  SER A 314     207.204 171.779 262.244  1.00 40.28           O
ATOM   1759  C   SER A 314     205.529 169.663 261.717  1.00 40.28           C
ATOM   1760  O   SER A 314     205.165 169.980 260.586  1.00 40.28           O
ATOM   1761  N   LEU A 315     204.670 169.516 262.741  1.00 51.31           N
ATOM   1762  CA  LEU A 315     203.274 169.757 262.562  1.00 51.31           C
ATOM   1763  CB  LEU A 315     202.443 169.390 263.800  1.00 51.31           C
ATOM   1764  CG  LEU A 315     200.936 169.635 263.618  1.00 51.31           C
ATOM   1765  CD1 LEU A 315     200.363 168.800 262.466  1.00 51.31           C
ATOM   1766  CD2 LEU A 315     200.184 169.414 264.939  1.00 51.31           C
ATOM   1767  C   LEU A 315     203.051 171.206 262.257  1.00 51.31           C
ATOM   1768  O   LEU A 315     202.272 171.543 261.368  1.00 51.31           O
ATOM   1769  N   ASP A 316     203.740 172.104 262.986  1.00 59.39           N
ATOM   1770  CA  ASP A 316     203.544 173.518 262.817  1.00 59.39           C
ATOM   1771  CB  ASP A 316     204.294 174.355 263.871  1.00 59.39           C
ATOM   1772  CG  ASP A 316     205.784 174.073 263.751  1.00 59.39           C
ATOM   1773  OD1 ASP A 316     206.455 174.765 262.941  1.00 59.39           O
ATOM   1774  OD2 ASP A 316     206.275 173.171 264.482  1.00 59.39           O
ATOM   1775  C   ASP A 316     203.982 173.975 261.456  1.00 59.39           C
ATOM   1776  O   ASP A 316     203.298 174.768 260.809  1.00 59.39           O
ATOM   1777  N   GLU A 317     205.136 173.477 260.979  1.00 91.65           N
ATOM   1778  CA  GLU A 317     205.696 173.903 259.727  1.00 91.65           C
ATOM   1779  CB  GLU A 317     207.078 173.274 259.465  1.00 91.65           C
ATOM   1780  CG  GLU A 317     207.910 173.986 258.395  1.00 91.65           C
ATOM   1781  CD  GLU A 317     207.347 173.679 257.015  1.00 91.65           C
ATOM   1782  OE1 GLU A 317     207.103 172.478 256.719  1.00 91.65           O
ATOM   1783  OE2 GLU A 317     207.158 174.650 256.234  1.00 91.65           O
ATOM   1784  C   GLU A 317     204.793 173.483 258.610  1.00 91.65           C
ATOM   1785  O   GLU A 317     204.633 174.197 257.623  1.00 91.65           O
ATOM   1786  N   PHE A 318     204.176 172.299 258.741  1.00 66.01           N
ATOM   1787  CA  PHE A 318     203.301 171.773 257.734  1.00 66.01           C
ATOM   1788  CB  PHE A 318     202.752 170.393 258.145  1.00 66.01           C
ATOM   1789  CG  PHE A 318     201.585 170.025 257.294  1.00 66.01           C
ATOM   1790  CD1 PHE A 318     201.740 169.562 256.007  1.00 66.01           C
ATOM   1791  CD2 PHE A 318     200.317 170.129 257.816  1.00 66.01           C
ATOM   1792  CE1 PHE A 318     200.638 169.224 255.254  1.00 66.01           C
ATOM   1793  CE2 PHE A 318     199.215 169.794 257.069  1.00 66.01           C
ATOM   1794  CZ  PHE A 318     199.375 169.341 255.784  1.00 66.01           C
ATOM   1795  C   PHE A 318     202.160 172.722 257.542  1.00 66.01           C
ATOM   1796  O   PHE A 318     201.752 173.007 256.416  1.00 66.01           O
ATOM   1797  N   LYS A 319     201.619 173.246 258.652  1.00 84.10           N
ATOM   1798  CA  LYS A 319     200.514 174.153 258.593  1.00 84.10           C
ATOM   1799  CB  LYS A 319     199.943 174.510 259.978  1.00 84.10           C
ATOM   1800  CG  LYS A 319     199.213 173.328 260.625  1.00 84.10           C
ATOM   1801  CD  LYS A 319     198.759 173.563 262.068  1.00 84.10           C
ATOM   1802  CE  LYS A 319     199.883 173.489 263.102  1.00 84.10           C
ATOM   1803  NZ  LYS A 319     199.323 173.664 264.461  1.00 84.10           N
ATOM   1804  C   LYS A 319     200.909 175.418 257.885  1.00 84.10           C
ATOM   1805  O   LYS A 319     200.075 176.044 257.233  1.00 84.10           O
ATOM   1806  N   SER A 320     202.186 175.840 257.986  1.00 44.70           N
ATOM   1807  CA  SER A 320     202.590 177.077 257.367  1.00 44.70           C
ATOM   1808  CB  SER A 320     204.092 177.387 257.504  1.00 44.70           C
ATOM   1809  OG  SER A 320     204.848 176.559 256.634  1.00 44.70           O
ATOM   1810  C   SER A 320     202.301 176.989 255.901  1.00 44.70           C
ATOM   1811  O   SER A 320     201.869 177.964 255.287  1.00 44.70           O
ATOM   1812  N   PHE A 321     202.533 175.806 255.306  1.00 52.82           N
ATOM   1813  CA  PHE A 321     202.285 175.577 253.912  1.00 52.82           C
ATOM   1814  CB  PHE A 321     202.694 174.165 253.456  1.00 52.82           C
ATOM   1815  CG  PHE A 321     202.505 174.089 251.979  1.00 52.82           C
ATOM   1816  CD1 PHE A 321     203.510 174.484 251.126  1.00 52.82           C
ATOM   1817  CD2 PHE A 321     201.324 173.626 251.444  1.00 52.82           C
ATOM   1818  CE1 PHE A 321     203.341 174.417 249.763  1.00 52.82           C
ATOM   1819  CE2 PHE A 321     201.149 173.557 250.081  1.00 52.82           C
ATOM   1820  CZ  PHE A 321     202.160 173.952 249.238  1.00 52.82           C
ATOM   1821  C   PHE A 321     200.812 175.712 253.700  1.00 52.82           C
ATOM   1822  O   PHE A 321     200.357 176.253 252.693  1.00 52.82           O
ATOM   1823  N   CYS A 322     200.024 175.207 254.662  1.00 62.00           N
ATOM   1824  CA  CYS A 322     198.598 175.268 254.593  1.00 62.00           C
ATOM   1825  CB  CYS A 322     197.918 174.548 255.767  1.00 62.00           C
ATOM   1826  SG  CYS A 322     198.303 172.772 255.778  1.00 62.00           S
ATOM   1827  C   CYS A 322     198.198 176.709 254.620  1.00 62.00           C
ATOM   1828  O   CYS A 322     197.140 177.062 254.108  1.00 62.00           O
ATOM   1829  N   HIS A 323     198.989 177.560 255.304  1.00 68.64           N
ATOM   1830  CA  HIS A 323     198.764 178.980 255.357  1.00 68.64           C
ATOM   1831  ND1 HIS A 323     199.554 178.286 258.642  1.00 68.64           N
ATOM   1832  CG  HIS A 323     198.964 179.224 257.826  1.00 68.64           C
ATOM   1833  CB  HIS A 323     199.517 179.668 256.504  1.00 68.64           C
ATOM   1834  NE2 HIS A 323     197.669 178.902 259.646  1.00 68.64           N
ATOM   1835  CD2 HIS A 323     197.814 179.591 258.456  1.00 68.64           C
ATOM   1836  CE1 HIS A 323     198.738 178.131 259.716  1.00 68.64           C
ATOM   1837  C   HIS A 323     199.120 179.616 254.047  1.00 68.64           C
ATOM   1838  O   HIS A 323     198.526 180.611 253.640  1.00 68.64           O
ATOM   1839  N   PHE A 324     200.130 179.060 253.361  1.00 78.68           N
ATOM   1840  CA  PHE A 324     200.606 179.534 252.093  1.00 78.68           C
ATOM   1841  CB  PHE A 324     201.844 178.746 251.629  1.00 78.68           C
ATOM   1842  CG  PHE A 324     202.055 179.002 250.178  1.00 78.68           C
ATOM   1843  CD1 PHE A 324     202.568 180.194 249.725  1.00 78.68           C
ATOM   1844  CD2 PHE A 324     201.747 178.014 249.270  1.00 78.68           C
ATOM   1845  CE1 PHE A 324     202.754 180.400 248.378  1.00 78.68           C
ATOM   1846  CE2 PHE A 324     201.932 178.214 247.924  1.00 78.68           C
ATOM   1847  CZ  PHE A 324     202.437 179.411 247.478  1.00 78.68           C
ATOM   1848  C   PHE A 324     199.537 179.388 251.049  1.00 78.68           C
ATOM   1849  O   PHE A 324     199.384 180.233 250.170  1.00 78.68           O
ATOM   1850  N   THR A 325     198.767 178.295 251.127  1.00152.86           N
ATOM   1851  CA  THR A 325     197.761 177.940 250.166  1.00152.86           C
ATOM   1852  CB  THR A 325     197.209 176.554 250.350  1.00152.86           C
ATOM   1853  OG1 THR A 325     196.502 176.159 249.184  1.00152.86           O
ATOM   1854  CG2 THR A 325     196.262 176.542 251.561  1.00152.86           C
ATOM   1855  C   THR A 325     196.613 178.909 250.208  1.00152.86           C
ATOM   1856  O   THR A 325     195.687 178.806 249.405  1.00152.86           O
ATOM   1857  N   THR A 326     196.537 179.758 251.246  1.00163.10           N
ATOM   1858  CA  THR A 326     195.444 180.690 251.315  1.00163.10           C
ATOM   1859  CB  THR A 326     195.285 181.287 252.686  1.00163.10           C
ATOM   1860  OG1 THR A 326     194.051 181.979 252.760  1.00163.10           O
ATOM   1861  CG2 THR A 326     196.438 182.256 252.988  1.00163.10           C
ATOM   1862  C   THR A 326     195.539 181.821 250.312  1.00163.10           C
ATOM   1863  O   THR A 326     194.535 182.202 249.711  1.00163.10           O
ATOM   1864  N   HIS A 327     196.741 182.423 250.192  1.00139.35           N
ATOM   1865  CA  HIS A 327     197.139 183.574 249.416  1.00139.35           C
ATOM   1866  ND1 HIS A 327     198.023 184.640 252.668  1.00139.35           N
ATOM   1867  CG  HIS A 327     197.581 184.976 251.409  1.00139.35           C
ATOM   1868  CB  HIS A 327     198.174 184.447 250.135  1.00139.35           C
ATOM   1869  NE2 HIS A 327     196.279 185.993 252.947  1.00139.35           N
ATOM   1870  CD2 HIS A 327     196.514 185.803 251.597  1.00139.35           C
ATOM   1871  CE1 HIS A 327     197.210 185.275 253.550  1.00139.35           C
ATOM   1872  C   HIS A 327     197.584 183.285 248.012  1.00139.35           C
ATOM   1873  O   HIS A 327     198.121 184.159 247.335  1.00139.35           O
ATOM   1874  N   LEU A 328     197.424 182.042 247.564  1.00150.36           N
ATOM   1875  CA  LEU A 328     197.928 181.475 246.350  1.00150.36           C
ATOM   1876  CB  LEU A 328     197.218 180.133 246.217  1.00150.36           C
ATOM   1877  CG  LEU A 328     197.543 179.286 245.005  1.00150.36           C
ATOM   1878  CD1 LEU A 328     198.998 178.788 245.018  1.00150.36           C
ATOM   1879  CD2 LEU A 328     196.520 178.153 244.925  1.00150.36           C
ATOM   1880  C   LEU A 328     197.597 182.347 245.164  1.00150.36           C
ATOM   1881  O   LEU A 328     198.385 182.429 244.221  1.00150.36           O
ATOM   1882  N   GLU A 329     196.435 183.022 245.164  1.00 73.01           N
ATOM   1883  CA  GLU A 329     196.070 183.833 244.039  1.00 73.01           C
ATOM   1884  CB  GLU A 329     194.716 184.540 244.243  1.00 73.01           C
ATOM   1885  CG  GLU A 329     194.257 185.381 243.051  1.00 73.01           C
ATOM   1886  CD  GLU A 329     194.752 186.805 243.255  1.00 73.01           C
ATOM   1887  OE1 GLU A 329     195.134 187.138 244.408  1.00 73.01           O
ATOM   1888  OE2 GLU A 329     194.747 187.581 242.262  1.00 73.01           O
ATOM   1889  C   GLU A 329     197.134 184.869 243.825  1.00 73.01           C
ATOM   1890  O   GLU A 329     197.516 185.149 242.690  1.00 73.01           O
ATOM   1891  N   ASP A 330     197.655 185.457 244.916  1.00 41.59           N
ATOM   1892  CA  ASP A 330     198.692 186.444 244.827  1.00 41.59           C
ATOM   1893  CB  ASP A 330     199.106 186.987 246.207  1.00 41.59           C
ATOM   1894  CG  ASP A 330     197.950 187.800 246.774  1.00 41.59           C
ATOM   1895  OD1 ASP A 330     197.069 188.220 245.977  1.00 41.59           O
ATOM   1896  OD2 ASP A 330     197.934 188.013 248.016  1.00 41.59           O
ATOM   1897  C   ASP A 330     199.908 185.799 244.224  1.00 41.59           C
ATOM   1898  O   ASP A 330     200.607 186.393 243.405  1.00 41.59           O
ATOM   1899  N   PHE A 331     200.171 184.539 244.602  1.00 69.18           N
ATOM   1900  CA  PHE A 331     201.309 183.769 244.182  1.00 69.18           C
ATOM   1901  CB  PHE A 331     201.340 182.397 244.878  1.00 69.18           C
ATOM   1902  CG  PHE A 331     202.521 181.626 244.403  1.00 69.18           C
ATOM   1903  CD1 PHE A 331     203.793 181.958 244.810  1.00 69.18           C
ATOM   1904  CD2 PHE A 331     202.345 180.548 243.566  1.00 69.18           C
ATOM   1905  CE1 PHE A 331     204.876 181.234 244.371  1.00 69.18           C
ATOM   1906  CE2 PHE A 331     203.424 179.821 243.125  1.00 69.18           C
ATOM   1907  CZ  PHE A 331     204.693 180.165 243.527  1.00 69.18           C
ATOM   1908  C   PHE A 331     201.262 183.559 242.699  1.00 69.18           C
ATOM   1909  O   PHE A 331     202.298 183.476 242.040  1.00 69.18           O
ATOM   1910  N   ALA A 332     200.052 183.429 242.133  1.00 36.55           N
ATOM   1911  CA  ALA A 332     199.916 183.188 240.726  1.00 36.55           C
ATOM   1912  CB  ALA A 332     198.448 183.066 240.283  1.00 36.55           C
ATOM   1913  C   ALA A 332     200.512 184.339 239.984  1.00 36.55           C
ATOM   1914  O   ALA A 332     201.150 184.160 238.947  1.00 36.55           O
ATOM   1915  N   ILE A 333     200.298 185.564 240.489  1.00 51.87           N
ATOM   1916  CA  ILE A 333     200.796 186.721 239.807  1.00 51.87           C
ATOM   1917  CB  ILE A 333     200.354 188.013 240.436  1.00 51.87           C
ATOM   1918  CG1 ILE A 333     198.824 188.146 240.406  1.00 51.87           C
ATOM   1919  CG2 ILE A 333     201.079 189.167 239.721  1.00 51.87           C
ATOM   1920  CD1 ILE A 333     198.316 189.337 241.218  1.00 51.87           C
ATOM   1921  C   ILE A 333     202.298 186.739 239.813  1.00 51.87           C
ATOM   1922  O   ILE A 333     202.918 186.984 238.779  1.00 51.87           O
ATOM   1923  N   ALA A 334     202.926 186.451 240.972  1.00 44.69           N
ATOM   1924  CA  ALA A 334     204.350 186.618 241.086  1.00 44.69           C
ATOM   1925  CB  ALA A 334     204.884 186.257 242.484  1.00 44.69           C
ATOM   1926  C   ALA A 334     205.072 185.754 240.100  1.00 44.69           C
ATOM   1927  O   ALA A 334     205.947 186.228 239.378  1.00 44.69           O
ATOM   1928  N   MET A 335     204.707 184.465 240.018  1.00 79.20           N
ATOM   1929  CA  MET A 335     205.371 183.574 239.105  1.00 79.20           C
ATOM   1930  CB  MET A 335     204.895 182.115 239.224  1.00 79.20           C
ATOM   1931  CG  MET A 335     205.339 181.370 240.489  1.00 79.20           C
ATOM   1932  SD  MET A 335     207.081 180.831 240.527  1.00 79.20           S
ATOM   1933  CE  MET A 335     207.781 182.330 241.271  1.00 79.20           C
ATOM   1934  C   MET A 335     205.091 184.018 237.702  1.00 79.20           C
ATOM   1935  O   MET A 335     205.956 183.934 236.833  1.00 79.20           O
ATOM   1936  N   GLN A 336     203.860 184.497 237.438  1.00 80.33           N
ATOM   1937  CA  GLN A 336     203.495 184.892 236.107  1.00 80.33           C
ATOM   1938  CB  GLN A 336     202.023 185.334 235.999  1.00 80.33           C
ATOM   1939  CG  GLN A 336     201.506 185.474 234.562  1.00 80.33           C
ATOM   1940  CD  GLN A 336     201.925 186.823 233.997  1.00 80.33           C
ATOM   1941  OE1 GLN A 336     202.174 187.772 234.739  1.00 80.33           O
ATOM   1942  NE2 GLN A 336     201.992 186.918 232.642  1.00 80.33           N
ATOM   1943  C   GLN A 336     204.366 186.039 235.703  1.00 80.33           C
ATOM   1944  O   GLN A 336     204.830 186.115 234.568  1.00 80.33           O
ATOM   1945  N   MET A 337     204.632 186.964 236.637  1.00 50.17           N
ATOM   1946  CA  MET A 337     205.437 188.112 236.334  1.00 50.17           C
ATOM   1947  CB  MET A 337     205.504 189.118 237.496  1.00 50.17           C
ATOM   1948  CG  MET A 337     204.158 189.785 237.783  1.00 50.17           C
ATOM   1949  SD  MET A 337     204.159 190.924 239.200  1.00 50.17           S
ATOM   1950  CE  MET A 337     205.076 192.242 238.352  1.00 50.17           C
ATOM   1951  C   MET A 337     206.829 187.663 236.015  1.00 50.17           C
ATOM   1952  O   MET A 337     207.511 188.279 235.199  1.00 50.17           O
ATOM   1953  N   PHE A 338     207.296 186.585 236.672  1.00 79.08           N
ATOM   1954  CA  PHE A 338     208.606 186.056 236.419  1.00 79.08           C
ATOM   1955  CB  PHE A 338     209.033 184.911 237.359  1.00 79.08           C
ATOM   1956  CG  PHE A 338     209.533 185.538 238.614  1.00 79.08           C
ATOM   1957  CD1 PHE A 338     210.790 186.096 238.635  1.00 79.08           C
ATOM   1958  CD2 PHE A 338     208.772 185.564 239.760  1.00 79.08           C
ATOM   1959  CE1 PHE A 338     211.287 186.680 239.774  1.00 79.08           C
ATOM   1960  CE2 PHE A 338     209.265 186.148 240.904  1.00 79.08           C
ATOM   1961  CZ  PHE A 338     210.521 186.709 240.912  1.00 79.08           C
ATOM   1962  C   PHE A 338     208.693 185.550 235.016  1.00 79.08           C
ATOM   1963  O   PHE A 338     209.784 185.487 234.453  1.00 79.08           O
ATOM   1964  N   SER A 339     207.574 185.078 234.438  1.00 47.35           N
ATOM   1965  CA  SER A 339     207.650 184.603 233.087  1.00 47.35           C
ATOM   1966  CB  SER A 339     206.362 183.914 232.594  1.00 47.35           C
ATOM   1967  OG  SER A 339     205.333 184.867 232.379  1.00 47.35           O
ATOM   1968  C   SER A 339     207.948 185.743 232.153  1.00 47.35           C
ATOM   1969  O   SER A 339     208.791 185.605 231.267  1.00 47.35           O
ATOM   1970  N   LEU A 340     207.281 186.909 232.319  1.00114.27           N
ATOM   1971  CA  LEU A 340     207.521 187.970 231.375  1.00114.27           C
ATOM   1972  CB  LEU A 340     206.731 189.269 231.638  1.00114.27           C
ATOM   1973  CG  LEU A 340     205.203 189.173 231.472  1.00114.27           C
ATOM   1974  CD1 LEU A 340     204.828 188.630 230.084  1.00114.27           C
ATOM   1975  CD2 LEU A 340     204.532 188.434 232.637  1.00114.27           C
ATOM   1976  C   LEU A 340     208.957 188.373 231.441  1.00114.27           C
ATOM   1977  O   LEU A 340     209.665 188.329 230.436  1.00114.27           O
ATOM   1978  N   ALA A 341     209.444 188.751 232.639  1.00 54.90           N
ATOM   1979  CA  ALA A 341     210.834 189.083 232.708  1.00 54.90           C
ATOM   1980  CB  ALA A 341     211.207 189.952 233.921  1.00 54.90           C
ATOM   1981  C   ALA A 341     211.507 187.769 232.876  1.00 54.90           C
ATOM   1982  O   ALA A 341     211.563 187.224 233.975  1.00 54.90           O
ATOM   1983  N   HIS A 342     212.088 187.249 231.784  1.00 59.72           N
ATOM   1984  CA  HIS A 342     212.577 185.907 231.828  1.00 59.72           C
ATOM   1985  ND1 HIS A 342     211.640 186.479 228.707  1.00 59.72           N
ATOM   1986  CG  HIS A 342     212.023 185.397 229.469  1.00 59.72           C
ATOM   1987  CB  HIS A 342     213.128 185.430 230.478  1.00 59.72           C
ATOM   1988  NE2 HIS A 342     210.261 184.815 228.186  1.00 59.72           N
ATOM   1989  CD2 HIS A 342     211.171 184.389 229.137  1.00 59.72           C
ATOM   1990  CE1 HIS A 342     210.582 186.076 227.960  1.00 59.72           C
ATOM   1991  C   HIS A 342     213.614 185.758 232.889  1.00 59.72           C
ATOM   1992  O   HIS A 342     214.640 186.437 232.893  1.00 59.72           O
ATOM   1993  N   ARG A 343     213.334 184.833 233.830  1.00127.97           N
ATOM   1994  CA  ARG A 343     214.214 184.539 234.921  1.00127.97           C
ATOM   1995  CB  ARG A 343     214.054 185.508 236.107  1.00127.97           C
ATOM   1996  CG  ARG A 343     214.579 186.921 235.841  1.00127.97           C
ATOM   1997  CD  ARG A 343     214.086 187.962 236.850  1.00127.97           C
ATOM   1998  NE  ARG A 343     214.380 187.458 238.222  1.00127.97           N
ATOM   1999  CZ  ARG A 343     214.395 188.326 239.275  1.00127.97           C
ATOM   2000  NH1 ARG A 343     214.203 189.661 239.061  1.00127.97           N
ATOM   2001  NH2 ARG A 343     214.599 187.861 240.542  1.00127.97           N
ATOM   2002  C   ARG A 343     213.824 183.185 235.439  1.00127.97           C
ATOM   2003  O   ARG A 343     212.699 182.729 235.235  1.00127.97           O
ATOM   2004  N   PRO A 344     214.744 182.532 236.102  1.00107.46           N
ATOM   2005  CA  PRO A 344     214.483 181.245 236.691  1.00107.46           C
ATOM   2006  CD  PRO A 344     216.158 182.726 235.830  1.00107.46           C
ATOM   2007  CB  PRO A 344     215.850 180.597 236.935  1.00107.46           C
ATOM   2008  CG  PRO A 344     216.859 181.749 236.788  1.00107.46           C
ATOM   2009  C   PRO A 344     213.655 181.399 237.932  1.00107.46           C
ATOM   2010  O   PRO A 344     213.543 182.504 238.454  1.00107.46           O
ATOM   2011  N   VAL A 345     212.967 180.310 238.312  1.00203.89           N
ATOM   2012  CA  VAL A 345     212.115 180.091 239.448  1.00203.89           C
ATOM   2013  CB  VAL A 345     210.913 179.264 239.071  1.00203.89           C
ATOM   2014  CG1 VAL A 345     211.386 177.889 238.600  1.00203.89           C
ATOM   2015  CG2 VAL A 345     209.884 179.260 240.210  1.00203.89           C
ATOM   2016  C   VAL A 345     212.850 179.557 240.666  1.00203.89           C
ATOM   2017  O   VAL A 345     212.227 179.052 241.599  1.00203.89           O
ATOM   2018  N   ARG A 346     214.195 179.512 240.639  1.00 95.70           N
ATOM   2019  CA  ARG A 346     215.004 178.944 241.695  1.00 95.70           C
ATOM   2020  CB  ARG A 346     216.508 179.187 241.482  1.00 95.70           C
ATOM   2021  CG  ARG A 346     217.035 178.498 240.223  1.00 95.70           C
ATOM   2022  CD  ARG A 346     218.551 178.591 240.047  1.00 95.70           C
ATOM   2023  NE  ARG A 346     218.923 177.640 238.962  1.00 95.70           N
ATOM   2024  CZ  ARG A 346     219.064 176.313 239.256  1.00 95.70           C
ATOM   2025  NH1 ARG A 346     218.819 175.866 240.522  1.00 95.70           N
ATOM   2026  NH2 ARG A 346     219.444 175.429 238.288  1.00 95.70           N
ATOM   2027  C   ARG A 346     214.626 179.477 243.056  1.00 95.70           C
ATOM   2028  O   ARG A 346     213.749 180.327 243.202  1.00 95.70           O
ATOM   2029  N   LEU A 347     215.301 178.944 244.103  1.00186.26           N
ATOM   2030  CA  LEU A 347     215.027 179.212 245.492  1.00186.26           C
ATOM   2031  CB  LEU A 347     216.037 178.554 246.449  1.00186.26           C
ATOM   2032  CG  LEU A 347     215.828 177.051 246.654  1.00186.26           C
ATOM   2033  CD1 LEU A 347     214.686 176.775 247.644  1.00186.26           C
ATOM   2034  CD2 LEU A 347     215.606 176.367 245.301  1.00186.26           C
ATOM   2035  C   LEU A 347     215.111 180.674 245.789  1.00186.26           C
ATOM   2036  O   LEU A 347     214.284 181.191 246.537  1.00186.26           O
ATOM   2037  N   ALA A 348     216.097 181.391 245.223  1.00 49.71           N
ATOM   2038  CA  ALA A 348     216.250 182.768 245.600  1.00 49.71           C
ATOM   2039  CB  ALA A 348     217.398 183.466 244.851  1.00 49.71           C
ATOM   2040  C   ALA A 348     214.995 183.528 245.287  1.00 49.71           C
ATOM   2041  O   ALA A 348     214.525 184.316 246.107  1.00 49.71           O
ATOM   2042  N   GLU A 349     214.445 183.337 244.074  1.00141.59           N
ATOM   2043  CA  GLU A 349     213.246 184.003 243.638  1.00141.59           C
ATOM   2044  CB  GLU A 349     213.022 183.849 242.125  1.00141.59           C
ATOM   2045  CG  GLU A 349     214.208 184.305 241.274  1.00141.59           C
ATOM   2046  CD  GLU A 349     215.179 183.136 241.154  1.00141.59           C
ATOM   2047  OE1 GLU A 349     214.930 182.097 241.818  1.00141.59           O
ATOM   2048  OE2 GLU A 349     216.177 183.258 240.394  1.00141.59           O
ATOM   2049  C   GLU A 349     212.044 183.385 244.286  1.00141.59           C
ATOM   2050  O   GLU A 349     211.104 184.074 244.682  1.00141.59           O
ATOM   2051  N   PHE A 350     212.057 182.043 244.394  1.00 76.47           N
ATOM   2052  CA  PHE A 350     210.955 181.271 244.898  1.00 76.47           C
ATOM   2053  CB  PHE A 350     211.243 179.759 244.845  1.00 76.47           C
ATOM   2054  CG  PHE A 350     210.035 178.992 245.269  1.00 76.47           C
ATOM   2055  CD1 PHE A 350     208.979 178.806 244.404  1.00 76.47           C
ATOM   2056  CD2 PHE A 350     209.968 178.436 246.527  1.00 76.47           C
ATOM   2057  CE1 PHE A 350     207.871 178.090 244.793  1.00 76.47           C
ATOM   2058  CE2 PHE A 350     208.864 177.719 246.921  1.00 76.47           C
ATOM   2059  CZ  PHE A 350     207.810 177.547 246.055  1.00 76.47           C
ATOM   2060  C   PHE A 350     210.724 181.676 246.317  1.00 76.47           C
ATOM   2061  O   PHE A 350     209.583 181.780 246.762  1.00 76.47           O
ATOM   2062  N   LYS A 351     211.814 181.893 247.074  1.00105.12           N
ATOM   2063  CA  LYS A 351     211.691 182.334 248.429  1.00105.12           C
ATOM   2064  CB  LYS A 351     213.049 182.428 249.146  1.00105.12           C
ATOM   2065  CG  LYS A 351     212.925 182.808 250.623  1.00105.12           C
ATOM   2066  CD  LYS A 351     212.216 181.752 251.474  1.00105.12           C
ATOM   2067  CE  LYS A 351     212.093 182.134 252.950  1.00105.12           C
ATOM   2068  NZ  LYS A 351     213.425 182.112 253.594  1.00105.12           N
ATOM   2069  C   LYS A 351     211.054 183.695 248.417  1.00105.12           C
ATOM   2070  O   LYS A 351     210.205 183.995 249.253  1.00105.12           O
ATOM   2071  N   ARG A 352     211.441 184.554 247.454  1.00146.42           N
ATOM   2072  CA  ARG A 352     210.894 185.879 247.330  1.00146.42           C
ATOM   2073  CB  ARG A 352     211.531 186.689 246.186  1.00146.42           C
ATOM   2074  CG  ARG A 352     212.991 187.082 246.429  1.00146.42           C
ATOM   2075  CD  ARG A 352     213.238 188.594 246.442  1.00146.42           C
ATOM   2076  NE  ARG A 352     212.814 189.132 247.764  1.00146.42           N
ATOM   2077  CZ  ARG A 352     213.550 190.124 248.346  1.00146.42           C
ATOM   2078  NH1 ARG A 352     214.677 190.584 247.731  1.00146.42           N
ATOM   2079  NH2 ARG A 352     213.167 190.651 249.544  1.00146.42           N
ATOM   2080  C   ARG A 352     209.428 185.765 247.021  1.00146.42           C
ATOM   2081  O   ARG A 352     208.630 186.593 247.459  1.00146.42           O
ATOM   2082  N   ALA A 353     209.041 184.758 246.212  1.00 45.42           N
ATOM   2083  CA  ALA A 353     207.666 184.598 245.824  1.00 45.42           C
ATOM   2084  CB  ALA A 353     207.468 183.465 244.801  1.00 45.42           C
ATOM   2085  C   ALA A 353     206.806 184.284 247.013  1.00 45.42           C
ATOM   2086  O   ALA A 353     205.785 184.929 247.239  1.00 45.42           O
ATOM   2087  N   VAL A 354     207.219 183.302 247.832  1.00 63.68           N
ATOM   2088  CA  VAL A 354     206.466 182.891 248.982  1.00 63.68           C
ATOM   2089  CB  VAL A 354     206.991 181.650 249.643  1.00 63.68           C
ATOM   2090  CG1 VAL A 354     206.758 180.465 248.691  1.00 63.68           C
ATOM   2091  CG2 VAL A 354     208.468 181.864 250.015  1.00 63.68           C
ATOM   2092  C   VAL A 354     206.466 183.999 249.986  1.00 63.68           C
ATOM   2093  O   VAL A 354     205.576 184.072 250.830  1.00 63.68           O
ATOM   2094  N   LYS A 355     207.506 184.854 249.967  1.00 72.81           N
ATOM   2095  CA  LYS A 355     207.595 185.915 250.928  1.00 72.81           C
ATOM   2096  CB  LYS A 355     208.896 186.722 250.797  1.00 72.81           C
ATOM   2097  CG  LYS A 355     209.064 187.767 251.899  1.00 72.81           C
ATOM   2098  CD  LYS A 355     210.495 188.285 252.034  1.00 72.81           C
ATOM   2099  CE  LYS A 355     210.658 189.302 253.165  1.00 72.81           C
ATOM   2100  NZ  LYS A 355     212.060 189.303 253.637  1.00 72.81           N
ATOM   2101  C   LYS A 355     206.452 186.875 250.764  1.00 72.81           C
ATOM   2102  O   LYS A 355     205.771 187.204 251.733  1.00 72.81           O
ATOM   2103  N   VAL A 356     206.225 187.359 249.528  1.00122.01           N
ATOM   2104  CA  VAL A 356     205.179 188.298 249.227  1.00122.01           C
ATOM   2105  CB  VAL A 356     205.260 188.834 247.825  1.00122.01           C
ATOM   2106  CG1 VAL A 356     204.099 189.816 247.615  1.00122.01           C
ATOM   2107  CG2 VAL A 356     206.644 189.450 247.585  1.00122.01           C
ATOM   2108  C   VAL A 356     203.842 187.636 249.315  1.00122.01           C
ATOM   2109  O   VAL A 356     202.859 188.232 249.752  1.00122.01           O
ATOM   2110  N   ALA A 357     203.765 186.381 248.848  1.00 62.31           N
ATOM   2111  CA  ALA A 357     202.508 185.693 248.798  1.00 62.31           C
ATOM   2112  CB  ALA A 357     202.619 184.301 248.152  1.00 62.31           C
ATOM   2113  C   ALA A 357     201.959 185.503 250.181  1.00 62.31           C
ATOM   2114  O   ALA A 357     200.744 185.510 250.372  1.00 62.31           O
ATOM   2115  N   THR A 358     202.828 185.142 251.143  1.00101.52           N
ATOM   2116  CA  THR A 358     202.427 184.940 252.514  1.00101.52           C
ATOM   2117  CB  THR A 358     203.127 183.775 253.142  1.00101.52           C
ATOM   2118  OG1 THR A 358     204.526 184.007 253.183  1.00101.52           O
ATOM   2119  CG2 THR A 358     202.819 182.520 252.307  1.00101.52           C
ATOM   2120  C   THR A 358     202.582 186.119 253.436  1.00101.52           C
ATOM   2121  O   THR A 358     201.782 186.314 254.351  1.00101.52           O
ATOM   2122  N   GLY A 359     203.657 186.910 253.257  1.00 50.09           N
ATOM   2123  CA  GLY A 359     203.976 187.961 254.185  1.00 50.09           C
ATOM   2124  C   GLY A 359     204.972 187.378 255.152  1.00 50.09           C
ATOM   2125  O   GLY A 359     205.822 188.085 255.691  1.00 50.09           O
ATOM   2126  N   GLN A 360     204.888 186.049 255.380  1.00 72.50           N
ATOM   2127  CA  GLN A 360     205.772 185.310 256.244  1.00 72.50           C
ATOM   2128  CB  GLN A 360     205.039 184.234 257.060  1.00 72.50           C
ATOM   2129  CG  GLN A 360     204.380 183.162 256.191  1.00 72.50           C
ATOM   2130  CD  GLN A 360     203.509 182.305 257.095  1.00 72.50           C
ATOM   2131  OE1 GLN A 360     203.610 182.372 258.319  1.00 72.50           O
ATOM   2132  NE2 GLN A 360     202.621 181.480 256.479  1.00 72.50           N
ATOM   2133  C   GLN A 360     206.790 184.642 255.368  1.00 72.50           C
ATOM   2134  O   GLN A 360     206.803 184.858 254.158  1.00 72.50           O
ATOM   2135  N   GLU A 361     207.717 183.860 255.962  1.00111.19           N
ATOM   2136  CA  GLU A 361     208.690 183.181 255.149  1.00111.19           C
ATOM   2137  CB  GLU A 361     210.109 183.764 255.272  1.00111.19           C
ATOM   2138  CG  GLU A 361     210.261 185.156 254.648  1.00111.19           C
ATOM   2139  CD  GLU A 361     209.590 186.173 255.560  1.00111.19           C
ATOM   2140  OE1 GLU A 361     210.068 186.340 256.714  1.00111.19           O
ATOM   2141  OE2 GLU A 361     208.589 186.796 255.115  1.00111.19           O
ATOM   2142  C   GLU A 361     208.748 181.739 255.573  1.00111.19           C
ATOM   2143  O   GLU A 361     208.996 181.427 256.738  1.00111.19           O
ATOM   2144  N   LEU A 362     208.534 180.812 254.616  1.00100.17           N
ATOM   2145  CA  LEU A 362     208.563 179.403 254.912  1.00100.17           C
ATOM   2146  CB  LEU A 362     207.907 178.513 253.840  1.00100.17           C
ATOM   2147  CG  LEU A 362     206.368 178.567 253.840  1.00100.17           C
ATOM   2148  CD1 LEU A 362     205.849 179.989 253.589  1.00100.17           C
ATOM   2149  CD2 LEU A 362     205.775 177.539 252.863  1.00100.17           C
ATOM   2150  C   LEU A 362     209.974 178.938 255.078  1.00100.17           C
ATOM   2151  O   LEU A 362     210.922 179.548 254.589  1.00100.17           O
ATOM   2152  N   SER A 363     210.124 177.820 255.815  1.00 48.65           N
ATOM   2153  CA  SER A 363     211.393 177.215 256.091  1.00 48.65           C
ATOM   2154  CB  SER A 363     211.315 176.180 257.223  1.00 48.65           C
ATOM   2155  OG  SER A 363     210.300 175.233 256.928  1.00 48.65           O
ATOM   2156  C   SER A 363     211.881 176.534 254.855  1.00 48.65           C
ATOM   2157  O   SER A 363     211.122 176.241 253.935  1.00 48.65           O
ATOM   2158  N   ASN A 364     213.201 176.288 254.818  1.00106.71           N
ATOM   2159  CA  ASN A 364     213.880 175.710 253.698  1.00106.71           C
ATOM   2160  CB  ASN A 364     215.403 175.711 253.903  1.00106.71           C
ATOM   2161  CG  ASN A 364     216.071 175.470 252.561  1.00106.71           C
ATOM   2162  OD1 ASN A 364     215.525 174.799 251.688  1.00106.71           O
ATOM   2163  ND2 ASN A 364     217.293 176.039 252.386  1.00106.71           N
ATOM   2164  C   ASN A 364     213.463 174.283 253.481  1.00106.71           C
ATOM   2165  O   ASN A 364     213.269 173.858 252.343  1.00106.71           O
ATOM   2166  N   ASN A 365     213.274 173.503 254.562  1.00 57.01           N
ATOM   2167  CA  ASN A 365     213.067 172.088 254.389  1.00 57.01           C
ATOM   2168  CB  ASN A 365     212.913 171.310 255.709  1.00 57.01           C
ATOM   2169  CG  ASN A 365     211.651 171.783 256.403  1.00 57.01           C
ATOM   2170  OD1 ASN A 365     211.274 172.945 256.290  1.00 57.01           O
ATOM   2171  ND2 ASN A 365     210.975 170.861 257.140  1.00 57.01           N
ATOM   2172  C   ASN A 365     211.865 171.814 253.535  1.00 57.01           C
ATOM   2173  O   ASN A 365     211.906 170.925 252.686  1.00 57.01           O
ATOM   2174  N   ILE A 366     210.751 172.538 253.745  1.00 57.03           N
ATOM   2175  CA  ILE A 366     209.588 172.324 252.926  1.00 57.03           C
ATOM   2176  CB  ILE A 366     208.353 173.031 253.414  1.00 57.03           C
ATOM   2177  CG1 ILE A 366     207.115 172.531 252.640  1.00 57.03           C
ATOM   2178  CG2 ILE A 366     208.590 174.547 253.321  1.00 57.03           C
ATOM   2179  CD1 ILE A 366     205.780 172.925 253.272  1.00 57.03           C
ATOM   2180  C   ILE A 366     209.872 172.775 251.523  1.00 57.03           C
ATOM   2181  O   ILE A 366     209.435 172.138 250.566  1.00 57.03           O
ATOM   2182  N   LEU A 367     210.602 173.899 251.359  1.00110.94           N
ATOM   2183  CA  LEU A 367     210.907 174.407 250.047  1.00110.94           C
ATOM   2184  CB  LEU A 367     211.687 175.735 250.032  1.00110.94           C
ATOM   2185  CG  LEU A 367     210.820 177.000 250.197  1.00110.94           C
ATOM   2186  CD1 LEU A 367     210.066 177.027 251.532  1.00110.94           C
ATOM   2187  CD2 LEU A 367     211.656 178.266 249.951  1.00110.94           C
ATOM   2188  C   LEU A 367     211.716 173.407 249.295  1.00110.94           C
ATOM   2189  O   LEU A 367     211.596 173.311 248.076  1.00110.94           O
ATOM   2190  N   ASP A 368     212.594 172.662 249.987  1.00 43.08           N
ATOM   2191  CA  ASP A 368     213.415 171.694 249.316  1.00 43.08           C
ATOM   2192  CB  ASP A 368     214.415 171.020 250.272  1.00 43.08           C
ATOM   2193  CG  ASP A 368     215.408 170.209 249.452  1.00 43.08           C
ATOM   2194  OD1 ASP A 368     215.241 170.154 248.206  1.00 43.08           O
ATOM   2195  OD2 ASP A 368     216.348 169.634 250.064  1.00 43.08           O
ATOM   2196  C   ASP A 368     212.554 170.615 248.711  1.00 43.08           C
ATOM   2197  O   ASP A 368     212.760 170.224 247.563  1.00 43.08           O
ATOM   2198  N   THR A 369     211.557 170.105 249.466  1.00 45.68           N
ATOM   2199  CA  THR A 369     210.737 169.024 248.986  1.00 45.68           C
ATOM   2200  CB  THR A 369     209.783 168.499 250.020  1.00 45.68           C
ATOM   2201  OG1 THR A 369     208.838 169.496 250.378  1.00 45.68           O
ATOM   2202  CG2 THR A 369     210.595 168.070 251.253  1.00 45.68           C
ATOM   2203  C   THR A 369     209.921 169.455 247.804  1.00 45.68           C
ATOM   2204  O   THR A 369     209.870 168.767 246.786  1.00 45.68           O
ATOM   2205  N   VAL A 370     209.288 170.636 247.896  1.00109.75           N
ATOM   2206  CA  VAL A 370     208.424 171.112 246.856  1.00109.75           C
ATOM   2207  CB  VAL A 370     207.840 172.463 247.161  1.00109.75           C
ATOM   2208  CG1 VAL A 370     208.980 173.486 247.275  1.00109.75           C
ATOM   2209  CG2 VAL A 370     206.817 172.812 246.069  1.00109.75           C
ATOM   2210  C   VAL A 370     209.238 171.223 245.609  1.00109.75           C
ATOM   2211  O   VAL A 370     208.741 170.981 244.509  1.00109.75           O
ATOM   2212  N   PHE A 371     210.509 171.646 245.740  1.00101.35           N
ATOM   2213  CA  PHE A 371     211.317 171.704 244.563  1.00101.35           C
ATOM   2214  CB  PHE A 371     212.688 172.383 244.735  1.00101.35           C
ATOM   2215  CG  PHE A 371     212.459 173.856 244.757  1.00101.35           C
ATOM   2216  CD1 PHE A 371     212.083 174.525 243.615  1.00101.35           C
ATOM   2217  CD2 PHE A 371     212.649 174.583 245.904  1.00101.35           C
ATOM   2218  CE1 PHE A 371     211.876 175.886 243.630  1.00101.35           C
ATOM   2219  CE2 PHE A 371     212.444 175.940 245.927  1.00101.35           C
ATOM   2220  CZ  PHE A 371     212.055 176.598 244.789  1.00101.35           C
ATOM   2221  C   PHE A 371     211.553 170.323 244.039  1.00101.35           C
ATOM   2222  O   PHE A 371     211.322 170.072 242.868  1.00101.35           O
ATOM   2223  N   LYS A 372     211.953 169.352 244.876  1.00133.72           N
ATOM   2224  CA  LYS A 372     212.283 168.054 244.345  1.00133.72           C
ATOM   2225  CB  LYS A 372     212.893 167.108 245.391  1.00133.72           C
ATOM   2226  CG  LYS A 372     214.389 167.378 245.534  1.00133.72           C
ATOM   2227  CD  LYS A 372     214.675 168.839 245.865  1.00133.72           C
ATOM   2228  CE  LYS A 372     216.132 169.263 245.683  1.00133.72           C
ATOM   2229  NZ  LYS A 372     216.220 170.739 245.748  1.00133.72           N
ATOM   2230  C   LYS A 372     211.095 167.411 243.698  1.00133.72           C
ATOM   2231  O   LYS A 372     211.242 166.594 242.789  1.00133.72           O
ATOM   2232  N   ILE A 373     209.885 167.698 244.203  1.00130.08           N
ATOM   2233  CA  ILE A 373     208.679 167.175 243.626  1.00130.08           C
ATOM   2234  CB  ILE A 373     207.484 167.498 244.478  1.00130.08           C
ATOM   2235  CG1 ILE A 373     207.651 166.937 245.903  1.00130.08           C
ATOM   2236  CG2 ILE A 373     206.237 166.956 243.759  1.00130.08           C
ATOM   2237  CD1 ILE A 373     207.643 165.413 245.982  1.00130.08           C
ATOM   2238  C   ILE A 373     208.436 167.797 242.264  1.00130.08           C
ATOM   2239  O   ILE A 373     207.975 167.130 241.341  1.00130.08           O
ATOM   2240  N   PHE A 374     208.627 169.130 242.166  1.00146.69           N
ATOM   2241  CA  PHE A 374     208.412 170.014 241.032  1.00146.69           C
ATOM   2242  CB  PHE A 374     207.868 171.383 241.455  1.00146.69           C
ATOM   2243  CG  PHE A 374     206.429 171.117 241.713  1.00146.69           C
ATOM   2244  CD1 PHE A 374     205.537 171.170 240.668  1.00146.69           C
ATOM   2245  CD2 PHE A 374     205.974 170.794 242.970  1.00146.69           C
ATOM   2246  CE1 PHE A 374     204.202 170.920 240.870  1.00146.69           C
ATOM   2247  CE2 PHE A 374     204.638 170.542 243.178  1.00146.69           C
ATOM   2248  CZ  PHE A 374     203.751 170.605 242.129  1.00146.69           C
ATOM   2249  C   PHE A 374     209.526 170.231 240.025  1.00146.69           C
ATOM   2250  O   PHE A 374     209.297 170.800 238.960  1.00146.69           O
ATOM   2251  N   ASP A 375     210.768 169.891 240.377  1.00148.75           N
ATOM   2252  CA  ASP A 375     212.030 170.156 239.734  1.00148.75           C
ATOM   2253  CB  ASP A 375     213.246 169.986 240.664  1.00148.75           C
ATOM   2254  CG  ASP A 375     213.319 168.552 241.157  1.00148.75           C
ATOM   2255  OD1 ASP A 375     212.387 167.763 240.845  1.00148.75           O
ATOM   2256  OD2 ASP A 375     214.310 168.230 241.864  1.00148.75           O
ATOM   2257  C   ASP A 375     212.247 169.349 238.487  1.00148.75           C
ATOM   2258  O   ASP A 375     213.369 168.918 238.230  1.00148.75           O
ATOM   2259  N   LEU A 376     211.188 169.017 237.728  1.00233.89           N
ATOM   2260  CA  LEU A 376     211.373 168.168 236.579  1.00233.89           C
ATOM   2261  CB  LEU A 376     210.086 167.851 235.783  1.00233.89           C
ATOM   2262  CG  LEU A 376     208.997 168.942 235.747  1.00233.89           C
ATOM   2263  CD1 LEU A 376     208.290 169.051 237.103  1.00233.89           C
ATOM   2264  CD2 LEU A 376     209.529 170.290 235.242  1.00233.89           C
ATOM   2265  C   LEU A 376     212.420 168.698 235.629  1.00233.89           C
ATOM   2266  O   LEU A 376     213.049 167.918 234.917  1.00233.89           O
ATOM   2267  N   ASP A 377     212.586 170.025 235.530  1.00 87.42           N
ATOM   2268  CA  ASP A 377     213.545 170.679 234.671  1.00 87.42           C
ATOM   2269  CB  ASP A 377     213.231 172.182 234.526  1.00 87.42           C
ATOM   2270  CG  ASP A 377     214.028 172.778 233.370  1.00 87.42           C
ATOM   2271  OD1 ASP A 377     215.286 172.799 233.441  1.00 87.42           O
ATOM   2272  OD2 ASP A 377     213.374 173.224 232.391  1.00 87.42           O
ATOM   2273  C   ASP A 377     214.976 170.548 235.151  1.00 87.42           C
ATOM   2274  O   ASP A 377     215.890 170.504 234.328  1.00 87.42           O
ATOM   2275  N   GLY A 378     215.236 170.429 236.475  1.00 60.75           N
ATOM   2276  CA  GLY A 378     216.607 170.488 236.921  1.00 60.75           C
ATOM   2277  C   GLY A 378     216.752 171.551 237.982  1.00 60.75           C
ATOM   2278  O   GLY A 378     217.844 172.067 238.223  1.00 60.75           O
ATOM   2279  N   ASP A 379     215.623 171.894 238.635  1.00129.70           N
ATOM   2280  CA  ASP A 379     215.482 172.788 239.755  1.00129.70           C
ATOM   2281  CB  ASP A 379     216.456 172.449 240.903  1.00129.70           C
ATOM   2282  CG  ASP A 379     215.888 172.961 242.225  1.00129.70           C
ATOM   2283  OD1 ASP A 379     216.084 174.160 242.557  1.00129.70           O
ATOM   2284  OD2 ASP A 379     215.259 172.132 242.935  1.00129.70           O
ATOM   2285  C   ASP A 379     215.648 174.226 239.359  1.00129.70           C
ATOM   2286  O   ASP A 379     215.830 175.091 240.214  1.00129.70           O
ATOM   2287  N   GLU A 380     215.712 174.530 238.053  1.00135.33           N
ATOM   2288  CA  GLU A 380     215.625 175.899 237.626  1.00135.33           C
ATOM   2289  CB  GLU A 380     216.532 176.268 236.439  1.00135.33           C
ATOM   2290  CG  GLU A 380     216.324 175.424 235.187  1.00135.33           C
ATOM   2291  CD  GLU A 380     217.354 174.309 235.242  1.00135.33           C
ATOM   2292  OE1 GLU A 380     217.583 173.776 236.361  1.00135.33           O
ATOM   2293  OE2 GLU A 380     217.935 173.986 234.172  1.00135.33           O
ATOM   2294  C   GLU A 380     214.219 176.281 237.267  1.00135.33           C
ATOM   2295  O   GLU A 380     213.823 177.435 237.427  1.00135.33           O
ATOM   2296  N   CYS A 381     213.434 175.329 236.713  1.00 66.35           N
ATOM   2297  CA  CYS A 381     212.130 175.699 236.237  1.00 66.35           C
ATOM   2298  CB  CYS A 381     211.988 175.589 234.708  1.00 66.35           C
ATOM   2299  SG  CYS A 381     213.040 176.777 233.819  1.00 66.35           S
ATOM   2300  C   CYS A 381     211.071 174.832 236.845  1.00 66.35           C
ATOM   2301  O   CYS A 381     210.885 173.680 236.454  1.00 66.35           O
ATOM   2302  N   LEU A 382     210.320 175.391 237.815  1.00111.82           N
ATOM   2303  CA  LEU A 382     209.236 174.670 238.417  1.00111.82           C
ATOM   2304  CB  LEU A 382     208.787 175.209 239.786  1.00111.82           C
ATOM   2305  CG  LEU A 382     209.781 174.922 240.925  1.00111.82           C
ATOM   2306  CD1 LEU A 382     211.124 175.633 240.703  1.00111.82           C
ATOM   2307  CD2 LEU A 382     209.153 175.226 242.295  1.00111.82           C
ATOM   2308  C   LEU A 382     208.070 174.754 237.489  1.00111.82           C
ATOM   2309  O   LEU A 382     207.966 175.684 236.694  1.00111.82           O
ATOM   2310  N   SER A 383     207.151 173.771 237.552  1.00114.23           N
ATOM   2311  CA  SER A 383     206.051 173.850 236.639  1.00114.23           C
ATOM   2312  CB  SER A 383     205.385 172.485 236.375  1.00114.23           C
ATOM   2313  OG  SER A 383     204.852 171.948 237.577  1.00114.23           O
ATOM   2314  C   SER A 383     205.039 174.757 237.245  1.00114.23           C
ATOM   2315  O   SER A 383     203.925 174.352 237.543  1.00114.23           O
ATOM   2316  N   HIS A 384     205.363 176.055 237.322  1.00 96.07           N
ATOM   2317  CA  HIS A 384     204.536 177.031 237.978  1.00 96.07           C
ATOM   2318  ND1 HIS A 384     207.406 178.283 236.811  1.00 96.07           N
ATOM   2319  CG  HIS A 384     206.092 178.691 236.861  1.00 96.07           C
ATOM   2320  CB  HIS A 384     205.191 178.422 238.028  1.00 96.07           C
ATOM   2321  NE2 HIS A 384     206.998 179.341 234.901  1.00 96.07           N
ATOM   2322  CD2 HIS A 384     205.858 179.335 235.687  1.00 96.07           C
ATOM   2323  CE1 HIS A 384     207.900 178.698 235.619  1.00 96.07           C
ATOM   2324  C   HIS A 384     203.203 177.124 237.313  1.00 96.07           C
ATOM   2325  O   HIS A 384     202.241 177.590 237.921  1.00 96.07           O
ATOM   2326  N   GLU A 385     203.111 176.743 236.027  1.00155.18           N
ATOM   2327  CA  GLU A 385     201.840 176.824 235.368  1.00155.18           C
ATOM   2328  CB  GLU A 385     201.904 176.260 233.941  1.00155.18           C
ATOM   2329  CG  GLU A 385     202.967 176.924 233.070  1.00155.18           C
ATOM   2330  CD  GLU A 385     204.322 176.375 233.497  1.00155.18           C
ATOM   2331  OE1 GLU A 385     204.515 175.132 233.410  1.00155.18           O
ATOM   2332  OE2 GLU A 385     205.183 177.193 233.916  1.00155.18           O
ATOM   2333  C   GLU A 385     200.864 175.945 236.103  1.00155.18           C
ATOM   2334  O   GLU A 385     199.763 176.382 236.431  1.00155.18           O
ATOM   2335  N   GLU A 386     201.231 174.658 236.291  1.00194.23           N
ATOM   2336  CA  GLU A 386     200.454 173.623 236.938  1.00194.23           C
ATOM   2337  CB  GLU A 386     200.785 172.195 236.477  1.00194.23           C
ATOM   2338  CG  GLU A 386     200.872 171.974 234.975  1.00194.23           C
ATOM   2339  CD  GLU A 386     202.361 172.016 234.670  1.00194.23           C
ATOM   2340  OE1 GLU A 386     202.910 173.142 234.544  1.00194.23           O
ATOM   2341  OE2 GLU A 386     202.975 170.918 234.589  1.00194.23           O
ATOM   2342  C   GLU A 386     200.653 173.505 238.426  1.00194.23           C
ATOM   2343  O   GLU A 386     199.806 172.948 239.117  1.00194.23           O
ATOM   2344  N   PHE A 387     201.824 173.915 238.942  1.00105.63           N
ATOM   2345  CA  PHE A 387     202.230 173.740 240.310  1.00105.63           C
ATOM   2346  CB  PHE A 387     203.599 174.405 240.569  1.00105.63           C
ATOM   2347  CG  PHE A 387     203.833 174.602 242.029  1.00105.63           C
ATOM   2348  CD1 PHE A 387     203.935 173.542 242.899  1.00105.63           C
ATOM   2349  CD2 PHE A 387     203.994 175.877 242.523  1.00105.63           C
ATOM   2350  CE1 PHE A 387     204.162 173.758 244.240  1.00105.63           C
ATOM   2351  CE2 PHE A 387     204.223 176.100 243.860  1.00105.63           C
ATOM   2352  CZ  PHE A 387     204.304 175.036 244.724  1.00105.63           C
ATOM   2353  C   PHE A 387     201.188 174.367 241.167  1.00105.63           C
ATOM   2354  O   PHE A 387     200.782 173.825 242.191  1.00105.63           O
ATOM   2355  N   LEU A 388     200.751 175.552 240.746  1.00145.47           N
ATOM   2356  CA  LEU A 388     199.678 176.304 241.313  1.00145.47           C
ATOM   2357  CB  LEU A 388     199.571 177.619 240.508  1.00145.47           C
ATOM   2358  CG  LEU A 388     198.350 178.531 240.716  1.00145.47           C
ATOM   2359  CD1 LEU A 388     197.054 177.927 240.152  1.00145.47           C
ATOM   2360  CD2 LEU A 388     198.240 178.993 242.169  1.00145.47           C
ATOM   2361  C   LEU A 388     198.419 175.517 241.124  1.00145.47           C
ATOM   2362  O   LEU A 388     197.570 175.470 242.010  1.00145.47           O
ATOM   2363  N   GLY A 389     198.284 174.874 239.949  1.00 40.09           N
ATOM   2364  CA  GLY A 389     197.109 174.154 239.553  1.00 40.09           C
ATOM   2365  C   GLY A 389     196.809 173.043 240.510  1.00 40.09           C
ATOM   2366  O   GLY A 389     195.659 172.871 240.906  1.00 40.09           O
ATOM   2367  N   VAL A 390     197.826 172.259 240.915  1.00 51.49           N
ATOM   2368  CA  VAL A 390     197.615 171.165 241.818  1.00 51.49           C
ATOM   2369  CB  VAL A 390     198.865 170.368 242.086  1.00 51.49           C
ATOM   2370  CG1 VAL A 390     199.325 169.726 240.765  1.00 51.49           C
ATOM   2371  CG2 VAL A 390     199.921 171.277 242.738  1.00 51.49           C
ATOM   2372  C   VAL A 390     197.139 171.740 243.116  1.00 51.49           C
ATOM   2373  O   VAL A 390     196.357 171.122 243.835  1.00 51.49           O
ATOM   2374  N   LEU A 391     197.659 172.925 243.474  1.00 69.82           N
ATOM   2375  CA  LEU A 391     197.291 173.626 244.669  1.00 69.82           C
ATOM   2376  CB  LEU A 391     198.178 174.860 244.911  1.00 69.82           C
ATOM   2377  CG  LEU A 391     199.642 174.519 245.244  1.00 69.82           C
ATOM   2378  CD1 LEU A 391     200.475 175.791 245.467  1.00 69.82           C
ATOM   2379  CD2 LEU A 391     199.726 173.561 246.443  1.00 69.82           C
ATOM   2380  C   LEU A 391     195.875 174.119 244.578  1.00 69.82           C
ATOM   2381  O   LEU A 391     195.132 174.069 245.557  1.00 69.82           O
ATOM   2382  N   LYS A 392     195.479 174.664 243.409  1.00105.07           N
ATOM   2383  CA  LYS A 392     194.168 175.236 243.252  1.00105.07           C
ATOM   2384  CB  LYS A 392     194.041 176.136 242.007  1.00105.07           C
ATOM   2385  CG  LYS A 392     194.241 175.442 240.661  1.00105.07           C
ATOM   2386  CD  LYS A 392     193.805 176.323 239.488  1.00105.07           C
ATOM   2387  CE  LYS A 392     194.127 175.743 238.112  1.00105.07           C
ATOM   2388  NZ  LYS A 392     193.680 176.681 237.059  1.00105.07           N
ATOM   2389  C   LYS A 392     193.107 174.181 243.228  1.00105.07           C
ATOM   2390  O   LYS A 392     192.038 174.363 243.809  1.00105.07           O
ATOM   2391  N   ASN A 393     193.380 173.062 242.529  1.00 95.81           N
ATOM   2392  CA  ASN A 393     192.498 171.936 242.379  1.00 95.81           C
ATOM   2393  CB  ASN A 393     192.811 171.012 241.178  1.00 95.81           C
ATOM   2394  CG  ASN A 393     194.163 170.324 241.304  1.00 95.81           C
ATOM   2395  OD1 ASN A 393     194.614 169.972 242.393  1.00 95.81           O
ATOM   2396  ND2 ASN A 393     194.829 170.113 240.138  1.00 95.81           N
ATOM   2397  C   ASN A 393     192.464 171.132 243.641  1.00 95.81           C
ATOM   2398  O   ASN A 393     191.729 170.153 243.741  1.00 95.81           O
ATOM   2399  N   ARG A 394     193.336 171.450 244.612  1.00129.71           N
ATOM   2400  CA  ARG A 394     193.355 170.668 245.813  1.00129.71           C
ATOM   2401  CB  ARG A 394     194.315 171.231 246.866  1.00129.71           C
ATOM   2402  CG  ARG A 394     194.144 170.553 248.223  1.00129.71           C
ATOM   2403  CD  ARG A 394     194.855 171.289 249.354  1.00129.71           C
ATOM   2404  NE  ARG A 394     196.315 171.152 249.110  1.00129.71           N
ATOM   2405  CZ  ARG A 394     196.936 170.004 249.502  1.00129.71           C
ATOM   2406  NH1 ARG A 394     196.201 169.004 250.069  1.00129.71           N
ATOM   2407  NH2 ARG A 394     198.281 169.852 249.329  1.00129.71           N
ATOM   2408  C   ARG A 394     191.998 170.660 246.465  1.00129.71           C
ATOM   2409  O   ARG A 394     191.465 169.582 246.725  1.00129.71           O
ATOM   2410  N   MET A 395     191.402 171.843 246.758  1.00220.02           N
ATOM   2411  CA  MET A 395     190.088 171.864 247.366  1.00220.02           C
ATOM   2412  CB  MET A 395     190.073 172.348 248.828  1.00220.02           C
ATOM   2413  CG  MET A 395     190.654 171.356 249.833  1.00220.02           C
ATOM   2414  SD  MET A 395     189.654 169.856 250.080  1.00220.02           S
ATOM   2415  CE  MET A 395     190.789 169.090 251.273  1.00220.02           C
ATOM   2416  C   MET A 395     189.220 172.839 246.621  1.00220.02           C
ATOM   2417  O   MET A 395     188.914 173.915 247.133  1.00220.02           O
ATOM   2418  N   HIS A 396     188.887 172.519 245.357  1.00127.69           N
ATOM   2419  CA  HIS A 396     188.020 173.282 244.496  1.00127.69           C
ATOM   2420  ND1 HIS A 396     189.255 170.811 243.042  1.00127.69           N
ATOM   2421  CG  HIS A 396     188.529 171.828 242.468  1.00127.69           C
ATOM   2422  CB  HIS A 396     188.466 173.219 243.022  1.00127.69           C
ATOM   2423  NE2 HIS A 396     188.308 169.961 241.220  1.00127.69           N
ATOM   2424  CD2 HIS A 396     187.956 171.292 241.356  1.00127.69           C
ATOM   2425  CE1 HIS A 396     189.089 169.717 242.257  1.00127.69           C
ATOM   2426  C   HIS A 396     186.574 172.892 244.588  1.00127.69           C
ATOM   2427  O   HIS A 396     185.682 173.714 244.388  1.00127.69           O
ATOM   2428  N   ARG A 397     186.305 171.606 244.876  1.00182.57           N
ATOM   2429  CA  ARG A 397     184.976 171.084 244.867  1.00182.57           C
ATOM   2430  CB  ARG A 397     184.004 171.842 245.793  1.00182.57           C
ATOM   2431  CG  ARG A 397     184.058 171.404 247.266  1.00182.57           C
ATOM   2432  CD  ARG A 397     185.244 171.899 248.105  1.00182.57           C
ATOM   2433  NE  ARG A 397     186.494 171.279 247.584  1.00182.57           N
ATOM   2434  CZ  ARG A 397     186.896 170.033 247.969  1.00182.57           C
ATOM   2435  NH1 ARG A 397     186.147 169.295 248.838  1.00182.57           N
ATOM   2436  NH2 ARG A 397     188.059 169.523 247.471  1.00182.57           N
ATOM   2437  C   ARG A 397     184.432 171.064 243.463  1.00182.57           C
ATOM   2438  O   ARG A 397     183.220 171.118 243.257  1.00182.57           O
ATOM   2439  N   GLY A 398     185.327 170.986 242.455  1.00 40.46           N
ATOM   2440  CA  GLY A 398     184.947 170.839 241.072  1.00 40.46           C
ATOM   2441  C   GLY A 398     185.113 169.385 240.723  1.00 40.46           C
ATOM   2442  O   GLY A 398     185.358 168.555 241.596  1.00 40.46           O
ATOM   2443  N   LEU A 399     184.973 169.042 239.424  1.00 64.52           N
ATOM   2444  CA  LEU A 399     185.150 167.680 238.988  1.00 64.52           C
ATOM   2445  CB  LEU A 399     183.872 166.832 239.095  1.00 64.52           C
ATOM   2446  CG  LEU A 399     183.425 166.565 240.545  1.00 64.52           C
ATOM   2447  CD1 LEU A 399     182.146 165.715 240.586  1.00 64.52           C
ATOM   2448  CD2 LEU A 399     184.563 165.938 241.368  1.00 64.52           C
ATOM   2449  C   LEU A 399     185.543 167.706 237.543  1.00 64.52           C
ATOM   2450  O   LEU A 399     185.572 168.761 236.913  1.00 64.52           O
ATOM   2451  N   TRP A 400     185.885 166.521 236.997  1.00 73.20           N
ATOM   2452  CA  TRP A 400     186.269 166.365 235.622  1.00 73.20           C
ATOM   2453  CB  TRP A 400     186.969 165.022 235.364  1.00 73.20           C
ATOM   2454  CG  TRP A 400     188.243 164.826 236.150  1.00 73.20           C
ATOM   2455  CD2 TRP A 400     188.282 164.294 237.485  1.00 73.20           C
ATOM   2456  CD1 TRP A 400     189.535 165.082 235.798  1.00 73.20           C
ATOM   2457  NE1 TRP A 400     190.379 164.737 236.828  1.00 73.20           N
ATOM   2458  CE2 TRP A 400     189.620 164.251 237.872  1.00 73.20           C
ATOM   2459  CE3 TRP A 400     187.284 163.873 238.318  1.00 73.20           C
ATOM   2460  CZ2 TRP A 400     189.983 163.784 239.104  1.00 73.20           C
ATOM   2461  CZ3 TRP A 400     187.653 163.405 239.560  1.00 73.20           C
ATOM   2462  CH2 TRP A 400     188.977 163.361 239.945  1.00 73.20           C
ATOM   2463  C   TRP A 400     184.998 166.335 234.843  1.00 73.20           C
ATOM   2464  O   TRP A 400     184.019 165.727 235.272  1.00 73.20           O
ATOM   2465  N   VAL A 401     184.977 166.989 233.668  1.00 46.64           N
ATOM   2466  CA  VAL A 401     183.757 167.019 232.920  1.00 46.64           C
ATOM   2467  CB  VAL A 401     183.652 168.214 232.016  1.00 46.64           C
ATOM   2468  CG1 VAL A 401     182.361 168.098 231.190  1.00 46.64           C
ATOM   2469  CG2 VAL A 401     183.731 169.486 232.878  1.00 46.64           C
ATOM   2470  C   VAL A 401     183.668 165.797 232.067  1.00 46.64           C
ATOM   2471  O   VAL A 401     184.599 165.425 231.355  1.00 46.64           O
ATOM   2472  N   PRO A 402     182.524 165.179 232.129  1.00 71.06           N
ATOM   2473  CA  PRO A 402     182.251 164.021 231.326  1.00 71.06           C
ATOM   2474  CD  PRO A 402     181.711 165.214 233.330  1.00 71.06           C
ATOM   2475  CB  PRO A 402     181.022 163.353 231.952  1.00 71.06           C
ATOM   2476  CG  PRO A 402     180.475 164.388 232.954  1.00 71.06           C
ATOM   2477  C   PRO A 402     182.063 164.475 229.914  1.00 71.06           C
ATOM   2478  O   PRO A 402     181.844 165.663 229.696  1.00 71.06           O
ATOM   2479  N   GLN A 403     182.152 163.546 228.945  1.00 59.02           N
ATOM   2480  CA  GLN A 403     182.054 163.846 227.541  1.00 59.02           C
ATOM   2481  CB  GLN A 403     182.092 162.568 226.690  1.00 59.02           C
ATOM   2482  CG  GLN A 403     181.780 162.809 225.214  1.00 59.02           C
ATOM   2483  CD  GLN A 403     181.344 161.481 224.609  1.00 59.02           C
ATOM   2484  OE1 GLN A 403     182.070 160.489 224.650  1.00 59.02           O
ATOM   2485  NE2 GLN A 403     180.106 161.461 224.044  1.00 59.02           N
ATOM   2486  C   GLN A 403     180.720 164.458 227.243  1.00 59.02           C
ATOM   2487  O   GLN A 403     180.623 165.441 226.507  1.00 59.02           O
ATOM   2488  N   HIS A 404     179.652 163.884 227.817  1.00 54.79           N
ATOM   2489  CA  HIS A 404     178.316 164.343 227.569  1.00 54.79           C
ATOM   2490  ND1 HIS A 404     175.457 165.248 228.893  1.00 54.79           N
ATOM   2491  CG  HIS A 404     175.874 164.079 228.294  1.00 54.79           C
ATOM   2492  CB  HIS A 404     177.277 163.553 228.391  1.00 54.79           C
ATOM   2493  NE2 HIS A 404     173.676 164.387 227.879  1.00 54.79           N
ATOM   2494  CD2 HIS A 404     174.773 163.567 227.678  1.00 54.79           C
ATOM   2495  CE1 HIS A 404     174.136 165.384 228.613  1.00 54.79           C
ATOM   2496  C   HIS A 404     178.223 165.753 228.018  1.00 54.79           C
ATOM   2497  O   HIS A 404     177.662 166.602 227.332  1.00 54.79           O
ATOM   2498  N   GLN A 405     178.756 166.034 229.211  1.00 50.50           N
ATOM   2499  CA  GLN A 405     178.712 167.364 229.720  1.00 50.50           C
ATOM   2500  CB  GLN A 405     179.198 167.461 231.175  1.00 50.50           C
ATOM   2501  CG  GLN A 405     179.158 168.884 231.738  1.00 50.50           C
ATOM   2502  CD  GLN A 405     177.706 169.337 231.790  1.00 50.50           C
ATOM   2503  OE1 GLN A 405     177.188 169.914 230.834  1.00 50.50           O
ATOM   2504  NE2 GLN A 405     177.028 169.067 232.937  1.00 50.50           N
ATOM   2505  C   GLN A 405     179.602 168.233 228.894  1.00 50.50           C
ATOM   2506  O   GLN A 405     179.269 169.382 228.616  1.00 50.50           O
ATOM   2507  N   SER A 406     180.757 167.693 228.462  1.00 47.16           N
ATOM   2508  CA  SER A 406     181.745 168.473 227.771  1.00 47.16           C
ATOM   2509  CB  SER A 406     183.061 167.718 227.513  1.00 47.16           C
ATOM   2510  OG  SER A 406     182.874 166.683 226.562  1.00 47.16           O
ATOM   2511  C   SER A 406     181.208 168.949 226.465  1.00 47.16           C
ATOM   2512  O   SER A 406     181.682 169.948 225.925  1.00 47.16           O
ATOM   2513  N   ILE A 407     180.216 168.239 225.901  1.00123.63           N
ATOM   2514  CA  ILE A 407     179.693 168.703 224.652  1.00123.63           C
ATOM   2515  CB  ILE A 407     178.709 167.766 224.001  1.00123.63           C
ATOM   2516  CG1 ILE A 407     177.421 167.634 224.820  1.00123.63           C
ATOM   2517  CG2 ILE A 407     179.425 166.425 223.764  1.00123.63           C
ATOM   2518  CD1 ILE A 407     176.359 166.753 224.165  1.00123.63           C
ATOM   2519  C   ILE A 407     179.026 170.026 224.898  1.00123.63           C
ATOM   2520  O   ILE A 407     179.092 170.914 224.051  1.00123.63           O
ATOM   2521  N   GLN A 408     178.275 170.149 226.017  1.00158.38           N
ATOM   2522  CA  GLN A 408     177.617 171.378 226.402  1.00158.38           C
ATOM   2523  CB  GLN A 408     176.526 171.167 227.464  1.00158.38           C
ATOM   2524  CG  GLN A 408     175.254 170.532 226.920  1.00158.38           C
ATOM   2525  CD  GLN A 408     174.621 171.576 226.015  1.00158.38           C
ATOM   2526  OE1 GLN A 408     174.069 171.251 224.966  1.00158.38           O
ATOM   2527  NE2 GLN A 408     174.709 172.869 226.430  1.00158.38           N
ATOM   2528  C   GLN A 408     178.538 172.390 227.018  1.00158.38           C
ATOM   2529  O   GLN A 408     178.531 173.570 226.672  1.00158.38           O
ATOM   2530  N   GLU A 409     179.359 171.908 227.960  1.00154.63           N
ATOM   2531  CA  GLU A 409     180.201 172.647 228.853  1.00154.63           C
ATOM   2532  CB  GLU A 409     180.795 171.713 229.922  1.00154.63           C
ATOM   2533  CG  GLU A 409     181.847 172.348 230.825  1.00154.63           C
ATOM   2534  CD  GLU A 409     183.213 172.041 230.227  1.00154.63           C
ATOM   2535  OE1 GLU A 409     183.266 171.279 229.225  1.00154.63           O
ATOM   2536  OE2 GLU A 409     184.224 172.560 230.771  1.00154.63           O
ATOM   2537  C   GLU A 409     181.315 173.370 228.161  1.00154.63           C
ATOM   2538  O   GLU A 409     181.772 174.402 228.650  1.00154.63           O
ATOM   2539  N   TYR A 410     181.789 172.863 227.011  1.00 82.59           N
ATOM   2540  CA  TYR A 410     182.928 173.451 226.356  1.00 82.59           C
ATOM   2541  CB  TYR A 410     183.382 172.739 225.059  1.00 82.59           C
ATOM   2542  CG  TYR A 410     182.528 173.115 223.897  1.00 82.59           C
ATOM   2543  CD1 TYR A 410     181.322 172.499 223.650  1.00 82.59           C
ATOM   2544  CD2 TYR A 410     182.965 174.092 223.032  1.00 82.59           C
ATOM   2545  CE1 TYR A 410     180.562 172.870 222.564  1.00 82.59           C
ATOM   2546  CE2 TYR A 410     182.211 174.468 221.947  1.00 82.59           C
ATOM   2547  CZ  TYR A 410     181.004 173.855 221.713  1.00 82.59           C
ATOM   2548  OH  TYR A 410     180.225 174.236 220.601  1.00 82.59           O
ATOM   2549  C   TYR A 410     182.577 174.868 226.042  1.00 82.59           C
ATOM   2550  O   TYR A 410     183.443 175.739 225.983  1.00 82.59           O
ATOM   2551  N   TRP A 411     181.279 175.121 225.813  1.00 83.97           N
ATOM   2552  CA  TRP A 411     180.779 176.431 225.531  1.00 83.97           C
ATOM   2553  CB  TRP A 411     179.246 176.428 225.422  1.00 83.97           C
ATOM   2554  CG  TRP A 411     178.629 177.789 225.246  1.00 83.97           C
ATOM   2555  CD2 TRP A 411     178.609 178.496 224.001  1.00 83.97           C
ATOM   2556  CD1 TRP A 411     178.020 178.595 226.162  1.00 83.97           C
ATOM   2557  NE1 TRP A 411     177.612 179.761 225.561  1.00 83.97           N
ATOM   2558  CE2 TRP A 411     177.971 179.714 224.230  1.00 83.97           C
ATOM   2559  CE3 TRP A 411     179.086 178.157 222.768  1.00 83.97           C
ATOM   2560  CZ2 TRP A 411     177.797 180.617 223.223  1.00 83.97           C
ATOM   2561  CZ3 TRP A 411     178.909 179.069 221.754  1.00 83.97           C
ATOM   2562  CH2 TRP A 411     178.276 180.274 221.979  1.00 83.97           C
ATOM   2563  C   TRP A 411     181.158 177.327 226.672  1.00 83.97           C
ATOM   2564  O   TRP A 411     181.494 178.492 226.468  1.00 83.97           O
ATOM   2565  N   LYS A 412     181.057 176.813 227.910  1.00 87.53           N
ATOM   2566  CA  LYS A 412     181.430 177.527 229.099  1.00 87.53           C
ATOM   2567  CB  LYS A 412     181.056 176.785 230.394  1.00 87.53           C
ATOM   2568  CG  LYS A 412     179.555 176.558 230.579  1.00 87.53           C
ATOM   2569  CD  LYS A 412     178.974 175.511 229.628  1.00 87.53           C
ATOM   2570  CE  LYS A 412     177.475 175.280 229.817  1.00 87.53           C
ATOM   2571  NZ  LYS A 412     177.000 174.239 228.879  1.00 87.53           N
ATOM   2572  C   LYS A 412     182.917 177.702 229.139  1.00 87.53           C
ATOM   2573  O   LYS A 412     183.404 178.728 229.609  1.00 87.53           O
ATOM   2574  N   CYS A 413     183.681 176.701 228.650  1.00 57.20           N
ATOM   2575  CA  CYS A 413     185.115 176.740 228.751  1.00 57.20           C
ATOM   2576  CB  CYS A 413     185.818 175.602 227.991  1.00 57.20           C
ATOM   2577  SG  CYS A 413     185.848 174.022 228.873  1.00 57.20           S
ATOM   2578  C   CYS A 413     185.650 177.982 228.123  1.00 57.20           C
ATOM   2579  O   CYS A 413     186.381 178.734 228.761  1.00 57.20           O
ATOM   2580  N   VAL A 414     185.270 178.250 226.866  1.00 48.22           N
ATOM   2581  CA  VAL A 414     185.811 179.361 226.141  1.00 48.22           C
ATOM   2582  CB  VAL A 414     185.301 179.438 224.729  1.00 48.22           C
ATOM   2583  CG1 VAL A 414     185.784 178.192 223.966  1.00 48.22           C
ATOM   2584  CG2 VAL A 414     183.770 179.591 224.761  1.00 48.22           C
ATOM   2585  C   VAL A 414     185.457 180.647 226.819  1.00 48.22           C
ATOM   2586  O   VAL A 414     186.250 181.587 226.836  1.00 48.22           O
ATOM   2587  N   LYS A 415     184.251 180.735 227.402  1.00111.91           N
ATOM   2588  CA  LYS A 415     183.845 181.996 227.953  1.00111.91           C
ATOM   2589  CB  LYS A 415     182.439 181.934 228.576  1.00111.91           C
ATOM   2590  CG  LYS A 415     181.311 181.731 227.554  1.00111.91           C
ATOM   2591  CD  LYS A 415     181.163 182.882 226.554  1.00111.91           C
ATOM   2592  CE  LYS A 415     179.954 182.742 225.625  1.00111.91           C
ATOM   2593  NZ  LYS A 415     179.718 184.014 224.905  1.00111.91           N
ATOM   2594  C   LYS A 415     184.814 182.433 229.016  1.00111.91           C
ATOM   2595  O   LYS A 415     185.263 183.579 229.012  1.00111.91           O
ATOM   2596  N   LYS A 416     185.107 181.549 229.989  1.00126.61           N
ATOM   2597  CA  LYS A 416     186.027 181.813 231.065  1.00126.61           C
ATOM   2598  CB  LYS A 416     185.728 180.932 232.286  1.00126.61           C
ATOM   2599  CG  LYS A 416     185.547 179.462 231.916  1.00126.61           C
ATOM   2600  CD  LYS A 416     185.466 178.532 233.121  1.00126.61           C
ATOM   2601  CE  LYS A 416     186.829 178.151 233.694  1.00126.61           C
ATOM   2602  NZ  LYS A 416     186.646 177.252 234.852  1.00126.61           N
ATOM   2603  C   LYS A 416     187.480 181.650 230.697  1.00126.61           C
ATOM   2604  O   LYS A 416     188.323 182.452 231.099  1.00126.61           O
ATOM   2605  N   GLU A 417     187.800 180.597 229.918  1.00 61.64           N
ATOM   2606  CA  GLU A 417     189.139 180.176 229.604  1.00 61.64           C
ATOM   2607  CB  GLU A 417     189.125 178.921 228.714  1.00 61.64           C
ATOM   2608  CG  GLU A 417     190.487 178.269 228.488  1.00 61.64           C
ATOM   2609  CD  GLU A 417     190.223 176.969 227.741  1.00 61.64           C
ATOM   2610  OE1 GLU A 417     189.683 177.038 226.605  1.00 61.64           O
ATOM   2611  OE2 GLU A 417     190.542 175.888 228.304  1.00 61.64           O
ATOM   2612  C   GLU A 417     189.868 181.249 228.865  1.00 61.64           C
ATOM   2613  O   GLU A 417     191.031 181.529 229.154  1.00 61.64           O
ATOM   2614  N   SER A 418     189.204 181.870 227.876  1.00 29.14           N
ATOM   2615  CA  SER A 418     189.810 182.933 227.137  1.00 29.14           C
ATOM   2616  CB  SER A 418     188.984 183.340 225.905  1.00 29.14           C
ATOM   2617  OG  SER A 418     187.690 183.760 226.308  1.00 29.14           O
ATOM   2618  C   SER A 418     189.873 184.123 228.087  1.00 29.14           C
ATOM   2619  O   SER A 418     191.006 184.562 228.421  1.00 29.14           O
ATOM   2620  OXT SER A 418     188.784 184.605 228.501  1.00 29.14           O
TER    2621      SER A 418
ATOM   2622  N   SER B 104     173.754 214.086 215.307  1.00160.51           N
ATOM   2623  CA  SER B 104     172.498 213.870 214.562  1.00160.51           C
ATOM   2624  CB  SER B 104     171.343 214.410 215.412  1.00160.51           C
ATOM   2625  OG  SER B 104     171.562 215.782 215.708  1.00160.51           O
ATOM   2626  C   SER B 104     172.641 214.713 213.391  1.00160.51           C
ATOM   2627  O   SER B 104     172.185 214.457 212.274  1.00160.51           O
ATOM   2628  N   GLY B 105     173.277 215.832 213.656  1.00193.18           N
ATOM   2629  CA  GLY B 105     173.322 216.597 212.495  1.00193.18           C
ATOM   2630  C   GLY B 105     174.265 216.031 211.517  1.00193.18           C
ATOM   2631  O   GLY B 105     173.942 215.605 210.411  1.00193.18           O
ATOM   2632  N   PHE B 106     175.474 215.845 211.979  1.00174.27           N
ATOM   2633  CA  PHE B 106     176.386 215.711 210.926  1.00174.27           C
ATOM   2634  CB  PHE B 106     176.580 217.104 210.308  1.00174.27           C
ATOM   2635  CG  PHE B 106     177.277 217.006 209.006  1.00174.27           C
ATOM   2636  CD1 PHE B 106     176.590 216.578 207.897  1.00174.27           C
ATOM   2637  CD2 PHE B 106     178.594 217.371 208.884  1.00174.27           C
ATOM   2638  CE1 PHE B 106     177.225 216.485 206.684  1.00174.27           C
ATOM   2639  CE2 PHE B 106     179.235 217.281 207.671  1.00174.27           C
ATOM   2640  CZ  PHE B 106     178.547 216.839 206.566  1.00174.27           C
ATOM   2641  C   PHE B 106     177.641 215.294 211.587  1.00174.27           C
ATOM   2642  O   PHE B 106     177.722 214.244 212.218  1.00174.27           O
ATOM   2643  N   ARG B 107     178.631 216.180 211.476  1.00232.41           N
ATOM   2644  CA  ARG B 107     179.965 216.054 211.966  1.00232.41           C
ATOM   2645  CB  ARG B 107     180.853 217.227 211.504  1.00232.41           C
ATOM   2646  CG  ARG B 107     181.289 217.090 210.042  1.00232.41           C
ATOM   2647  CD  ARG B 107     181.679 218.396 209.342  1.00232.41           C
ATOM   2648  NE  ARG B 107     182.108 219.373 210.380  1.00232.41           N
ATOM   2649  CZ  ARG B 107     181.245 220.352 210.783  1.00232.41           C
ATOM   2650  NH1 ARG B 107     180.006 220.448 210.217  1.00232.41           N
ATOM   2651  NH2 ARG B 107     181.626 221.243 211.745  1.00232.41           N
ATOM   2652  C   ARG B 107     179.951 215.993 213.458  1.00232.41           C
ATOM   2653  O   ARG B 107     181.016 215.885 214.053  1.00232.41           O
ATOM   2654  N   ASP B 108     178.813 216.312 214.106  1.00140.17           N
ATOM   2655  CA  ASP B 108     178.697 216.153 215.535  1.00140.17           C
ATOM   2656  CB  ASP B 108     177.607 217.078 216.120  1.00140.17           C
ATOM   2657  CG  ASP B 108     176.301 216.903 215.352  1.00140.17           C
ATOM   2658  OD1 ASP B 108     176.233 216.016 214.465  1.00140.17           O
ATOM   2659  OD2 ASP B 108     175.353 217.685 215.623  1.00140.17           O
ATOM   2660  C   ASP B 108     178.495 214.730 216.022  1.00140.17           C
ATOM   2661  O   ASP B 108     179.231 214.297 216.903  1.00140.17           O
ATOM   2662  N   ARG B 109     177.453 213.993 215.555  1.00117.17           N
ATOM   2663  CA  ARG B 109     177.228 212.626 215.975  1.00117.17           C
ATOM   2664  CB  ARG B 109     175.793 212.111 215.824  1.00117.17           C
ATOM   2665  CG  ARG B 109     175.636 210.662 216.296  1.00117.17           C
ATOM   2666  CD  ARG B 109     174.329 209.998 215.859  1.00117.17           C
ATOM   2667  NE  ARG B 109     173.205 210.637 216.601  1.00117.17           N
ATOM   2668  CZ  ARG B 109     171.980 210.745 216.008  1.00117.17           C
ATOM   2669  NH1 ARG B 109     171.809 210.321 214.722  1.00117.17           N
ATOM   2670  NH2 ARG B 109     170.928 211.278 216.695  1.00117.17           N
ATOM   2671  C   ARG B 109     178.061 211.647 215.217  1.00117.17           C
ATOM   2672  O   ARG B 109     178.620 210.710 215.785  1.00117.17           O
ATOM   2673  N   LYS B 110     178.152 211.842 213.891  1.00143.46           N
ATOM   2674  CA  LYS B 110     178.828 210.899 213.056  1.00143.46           C
ATOM   2675  CB  LYS B 110     178.767 211.259 211.564  1.00143.46           C
ATOM   2676  CG  LYS B 110     177.416 210.936 210.919  1.00143.46           C
ATOM   2677  CD  LYS B 110     176.236 211.717 211.499  1.00143.46           C
ATOM   2678  CE  LYS B 110     175.474 210.959 212.589  1.00143.46           C
ATOM   2679  NZ  LYS B 110     174.263 211.715 212.980  1.00143.46           N
ATOM   2680  C   LYS B 110     180.259 210.833 213.471  1.00143.46           C
ATOM   2681  O   LYS B 110     180.912 209.810 213.283  1.00143.46           O
ATOM   2682  N   VAL B 111     180.814 211.965 213.933  1.00 71.21           N
ATOM   2683  CA  VAL B 111     182.156 212.037 214.443  1.00 71.21           C
ATOM   2684  CB  VAL B 111     182.675 213.441 214.530  1.00 71.21           C
ATOM   2685  CG1 VAL B 111     184.023 213.416 215.273  1.00 71.21           C
ATOM   2686  CG2 VAL B 111     182.772 214.007 213.102  1.00 71.21           C
ATOM   2687  C   VAL B 111     182.292 211.421 215.812  1.00 71.21           C
ATOM   2688  O   VAL B 111     183.226 210.663 216.070  1.00 71.21           O
ATOM   2689  N   MET B 112     181.351 211.717 216.730  1.00 70.48           N
ATOM   2690  CA  MET B 112     181.461 211.269 218.091  1.00 70.48           C
ATOM   2691  CB  MET B 112     180.314 211.749 218.992  1.00 70.48           C
ATOM   2692  CG  MET B 112     180.357 213.249 219.282  1.00 70.48           C
ATOM   2693  SD  MET B 112     179.008 213.843 220.346  1.00 70.48           S
ATOM   2694  CE  MET B 112     179.566 215.570 220.334  1.00 70.48           C
ATOM   2695  C   MET B 112     181.440 209.779 218.102  1.00 70.48           C
ATOM   2696  O   MET B 112     182.138 209.150 218.893  1.00 70.48           O
ATOM   2697  N   GLU B 113     180.615 209.185 217.223  1.00106.30           N
ATOM   2698  CA  GLU B 113     180.491 207.764 217.093  1.00106.30           C
ATOM   2699  CB  GLU B 113     179.472 207.345 216.016  1.00106.30           C
ATOM   2700  CG  GLU B 113     178.021 207.743 216.297  1.00106.30           C
ATOM   2701  CD  GLU B 113     177.317 206.585 216.986  1.00106.30           C
ATOM   2702  OE1 GLU B 113     178.027 205.707 217.546  1.00106.30           O
ATOM   2703  OE2 GLU B 113     176.058 206.561 216.956  1.00106.30           O
ATOM   2704  C   GLU B 113     181.809 207.232 216.615  1.00106.30           C
ATOM   2705  O   GLU B 113     182.156 206.089 216.893  1.00106.30           O
ATOM   2706  N   TYR B 114     182.520 208.022 215.788  1.00 88.07           N
ATOM   2707  CA  TYR B 114     183.821 207.710 215.266  1.00 88.07           C
ATOM   2708  CB  TYR B 114     184.267 208.675 214.150  1.00 88.07           C
ATOM   2709  CG  TYR B 114     185.704 208.408 213.848  1.00 88.07           C
ATOM   2710  CD1 TYR B 114     186.086 207.277 213.165  1.00 88.07           C
ATOM   2711  CD2 TYR B 114     186.673 209.305 214.235  1.00 88.07           C
ATOM   2712  CE1 TYR B 114     187.411 207.036 212.887  1.00 88.07           C
ATOM   2713  CE2 TYR B 114     187.999 209.072 213.960  1.00 88.07           C
ATOM   2714  CZ  TYR B 114     188.371 207.933 213.287  1.00 88.07           C
ATOM   2715  OH  TYR B 114     189.732 207.690 213.003  1.00 88.07           O
ATOM   2716  C   TYR B 114     184.842 207.762 216.360  1.00 88.07           C
ATOM   2717  O   TYR B 114     185.767 206.955 216.414  1.00 88.07           O
ATOM   2718  N   GLU B 115     184.695 208.735 217.265  1.00154.57           N
ATOM   2719  CA  GLU B 115     185.632 208.979 218.317  1.00154.57           C
ATOM   2720  CB  GLU B 115     185.176 210.176 219.166  1.00154.57           C
ATOM   2721  CG  GLU B 115     186.303 210.829 219.950  1.00154.57           C
ATOM   2722  CD  GLU B 115     187.253 211.471 218.950  1.00154.57           C
ATOM   2723  OE1 GLU B 115     186.776 212.037 217.929  1.00154.57           O
ATOM   2724  OE2 GLU B 115     188.482 211.400 219.207  1.00154.57           O
ATOM   2725  C   GLU B 115     185.721 207.754 219.181  1.00154.57           C
ATOM   2726  O   GLU B 115     186.807 207.353 219.594  1.00154.57           O
ATOM   2727  N   ASN B 116     184.576 207.110 219.467  1.00 55.18           N
ATOM   2728  CA  ASN B 116     184.539 205.953 220.315  1.00 55.18           C
ATOM   2729  CB  ASN B 116     183.102 205.465 220.562  1.00 55.18           C
ATOM   2730  CG  ASN B 116     182.366 206.575 221.295  1.00 55.18           C
ATOM   2731  OD1 ASN B 116     182.932 207.247 222.156  1.00 55.18           O
ATOM   2732  ND2 ASN B 116     181.070 206.785 220.936  1.00 55.18           N
ATOM   2733  C   ASN B 116     185.289 204.824 219.668  1.00 55.18           C
ATOM   2734  O   ASN B 116     186.074 204.133 220.317  1.00 55.18           O
ATOM   2735  N   ARG B 117     185.084 204.627 218.353  1.00101.42           N
ATOM   2736  CA  ARG B 117     185.673 203.543 217.622  1.00101.42           C
ATOM   2737  CB  ARG B 117     185.284 203.523 216.130  1.00101.42           C
ATOM   2738  CG  ARG B 117     183.811 203.222 215.845  1.00101.42           C
ATOM   2739  CD  ARG B 117     183.520 202.997 214.357  1.00101.42           C
ATOM   2740  NE  ARG B 117     183.841 204.260 213.632  1.00101.42           N
ATOM   2741  CZ  ARG B 117     184.049 204.243 212.282  1.00101.42           C
ATOM   2742  NH1 ARG B 117     184.009 203.063 211.600  1.00101.42           N
ATOM   2743  NH2 ARG B 117     184.292 205.406 211.610  1.00101.42           N
ATOM   2744  C   ARG B 117     187.162 203.673 217.652  1.00101.42           C
ATOM   2745  O   ARG B 117     187.863 202.665 217.600  1.00101.42           O
ATOM   2746  N   ILE B 118     187.680 204.916 217.600  1.00 89.60           N
ATOM   2747  CA  ILE B 118     189.091 205.176 217.685  1.00 89.60           C
ATOM   2748  CB  ILE B 118     189.518 206.526 217.176  1.00 89.60           C
ATOM   2749  CG1 ILE B 118     191.020 206.490 216.840  1.00 89.60           C
ATOM   2750  CG2 ILE B 118     189.167 207.595 218.223  1.00 89.60           C
ATOM   2751  CD1 ILE B 118     191.492 207.662 215.980  1.00 89.60           C
ATOM   2752  C   ILE B 118     189.584 205.013 219.099  1.00 89.60           C
ATOM   2753  O   ILE B 118     190.749 204.698 219.338  1.00 89.60           O
ATOM   2754  N   ARG B 119     188.737 205.348 220.087  1.00174.35           N
ATOM   2755  CA  ARG B 119     189.120 205.277 221.469  1.00174.35           C
ATOM   2756  CB  ARG B 119     188.098 205.935 222.408  1.00174.35           C
ATOM   2757  CG  ARG B 119     188.122 207.458 222.334  1.00174.35           C
ATOM   2758  CD  ARG B 119     187.181 208.138 223.328  1.00174.35           C
ATOM   2759  NE  ARG B 119     187.540 209.580 223.325  1.00174.35           N
ATOM   2760  CZ  ARG B 119     186.572 210.540 223.299  1.00174.35           C
ATOM   2761  NH1 ARG B 119     185.253 210.191 223.289  1.00174.35           N
ATOM   2762  NH2 ARG B 119     186.939 211.854 223.275  1.00174.35           N
ATOM   2763  C   ARG B 119     189.308 203.864 221.953  1.00174.35           C
ATOM   2764  O   ARG B 119     190.065 203.645 222.896  1.00174.35           O
ATOM   2765  N   ALA B 120     188.460 202.923 221.492  1.00128.37           N
ATOM   2766  CA  ALA B 120     188.496 201.527 221.858  1.00128.37           C
ATOM   2767  CB  ALA B 120     187.098 200.889 221.795  1.00128.37           C
ATOM   2768  C   ALA B 120     189.424 200.587 221.111  1.00128.37           C
ATOM   2769  O   ALA B 120     189.953 199.650 221.692  1.00128.37           O
ATOM   2770  N   TYR B 121     189.449 200.663 219.769  1.00161.21           N
ATOM   2771  CA  TYR B 121     190.143 199.748 218.892  1.00161.21           C
ATOM   2772  CB  TYR B 121     189.253 199.261 217.744  1.00161.21           C
ATOM   2773  CG  TYR B 121     188.305 198.326 218.413  1.00161.21           C
ATOM   2774  CD1 TYR B 121     188.683 197.024 218.647  1.00161.21           C
ATOM   2775  CD2 TYR B 121     187.061 198.744 218.825  1.00161.21           C
ATOM   2776  CE1 TYR B 121     187.829 196.144 219.267  1.00161.21           C
ATOM   2777  CE2 TYR B 121     186.202 197.868 219.447  1.00161.21           C
ATOM   2778  CZ  TYR B 121     186.585 196.567 219.668  1.00161.21           C
ATOM   2779  OH  TYR B 121     185.706 195.667 220.306  1.00161.21           O
ATOM   2780  C   TYR B 121     191.513 200.058 218.362  1.00161.21           C
ATOM   2781  O   TYR B 121     192.220 199.138 217.955  1.00161.21           O
ATOM   2782  N   SER B 122     191.867 201.345 218.200  1.00 67.44           N
ATOM   2783  CA  SER B 122     193.074 201.703 217.503  1.00 67.44           C
ATOM   2784  CB  SER B 122     192.992 203.087 216.836  1.00 67.44           C
ATOM   2785  OG  SER B 122     192.733 204.084 217.812  1.00 67.44           O
ATOM   2786  C   SER B 122     194.282 201.684 218.385  1.00 67.44           C
ATOM   2787  O   SER B 122     194.188 201.808 219.606  1.00 67.44           O
ATOM   2788  N   THR B 123     195.473 201.565 217.748  1.00 59.87           N
ATOM   2789  CA  THR B 123     196.712 201.513 218.470  1.00 59.87           C
ATOM   2790  CB  THR B 123     197.909 201.314 217.585  1.00 59.87           C
ATOM   2791  OG1 THR B 123     198.024 202.387 216.662  1.00 59.87           O
ATOM   2792  CG2 THR B 123     197.744 199.983 216.832  1.00 59.87           C
ATOM   2793  C   THR B 123     196.859 202.813 219.192  1.00 59.87           C
ATOM   2794  O   THR B 123     196.318 203.832 218.771  1.00 59.87           O
ATOM   2795  N   PRO B 124     197.564 202.808 220.290  1.00 93.14           N
ATOM   2796  CA  PRO B 124     197.705 203.985 221.101  1.00 93.14           C
ATOM   2797  CD  PRO B 124     197.929 201.595 220.998  1.00 93.14           C
ATOM   2798  CB  PRO B 124     198.345 203.517 222.413  1.00 93.14           C
ATOM   2799  CG  PRO B 124     198.859 202.095 222.114  1.00 93.14           C
ATOM   2800  C   PRO B 124     198.458 205.061 220.382  1.00 93.14           C
ATOM   2801  O   PRO B 124     198.356 206.217 220.788  1.00 93.14           O
ATOM   2802  N   ASP B 125     199.249 204.713 219.349  1.00 55.55           N
ATOM   2803  CA  ASP B 125     199.948 205.719 218.606  1.00 55.55           C
ATOM   2804  CB  ASP B 125     200.880 205.122 217.536  1.00 55.55           C
ATOM   2805  CG  ASP B 125     201.751 206.230 216.957  1.00 55.55           C
ATOM   2806  OD1 ASP B 125     201.454 207.427 217.215  1.00 55.55           O
ATOM   2807  OD2 ASP B 125     202.732 205.889 216.243  1.00 55.55           O
ATOM   2808  C   ASP B 125     198.937 206.584 217.906  1.00 55.55           C
ATOM   2809  O   ASP B 125     199.029 207.810 217.923  1.00 55.55           O
ATOM   2810  N   LYS B 126     197.929 205.958 217.273  1.00 55.42           N
ATOM   2811  CA  LYS B 126     196.910 206.671 216.555  1.00 55.42           C
ATOM   2812  CB  LYS B 126     195.945 205.726 215.816  1.00 55.42           C
ATOM   2813  CG  LYS B 126     195.001 206.436 214.844  1.00 55.42           C
ATOM   2814  CD  LYS B 126     194.294 205.479 213.881  1.00 55.42           C
ATOM   2815  CE  LYS B 126     193.416 206.178 212.841  1.00 55.42           C
ATOM   2816  NZ  LYS B 126     192.914 205.189 211.861  1.00 55.42           N
ATOM   2817  C   LYS B 126     196.101 207.482 217.516  1.00 55.42           C
ATOM   2818  O   LYS B 126     195.683 208.596 217.210  1.00 55.42           O
ATOM   2819  N   ILE B 127     195.838 206.924 218.708  1.00 52.73           N
ATOM   2820  CA  ILE B 127     195.039 207.592 219.694  1.00 52.73           C
ATOM   2821  CB  ILE B 127     194.781 206.735 220.902  1.00 52.73           C
ATOM   2822  CG1 ILE B 127     193.994 205.476 220.497  1.00 52.73           C
ATOM   2823  CG2 ILE B 127     194.066 207.594 221.958  1.00 52.73           C
ATOM   2824  CD1 ILE B 127     193.948 204.401 221.583  1.00 52.73           C
ATOM   2825  C   ILE B 127     195.755 208.823 220.144  1.00 52.73           C
ATOM   2826  O   ILE B 127     195.139 209.872 220.322  1.00 52.73           O
ATOM   2827  N   PHE B 128     197.080 208.717 220.358  1.00 98.27           N
ATOM   2828  CA  PHE B 128     197.850 209.826 220.850  1.00 98.27           C
ATOM   2829  CB  PHE B 128     199.320 209.408 221.067  1.00 98.27           C
ATOM   2830  CG  PHE B 128     200.150 210.573 221.489  1.00 98.27           C
ATOM   2831  CD1 PHE B 128     200.159 211.005 222.795  1.00 98.27           C
ATOM   2832  CD2 PHE B 128     200.944 211.219 220.569  1.00 98.27           C
ATOM   2833  CE1 PHE B 128     200.934 212.077 223.171  1.00 98.27           C
ATOM   2834  CE2 PHE B 128     201.721 212.291 220.940  1.00 98.27           C
ATOM   2835  CZ  PHE B 128     201.719 212.721 222.244  1.00 98.27           C
ATOM   2836  C   PHE B 128     197.818 210.974 219.881  1.00 98.27           C
ATOM   2837  O   PHE B 128     197.334 212.059 220.192  1.00 98.27           O
ATOM   2838  N   ARG B 129     198.243 210.723 218.636  1.00248.32           N
ATOM   2839  CA  ARG B 129     198.412 211.719 217.611  1.00248.32           C
ATOM   2840  CB  ARG B 129     199.034 211.061 216.364  1.00248.32           C
ATOM   2841  CG  ARG B 129     199.283 211.969 215.165  1.00248.32           C
ATOM   2842  CD  ARG B 129     200.134 211.293 214.082  1.00248.32           C
ATOM   2843  NE  ARG B 129     199.412 210.070 213.625  1.00248.32           N
ATOM   2844  CZ  ARG B 129     200.083 209.079 212.965  1.00248.32           C
ATOM   2845  NH1 ARG B 129     201.426 209.182 212.748  1.00248.32           N
ATOM   2846  NH2 ARG B 129     199.410 207.976 212.526  1.00248.32           N
ATOM   2847  C   ARG B 129     197.090 212.326 217.234  1.00248.32           C
ATOM   2848  O   ARG B 129     197.040 213.432 216.699  1.00248.32           O
ATOM   2849  N   TYR B 130     195.985 211.577 217.371  1.00 95.60           N
ATOM   2850  CA  TYR B 130     194.709 212.143 217.035  1.00 95.60           C
ATOM   2851  CB  TYR B 130     193.631 211.045 216.976  1.00 95.60           C
ATOM   2852  CG  TYR B 130     192.315 211.623 216.588  1.00 95.60           C
ATOM   2853  CD1 TYR B 130     192.080 212.033 215.297  1.00 95.60           C
ATOM   2854  CD2 TYR B 130     191.299 211.719 217.508  1.00 95.60           C
ATOM   2855  CE1 TYR B 130     190.861 212.557 214.934  1.00 95.60           C
ATOM   2856  CE2 TYR B 130     190.081 212.242 217.150  1.00 95.60           C
ATOM   2857  CZ  TYR B 130     189.855 212.659 215.864  1.00 95.60           C
ATOM   2858  OH  TYR B 130     188.596 213.191 215.511  1.00 95.60           O
ATOM   2859  C   TYR B 130     194.285 213.192 218.033  1.00 95.60           C
ATOM   2860  O   TYR B 130     193.936 214.312 217.660  1.00 95.60           O
ATOM   2861  N   PHE B 131     194.318 212.845 219.337  1.00 98.37           N
ATOM   2862  CA  PHE B 131     193.890 213.702 220.411  1.00 98.37           C
ATOM   2863  CB  PHE B 131     193.733 212.965 221.750  1.00 98.37           C
ATOM   2864  CG  PHE B 131     192.552 212.066 221.634  1.00 98.37           C
ATOM   2865  CD1 PHE B 131     191.281 212.579 221.737  1.00 98.37           C
ATOM   2866  CD2 PHE B 131     192.712 210.714 221.434  1.00 98.37           C
ATOM   2867  CE1 PHE B 131     190.183 211.757 221.638  1.00 98.37           C
ATOM   2868  CE2 PHE B 131     191.617 209.888 221.335  1.00 98.37           C
ATOM   2869  CZ  PHE B 131     190.351 210.410 221.433  1.00 98.37           C
ATOM   2870  C   PHE B 131     194.838 214.833 220.644  1.00 98.37           C
ATOM   2871  O   PHE B 131     194.418 215.933 221.005  1.00 98.37           O
ATOM   2872  N   ALA B 132     196.149 214.570 220.499  1.00 72.36           N
ATOM   2873  CA  ALA B 132     197.138 215.579 220.749  1.00 72.36           C
ATOM   2874  CB  ALA B 132     198.574 215.106 220.467  1.00 72.36           C
ATOM   2875  C   ALA B 132     196.868 216.760 219.872  1.00 72.36           C
ATOM   2876  O   ALA B 132     196.671 216.636 218.663  1.00 72.36           O
ATOM   2877  N   THR B 133     196.703 217.932 220.512  1.00188.00           N
ATOM   2878  CA  THR B 133     196.519 219.163 219.804  1.00188.00           C
ATOM   2879  CB  THR B 133     195.509 220.038 220.477  1.00188.00           C
ATOM   2880  OG1 THR B 133     195.435 221.295 219.828  1.00188.00           O
ATOM   2881  CG2 THR B 133     195.872 220.188 221.953  1.00188.00           C
ATOM   2882  C   THR B 133     197.784 219.929 219.564  1.00188.00           C
ATOM   2883  O   THR B 133     197.935 220.595 218.541  1.00188.00           O
ATOM   2884  N   LEU B 134     198.742 219.870 220.506  1.00126.74           N
ATOM   2885  CA  LEU B 134     199.831 220.778 220.355  1.00126.74           C
ATOM   2886  CB  LEU B 134     200.207 221.410 221.698  1.00126.74           C
ATOM   2887  CG  LEU B 134     199.008 222.133 222.332  1.00126.74           C
ATOM   2888  CD1 LEU B 134     199.386 222.729 223.687  1.00126.74           C
ATOM   2889  CD2 LEU B 134     198.396 223.164 221.369  1.00126.74           C
ATOM   2890  C   LEU B 134     201.030 220.111 219.791  1.00126.74           C
ATOM   2891  O   LEU B 134     201.347 218.964 220.103  1.00126.74           O
ATOM   2892  N   LYS B 135     201.703 220.860 218.899  1.00117.62           N
ATOM   2893  CA  LYS B 135     202.923 220.453 218.287  1.00117.62           C
ATOM   2894  CB  LYS B 135     202.823 220.393 216.755  1.00117.62           C
ATOM   2895  CG  LYS B 135     204.101 219.920 216.068  1.00117.62           C
ATOM   2896  CD  LYS B 135     203.884 219.516 214.609  1.00117.62           C
ATOM   2897  CE  LYS B 135     205.177 219.118 213.898  1.00117.62           C
ATOM   2898  NZ  LYS B 135     205.837 218.017 214.635  1.00117.62           N
ATOM   2899  C   LYS B 135     203.847 221.557 218.651  1.00117.62           C
ATOM   2900  O   LYS B 135     203.799 222.653 218.094  1.00117.62           O
ATOM   2901  N   VAL B 136     204.735 221.299 219.612  1.00135.37           N
ATOM   2902  CA  VAL B 136     205.464 222.426 220.079  1.00135.37           C
ATOM   2903  CB  VAL B 136     205.637 222.427 221.570  1.00135.37           C
ATOM   2904  CG1 VAL B 136     206.533 223.612 221.955  1.00135.37           C
ATOM   2905  CG2 VAL B 136     204.248 222.455 222.231  1.00135.37           C
ATOM   2906  C   VAL B 136     206.794 222.517 219.486  1.00135.37           C
ATOM   2907  O   VAL B 136     207.551 221.551 219.455  1.00135.37           O
ATOM   2908  N   ILE B 137     207.000 223.707 218.911  1.00181.61           N
ATOM   2909  CA  ILE B 137     208.163 224.251 218.302  1.00181.61           C
ATOM   2910  CB  ILE B 137     207.812 225.283 217.271  1.00181.61           C
ATOM   2911  CG1 ILE B 137     207.077 226.495 217.882  1.00181.61           C
ATOM   2912  CG2 ILE B 137     206.981 224.546 216.202  1.00181.61           C
ATOM   2913  CD1 ILE B 137     207.947 227.449 218.698  1.00181.61           C
ATOM   2914  C   ILE B 137     209.127 224.811 219.296  1.00181.61           C
ATOM   2915  O   ILE B 137     210.319 224.811 219.015  1.00181.61           O
ATOM   2916  N   SER B 138     208.649 225.348 220.446  1.00148.09           N
ATOM   2917  CA  SER B 138     209.506 226.098 221.334  1.00148.09           C
ATOM   2918  CB  SER B 138     208.759 226.673 222.551  1.00148.09           C
ATOM   2919  OG  SER B 138     208.231 225.621 223.346  1.00148.09           O
ATOM   2920  C   SER B 138     210.620 225.237 221.837  1.00148.09           C
ATOM   2921  O   SER B 138     210.534 224.561 222.861  1.00148.09           O
ATOM   2922  N   GLU B 139     211.741 225.319 221.114  1.00114.23           N
ATOM   2923  CA  GLU B 139     212.934 224.580 221.346  1.00114.23           C
ATOM   2924  CB  GLU B 139     212.814 223.066 221.071  1.00114.23           C
ATOM   2925  CG  GLU B 139     212.028 222.276 222.125  1.00114.23           C
ATOM   2926  CD  GLU B 139     210.598 222.050 221.649  1.00114.23           C
ATOM   2927  OE1 GLU B 139     210.222 222.604 220.582  1.00114.23           O
ATOM   2928  OE2 GLU B 139     209.864 221.306 222.353  1.00114.23           O
ATOM   2929  C   GLU B 139     213.899 225.134 220.353  1.00114.23           C
ATOM   2930  O   GLU B 139     213.597 226.098 219.651  1.00114.23           O
ATOM   2931  N   PRO B 140     215.051 224.542 220.291  1.00178.39           N
ATOM   2932  CA  PRO B 140     216.054 224.968 219.355  1.00178.39           C
ATOM   2933  CD  PRO B 140     215.652 224.027 221.512  1.00178.39           C
ATOM   2934  CB  PRO B 140     217.359 224.326 219.815  1.00178.39           C
ATOM   2935  CG  PRO B 140     217.170 224.189 221.334  1.00178.39           C
ATOM   2936  C   PRO B 140     215.707 224.686 217.920  1.00178.39           C
ATOM   2937  O   PRO B 140     216.544 224.967 217.062  1.00178.39           O
ATOM   2938  N   GLY B 141     214.499 224.159 217.616  1.00 69.54           N
ATOM   2939  CA  GLY B 141     214.186 223.879 216.237  1.00 69.54           C
ATOM   2940  C   GLY B 141     213.687 222.475 216.060  1.00 69.54           C
ATOM   2941  O   GLY B 141     213.444 222.055 214.931  1.00 69.54           O
ATOM   2942  N   GLU B 142     213.558 221.692 217.149  1.00163.80           N
ATOM   2943  CA  GLU B 142     212.999 220.369 217.022  1.00163.80           C
ATOM   2944  CB  GLU B 142     213.551 219.362 218.050  1.00163.80           C
ATOM   2945  CG  GLU B 142     213.410 219.793 219.511  1.00163.80           C
ATOM   2946  CD  GLU B 142     214.579 220.704 219.869  1.00163.80           C
ATOM   2947  OE1 GLU B 142     215.356 221.091 218.956  1.00163.80           O
ATOM   2948  OE2 GLU B 142     214.710 221.024 221.080  1.00163.80           O
ATOM   2949  C   GLU B 142     211.512 220.460 217.178  1.00163.80           C
ATOM   2950  O   GLU B 142     211.004 221.445 217.717  1.00163.80           O
ATOM   2951  N   ALA B 143     210.777 219.439 216.666  1.00 88.55           N
ATOM   2952  CA  ALA B 143     209.347 219.431 216.776  1.00 88.55           C
ATOM   2953  CB  ALA B 143     208.630 219.635 215.430  1.00 88.55           C
ATOM   2954  C   ALA B 143     208.891 218.123 217.337  1.00 88.55           C
ATOM   2955  O   ALA B 143     209.202 217.043 216.834  1.00 88.55           O
ATOM   2956  N   GLU B 144     208.109 218.204 218.424  1.00 75.87           N
ATOM   2957  CA  GLU B 144     207.549 217.024 219.000  1.00 75.87           C
ATOM   2958  CB  GLU B 144     208.164 216.620 220.350  1.00 75.87           C
ATOM   2959  CG  GLU B 144     207.739 215.220 220.798  1.00 75.87           C
ATOM   2960  CD  GLU B 144     208.530 214.852 222.044  1.00 75.87           C
ATOM   2961  OE1 GLU B 144     209.279 215.728 222.553  1.00 75.87           O
ATOM   2962  OE2 GLU B 144     208.396 213.686 222.503  1.00 75.87           O
ATOM   2963  C   GLU B 144     206.116 217.359 219.215  1.00 75.87           C
ATOM   2964  O   GLU B 144     205.744 218.533 219.184  1.00 75.87           O
ATOM   2965  N   VAL B 145     205.267 216.333 219.394  1.00120.60           N
ATOM   2966  CA  VAL B 145     203.874 216.610 219.574  1.00120.60           C
ATOM   2967  CB  VAL B 145     202.994 215.931 218.562  1.00120.60           C
ATOM   2968  CG1 VAL B 145     203.158 214.409 218.702  1.00120.60           C
ATOM   2969  CG2 VAL B 145     201.550 216.424 218.758  1.00120.60           C
ATOM   2970  C   VAL B 145     203.470 216.144 220.935  1.00120.60           C
ATOM   2971  O   VAL B 145     203.709 215.003 221.325  1.00120.60           O
ATOM   2972  N   PHE B 146     202.819 217.034 221.700  1.00122.58           N
ATOM   2973  CA  PHE B 146     202.417 216.682 223.022  1.00122.58           C
ATOM   2974  CB  PHE B 146     202.985 217.600 224.125  1.00122.58           C
ATOM   2975  CG  PHE B 146     204.476 217.667 224.049  1.00122.58           C
ATOM   2976  CD1 PHE B 146     205.256 216.548 224.226  1.00122.58           C
ATOM   2977  CD2 PHE B 146     205.096 218.881 223.848  1.00122.58           C
ATOM   2978  CE1 PHE B 146     206.627 216.636 224.163  1.00122.58           C
ATOM   2979  CE2 PHE B 146     206.466 218.977 223.786  1.00122.58           C
ATOM   2980  CZ  PHE B 146     207.235 217.849 223.943  1.00122.58           C
ATOM   2981  C   PHE B 146     200.935 216.879 223.085  1.00122.58           C
ATOM   2982  O   PHE B 146     200.287 217.182 222.082  1.00122.58           O
ATOM   2983  N   MET B 147     200.350 216.646 224.276  1.00127.55           N
ATOM   2984  CA  MET B 147     198.948 216.884 224.444  1.00127.55           C
ATOM   2985  CB  MET B 147     198.102 215.603 224.362  1.00127.55           C
ATOM   2986  CG  MET B 147     198.512 214.516 225.353  1.00127.55           C
ATOM   2987  SD  MET B 147     197.799 212.884 224.991  1.00127.55           S
ATOM   2988  CE  MET B 147     196.070 213.407 225.177  1.00127.55           C
ATOM   2989  C   MET B 147     198.764 217.554 225.771  1.00127.55           C
ATOM   2990  O   MET B 147     199.369 217.171 226.772  1.00127.55           O
ATOM   2991  N   THR B 148     197.916 218.601 225.790  1.00 95.79           N
ATOM   2992  CA  THR B 148     197.628 219.353 226.972  1.00 95.79           C
ATOM   2993  CB  THR B 148     196.692 220.497 226.701  1.00 95.79           C
ATOM   2994  OG1 THR B 148     197.275 221.406 225.784  1.00 95.79           O
ATOM   2995  CG2 THR B 148     196.348 221.211 228.011  1.00 95.79           C
ATOM   2996  C   THR B 148     196.926 218.425 227.880  1.00 95.79           C
ATOM   2997  O   THR B 148     196.312 217.450 227.449  1.00 95.79           O
ATOM   2998  N   PRO B 149     196.987 218.710 229.137  1.00 90.25           N
ATOM   2999  CA  PRO B 149     196.371 217.813 230.055  1.00 90.25           C
ATOM   3000  CD  PRO B 149     198.107 219.422 229.729  1.00 90.25           C
ATOM   3001  CB  PRO B 149     196.754 218.328 231.439  1.00 90.25           C
ATOM   3002  CG  PRO B 149     198.136 218.970 231.200  1.00 90.25           C
ATOM   3003  C   PRO B 149     194.904 217.686 229.794  1.00 90.25           C
ATOM   3004  O   PRO B 149     194.346 216.638 230.106  1.00 90.25           O
ATOM   3005  N   GLU B 150     194.262 218.717 229.214  1.00129.54           N
ATOM   3006  CA  GLU B 150     192.844 218.654 228.979  1.00129.54           C
ATOM   3007  CB  GLU B 150     192.284 219.947 228.358  1.00129.54           C
ATOM   3008  CG  GLU B 150     190.847 220.308 228.764  1.00129.54           C
ATOM   3009  CD  GLU B 150     189.978 219.065 228.900  1.00129.54           C
ATOM   3010  OE1 GLU B 150     189.530 218.523 227.855  1.00129.54           O
ATOM   3011  OE2 GLU B 150     189.740 218.646 230.064  1.00129.54           O
ATOM   3012  C   GLU B 150     192.582 217.558 227.982  1.00129.54           C
ATOM   3013  O   GLU B 150     191.592 216.835 228.066  1.00129.54           O
ATOM   3014  N   ASP B 151     193.476 217.419 226.988  1.00 73.80           N
ATOM   3015  CA  ASP B 151     193.316 216.458 225.930  1.00 73.80           C
ATOM   3016  CB  ASP B 151     194.439 216.579 224.889  1.00 73.80           C
ATOM   3017  CG  ASP B 151     194.358 217.966 224.270  1.00 73.80           C
ATOM   3018  OD1 ASP B 151     193.229 218.408 223.930  1.00 73.80           O
ATOM   3019  OD2 ASP B 151     195.433 218.613 224.150  1.00 73.80           O
ATOM   3020  C   ASP B 151     193.381 215.065 226.486  1.00 73.80           C
ATOM   3021  O   ASP B 151     192.644 214.179 226.055  1.00 73.80           O
ATOM   3022  N   PHE B 152     194.260 214.848 227.482  1.00 65.65           N
ATOM   3023  CA  PHE B 152     194.497 213.547 228.040  1.00 65.65           C
ATOM   3024  CB  PHE B 152     195.465 213.624 229.236  1.00 65.65           C
ATOM   3025  CG  PHE B 152     195.610 212.276 229.854  1.00 65.65           C
ATOM   3026  CD1 PHE B 152     196.464 211.343 229.314  1.00 65.65           C
ATOM   3027  CD2 PHE B 152     194.900 211.951 230.988  1.00 65.65           C
ATOM   3028  CE1 PHE B 152     196.598 210.102 229.892  1.00 65.65           C
ATOM   3029  CE2 PHE B 152     195.031 210.712 231.570  1.00 65.65           C
ATOM   3030  CZ  PHE B 152     195.881 209.783 231.021  1.00 65.65           C
ATOM   3031  C   PHE B 152     193.207 212.974 228.544  1.00 65.65           C
ATOM   3032  O   PHE B 152     192.859 211.835 228.233  1.00 65.65           O
ATOM   3033  N   VAL B 153     192.446 213.762 229.320  1.00103.88           N
ATOM   3034  CA  VAL B 153     191.218 213.277 229.888  1.00103.88           C
ATOM   3035  CB  VAL B 153     190.522 214.270 230.774  1.00103.88           C
ATOM   3036  CG1 VAL B 153     190.058 215.462 229.922  1.00103.88           C
ATOM   3037  CG2 VAL B 153     189.372 213.544 231.495  1.00103.88           C
ATOM   3038  C   VAL B 153     190.276 212.937 228.778  1.00103.88           C
ATOM   3039  O   VAL B 153     189.483 212.005 228.888  1.00103.88           O
ATOM   3040  N   ARG B 154     190.318 213.718 227.685  1.00118.97           N
ATOM   3041  CA  ARG B 154     189.459 213.489 226.558  1.00118.97           C
ATOM   3042  CB  ARG B 154     189.567 214.606 225.503  1.00118.97           C
ATOM   3043  CG  ARG B 154     188.665 214.398 224.288  1.00118.97           C
ATOM   3044  CD  ARG B 154     188.359 215.683 223.516  1.00118.97           C
ATOM   3045  NE  ARG B 154     189.575 216.544 223.535  1.00118.97           N
ATOM   3046  CZ  ARG B 154     189.503 217.806 224.052  1.00118.97           C
ATOM   3047  NH1 ARG B 154     188.344 218.242 224.629  1.00118.97           N
ATOM   3048  NH2 ARG B 154     190.580 218.641 223.975  1.00118.97           N
ATOM   3049  C   ARG B 154     189.803 212.172 225.930  1.00118.97           C
ATOM   3050  O   ARG B 154     188.930 211.470 225.425  1.00118.97           O
ATOM   3051  N   SER B 155     191.094 211.801 225.945  1.00 80.14           N
ATOM   3052  CA  SER B 155     191.552 210.591 225.330  1.00 80.14           C
ATOM   3053  CB  SER B 155     193.084 210.456 225.393  1.00 80.14           C
ATOM   3054  OG  SER B 155     193.500 209.245 224.780  1.00 80.14           O
ATOM   3055  C   SER B 155     190.970 209.390 226.020  1.00 80.14           C
ATOM   3056  O   SER B 155     191.104 208.283 225.506  1.00 80.14           O
ATOM   3057  N   ILE B 156     190.516 209.533 227.280  1.00159.04           N
ATOM   3058  CA  ILE B 156     189.870 208.485 228.026  1.00159.04           C
ATOM   3059  CB  ILE B 156     190.193 208.570 229.486  1.00159.04           C
ATOM   3060  CG1 ILE B 156     191.714 208.457 229.671  1.00159.04           C
ATOM   3061  CG2 ILE B 156     189.411 207.467 230.218  1.00159.04           C
ATOM   3062  CD1 ILE B 156     192.294 207.156 229.115  1.00159.04           C
ATOM   3063  C   ILE B 156     188.371 208.387 227.896  1.00159.04           C
ATOM   3064  O   ILE B 156     187.824 207.309 227.674  1.00159.04           O
ATOM   3065  N   THR B 157     187.654 209.523 228.025  1.00140.43           N
ATOM   3066  CA  THR B 157     186.223 209.443 228.166  1.00140.43           C
ATOM   3067  CB  THR B 157     185.669 210.520 229.054  1.00140.43           C
ATOM   3068  OG1 THR B 157     184.260 210.404 229.161  1.00140.43           O
ATOM   3069  CG2 THR B 157     186.055 211.890 228.481  1.00140.43           C
ATOM   3070  C   THR B 157     185.558 209.519 226.828  1.00140.43           C
ATOM   3071  O   THR B 157     185.850 210.378 226.001  1.00140.43           O
ATOM   3072  N   PRO B 158     184.650 208.600 226.619  1.00 99.95           N
ATOM   3073  CA  PRO B 158     183.924 208.514 225.379  1.00 99.95           C
ATOM   3074  CD  PRO B 158     184.655 207.342 227.345  1.00 99.95           C
ATOM   3075  CB  PRO B 158     183.331 207.103 225.337  1.00 99.95           C
ATOM   3076  CG  PRO B 158     183.443 206.585 226.783  1.00 99.95           C
ATOM   3077  C   PRO B 158     182.903 209.601 225.252  1.00 99.95           C
ATOM   3078  O   PRO B 158     182.576 210.247 226.247  1.00 99.95           O
ATOM   3079  N   ASN B 159     182.395 209.806 224.022  1.00 69.53           N
ATOM   3080  CA  ASN B 159     181.388 210.781 223.714  1.00 69.53           C
ATOM   3081  CB  ASN B 159     180.122 210.615 224.568  1.00 69.53           C
ATOM   3082  CG  ASN B 159     179.542 209.243 224.262  1.00 69.53           C
ATOM   3083  OD1 ASN B 159     179.893 208.613 223.265  1.00 69.53           O
ATOM   3084  ND2 ASN B 159     178.628 208.764 225.146  1.00 69.53           N
ATOM   3085  C   ASN B 159     181.897 212.176 223.922  1.00 69.53           C
ATOM   3086  O   ASN B 159     181.135 213.066 224.297  1.00 69.53           O
ATOM   3087  N   GLU B 160     183.200 212.416 223.686  1.00 69.16           N
ATOM   3088  CA  GLU B 160     183.681 213.765 223.760  1.00 69.16           C
ATOM   3089  CB  GLU B 160     184.729 214.003 224.856  1.00 69.16           C
ATOM   3090  CG  GLU B 160     184.150 213.858 226.261  1.00 69.16           C
ATOM   3091  CD  GLU B 160     185.132 214.511 227.214  1.00 69.16           C
ATOM   3092  OE1 GLU B 160     186.098 215.144 226.711  1.00 69.16           O
ATOM   3093  OE2 GLU B 160     184.925 214.401 228.451  1.00 69.16           O
ATOM   3094  C   GLU B 160     184.303 214.071 222.440  1.00 69.16           C
ATOM   3095  O   GLU B 160     185.155 213.327 221.958  1.00 69.16           O
ATOM   3096  N   LYS B 161     183.899 215.200 221.828  1.00 78.89           N
ATOM   3097  CA  LYS B 161     184.362 215.491 220.502  1.00 78.89           C
ATOM   3098  CB  LYS B 161     183.276 216.135 219.619  1.00 78.89           C
ATOM   3099  CG  LYS B 161     183.711 216.416 218.179  1.00 78.89           C
ATOM   3100  CD  LYS B 161     182.532 216.706 217.245  1.00 78.89           C
ATOM   3101  CE  LYS B 161     182.938 217.186 215.850  1.00 78.89           C
ATOM   3102  NZ  LYS B 161     183.302 218.621 215.896  1.00 78.89           N
ATOM   3103  C   LYS B 161     185.524 216.431 220.565  1.00 78.89           C
ATOM   3104  O   LYS B 161     185.512 217.421 221.294  1.00 78.89           O
ATOM   3105  N   GLN B 162     186.576 216.126 219.780  1.00163.69           N
ATOM   3106  CA  GLN B 162     187.719 216.985 219.702  1.00163.69           C
ATOM   3107  CB  GLN B 162     188.844 216.460 218.796  1.00163.69           C
ATOM   3108  CG  GLN B 162     189.710 215.379 219.432  1.00163.69           C
ATOM   3109  CD  GLN B 162     190.840 216.058 220.197  1.00163.69           C
ATOM   3110  OE1 GLN B 162     191.992 215.648 220.104  1.00163.69           O
ATOM   3111  NE2 GLN B 162     190.525 217.117 220.986  1.00163.69           N
ATOM   3112  C   GLN B 162     187.256 218.264 219.097  1.00163.69           C
ATOM   3113  O   GLN B 162     186.201 218.323 218.466  1.00163.69           O
ATOM   3114  N   PRO B 163     188.026 219.298 219.271  1.00 88.27           N
ATOM   3115  CA  PRO B 163     187.657 220.559 218.707  1.00 88.27           C
ATOM   3116  CD  PRO B 163     188.831 219.461 220.468  1.00 88.27           C
ATOM   3117  CB  PRO B 163     188.682 221.558 219.235  1.00 88.27           C
ATOM   3118  CG  PRO B 163     189.045 220.978 220.617  1.00 88.27           C
ATOM   3119  C   PRO B 163     187.579 220.387 217.229  1.00 88.27           C
ATOM   3120  O   PRO B 163     188.251 219.510 216.687  1.00 88.27           O
ATOM   3121  N   GLU B 164     186.767 221.220 216.561  1.00154.70           N
ATOM   3122  CA  GLU B 164     186.423 220.987 215.192  1.00154.70           C
ATOM   3123  CB  GLU B 164     185.559 222.103 214.586  1.00154.70           C
ATOM   3124  CG  GLU B 164     184.266 222.358 215.349  1.00154.70           C
ATOM   3125  CD  GLU B 164     184.668 223.108 216.607  1.00154.70           C
ATOM   3126  OE1 GLU B 164     185.578 223.976 216.516  1.00154.70           O
ATOM   3127  OE2 GLU B 164     184.075 222.817 217.678  1.00154.70           O
ATOM   3128  C   GLU B 164     187.629 220.933 214.318  1.00154.70           C
ATOM   3129  O   GLU B 164     187.732 220.050 213.469  1.00154.70           O
ATOM   3130  N   HIS B 165     188.530 221.920 214.460  1.00 91.55           N
ATOM   3131  CA  HIS B 165     189.658 222.047 213.578  1.00 91.55           C
ATOM   3132  ND1 HIS B 165     192.590 223.602 212.647  1.00 91.55           N
ATOM   3133  CG  HIS B 165     191.228 223.686 212.464  1.00 91.55           C
ATOM   3134  CB  HIS B 165     190.213 223.480 213.549  1.00 91.55           C
ATOM   3135  NE2 HIS B 165     192.264 224.074 210.498  1.00 91.55           N
ATOM   3136  CD2 HIS B 165     191.046 223.974 211.145  1.00 91.55           C
ATOM   3137  CE1 HIS B 165     193.161 223.843 211.439  1.00 91.55           C
ATOM   3138  C   HIS B 165     190.819 221.121 213.831  1.00 91.55           C
ATOM   3139  O   HIS B 165     191.339 220.517 212.893  1.00 91.55           O
ATOM   3140  N   LEU B 166     191.261 220.967 215.098  1.00170.53           N
ATOM   3141  CA  LEU B 166     192.502 220.265 215.334  1.00170.53           C
ATOM   3142  CB  LEU B 166     193.201 220.749 216.624  1.00170.53           C
ATOM   3143  CG  LEU B 166     192.247 221.146 217.779  1.00170.53           C
ATOM   3144  CD1 LEU B 166     191.552 219.946 218.446  1.00170.53           C
ATOM   3145  CD2 LEU B 166     192.960 222.048 218.795  1.00170.53           C
ATOM   3146  C   LEU B 166     192.281 218.786 215.397  1.00170.53           C
ATOM   3147  O   LEU B 166     192.199 218.186 216.465  1.00170.53           O
ATOM   3148  N   GLY B 167     192.303 218.133 214.224  1.00 48.65           N
ATOM   3149  CA  GLY B 167     191.974 216.743 214.162  1.00 48.65           C
ATOM   3150  C   GLY B 167     193.198 215.894 214.253  1.00 48.65           C
ATOM   3151  O   GLY B 167     194.061 216.087 215.107  1.00 48.65           O
ATOM   3152  N   LEU B 168     193.267 214.877 213.375  1.00150.57           N
ATOM   3153  CA  LEU B 168     194.303 213.900 213.476  1.00150.57           C
ATOM   3154  CB  LEU B 168     194.055 212.722 212.506  1.00150.57           C
ATOM   3155  CG  LEU B 168     194.907 211.452 212.735  1.00150.57           C
ATOM   3156  CD1 LEU B 168     194.495 210.336 211.759  1.00150.57           C
ATOM   3157  CD2 LEU B 168     196.416 211.730 212.676  1.00150.57           C
ATOM   3158  C   LEU B 168     195.659 214.513 213.237  1.00150.57           C
ATOM   3159  O   LEU B 168     196.606 214.175 213.937  1.00150.57           O
ATOM   3160  N   ASP B 169     195.827 215.296 212.153  1.00157.58           N
ATOM   3161  CA  ASP B 169     197.046 215.994 211.803  1.00157.58           C
ATOM   3162  CB  ASP B 169     197.430 215.784 210.338  1.00157.58           C
ATOM   3163  CG  ASP B 169     197.955 214.362 210.319  1.00157.58           C
ATOM   3164  OD1 ASP B 169     198.738 214.032 211.249  1.00157.58           O
ATOM   3165  OD2 ASP B 169     197.567 213.583 209.409  1.00157.58           O
ATOM   3166  C   ASP B 169     197.116 217.459 212.105  1.00157.58           C
ATOM   3167  O   ASP B 169     198.168 218.060 211.886  1.00157.58           O
ATOM   3168  N   GLN B 170     195.997 218.111 212.466  1.00107.43           N
ATOM   3169  CA  GLN B 170     196.052 219.541 212.623  1.00107.43           C
ATOM   3170  CB  GLN B 170     194.709 220.229 212.327  1.00107.43           C
ATOM   3171  CG  GLN B 170     194.283 220.140 210.857  1.00107.43           C
ATOM   3172  CD  GLN B 170     193.647 218.781 210.583  1.00107.43           C
ATOM   3173  OE1 GLN B 170     193.600 217.905 211.444  1.00107.43           O
ATOM   3174  NE2 GLN B 170     193.127 218.604 209.338  1.00107.43           N
ATOM   3175  C   GLN B 170     196.446 219.870 214.029  1.00107.43           C
ATOM   3176  O   GLN B 170     195.783 219.445 214.973  1.00107.43           O
ATOM   3177  N   TYR B 171     197.533 220.664 214.201  1.00108.25           N
ATOM   3178  CA  TYR B 171     198.003 220.965 215.528  1.00108.25           C
ATOM   3179  CB  TYR B 171     199.374 220.357 215.887  1.00108.25           C
ATOM   3180  CG  TYR B 171     199.300 218.881 215.710  1.00108.25           C
ATOM   3181  CD1 TYR B 171     198.320 218.148 216.338  1.00108.25           C
ATOM   3182  CD2 TYR B 171     200.244 218.226 214.951  1.00108.25           C
ATOM   3183  CE1 TYR B 171     198.258 216.785 216.179  1.00108.25           C
ATOM   3184  CE2 TYR B 171     200.188 216.861 214.790  1.00108.25           C
ATOM   3185  CZ  TYR B 171     199.189 216.142 215.401  1.00108.25           C
ATOM   3186  OH  TYR B 171     199.124 214.745 215.239  1.00108.25           O
ATOM   3187  C   TYR B 171     198.183 222.446 215.684  1.00108.25           C
ATOM   3188  O   TYR B 171     198.329 223.187 214.714  1.00108.25           O
ATOM   3189  N   ILE B 172     198.165 222.918 216.947  1.00 62.96           N
ATOM   3190  CA  ILE B 172     198.363 224.314 217.201  1.00 62.96           C
ATOM   3191  CB  ILE B 172     197.333 224.897 218.125  1.00 62.96           C
ATOM   3192  CG1 ILE B 172     195.933 224.769 217.504  1.00 62.96           C
ATOM   3193  CG2 ILE B 172     197.731 226.347 218.442  1.00 62.96           C
ATOM   3194  CD1 ILE B 172     194.803 225.046 218.493  1.00 62.96           C
ATOM   3195  C   ILE B 172     199.702 224.444 217.864  1.00 62.96           C
ATOM   3196  O   ILE B 172     199.969 223.854 218.907  1.00 62.96           O
ATOM   3197  N   ILE B 173     200.590 225.252 217.269  1.00126.22           N
ATOM   3198  CA  ILE B 173     201.943 225.380 217.743  1.00126.22           C
ATOM   3199  CB  ILE B 173     202.823 226.020 216.720  1.00126.22           C
ATOM   3200  CG1 ILE B 173     202.863 225.179 215.432  1.00126.22           C
ATOM   3201  CG2 ILE B 173     204.189 226.265 217.372  1.00126.22           C
ATOM   3202  CD1 ILE B 173     203.446 225.933 214.238  1.00126.22           C
ATOM   3203  C   ILE B 173     202.008 226.268 218.980  1.00126.22           C
ATOM   3204  O   ILE B 173     201.418 227.348 218.965  1.00126.22           O
ATOM   3205  N   LYS B 174     202.722 225.863 220.084  1.00215.72           N
ATOM   3206  CA  LYS B 174     202.722 226.741 221.258  1.00215.72           C
ATOM   3207  CB  LYS B 174     201.414 226.683 222.068  1.00215.72           C
ATOM   3208  CG  LYS B 174     200.121 227.085 221.361  1.00215.72           C
ATOM   3209  CD  LYS B 174     198.886 226.641 222.148  1.00215.72           C
ATOM   3210  CE  LYS B 174     197.556 227.090 221.547  1.00215.72           C
ATOM   3211  NZ  LYS B 174     196.446 226.685 222.438  1.00215.72           N
ATOM   3212  C   LYS B 174     203.753 226.404 222.399  1.00215.72           C
ATOM   3213  O   LYS B 174     204.664 225.598 222.204  1.00215.72           O
ATOM   3214  N   ARG B 175     203.731 227.216 223.541  1.00331.04           N
ATOM   3215  CA  ARG B 175     204.440 227.288 224.873  1.00331.04           C
ATOM   3216  CB  ARG B 175     204.596 228.773 225.219  1.00331.04           C
ATOM   3217  CG  ARG B 175     205.033 229.572 223.987  1.00331.04           C
ATOM   3218  CD  ARG B 175     206.116 228.883 223.149  1.00331.04           C
ATOM   3219  NE  ARG B 175     206.407 229.762 221.980  1.00331.04           N
ATOM   3220  CZ  ARG B 175     205.730 229.597 220.806  1.00331.04           C
ATOM   3221  NH1 ARG B 175     204.820 228.591 220.680  1.00331.04           N
ATOM   3222  NH2 ARG B 175     205.964 230.432 219.753  1.00331.04           N
ATOM   3223  C   ARG B 175     204.189 226.518 226.338  1.00331.04           C
ATOM   3224  O   ARG B 175     204.968 225.573 226.489  1.00331.04           O
ATOM   3225  N   LYS B 187     203.161 226.801 227.369  1.00470.72           N
ATOM   3226  CA  LYS B 187     202.933 226.456 228.859  1.00470.72           C
ATOM   3227  CB  LYS B 187     203.632 227.455 229.801  1.00470.72           C
ATOM   3228  CG  LYS B 187     203.246 228.915 229.562  1.00470.72           C
ATOM   3229  CD  LYS B 187     203.724 229.446 228.211  1.00470.72           C
ATOM   3230  CE  LYS B 187     205.235 229.684 228.165  1.00470.72           C
ATOM   3231  NZ  LYS B 187     205.952 228.398 228.319  1.00470.72           N
ATOM   3232  C   LYS B 187     201.459 226.417 229.404  1.00470.72           C
ATOM   3233  O   LYS B 187     200.901 227.460 229.750  1.00470.72           O
ATOM   3234  N   PHE B 188     200.796 225.214 229.508  1.00204.53           N
ATOM   3235  CA  PHE B 188     199.398 224.902 229.894  1.00204.53           C
ATOM   3236  CB  PHE B 188     198.891 223.769 228.990  1.00204.53           C
ATOM   3237  CG  PHE B 188     199.192 224.285 227.626  1.00204.53           C
ATOM   3238  CD1 PHE B 188     198.310 225.109 226.968  1.00204.53           C
ATOM   3239  CD2 PHE B 188     200.382 223.954 227.017  1.00204.53           C
ATOM   3240  CE1 PHE B 188     198.616 225.593 225.718  1.00204.53           C
ATOM   3241  CE2 PHE B 188     200.695 224.436 225.770  1.00204.53           C
ATOM   3242  CZ  PHE B 188     199.805 225.256 225.118  1.00204.53           C
ATOM   3243  C   PHE B 188     198.860 224.610 231.283  1.00204.53           C
ATOM   3244  O   PHE B 188     197.815 225.143 231.645  1.00204.53           O
ATOM   3245  N   ALA B 189     199.486 223.732 232.090  1.00 86.70           N
ATOM   3246  CA  ALA B 189     198.808 223.254 233.280  1.00 86.70           C
ATOM   3247  CB  ALA B 189     199.134 221.791 233.628  1.00 86.70           C
ATOM   3248  C   ALA B 189     199.205 224.082 234.439  1.00 86.70           C
ATOM   3249  O   ALA B 189     200.263 224.713 234.426  1.00 86.70           O
ATOM   3250  N   ASP B 190     198.324 224.080 235.464  1.00 73.00           N
ATOM   3251  CA  ASP B 190     198.510 224.806 236.681  1.00 73.00           C
ATOM   3252  CB  ASP B 190     197.303 224.680 237.638  1.00 73.00           C
ATOM   3253  CG  ASP B 190     197.407 225.662 238.805  1.00 73.00           C
ATOM   3254  OD1 ASP B 190     198.322 226.526 238.801  1.00 73.00           O
ATOM   3255  OD2 ASP B 190     196.549 225.560 239.723  1.00 73.00           O
ATOM   3256  C   ASP B 190     199.704 224.207 237.338  1.00 73.00           C
ATOM   3257  O   ASP B 190     200.095 223.081 237.039  1.00 73.00           O
ATOM   3258  N   GLU B 191     200.347 224.989 238.219  1.00107.30           N
ATOM   3259  CA  GLU B 191     201.523 224.561 238.904  1.00107.30           C
ATOM   3260  CB  GLU B 191     202.120 225.689 239.761  1.00107.30           C
ATOM   3261  CG  GLU B 191     203.527 225.398 240.277  1.00107.30           C
ATOM   3262  CD  GLU B 191     204.460 225.418 239.078  1.00107.30           C
ATOM   3263  OE1 GLU B 191     204.673 226.510 238.486  1.00107.30           O
ATOM   3264  OE2 GLU B 191     204.971 224.321 238.734  1.00107.30           O
ATOM   3265  C   GLU B 191     201.175 223.422 239.808  1.00107.30           C
ATOM   3266  O   GLU B 191     201.904 222.437 239.861  1.00107.30           O
ATOM   3267  N   GLY B 192     200.032 223.528 240.517  1.00 45.46           N
ATOM   3268  CA  GLY B 192     199.592 222.566 241.493  1.00 45.46           C
ATOM   3269  C   GLY B 192     199.298 221.237 240.868  1.00 45.46           C
ATOM   3270  O   GLY B 192     199.509 220.195 241.489  1.00 45.46           O
ATOM   3271  N   SER B 193     198.763 221.229 239.635  1.00118.73           N
ATOM   3272  CA  SER B 193     198.412 219.972 239.037  1.00118.73           C
ATOM   3273  CB  SER B 193     197.858 220.059 237.604  1.00118.73           C
ATOM   3274  OG  SER B 193     196.484 220.399 237.614  1.00118.73           O
ATOM   3275  C   SER B 193     199.611 219.093 238.929  1.00118.73           C
ATOM   3276  O   SER B 193     200.728 219.556 238.696  1.00118.73           O
ATOM   3277  N   ILE B 194     199.335 217.773 239.028  1.00143.50           N
ATOM   3278  CA  ILE B 194     200.281 216.692 239.009  1.00143.50           C
ATOM   3279  CB  ILE B 194     199.603 215.353 239.153  1.00143.50           C
ATOM   3280  CG1 ILE B 194     200.596 214.236 239.527  1.00143.50           C
ATOM   3281  CG2 ILE B 194     198.816 215.083 237.860  1.00143.50           C
ATOM   3282  CD1 ILE B 194     201.618 213.894 238.447  1.00143.50           C
ATOM   3283  C   ILE B 194     201.010 216.745 237.704  1.00143.50           C
ATOM   3284  O   ILE B 194     202.202 216.457 237.632  1.00143.50           O
ATOM   3285  N   PHE B 195     200.307 217.167 236.643  1.00123.95           N
ATOM   3286  CA  PHE B 195     200.798 217.195 235.293  1.00123.95           C
ATOM   3287  CB  PHE B 195     199.732 217.648 234.280  1.00123.95           C
ATOM   3288  CG  PHE B 195     198.616 216.659 234.339  1.00123.95           C
ATOM   3289  CD1 PHE B 195     198.793 215.368 233.895  1.00123.95           C
ATOM   3290  CD2 PHE B 195     197.381 217.030 234.818  1.00123.95           C
ATOM   3291  CE1 PHE B 195     197.761 214.459 233.946  1.00123.95           C
ATOM   3292  CE2 PHE B 195     196.345 216.127 234.871  1.00123.95           C
ATOM   3293  CZ  PHE B 195     196.534 214.836 234.437  1.00123.95           C
ATOM   3294  C   PHE B 195     201.985 218.114 235.176  1.00123.95           C
ATOM   3295  O   PHE B 195     202.724 218.047 234.193  1.00123.95           O
ATOM   3296  N   TYR B 196     202.152 219.065 236.113  1.00 93.87           N
ATOM   3297  CA  TYR B 196     203.252 219.991 236.033  1.00 93.87           C
ATOM   3298  CB  TYR B 196     203.217 221.105 237.090  1.00 93.87           C
ATOM   3299  CG  TYR B 196     204.132 222.172 236.585  1.00 93.87           C
ATOM   3300  CD1 TYR B 196     203.664 223.090 235.671  1.00 93.87           C
ATOM   3301  CD2 TYR B 196     205.441 222.258 236.997  1.00 93.87           C
ATOM   3302  CE1 TYR B 196     204.477 224.087 235.185  1.00 93.87           C
ATOM   3303  CE2 TYR B 196     206.260 223.254 236.515  1.00 93.87           C
ATOM   3304  CZ  TYR B 196     205.781 224.169 235.607  1.00 93.87           C
ATOM   3305  OH  TYR B 196     206.623 225.190 235.114  1.00 93.87           O
ATOM   3306  C   TYR B 196     204.564 219.261 236.171  1.00 93.87           C
ATOM   3307  O   TYR B 196     205.563 219.666 235.577  1.00 93.87           O
ATOM   3308  N   THR B 197     204.598 218.177 236.976  1.00 84.32           N
ATOM   3309  CA  THR B 197     205.785 217.398 237.230  1.00 84.32           C
ATOM   3310  CB  THR B 197     205.514 216.212 238.110  1.00 84.32           C
ATOM   3311  OG1 THR B 197     205.060 216.620 239.392  1.00 84.32           O
ATOM   3312  CG2 THR B 197     206.801 215.397 238.231  1.00 84.32           C
ATOM   3313  C   THR B 197     206.307 216.856 235.932  1.00 84.32           C
ATOM   3314  O   THR B 197     207.504 216.594 235.796  1.00 84.32           O
ATOM   3315  N   LEU B 198     205.390 216.608 234.978  1.00 77.73           N
ATOM   3316  CA  LEU B 198     205.710 216.074 233.684  1.00 77.73           C
ATOM   3317  CB  LEU B 198     204.474 215.501 232.968  1.00 77.73           C
ATOM   3318  CG  LEU B 198     203.816 214.311 233.692  1.00 77.73           C
ATOM   3319  CD1 LEU B 198     202.579 213.813 232.930  1.00 77.73           C
ATOM   3320  CD2 LEU B 198     204.830 213.185 233.949  1.00 77.73           C
ATOM   3321  C   LEU B 198     206.238 217.154 232.793  1.00 77.73           C
ATOM   3322  O   LEU B 198     205.932 218.333 232.963  1.00 77.73           O
ATOM   3323  N   GLY B 199     207.108 216.750 231.845  1.00 70.21           N
ATOM   3324  CA  GLY B 199     207.596 217.585 230.787  1.00 70.21           C
ATOM   3325  C   GLY B 199     208.032 218.903 231.323  1.00 70.21           C
ATOM   3326  O   GLY B 199     208.659 219.010 232.376  1.00 70.21           O
ATOM   3327  N   GLU B 200     207.822 219.934 230.496  1.00193.85           N
ATOM   3328  CA  GLU B 200     208.089 221.279 230.883  1.00193.85           C
ATOM   3329  CB  GLU B 200     208.190 222.096 229.585  1.00193.85           C
ATOM   3330  CG  GLU B 200     208.103 223.611 229.702  1.00193.85           C
ATOM   3331  CD  GLU B 200     207.770 224.122 228.301  1.00193.85           C
ATOM   3332  OE1 GLU B 200     207.298 223.301 227.466  1.00193.85           O
ATOM   3333  OE2 GLU B 200     207.973 225.340 228.051  1.00193.85           O
ATOM   3334  C   GLU B 200     206.989 221.890 231.714  1.00193.85           C
ATOM   3335  O   GLU B 200     207.166 222.194 232.891  1.00193.85           O
ATOM   3336  N   CYS B 201     205.855 222.200 231.041  1.00151.24           N
ATOM   3337  CA  CYS B 201     204.676 222.820 231.605  1.00151.24           C
ATOM   3338  CB  CYS B 201     204.064 223.810 230.610  1.00151.24           C
ATOM   3339  SG  CYS B 201     205.350 224.939 230.009  1.00151.24           S
ATOM   3340  C   CYS B 201     203.577 221.899 232.050  1.00151.24           C
ATOM   3341  O   CYS B 201     203.020 222.075 233.128  1.00151.24           O
ATOM   3342  N   GLY B 202     203.284 220.831 231.276  1.00210.04           N
ATOM   3343  CA  GLY B 202     202.083 220.067 231.510  1.00210.04           C
ATOM   3344  C   GLY B 202     201.850 219.253 230.281  1.00210.04           C
ATOM   3345  O   GLY B 202     200.920 218.452 230.183  1.00210.04           O
ATOM   3346  N   LEU B 203     202.737 219.422 229.297  1.00152.10           N
ATOM   3347  CA  LEU B 203     202.546 218.726 228.074  1.00152.10           C
ATOM   3348  CB  LEU B 203     203.280 219.444 226.927  1.00152.10           C
ATOM   3349  CG  LEU B 203     202.796 220.900 226.727  1.00152.10           C
ATOM   3350  CD1 LEU B 203     203.551 221.601 225.587  1.00152.10           C
ATOM   3351  CD2 LEU B 203     201.272 220.959 226.536  1.00152.10           C
ATOM   3352  C   LEU B 203     203.057 217.344 228.200  1.00152.10           C
ATOM   3353  O   LEU B 203     204.230 217.093 228.479  1.00152.10           O
ATOM   3354  N   ILE B 204     202.139 216.400 227.968  1.00 72.44           N
ATOM   3355  CA  ILE B 204     202.470 215.022 228.062  1.00 72.44           C
ATOM   3356  CB  ILE B 204     201.264 214.165 228.306  1.00 72.44           C
ATOM   3357  CG1 ILE B 204     200.583 214.597 229.615  1.00 72.44           C
ATOM   3358  CG2 ILE B 204     201.698 212.690 228.298  1.00 72.44           C
ATOM   3359  CD1 ILE B 204     199.181 214.019 229.795  1.00 72.44           C
ATOM   3360  C   ILE B 204     203.073 214.625 226.758  1.00 72.44           C
ATOM   3361  O   ILE B 204     202.499 214.846 225.692  1.00 72.44           O
ATOM   3362  N   SER B 205     204.284 214.047 226.829  1.00 63.88           N
ATOM   3363  CA  SER B 205     204.951 213.567 225.661  1.00 63.88           C
ATOM   3364  CB  SER B 205     206.459 213.338 225.876  1.00 63.88           C
ATOM   3365  OG  SER B 205     207.069 212.872 224.681  1.00 63.88           O
ATOM   3366  C   SER B 205     204.309 212.258 225.347  1.00 63.88           C
ATOM   3367  O   SER B 205     203.321 211.879 225.972  1.00 63.88           O
ATOM   3368  N   PHE B 206     204.776 211.579 224.288  1.00116.20           N
ATOM   3369  CA  PHE B 206     204.219 210.292 223.998  1.00116.20           C
ATOM   3370  CB  PHE B 206     204.581 209.791 222.589  1.00116.20           C
ATOM   3371  CG  PHE B 206     204.027 208.417 222.429  1.00116.20           C
ATOM   3372  CD1 PHE B 206     202.705 208.216 222.107  1.00116.20           C
ATOM   3373  CD2 PHE B 206     204.838 207.322 222.622  1.00116.20           C
ATOM   3374  CE1 PHE B 206     202.206 206.941 221.966  1.00116.20           C
ATOM   3375  CE2 PHE B 206     204.346 206.047 222.482  1.00116.20           C
ATOM   3376  CZ  PHE B 206     203.027 205.855 222.150  1.00116.20           C
ATOM   3377  C   PHE B 206     204.662 209.265 225.008  1.00116.20           C
ATOM   3378  O   PHE B 206     203.843 208.568 225.606  1.00116.20           O
ATOM   3379  N   SER B 207     205.980 209.192 225.283  1.00113.35           N
ATOM   3380  CA  SER B 207     206.505 208.156 226.135  1.00113.35           C
ATOM   3381  CB  SER B 207     208.023 208.257 226.350  1.00113.35           C
ATOM   3382  OG  SER B 207     208.701 208.017 225.128  1.00113.35           O
ATOM   3383  C   SER B 207     205.863 208.253 227.479  1.00113.35           C
ATOM   3384  O   SER B 207     205.758 207.256 228.193  1.00113.35           O
ATOM   3385  N   ASP B 208     205.497 209.477 227.893  1.00 83.91           N
ATOM   3386  CA  ASP B 208     204.822 209.675 229.140  1.00 83.91           C
ATOM   3387  CB  ASP B 208     204.790 211.148 229.568  1.00 83.91           C
ATOM   3388  CG  ASP B 208     206.201 211.466 230.005  1.00 83.91           C
ATOM   3389  OD1 ASP B 208     206.794 210.580 230.675  1.00 83.91           O
ATOM   3390  OD2 ASP B 208     206.701 212.576 229.680  1.00 83.91           O
ATOM   3391  C   ASP B 208     203.400 209.221 229.067  1.00 83.91           C
ATOM   3392  O   ASP B 208     202.909 208.595 229.996  1.00 83.91           O
ATOM   3393  N   TYR B 209     202.700 209.504 227.956  1.00 78.94           N
ATOM   3394  CA  TYR B 209     201.298 209.211 227.835  1.00 78.94           C
ATOM   3395  CB  TYR B 209     200.755 209.650 226.462  1.00 78.94           C
ATOM   3396  CG  TYR B 209     199.428 209.015 226.240  1.00 78.94           C
ATOM   3397  CD1 TYR B 209     198.292 209.485 226.857  1.00 78.94           C
ATOM   3398  CD2 TYR B 209     199.331 207.944 225.383  1.00 78.94           C
ATOM   3399  CE1 TYR B 209     197.078 208.879 226.631  1.00 78.94           C
ATOM   3400  CE2 TYR B 209     198.122 207.335 225.154  1.00 78.94           C
ATOM   3401  CZ  TYR B 209     196.993 207.804 225.779  1.00 78.94           C
ATOM   3402  OH  TYR B 209     195.750 207.179 225.544  1.00 78.94           O
ATOM   3403  C   TYR B 209     201.076 207.739 227.988  1.00 78.94           C
ATOM   3404  O   TYR B 209     200.137 207.313 228.660  1.00 78.94           O
ATOM   3405  N   ILE B 210     201.929 206.915 227.359  1.00 98.23           N
ATOM   3406  CA  ILE B 210     201.788 205.495 227.473  1.00 98.23           C
ATOM   3407  CB  ILE B 210     202.754 204.736 226.602  1.00 98.23           C
ATOM   3408  CG1 ILE B 210     202.437 203.232 226.640  1.00 98.23           C
ATOM   3409  CG2 ILE B 210     204.188 205.085 227.033  1.00 98.23           C
ATOM   3410  CD1 ILE B 210     201.085 202.880 226.021  1.00 98.23           C
ATOM   3411  C   ILE B 210     201.998 205.079 228.904  1.00 98.23           C
ATOM   3412  O   ILE B 210     201.274 204.234 229.426  1.00 98.23           O
ATOM   3413  N   PHE B 211     203.013 205.648 229.575  1.00 84.44           N
ATOM   3414  CA  PHE B 211     203.315 205.341 230.950  1.00 84.44           C
ATOM   3415  CB  PHE B 211     204.630 205.990 231.411  1.00 84.44           C
ATOM   3416  CG  PHE B 211     204.667 205.944 232.898  1.00 84.44           C
ATOM   3417  CD1 PHE B 211     204.926 204.776 233.575  1.00 84.44           C
ATOM   3418  CD2 PHE B 211     204.448 207.097 233.616  1.00 84.44           C
ATOM   3419  CE1 PHE B 211     204.956 204.763 234.951  1.00 84.44           C
ATOM   3420  CE2 PHE B 211     204.477 207.090 234.989  1.00 84.44           C
ATOM   3421  CZ  PHE B 211     204.732 205.919 235.660  1.00 84.44           C
ATOM   3422  C   PHE B 211     202.219 205.813 231.868  1.00 84.44           C
ATOM   3423  O   PHE B 211     201.854 205.142 232.830  1.00 84.44           O
ATOM   3424  N   LEU B 212     201.667 207.001 231.590  1.00 87.37           N
ATOM   3425  CA  LEU B 212     200.700 207.664 232.413  1.00 87.37           C
ATOM   3426  CB  LEU B 212     200.358 209.081 231.914  1.00 87.37           C
ATOM   3427  CG  LEU B 212     199.447 209.874 232.873  1.00 87.37           C
ATOM   3428  CD1 LEU B 212     200.141 210.112 234.224  1.00 87.37           C
ATOM   3429  CD2 LEU B 212     198.961 211.184 232.232  1.00 87.37           C
ATOM   3430  C   LEU B 212     199.437 206.862 232.452  1.00 87.37           C
ATOM   3431  O   LEU B 212     198.664 206.987 233.399  1.00 87.37           O
ATOM   3432  N   THR B 213     199.148 206.122 231.365  1.00 98.24           N
ATOM   3433  CA  THR B 213     197.997 205.275 231.215  1.00 98.24           C
ATOM   3434  CB  THR B 213     197.754 204.927 229.776  1.00 98.24           C
ATOM   3435  OG1 THR B 213     197.467 206.097 229.026  1.00 98.24           O
ATOM   3436  CG2 THR B 213     196.591 203.936 229.687  1.00 98.24           C
ATOM   3437  C   THR B 213     198.110 203.980 231.974  1.00 98.24           C
ATOM   3438  O   THR B 213     197.102 203.369 232.322  1.00 98.24           O
ATOM   3439  N   THR B 214     199.333 203.454 232.151  1.00117.80           N
ATOM   3440  CA  THR B 214     199.527 202.224 232.869  1.00117.80           C
ATOM   3441  CB  THR B 214     200.959 201.789 232.838  1.00117.80           C
ATOM   3442  OG1 THR B 214     201.412 201.702 231.498  1.00117.80           O
ATOM   3443  CG2 THR B 214     201.062 200.415 233.509  1.00117.80           C
ATOM   3444  C   THR B 214     199.185 202.433 234.316  1.00117.80           C
ATOM   3445  O   THR B 214     198.591 201.574 234.967  1.00117.80           O
ATOM   3446  N   VAL B 215     199.604 203.585 234.864  1.00 55.59           N
ATOM   3447  CA  VAL B 215     199.392 203.924 236.247  1.00 55.59           C
ATOM   3448  CB  VAL B 215     200.105 205.183 236.651  1.00 55.59           C
ATOM   3449  CG1 VAL B 215     199.694 205.546 238.088  1.00 55.59           C
ATOM   3450  CG2 VAL B 215     201.618 204.964 236.478  1.00 55.59           C
ATOM   3451  C   VAL B 215     197.932 204.139 236.522  1.00 55.59           C
ATOM   3452  O   VAL B 215     197.432 203.796 237.593  1.00 55.59           O
ATOM   3453  N   LEU B 216     197.212 204.745 235.563  1.00 82.71           N
ATOM   3454  CA  LEU B 216     195.843 205.132 235.751  1.00 82.71           C
ATOM   3455  CB  LEU B 216     195.304 205.910 234.537  1.00 82.71           C
ATOM   3456  CG  LEU B 216     193.901 206.512 234.734  1.00 82.71           C
ATOM   3457  CD1 LEU B 216     193.936 207.715 235.691  1.00 82.71           C
ATOM   3458  CD2 LEU B 216     193.236 206.832 233.386  1.00 82.71           C
ATOM   3459  C   LEU B 216     194.961 203.927 235.932  1.00 82.71           C
ATOM   3460  O   LEU B 216     194.056 203.958 236.767  1.00 82.71           O
ATOM   3461  N   SER B 217     195.173 202.841 235.148  1.00108.27           N
ATOM   3462  CA  SER B 217     194.279 201.722 235.282  1.00108.27           C
ATOM   3463  CB  SER B 217     193.467 201.440 234.006  1.00108.27           C
ATOM   3464  OG  SER B 217     194.335 201.083 232.939  1.00108.27           O
ATOM   3465  C   SER B 217     195.029 200.469 235.607  1.00108.27           C
ATOM   3466  O   SER B 217     195.036 199.504 234.843  1.00108.27           O
ATOM   3467  N   THR B 218     195.639 200.431 236.799  1.00134.15           N
ATOM   3468  CA  THR B 218     196.315 199.247 237.214  1.00134.15           C
ATOM   3469  CB  THR B 218     197.805 199.378 237.094  1.00134.15           C
ATOM   3470  OG1 THR B 218     198.427 198.107 237.140  1.00134.15           O
ATOM   3471  CG2 THR B 218     198.308 200.261 238.238  1.00134.15           C
ATOM   3472  C   THR B 218     195.926 199.059 238.651  1.00134.15           C
ATOM   3473  O   THR B 218     195.848 200.018 239.416  1.00134.15           O
ATOM   3474  N   PRO B 219     195.675 197.845 239.048  1.00 69.82           N
ATOM   3475  CA  PRO B 219     195.252 197.624 240.403  1.00 69.82           C
ATOM   3476  CD  PRO B 219     195.135 196.850 238.137  1.00 69.82           C
ATOM   3477  CB  PRO B 219     194.801 196.167 240.453  1.00 69.82           C
ATOM   3478  CG  PRO B 219     194.309 195.896 239.018  1.00 69.82           C
ATOM   3479  C   PRO B 219     196.362 197.957 241.345  1.00 69.82           C
ATOM   3480  O   PRO B 219     197.527 197.859 240.968  1.00 69.82           O
ATOM   3481  N   GLN B 220     196.023 198.360 242.581  1.00 78.01           N
ATOM   3482  CA  GLN B 220     197.022 198.741 243.532  1.00 78.01           C
ATOM   3483  CB  GLN B 220     196.437 199.244 244.864  1.00 78.01           C
ATOM   3484  CG  GLN B 220     195.638 200.545 244.741  1.00 78.01           C
ATOM   3485  CD  GLN B 220     194.228 200.203 244.280  1.00 78.01           C
ATOM   3486  OE1 GLN B 220     193.434 201.086 243.960  1.00 78.01           O
ATOM   3487  NE2 GLN B 220     193.905 198.883 244.249  1.00 78.01           N
ATOM   3488  C   GLN B 220     197.868 197.548 243.837  1.00 78.01           C
ATOM   3489  O   GLN B 220     199.068 197.671 244.076  1.00 78.01           O
ATOM   3490  N   ARG B 221     197.255 196.352 243.838  1.00100.39           N
ATOM   3491  CA  ARG B 221     197.940 195.146 244.203  1.00100.39           C
ATOM   3492  CB  ARG B 221     197.028 193.911 244.144  1.00100.39           C
ATOM   3493  CG  ARG B 221     195.914 193.928 245.190  1.00100.39           C
ATOM   3494  CD  ARG B 221     196.428 193.677 246.607  1.00100.39           C
ATOM   3495  NE  ARG B 221     197.052 192.324 246.614  1.00100.39           N
ATOM   3496  CZ  ARG B 221     197.959 191.995 247.579  1.00100.39           C
ATOM   3497  NH1 ARG B 221     198.303 192.908 248.533  1.00100.39           N
ATOM   3498  NH2 ARG B 221     198.522 190.751 247.588  1.00100.39           N
ATOM   3499  C   ARG B 221     199.092 194.877 243.281  1.00100.39           C
ATOM   3500  O   ARG B 221     200.168 194.493 243.739  1.00100.39           O
ATOM   3501  N   ASN B 222     198.926 195.080 241.959  1.00133.17           N
ATOM   3502  CA  ASN B 222     200.004 194.681 241.098  1.00133.17           C
ATOM   3503  CB  ASN B 222     199.682 194.583 239.586  1.00133.17           C
ATOM   3504  CG  ASN B 222     199.320 195.906 238.947  1.00133.17           C
ATOM   3505  OD1 ASN B 222     198.184 196.367 239.031  1.00133.17           O
ATOM   3506  ND2 ASN B 222     200.311 196.508 238.240  1.00133.17           N
ATOM   3507  C   ASN B 222     201.246 195.475 241.374  1.00133.17           C
ATOM   3508  O   ASN B 222     202.352 194.955 241.231  1.00133.17           O
ATOM   3509  N   PHE B 223     201.122 196.759 241.759  1.00 89.09           N
ATOM   3510  CA  PHE B 223     202.296 197.504 242.119  1.00 89.09           C
ATOM   3511  CB  PHE B 223     202.079 199.008 242.351  1.00 89.09           C
ATOM   3512  CG  PHE B 223     202.040 199.671 241.021  1.00 89.09           C
ATOM   3513  CD1 PHE B 223     203.154 199.646 240.212  1.00 89.09           C
ATOM   3514  CD2 PHE B 223     200.925 200.351 240.598  1.00 89.09           C
ATOM   3515  CE1 PHE B 223     203.152 200.259 238.983  1.00 89.09           C
ATOM   3516  CE2 PHE B 223     200.922 200.968 239.370  1.00 89.09           C
ATOM   3517  CZ  PHE B 223     202.029 200.923 238.557  1.00 89.09           C
ATOM   3518  C   PHE B 223     202.873 196.946 243.381  1.00 89.09           C
ATOM   3519  O   PHE B 223     204.089 196.928 243.564  1.00 89.09           O
ATOM   3520  N   GLU B 224     202.007 196.502 244.309  1.00 84.13           N
ATOM   3521  CA  GLU B 224     202.481 195.976 245.556  1.00 84.13           C
ATOM   3522  CB  GLU B 224     201.336 195.521 246.480  1.00 84.13           C
ATOM   3523  CG  GLU B 224     200.478 196.676 247.000  1.00 84.13           C
ATOM   3524  CD  GLU B 224     201.334 197.493 247.956  1.00 84.13           C
ATOM   3525  OE1 GLU B 224     202.295 196.914 248.530  1.00 84.13           O
ATOM   3526  OE2 GLU B 224     201.040 198.707 248.125  1.00 84.13           O
ATOM   3527  C   GLU B 224     203.336 194.778 245.272  1.00 84.13           C
ATOM   3528  O   GLU B 224     204.329 194.537 245.954  1.00 84.13           O
ATOM   3529  N   ILE B 225     202.922 193.940 244.309  1.00 73.77           N
ATOM   3530  CA  ILE B 225     203.676 192.771 243.952  1.00 73.77           C
ATOM   3531  CB  ILE B 225     202.828 191.778 243.222  1.00 73.77           C
ATOM   3532  CG1 ILE B 225     201.669 191.374 244.146  1.00 73.77           C
ATOM   3533  CG2 ILE B 225     203.707 190.594 242.786  1.00 73.77           C
ATOM   3534  CD1 ILE B 225     200.562 190.601 243.447  1.00 73.77           C
ATOM   3535  C   ILE B 225     204.891 193.087 243.127  1.00 73.77           C
ATOM   3536  O   ILE B 225     205.984 192.599 243.409  1.00 73.77           O
ATOM   3537  N   ALA B 226     204.743 193.937 242.091  1.00 48.68           N
ATOM   3538  CA  ALA B 226     205.830 194.177 241.180  1.00 48.68           C
ATOM   3539  CB  ALA B 226     205.461 195.170 240.063  1.00 48.68           C
ATOM   3540  C   ALA B 226     206.995 194.749 241.924  1.00 48.68           C
ATOM   3541  O   ALA B 226     208.132 194.317 241.738  1.00 48.68           O
ATOM   3542  N   PHE B 227     206.745 195.731 242.807  1.00153.19           N
ATOM   3543  CA  PHE B 227     207.824 196.338 243.534  1.00153.19           C
ATOM   3544  CB  PHE B 227     207.386 197.530 244.406  1.00153.19           C
ATOM   3545  CG  PHE B 227     207.243 198.743 243.550  1.00153.19           C
ATOM   3546  CD1 PHE B 227     206.083 198.996 242.855  1.00153.19           C
ATOM   3547  CD2 PHE B 227     208.290 199.629 243.439  1.00153.19           C
ATOM   3548  CE1 PHE B 227     205.970 200.122 242.073  1.00153.19           C
ATOM   3549  CE2 PHE B 227     208.182 200.756 242.659  1.00153.19           C
ATOM   3550  CZ  PHE B 227     207.019 201.004 241.972  1.00153.19           C
ATOM   3551  C   PHE B 227     208.469 195.335 244.445  1.00153.19           C
ATOM   3552  O   PHE B 227     209.691 195.265 244.541  1.00153.19           O
ATOM   3553  N   LYS B 228     207.652 194.536 245.151  1.00120.61           N
ATOM   3554  CA  LYS B 228     208.123 193.588 246.125  1.00120.61           C
ATOM   3555  CB  LYS B 228     206.999 193.054 247.029  1.00120.61           C
ATOM   3556  CG  LYS B 228     206.385 194.171 247.876  1.00120.61           C
ATOM   3557  CD  LYS B 228     205.100 193.789 248.607  1.00120.61           C
ATOM   3558  CE  LYS B 228     204.359 195.001 249.176  1.00120.61           C
ATOM   3559  NZ  LYS B 228     205.282 195.828 249.984  1.00120.61           N
ATOM   3560  C   LYS B 228     208.850 192.423 245.501  1.00120.61           C
ATOM   3561  O   LYS B 228     209.470 191.633 246.211  1.00120.61           O
ATOM   3562  N   MET B 229     208.612 192.130 244.211  1.00106.95           N
ATOM   3563  CA  MET B 229     209.339 191.045 243.601  1.00106.95           C
ATOM   3564  CB  MET B 229     208.586 190.415 242.422  1.00106.95           C
ATOM   3565  CG  MET B 229     207.252 189.812 242.864  1.00106.95           C
ATOM   3566  SD  MET B 229     207.381 188.683 244.285  1.00106.95           S
ATOM   3567  CE  MET B 229     208.373 187.428 243.428  1.00106.95           C
ATOM   3568  C   MET B 229     210.739 191.364 243.143  1.00106.95           C
ATOM   3569  O   MET B 229     211.645 190.548 243.312  1.00106.95           O
ATOM   3570  N   PHE B 230     210.933 192.518 242.463  1.00 95.06           N
ATOM   3571  CA  PHE B 230     212.233 192.868 241.948  1.00 95.06           C
ATOM   3572  CB  PHE B 230     212.187 193.951 240.860  1.00 95.06           C
ATOM   3573  CG  PHE B 230     211.657 193.269 239.647  1.00 95.06           C
ATOM   3574  CD1 PHE B 230     210.303 193.142 239.438  1.00 95.06           C
ATOM   3575  CD2 PHE B 230     212.527 192.738 238.722  1.00 95.06           C
ATOM   3576  CE1 PHE B 230     209.827 192.504 238.316  1.00 95.06           C
ATOM   3577  CE2 PHE B 230     212.057 192.100 237.599  1.00 95.06           C
ATOM   3578  CZ  PHE B 230     210.704 191.982 237.397  1.00 95.06           C
ATOM   3579  C   PHE B 230     213.144 193.302 243.035  1.00 95.06           C
ATOM   3580  O   PHE B 230     214.256 192.784 243.128  1.00 95.06           O
ATOM   3581  N   ASP B 231     212.645 194.254 243.865  1.00139.03           N
ATOM   3582  CA  ASP B 231     213.223 194.850 245.048  1.00139.03           C
ATOM   3583  CB  ASP B 231     212.308 194.611 246.269  1.00139.03           C
ATOM   3584  CG  ASP B 231     212.026 193.109 246.444  1.00139.03           C
ATOM   3585  OD1 ASP B 231     212.447 192.294 245.580  1.00139.03           O
ATOM   3586  OD2 ASP B 231     211.369 192.757 247.459  1.00139.03           O
ATOM   3587  C   ASP B 231     214.583 194.294 245.327  1.00139.03           C
ATOM   3588  O   ASP B 231     214.720 193.311 246.047  1.00139.03           O
ATOM   3589  N   LEU B 232     215.631 194.980 244.822  1.00221.62           N
ATOM   3590  CA  LEU B 232     216.959 194.432 244.759  1.00221.62           C
ATOM   3591  CB  LEU B 232     218.013 195.533 244.579  1.00221.62           C
ATOM   3592  CG  LEU B 232     217.775 196.548 243.454  1.00221.62           C
ATOM   3593  CD1 LEU B 232     218.832 197.656 243.527  1.00221.62           C
ATOM   3594  CD2 LEU B 232     217.722 195.891 242.069  1.00221.62           C
ATOM   3595  C   LEU B 232     217.361 193.883 246.092  1.00221.62           C
ATOM   3596  O   LEU B 232     217.592 192.681 246.230  1.00221.62           O
ATOM   3597  N   ASN B 233     217.508 194.767 247.097  1.00118.62           N
ATOM   3598  CA  ASN B 233     217.845 194.301 248.412  1.00118.62           C
ATOM   3599  CB  ASN B 233     218.601 195.347 249.251  1.00118.62           C
ATOM   3600  CG  ASN B 233     220.013 195.516 248.713  1.00118.62           C
ATOM   3601  OD1 ASN B 233     220.519 194.667 247.982  1.00118.62           O
ATOM   3602  ND2 ASN B 233     220.676 196.639 249.098  1.00118.62           N
ATOM   3603  C   ASN B 233     216.652 193.939 249.239  1.00118.62           C
ATOM   3604  O   ASN B 233     216.505 192.809 249.704  1.00118.62           O
ATOM   3605  N   GLY B 234     215.737 194.918 249.395  1.00 53.74           N
ATOM   3606  CA  GLY B 234     214.700 194.809 250.385  1.00 53.74           C
ATOM   3607  C   GLY B 234     213.372 194.509 249.788  1.00 53.74           C
ATOM   3608  O   GLY B 234     213.246 193.684 248.886  1.00 53.74           O
ATOM   3609  N   ASP B 235     212.331 195.160 250.354  1.00 82.29           N
ATOM   3610  CA  ASP B 235     210.976 194.959 249.934  1.00 82.29           C
ATOM   3611  CB  ASP B 235     210.179 194.118 250.948  1.00 82.29           C
ATOM   3612  CG  ASP B 235     210.812 192.736 251.038  1.00 82.29           C
ATOM   3613  OD1 ASP B 235     210.969 192.086 249.971  1.00 82.29           O
ATOM   3614  OD2 ASP B 235     211.160 192.317 252.175  1.00 82.29           O
ATOM   3615  C   ASP B 235     210.303 196.306 249.906  1.00 82.29           C
ATOM   3616  O   ASP B 235     210.168 196.951 250.946  1.00 82.29           O
ATOM   3617  N   GLY B 236     209.854 196.762 248.714  1.00 43.39           N
ATOM   3618  CA  GLY B 236     209.099 197.985 248.618  1.00 43.39           C
ATOM   3619  C   GLY B 236     209.886 199.113 248.003  1.00 43.39           C
ATOM   3620  O   GLY B 236     209.288 200.096 247.561  1.00 43.39           O
ATOM   3621  N   GLU B 237     211.230 199.017 247.948  1.00 90.49           N
ATOM   3622  CA  GLU B 237     212.034 200.084 247.411  1.00 90.49           C
ATOM   3623  CB  GLU B 237     213.177 200.497 248.356  1.00 90.49           C
ATOM   3624  CG  GLU B 237     214.097 199.336 248.755  1.00 90.49           C
ATOM   3625  CD  GLU B 237     215.147 199.118 247.672  1.00 90.49           C
ATOM   3626  OE1 GLU B 237     215.397 200.069 246.886  1.00 90.49           O
ATOM   3627  OE2 GLU B 237     215.721 197.996 247.624  1.00 90.49           O
ATOM   3628  C   GLU B 237     212.660 199.615 246.137  1.00 90.49           C
ATOM   3629  O   GLU B 237     213.054 198.456 246.020  1.00 90.49           O
ATOM   3630  N   VAL B 238     212.755 200.523 245.138  1.00155.69           N
ATOM   3631  CA  VAL B 238     213.301 200.184 243.856  1.00155.69           C
ATOM   3632  CB  VAL B 238     212.206 199.997 242.853  1.00155.69           C
ATOM   3633  CG1 VAL B 238     212.814 199.634 241.505  1.00155.69           C
ATOM   3634  CG2 VAL B 238     211.184 198.995 243.384  1.00155.69           C
ATOM   3635  C   VAL B 238     214.080 201.374 243.365  1.00155.69           C
ATOM   3636  O   VAL B 238     213.672 202.511 243.588  1.00155.69           O
ATOM   3637  N   ASP B 239     215.221 201.143 242.681  1.00 80.37           N
ATOM   3638  CA  ASP B 239     215.991 202.212 242.097  1.00 80.37           C
ATOM   3639  CB  ASP B 239     217.507 201.934 242.058  1.00 80.37           C
ATOM   3640  CG  ASP B 239     217.769 200.657 241.275  1.00 80.37           C
ATOM   3641  OD1 ASP B 239     216.780 199.956 240.932  1.00 80.37           O
ATOM   3642  OD2 ASP B 239     218.966 200.356 241.022  1.00 80.37           O
ATOM   3643  C   ASP B 239     215.476 202.424 240.702  1.00 80.37           C
ATOM   3644  O   ASP B 239     214.460 201.851 240.318  1.00 80.37           O
ATOM   3645  N   MET B 240     216.134 203.303 239.917  1.00 95.89           N
ATOM   3646  CA  MET B 240     215.660 203.615 238.597  1.00 95.89           C
ATOM   3647  CB  MET B 240     216.443 204.771 237.951  1.00 95.89           C
ATOM   3648  CG  MET B 240     215.833 205.266 236.639  1.00 95.89           C
ATOM   3649  SD  MET B 240     216.658 206.722 235.930  1.00 95.89           S
ATOM   3650  CE  MET B 240     218.178 205.828 235.505  1.00 95.89           C
ATOM   3651  C   MET B 240     215.724 202.432 237.670  1.00 95.89           C
ATOM   3652  O   MET B 240     214.734 202.088 237.027  1.00 95.89           O
ATOM   3653  N   GLU B 241     216.870 201.728 237.630  1.00145.55           N
ATOM   3654  CA  GLU B 241     217.083 200.669 236.679  1.00145.55           C
ATOM   3655  CB  GLU B 241     218.444 199.975 236.857  1.00145.55           C
ATOM   3656  CG  GLU B 241     219.646 200.913 236.761  1.00145.55           C
ATOM   3657  CD  GLU B 241     219.973 201.417 238.163  1.00145.55           C
ATOM   3658  OE1 GLU B 241     219.196 202.247 238.706  1.00145.55           O
ATOM   3659  OE2 GLU B 241     221.015 200.970 238.713  1.00145.55           O
ATOM   3660  C   GLU B 241     216.057 199.612 236.912  1.00145.55           C
ATOM   3661  O   GLU B 241     215.524 199.025 235.973  1.00145.55           O
ATOM   3662  N   GLU B 242     215.778 199.324 238.192  1.00 70.76           N
ATOM   3663  CA  GLU B 242     214.817 198.331 238.571  1.00 70.76           C
ATOM   3664  CB  GLU B 242     214.839 198.023 240.076  1.00 70.76           C
ATOM   3665  CG  GLU B 242     213.990 196.814 240.465  1.00 70.76           C
ATOM   3666  CD  GLU B 242     214.260 196.533 241.934  1.00 70.76           C
ATOM   3667  OE1 GLU B 242     214.043 197.448 242.772  1.00 70.76           O
ATOM   3668  OE2 GLU B 242     214.706 195.395 242.236  1.00 70.76           O
ATOM   3669  C   GLU B 242     213.441 198.803 238.211  1.00 70.76           C
ATOM   3670  O   GLU B 242     212.535 198.003 237.989  1.00 70.76           O
ATOM   3671  N   PHE B 243     213.255 200.133 238.202  1.00118.47           N
ATOM   3672  CA  PHE B 243     212.017 200.810 237.942  1.00118.47           C
ATOM   3673  CB  PHE B 243     212.102 202.296 238.336  1.00118.47           C
ATOM   3674  CG  PHE B 243     210.720 202.805 238.546  1.00118.47           C
ATOM   3675  CD1 PHE B 243     210.021 202.421 239.669  1.00118.47           C
ATOM   3676  CD2 PHE B 243     210.132 203.673 237.656  1.00118.47           C
ATOM   3677  CE1 PHE B 243     208.747 202.884 239.892  1.00118.47           C
ATOM   3678  CE2 PHE B 243     208.857 204.139 237.876  1.00118.47           C
ATOM   3679  CZ  PHE B 243     208.161 203.741 238.992  1.00118.47           C
ATOM   3680  C   PHE B 243     211.639 200.689 236.490  1.00118.47           C
ATOM   3681  O   PHE B 243     210.505 200.985 236.120  1.00118.47           O
ATOM   3682  N   GLU B 244     212.617 200.437 235.600  1.00120.34           N
ATOM   3683  CA  GLU B 244     212.318 200.269 234.202  1.00120.34           C
ATOM   3684  CB  GLU B 244     213.585 200.353 233.340  1.00120.34           C
ATOM   3685  CG  GLU B 244     214.384 201.633 233.611  1.00120.34           C
ATOM   3686  CD  GLU B 244     213.435 202.826 233.607  1.00120.34           C
ATOM   3687  OE1 GLU B 244     212.349 202.726 232.977  1.00120.34           O
ATOM   3688  OE2 GLU B 244     213.789 203.857 234.240  1.00120.34           O
ATOM   3689  C   GLU B 244     211.655 198.944 233.956  1.00120.34           C
ATOM   3690  O   GLU B 244     210.680 198.852 233.210  1.00120.34           O
ATOM   3691  N   GLN B 245     212.174 197.874 234.588  1.00 55.34           N
ATOM   3692  CA  GLN B 245     211.657 196.549 234.385  1.00 55.34           C
ATOM   3693  CB  GLN B 245     212.411 195.503 235.219  1.00 55.34           C
ATOM   3694  CG  GLN B 245     213.908 195.419 234.926  1.00 55.34           C
ATOM   3695  CD  GLN B 245     214.496 194.399 235.892  1.00 55.34           C
ATOM   3696  OE1 GLN B 245     214.971 194.747 236.972  1.00 55.34           O
ATOM   3697  NE2 GLN B 245     214.447 193.096 235.503  1.00 55.34           N
ATOM   3698  C   GLN B 245     210.251 196.518 234.886  1.00 55.34           C
ATOM   3699  O   GLN B 245     209.344 196.026 234.217  1.00 55.34           O
ATOM   3700  N   VAL B 246     210.040 197.089 236.083  1.00 41.62           N
ATOM   3701  CA  VAL B 246     208.760 197.076 236.722  1.00 41.62           C
ATOM   3702  CB  VAL B 246     208.793 197.789 238.043  1.00 41.62           C
ATOM   3703  CG1 VAL B 246     207.366 197.868 238.606  1.00 41.62           C
ATOM   3704  CG2 VAL B 246     209.788 197.053 238.960  1.00 41.62           C
ATOM   3705  C   VAL B 246     207.775 197.769 235.834  1.00 41.62           C
ATOM   3706  O   VAL B 246     206.664 197.286 235.628  1.00 41.62           O
ATOM   3707  N   GLN B 247     208.163 198.926 235.274  1.00 57.80           N
ATOM   3708  CA  GLN B 247     207.291 199.682 234.423  1.00 57.80           C
ATOM   3709  CB  GLN B 247     207.926 201.006 233.974  1.00 57.80           C
ATOM   3710  CG  GLN B 247     207.029 201.831 233.052  1.00 57.80           C
ATOM   3711  CD  GLN B 247     207.869 202.985 232.530  1.00 57.80           C
ATOM   3712  OE1 GLN B 247     209.001 203.188 232.967  1.00 57.80           O
ATOM   3713  NE2 GLN B 247     207.308 203.759 231.563  1.00 57.80           N
ATOM   3714  C   GLN B 247     206.986 198.909 233.175  1.00 57.80           C
ATOM   3715  O   GLN B 247     205.838 198.860 232.735  1.00 57.80           O
ATOM   3716  N   SER B 248     208.010 198.285 232.562  1.00 43.83           N
ATOM   3717  CA  SER B 248     207.816 197.580 231.327  1.00 43.83           C
ATOM   3718  CB  SER B 248     209.129 197.108 230.682  1.00 43.83           C
ATOM   3719  OG  SER B 248     209.761 196.143 231.509  1.00 43.83           O
ATOM   3720  C   SER B 248     206.965 196.369 231.546  1.00 43.83           C
ATOM   3721  O   SER B 248     206.137 196.027 230.704  1.00 43.83           O
ATOM   3722  N   ILE B 249     207.151 195.670 232.678  1.00 55.96           N
ATOM   3723  CA  ILE B 249     206.407 194.462 232.898  1.00 55.96           C
ATOM   3724  CB  ILE B 249     206.852 193.707 234.112  1.00 55.96           C
ATOM   3725  CG1 ILE B 249     208.282 193.189 233.896  1.00 55.96           C
ATOM   3726  CG2 ILE B 249     205.824 192.602 234.401  1.00 55.96           C
ATOM   3727  CD1 ILE B 249     208.894 192.575 235.147  1.00 55.96           C
ATOM   3728  C   ILE B 249     204.947 194.763 233.046  1.00 55.96           C
ATOM   3729  O   ILE B 249     204.108 194.135 232.405  1.00 55.96           O
ATOM   3730  N   ILE B 250     204.609 195.767 233.872  1.00103.13           N
ATOM   3731  CA  ILE B 250     203.241 196.108 234.140  1.00103.13           C
ATOM   3732  CB  ILE B 250     203.114 197.234 235.127  1.00103.13           C
ATOM   3733  CG1 ILE B 250     203.783 196.835 236.453  1.00103.13           C
ATOM   3734  CG2 ILE B 250     201.624 197.589 235.280  1.00103.13           C
ATOM   3735  CD1 ILE B 250     203.203 195.562 237.069  1.00103.13           C
ATOM   3736  C   ILE B 250     202.607 196.530 232.852  1.00103.13           C
ATOM   3737  O   ILE B 250     201.435 196.258 232.596  1.00103.13           O
ATOM   3738  N   ARG B 251     203.376 197.243 232.016  1.00143.03           N
ATOM   3739  CA  ARG B 251     202.907 197.721 230.752  1.00143.03           C
ATOM   3740  CB  ARG B 251     203.953 198.613 230.070  1.00143.03           C
ATOM   3741  CG  ARG B 251     203.521 199.162 228.715  1.00143.03           C
ATOM   3742  CD  ARG B 251     204.524 200.163 228.147  1.00143.03           C
ATOM   3743  NE  ARG B 251     205.882 199.746 228.604  1.00143.03           N
ATOM   3744  CZ  ARG B 251     206.589 198.795 227.924  1.00143.03           C
ATOM   3745  NH1 ARG B 251     206.040 198.168 226.844  1.00143.03           N
ATOM   3746  NH2 ARG B 251     207.852 198.472 228.326  1.00143.03           N
ATOM   3747  C   ARG B 251     202.584 196.568 229.842  1.00143.03           C
ATOM   3748  O   ARG B 251     201.609 196.611 229.094  1.00143.03           O
ATOM   3749  N   SER B 252     203.391 195.495 229.888  1.00 74.34           N
ATOM   3750  CA  SER B 252     203.234 194.364 229.011  1.00 74.34           C
ATOM   3751  CB  SER B 252     204.377 193.342 229.149  1.00 74.34           C
ATOM   3752  OG  SER B 252     205.607 193.923 228.743  1.00 74.34           O
ATOM   3753  C   SER B 252     201.956 193.623 229.299  1.00 74.34           C
ATOM   3754  O   SER B 252     201.639 192.661 228.603  1.00 74.34           O
ATOM   3755  N   GLN B 253     201.305 193.911 230.440  1.00104.27           N
ATOM   3756  CA  GLN B 253     200.044 193.322 230.820  1.00104.27           C
ATOM   3757  CB  GLN B 253     199.982 193.116 232.341  1.00104.27           C
ATOM   3758  CG  GLN B 253     201.108 192.187 232.807  1.00104.27           C
ATOM   3759  CD  GLN B 253     201.068 192.046 234.320  1.00104.27           C
ATOM   3760  OE1 GLN B 253     200.140 192.511 234.981  1.00104.27           O
ATOM   3761  NE2 GLN B 253     202.111 191.383 234.888  1.00104.27           N
ATOM   3762  C   GLN B 253     198.824 194.083 230.370  1.00104.27           C
ATOM   3763  O   GLN B 253     197.784 193.485 230.095  1.00104.27           O
ATOM   3764  N   THR B 254     198.907 195.431 230.318  1.00120.38           N
ATOM   3765  CA  THR B 254     197.748 196.252 230.095  1.00120.38           C
ATOM   3766  CB  THR B 254     197.964 197.696 230.455  1.00120.38           C
ATOM   3767  OG1 THR B 254     196.744 198.417 230.365  1.00120.38           O
ATOM   3768  CG2 THR B 254     199.015 198.295 229.505  1.00120.38           C
ATOM   3769  C   THR B 254     197.335 196.190 228.660  1.00120.38           C
ATOM   3770  O   THR B 254     198.030 195.632 227.815  1.00120.38           O
ATOM   3771  N   SER B 255     196.147 196.754 228.369  1.00 57.80           N
ATOM   3772  CA  SER B 255     195.556 196.740 227.061  1.00 57.80           C
ATOM   3773  CB  SER B 255     194.184 197.424 227.065  1.00 57.80           C
ATOM   3774  OG  SER B 255     193.372 196.844 228.074  1.00 57.80           O
ATOM   3775  C   SER B 255     196.432 197.506 226.114  1.00 57.80           C
ATOM   3776  O   SER B 255     196.813 197.015 225.055  1.00 57.80           O
ATOM   3777  N   MET B 256     196.807 198.733 226.507  1.00105.15           N
ATOM   3778  CA  MET B 256     197.593 199.635 225.719  1.00105.15           C
ATOM   3779  CB  MET B 256     197.664 201.065 226.281  1.00105.15           C
ATOM   3780  CG  MET B 256     196.349 201.824 226.093  1.00105.15           C
ATOM   3781  SD  MET B 256     196.425 203.600 226.467  1.00105.15           S
ATOM   3782  CE  MET B 256     194.783 203.963 225.779  1.00105.15           C
ATOM   3783  C   MET B 256     198.989 199.110 225.558  1.00105.15           C
ATOM   3784  O   MET B 256     199.772 199.681 224.806  1.00105.15           O
ATOM   3785  N   GLY B 257     199.410 198.156 226.406  1.00 64.80           N
ATOM   3786  CA  GLY B 257     200.724 197.568 226.297  1.00 64.80           C
ATOM   3787  C   GLY B 257     200.890 196.639 225.117  1.00 64.80           C
ATOM   3788  O   GLY B 257     201.910 196.667 224.433  1.00 64.80           O
ATOM   3789  N   MET B 258     199.914 195.737 224.908  1.00123.76           N
ATOM   3790  CA  MET B 258     199.881 194.731 223.871  1.00123.76           C
ATOM   3791  CB  MET B 258     198.929 193.558 224.166  1.00123.76           C
ATOM   3792  CG  MET B 258     199.461 192.633 225.265  1.00123.76           C
ATOM   3793  SD  MET B 258     198.585 191.047 225.435  1.00123.76           S
ATOM   3794  CE  MET B 258     197.242 191.683 226.477  1.00123.76           C
ATOM   3795  C   MET B 258     199.526 195.312 222.540  1.00123.76           C
ATOM   3796  O   MET B 258     199.463 194.611 221.542  1.00123.76           O
ATOM   3797  N   ARG B 259     199.000 196.528 222.555  1.00250.13           N
ATOM   3798  CA  ARG B 259     198.542 197.293 221.436  1.00250.13           C
ATOM   3799  CB  ARG B 259     197.314 198.136 221.817  1.00250.13           C
ATOM   3800  CG  ARG B 259     196.530 198.664 220.620  1.00250.13           C
ATOM   3801  CD  ARG B 259     195.953 197.554 219.742  1.00250.13           C
ATOM   3802  NE  ARG B 259     195.227 198.222 218.629  1.00250.13           N
ATOM   3803  CZ  ARG B 259     195.019 197.582 217.443  1.00250.13           C
ATOM   3804  NH1 ARG B 259     195.411 196.285 217.279  1.00250.13           N
ATOM   3805  NH2 ARG B 259     194.425 198.249 216.412  1.00250.13           N
ATOM   3806  C   ARG B 259     199.578 198.197 220.849  1.00250.13           C
ATOM   3807  O   ARG B 259     199.187 199.113 220.136  1.00250.13           O
ATOM   3808  N   HIS B 260     200.858 198.165 221.262  1.00107.19           N
ATOM   3809  CA  HIS B 260     201.690 199.200 220.722  1.00107.19           C
ATOM   3810  ND1 HIS B 260     202.591 202.342 220.472  1.00107.19           N
ATOM   3811  CG  HIS B 260     202.980 201.323 221.311  1.00107.19           C
ATOM   3812  CB  HIS B 260     202.075 200.232 221.798  1.00107.19           C
ATOM   3813  NE2 HIS B 260     204.742 202.681 220.928  1.00107.19           N
ATOM   3814  CD2 HIS B 260     204.297 201.545 221.580  1.00107.19           C
ATOM   3815  CE1 HIS B 260     203.683 203.125 220.276  1.00107.19           C
ATOM   3816  C   HIS B 260     202.962 198.680 220.139  1.00107.19           C
ATOM   3817  O   HIS B 260     203.835 198.192 220.851  1.00107.19           O
ATOM   3818  N   ARG B 261     203.117 198.826 218.809  1.00115.20           N
ATOM   3819  CA  ARG B 261     204.337 198.445 218.161  1.00115.20           C
ATOM   3820  CB  ARG B 261     204.132 197.631 216.874  1.00115.20           C
ATOM   3821  CG  ARG B 261     203.573 196.236 217.146  1.00115.20           C
ATOM   3822  CD  ARG B 261     202.130 196.248 217.643  1.00115.20           C
ATOM   3823  NE  ARG B 261     201.731 194.833 217.877  1.00115.20           N
ATOM   3824  CZ  ARG B 261     200.423 194.466 217.750  1.00115.20           C
ATOM   3825  NH1 ARG B 261     199.500 195.374 217.319  1.00115.20           N
ATOM   3826  NH2 ARG B 261     200.039 193.193 218.054  1.00115.20           N
ATOM   3827  C   ARG B 261     204.953 199.755 217.784  1.00115.20           C
ATOM   3828  O   ARG B 261     204.295 200.575 217.150  1.00115.20           O
ATOM   3829  N   ASP B 262     206.232 199.984 218.155  1.00 60.83           N
ATOM   3830  CA  ASP B 262     206.845 201.266 217.966  1.00 60.83           C
ATOM   3831  CB  ASP B 262     208.320 201.317 218.406  1.00 60.83           C
ATOM   3832  CG  ASP B 262     208.380 201.154 219.917  1.00 60.83           C
ATOM   3833  OD1 ASP B 262     207.293 201.021 220.539  1.00 60.83           O
ATOM   3834  OD2 ASP B 262     209.513 201.162 220.469  1.00 60.83           O
ATOM   3835  C   ASP B 262     206.824 201.638 216.519  1.00 60.83           C
ATOM   3836  O   ASP B 262     207.156 200.830 215.654  1.00 60.83           O
ATOM   3837  N   ARG B 263     206.422 202.896 216.232  1.00104.85           N
ATOM   3838  CA  ARG B 263     206.372 203.381 214.880  1.00104.85           C
ATOM   3839  CB  ARG B 263     204.944 203.796 214.486  1.00104.85           C
ATOM   3840  CG  ARG B 263     204.748 204.137 213.010  1.00104.85           C
ATOM   3841  CD  ARG B 263     203.308 204.541 212.689  1.00104.85           C
ATOM   3842  NE  ARG B 263     203.232 204.850 211.235  1.00104.85           N
ATOM   3843  CZ  ARG B 263     202.143 205.508 210.739  1.00104.85           C
ATOM   3844  NH1 ARG B 263     201.166 205.945 211.585  1.00104.85           N
ATOM   3845  NH2 ARG B 263     202.033 205.726 209.396  1.00104.85           N
ATOM   3846  C   ARG B 263     207.245 204.605 214.816  1.00104.85           C
ATOM   3847  O   ARG B 263     206.797 205.722 215.084  1.00104.85           O
ATOM   3848  N   PRO B 264     208.484 204.421 214.451  1.00 68.88           N
ATOM   3849  CA  PRO B 264     209.415 205.523 214.384  1.00 68.88           C
ATOM   3850  CD  PRO B 264     209.154 203.171 214.777  1.00 68.88           C
ATOM   3851  CB  PRO B 264     210.802 204.890 214.309  1.00 68.88           C
ATOM   3852  CG  PRO B 264     210.626 203.538 215.021  1.00 68.88           C
ATOM   3853  C   PRO B 264     209.140 206.471 213.260  1.00 68.88           C
ATOM   3854  O   PRO B 264     209.678 207.577 213.278  1.00 68.88           O
ATOM   3855  N   THR B 265     208.326 206.071 212.268  1.00 42.25           N
ATOM   3856  CA  THR B 265     208.109 206.922 211.133  1.00 42.25           C
ATOM   3857  CB  THR B 265     207.173 206.315 210.131  1.00 42.25           C
ATOM   3858  OG1 THR B 265     207.677 205.067 209.682  1.00 42.25           O
ATOM   3859  CG2 THR B 265     207.031 207.285 208.945  1.00 42.25           C
ATOM   3860  C   THR B 265     207.492 208.207 211.596  1.00 42.25           C
ATOM   3861  O   THR B 265     207.859 209.286 211.130  1.00 42.25           O
ATOM   3862  N   THR B 266     206.491 208.101 212.489  1.00172.53           N
ATOM   3863  CA  THR B 266     205.769 209.202 213.059  1.00172.53           C
ATOM   3864  CB  THR B 266     204.400 208.823 213.544  1.00172.53           C
ATOM   3865  OG1 THR B 266     203.717 209.974 214.019  1.00172.53           O
ATOM   3866  CG2 THR B 266     204.520 207.766 214.650  1.00172.53           C
ATOM   3867  C   THR B 266     206.527 209.854 214.183  1.00172.53           C
ATOM   3868  O   THR B 266     206.133 210.914 214.667  1.00172.53           O
ATOM   3869  N   GLY B 267     207.553 209.181 214.735  1.00 44.52           N
ATOM   3870  CA  GLY B 267     208.334 209.805 215.767  1.00 44.52           C
ATOM   3871  C   GLY B 267     207.822 209.363 217.101  1.00 44.52           C
ATOM   3872  O   GLY B 267     208.518 209.492 218.106  1.00 44.52           O
ATOM   3873  N   ASN B 268     206.597 208.803 217.147  1.00 72.67           N
ATOM   3874  CA  ASN B 268     206.057 208.410 218.416  1.00 72.67           C
ATOM   3875  CB  ASN B 268     204.524 208.281 218.412  1.00 72.67           C
ATOM   3876  CG  ASN B 268     203.942 209.679 218.245  1.00 72.67           C
ATOM   3877  OD1 ASN B 268     204.549 210.668 218.654  1.00 72.67           O
ATOM   3878  ND2 ASN B 268     202.733 209.767 217.629  1.00 72.67           N
ATOM   3879  C   ASN B 268     206.622 207.071 218.781  1.00 72.67           C
ATOM   3880  O   ASN B 268     206.001 206.036 218.538  1.00 72.67           O
ATOM   3881  N   THR B 269     207.813 207.084 219.420  1.00137.40           N
ATOM   3882  CA  THR B 269     208.498 205.886 219.820  1.00137.40           C
ATOM   3883  CB  THR B 269     209.860 205.762 219.200  1.00137.40           C
ATOM   3884  OG1 THR B 269     210.481 204.550 219.603  1.00137.40           O
ATOM   3885  CG2 THR B 269     210.709 206.972 219.625  1.00137.40           C
ATOM   3886  C   THR B 269     208.676 205.898 221.317  1.00137.40           C
ATOM   3887  O   THR B 269     208.746 206.947 221.954  1.00137.40           O
ATOM   3888  N   LEU B 270     208.608 204.688 221.902  1.00171.05           N
ATOM   3889  CA  LEU B 270     208.726 204.301 223.287  1.00171.05           C
ATOM   3890  CB  LEU B 270     207.775 203.146 223.645  1.00171.05           C
ATOM   3891  CG  LEU B 270     207.671 202.874 225.154  1.00171.05           C
ATOM   3892  CD1 LEU B 270     207.364 204.169 225.923  1.00171.05           C
ATOM   3893  CD2 LEU B 270     206.634 201.779 225.437  1.00171.05           C
ATOM   3894  C   LEU B 270     210.130 204.013 223.767  1.00171.05           C
ATOM   3895  O   LEU B 270     210.303 203.556 224.890  1.00171.05           O
ATOM   3896  N   LYS B 271     211.165 204.112 222.921  1.00152.36           N
ATOM   3897  CA  LYS B 271     212.496 203.696 223.301  1.00152.36           C
ATOM   3898  CB  LYS B 271     213.536 203.975 222.202  1.00152.36           C
ATOM   3899  CG  LYS B 271     213.322 203.187 220.909  1.00152.36           C
ATOM   3900  CD  LYS B 271     213.403 201.671 221.084  1.00152.36           C
ATOM   3901  CE  LYS B 271     213.426 200.912 219.756  1.00152.36           C
ATOM   3902  NZ  LYS B 271     214.636 201.283 218.988  1.00152.36           N
ATOM   3903  C   LYS B 271     212.992 204.409 224.523  1.00152.36           C
ATOM   3904  O   LYS B 271     213.763 203.833 225.290  1.00152.36           O
ATOM   3905  N   SER B 272     212.580 205.674 224.730  1.00 56.21           N
ATOM   3906  CA  SER B 272     213.072 206.510 225.794  1.00 56.21           C
ATOM   3907  CB  SER B 272     212.415 207.897 225.795  1.00 56.21           C
ATOM   3908  OG  SER B 272     212.627 208.530 224.542  1.00 56.21           O
ATOM   3909  C   SER B 272     212.805 205.892 227.135  1.00 56.21           C
ATOM   3910  O   SER B 272     212.102 204.891 227.259  1.00 56.21           O
ATOM   3911  N   GLY B 273     213.405 206.486 228.193  1.00 39.81           N
ATOM   3912  CA  GLY B 273     213.222 205.995 229.527  1.00 39.81           C
ATOM   3913  C   GLY B 273     211.998 206.676 230.032  1.00 39.81           C
ATOM   3914  O   GLY B 273     211.053 206.895 229.275  1.00 39.81           O
ATOM   3915  N   LEU B 274     211.969 206.992 231.341  1.00 74.87           N
ATOM   3916  CA  LEU B 274     210.873 207.745 231.856  1.00 74.87           C
ATOM   3917  CB  LEU B 274     210.835 207.842 233.393  1.00 74.87           C
ATOM   3918  CG  LEU B 274     210.419 206.534 234.092  1.00 74.87           C
ATOM   3919  CD1 LEU B 274     210.407 206.691 235.621  1.00 74.87           C
ATOM   3920  CD2 LEU B 274     209.069 206.036 233.553  1.00 74.87           C
ATOM   3921  C   LEU B 274     211.048 209.119 231.296  1.00 74.87           C
ATOM   3922  O   LEU B 274     212.080 209.421 230.699  1.00 74.87           O
ATOM   3923  N   CYS B 275     210.040 209.991 231.466  1.00 72.48           N
ATOM   3924  CA  CYS B 275     210.085 211.297 230.866  1.00 72.48           C
ATOM   3925  CB  CYS B 275     208.911 212.200 231.264  1.00 72.48           C
ATOM   3926  SG  CYS B 275     209.112 213.888 230.624  1.00 72.48           S
ATOM   3927  C   CYS B 275     211.297 212.031 231.343  1.00 72.48           C
ATOM   3928  O   CYS B 275     211.882 212.797 230.579  1.00 72.48           O
ATOM   3929  N   SER B 276     211.698 211.805 232.610  1.00 79.98           N
ATOM   3930  CA  SER B 276     212.828 212.441 233.239  1.00 79.98           C
ATOM   3931  CB  SER B 276     214.042 212.573 232.303  1.00 79.98           C
ATOM   3932  OG  SER B 276     215.113 213.210 232.982  1.00 79.98           O
ATOM   3933  C   SER B 276     212.479 213.809 233.736  1.00 79.98           C
ATOM   3934  O   SER B 276     213.301 214.457 234.382  1.00 79.98           O
ATOM   3935  N   ALA B 277     211.281 214.318 233.414  1.00 80.66           N
ATOM   3936  CA  ALA B 277     210.806 215.505 234.063  1.00 80.66           C
ATOM   3937  CB  ALA B 277     209.564 216.107 233.381  1.00 80.66           C
ATOM   3938  C   ALA B 277     210.409 215.091 235.449  1.00 80.66           C
ATOM   3939  O   ALA B 277     210.444 215.895 236.378  1.00 80.66           O
ATOM   3940  N   LEU B 278     209.817 213.871 235.525  1.00170.95           N
ATOM   3941  CA  LEU B 278     209.372 213.114 236.668  1.00170.95           C
ATOM   3942  CB  LEU B 278     208.163 212.202 236.380  1.00170.95           C
ATOM   3943  CG  LEU B 278     208.463 211.018 235.441  1.00170.95           C
ATOM   3944  CD1 LEU B 278     207.210 210.157 235.207  1.00170.95           C
ATOM   3945  CD2 LEU B 278     209.103 211.498 234.132  1.00170.95           C
ATOM   3946  C   LEU B 278     210.430 212.260 237.279  1.00170.95           C
ATOM   3947  O   LEU B 278     210.277 211.840 238.420  1.00170.95           O
ATOM   3948  N   THR B 279     211.480 211.898 236.518  1.00 78.91           N
ATOM   3949  CA  THR B 279     212.453 210.979 237.039  1.00 78.91           C
ATOM   3950  CB  THR B 279     213.643 210.792 236.154  1.00 78.91           C
ATOM   3951  OG1 THR B 279     213.274 210.215 234.914  1.00 78.91           O
ATOM   3952  CG2 THR B 279     214.628 209.885 236.892  1.00 78.91           C
ATOM   3953  C   THR B 279     212.995 211.518 238.322  1.00 78.91           C
ATOM   3954  O   THR B 279     213.151 210.779 239.294  1.00 78.91           O
ATOM   3955  N   THR B 280     213.298 212.827 238.343  1.00 39.82           N
ATOM   3956  CA  THR B 280     213.821 213.498 239.496  1.00 39.82           C
ATOM   3957  CB  THR B 280     214.163 214.936 239.235  1.00 39.82           C
ATOM   3958  OG1 THR B 280     212.992 215.671 238.909  1.00 39.82           O
ATOM   3959  CG2 THR B 280     215.167 214.997 238.073  1.00 39.82           C
ATOM   3960  C   THR B 280     212.775 213.484 240.565  1.00 39.82           C
ATOM   3961  O   THR B 280     213.080 213.373 241.750  1.00 39.82           O
ATOM   3962  N   TYR B 281     211.497 213.597 240.170  1.00 84.63           N
ATOM   3963  CA  TYR B 281     210.445 213.623 241.137  1.00 84.63           C
ATOM   3964  CB  TYR B 281     209.052 213.669 240.473  1.00 84.63           C
ATOM   3965  CG  TYR B 281     208.014 213.379 241.503  1.00 84.63           C
ATOM   3966  CD1 TYR B 281     207.630 214.335 242.414  1.00 84.63           C
ATOM   3967  CD2 TYR B 281     207.414 212.140 241.547  1.00 84.63           C
ATOM   3968  CE1 TYR B 281     206.667 214.055 243.355  1.00 84.63           C
ATOM   3969  CE2 TYR B 281     206.451 211.855 242.486  1.00 84.63           C
ATOM   3970  CZ  TYR B 281     206.081 212.813 243.398  1.00 84.63           C
ATOM   3971  OH  TYR B 281     205.093 212.528 244.365  1.00 84.63           O
ATOM   3972  C   TYR B 281     210.520 212.363 241.942  1.00 84.63           C
ATOM   3973  O   TYR B 281     210.338 212.400 243.158  1.00 84.63           O
ATOM   3974  N   PHE B 282     210.692 211.202 241.278  1.00105.79           N
ATOM   3975  CA  PHE B 282     210.799 209.964 242.000  1.00105.79           C
ATOM   3976  CB  PHE B 282     210.519 208.730 241.120  1.00105.79           C
ATOM   3977  CG  PHE B 282     209.079 208.735 240.732  1.00105.79           C
ATOM   3978  CD1 PHE B 282     208.109 208.487 241.675  1.00105.79           C
ATOM   3979  CD2 PHE B 282     208.693 208.958 239.429  1.00105.79           C
ATOM   3980  CE1 PHE B 282     206.778 208.480 241.333  1.00105.79           C
ATOM   3981  CE2 PHE B 282     207.362 208.951 239.081  1.00105.79           C
ATOM   3982  CZ  PHE B 282     206.400 208.716 240.033  1.00105.79           C
ATOM   3983  C   PHE B 282     212.144 209.717 242.640  1.00105.79           C
ATOM   3984  O   PHE B 282     212.249 209.441 243.835  1.00105.79           O
ATOM   3985  N   PHE B 283     213.197 209.765 241.803  1.00134.85           N
ATOM   3986  CA  PHE B 283     214.572 209.427 242.079  1.00134.85           C
ATOM   3987  CB  PHE B 283     215.291 208.909 240.826  1.00134.85           C
ATOM   3988  CG  PHE B 283     214.432 207.759 240.427  1.00134.85           C
ATOM   3989  CD1 PHE B 283     214.269 206.691 241.281  1.00134.85           C
ATOM   3990  CD2 PHE B 283     213.793 207.740 239.208  1.00134.85           C
ATOM   3991  CE1 PHE B 283     213.473 205.625 240.935  1.00134.85           C
ATOM   3992  CE2 PHE B 283     212.996 206.675 238.855  1.00134.85           C
ATOM   3993  CZ  PHE B 283     212.835 205.616 239.718  1.00134.85           C
ATOM   3994  C   PHE B 283     215.376 210.513 242.735  1.00134.85           C
ATOM   3995  O   PHE B 283     216.452 210.256 243.267  1.00134.85           O
ATOM   3996  N   GLY B 284     214.963 211.781 242.632  1.00 35.08           N
ATOM   3997  CA  GLY B 284     215.783 212.804 243.214  1.00 35.08           C
ATOM   3998  C   GLY B 284     216.684 213.292 242.121  1.00 35.08           C
ATOM   3999  O   GLY B 284     216.674 212.754 241.015  1.00 35.08           O
ATOM   4000  N   ALA B 285     217.468 214.353 242.402  1.00 33.83           N
ATOM   4001  CA  ALA B 285     218.346 214.918 241.417  1.00 33.83           C
ATOM   4002  CB  ALA B 285     219.031 216.209 241.900  1.00 33.83           C
ATOM   4003  C   ALA B 285     219.431 213.944 241.071  1.00 33.83           C
ATOM   4004  O   ALA B 285     219.777 213.776 239.903  1.00 33.83           O
ATOM   4005  N   ASP B 286     219.987 213.270 242.095  1.00 69.51           N
ATOM   4006  CA  ASP B 286     221.091 212.366 241.938  1.00 69.51           C
ATOM   4007  CB  ASP B 286     221.733 211.943 243.280  1.00 69.51           C
ATOM   4008  CG  ASP B 286     220.732 211.234 244.185  1.00 69.51           C
ATOM   4009  OD1 ASP B 286     219.561 211.043 243.764  1.00 69.51           O
ATOM   4010  OD2 ASP B 286     221.133 210.880 245.327  1.00 69.51           O
ATOM   4011  C   ASP B 286     220.678 211.161 241.146  1.00 69.51           C
ATOM   4012  O   ASP B 286     221.510 210.523 240.501  1.00 69.51           O
ATOM   4013  N   LEU B 287     219.374 210.834 241.160  1.00114.01           N
ATOM   4014  CA  LEU B 287     218.845 209.666 240.509  1.00114.01           C
ATOM   4015  CB  LEU B 287     219.189 209.549 239.012  1.00114.01           C
ATOM   4016  CG  LEU B 287     218.495 210.634 238.165  1.00114.01           C
ATOM   4017  CD1 LEU B 287     218.587 210.329 236.663  1.00114.01           C
ATOM   4018  CD2 LEU B 287     217.056 210.870 238.645  1.00114.01           C
ATOM   4019  C   LEU B 287     219.319 208.446 241.237  1.00114.01           C
ATOM   4020  O   LEU B 287     219.478 207.373 240.655  1.00114.01           O
ATOM   4021  N   LYS B 288     219.698 208.641 242.513  1.00142.50           N
ATOM   4022  CA  LYS B 288     220.034 207.603 243.450  1.00142.50           C
ATOM   4023  CB  LYS B 288     221.100 208.050 244.462  1.00142.50           C
ATOM   4024  CG  LYS B 288     222.514 207.987 243.885  1.00142.50           C
ATOM   4025  CD  LYS B 288     222.756 208.928 242.708  1.00142.50           C
ATOM   4026  CE  LYS B 288     224.103 208.702 242.021  1.00142.50           C
ATOM   4027  NZ  LYS B 288     224.149 209.454 240.748  1.00142.50           N
ATOM   4028  C   LYS B 288     218.870 207.055 244.228  1.00142.50           C
ATOM   4029  O   LYS B 288     218.855 205.875 244.572  1.00142.50           O
ATOM   4030  N   GLY B 289     217.865 207.899 244.538  1.00 40.83           N
ATOM   4031  CA  GLY B 289     216.842 207.565 245.499  1.00 40.83           C
ATOM   4032  C   GLY B 289     216.098 206.314 245.158  1.00 40.83           C
ATOM   4033  O   GLY B 289     215.765 206.053 244.003  1.00 40.83           O
ATOM   4034  N   LYS B 290     215.794 205.511 246.205  1.00 79.01           N
ATOM   4035  CA  LYS B 290     215.046 204.304 246.023  1.00 79.01           C
ATOM   4036  CB  LYS B 290     215.524 203.144 246.912  1.00 79.01           C
ATOM   4037  CG  LYS B 290     216.878 202.599 246.454  1.00 79.01           C
ATOM   4038  CD  LYS B 290     217.567 201.674 247.458  1.00 79.01           C
ATOM   4039  CE  LYS B 290     218.831 201.016 246.901  1.00 79.01           C
ATOM   4040  NZ  LYS B 290     218.471 200.059 245.828  1.00 79.01           N
ATOM   4041  C   LYS B 290     213.620 204.616 246.339  1.00 79.01           C
ATOM   4042  O   LYS B 290     213.269 204.969 247.465  1.00 79.01           O
ATOM   4043  N   LEU B 291     212.756 204.486 245.315  1.00 95.59           N
ATOM   4044  CA  LEU B 291     211.375 204.832 245.441  1.00 95.59           C
ATOM   4045  CB  LEU B 291     210.629 204.731 244.101  1.00 95.59           C
ATOM   4046  CG  LEU B 291     209.199 205.295 244.138  1.00 95.59           C
ATOM   4047  CD1 LEU B 291     209.205 206.825 243.966  1.00 95.59           C
ATOM   4048  CD2 LEU B 291     208.264 204.547 243.178  1.00 95.59           C
ATOM   4049  C   LEU B 291     210.714 203.833 246.335  1.00 95.59           C
ATOM   4050  O   LEU B 291     210.739 202.631 246.076  1.00 95.59           O
ATOM   4051  N   THR B 292     210.065 204.314 247.408  1.00 54.49           N
ATOM   4052  CA  THR B 292     209.361 203.415 248.266  1.00 54.49           C
ATOM   4053  CB  THR B 292     209.044 203.993 249.612  1.00 54.49           C
ATOM   4054  OG1 THR B 292     210.236 204.353 250.289  1.00 54.49           O
ATOM   4055  CG2 THR B 292     208.271 202.951 250.431  1.00 54.49           C
ATOM   4056  C   THR B 292     208.050 203.152 247.606  1.00 54.49           C
ATOM   4057  O   THR B 292     207.553 203.963 246.826  1.00 54.49           O
ATOM   4058  N   ILE B 293     207.458 201.987 247.900  1.00 95.15           N
ATOM   4059  CA  ILE B 293     206.186 201.633 247.350  1.00 95.15           C
ATOM   4060  CB  ILE B 293     205.757 200.235 247.693  1.00 95.15           C
ATOM   4061  CG1 ILE B 293     204.463 199.888 246.939  1.00 95.15           C
ATOM   4062  CG2 ILE B 293     205.642 200.124 249.223  1.00 95.15           C
ATOM   4063  CD1 ILE B 293     204.633 199.864 245.422  1.00 95.15           C
ATOM   4064  C   ILE B 293     205.139 202.574 247.866  1.00 95.15           C
ATOM   4065  O   ILE B 293     204.199 202.918 247.152  1.00 95.15           O
ATOM   4066  N   LYS B 294     205.281 203.000 249.135  1.00129.37           N
ATOM   4067  CA  LYS B 294     204.296 203.779 249.839  1.00129.37           C
ATOM   4068  CB  LYS B 294     204.788 204.098 251.267  1.00129.37           C
ATOM   4069  CG  LYS B 294     203.825 204.863 252.182  1.00129.37           C
ATOM   4070  CD  LYS B 294     203.563 206.314 251.772  1.00129.37           C
ATOM   4071  CE  LYS B 294     202.909 207.151 252.875  1.00129.37           C
ATOM   4072  NZ  LYS B 294     201.541 206.662 253.150  1.00129.37           N
ATOM   4073  C   LYS B 294     203.987 205.070 249.133  1.00129.37           C
ATOM   4074  O   LYS B 294     202.822 205.381 248.888  1.00129.37           O
ATOM   4075  N   ASN B 295     205.018 205.851 248.769  1.00 69.89           N
ATOM   4076  CA  ASN B 295     204.821 207.132 248.151  1.00 69.89           C
ATOM   4077  CB  ASN B 295     206.114 207.970 248.130  1.00 69.89           C
ATOM   4078  CG  ASN B 295     207.240 207.155 247.510  1.00 69.89           C
ATOM   4079  OD1 ASN B 295     207.102 206.592 246.426  1.00 69.89           O
ATOM   4080  ND2 ASN B 295     208.390 207.074 248.232  1.00 69.89           N
ATOM   4081  C   ASN B 295     204.254 206.993 246.768  1.00 69.89           C
ATOM   4082  O   ASN B 295     203.512 207.863 246.314  1.00 69.89           O
ATOM   4083  N   PHE B 296     204.603 205.910 246.050  1.00 64.14           N
ATOM   4084  CA  PHE B 296     204.149 205.710 244.699  1.00 64.14           C
ATOM   4085  CB  PHE B 296     204.744 204.428 244.092  1.00 64.14           C
ATOM   4086  CG  PHE B 296     204.361 204.340 242.655  1.00 64.14           C
ATOM   4087  CD1 PHE B 296     205.104 204.990 241.697  1.00 64.14           C
ATOM   4088  CD2 PHE B 296     203.271 203.598 242.263  1.00 64.14           C
ATOM   4089  CE1 PHE B 296     204.761 204.913 240.368  1.00 64.14           C
ATOM   4090  CE2 PHE B 296     202.924 203.518 240.935  1.00 64.14           C
ATOM   4091  CZ  PHE B 296     203.671 204.171 239.984  1.00 64.14           C
ATOM   4092  C   PHE B 296     202.657 205.572 244.680  1.00 64.14           C
ATOM   4093  O   PHE B 296     201.966 206.235 243.906  1.00 64.14           O
ATOM   4094  N   LEU B 297     202.111 204.730 245.575  1.00 62.68           N
ATOM   4095  CA  LEU B 297     200.694 204.528 245.589  1.00 62.68           C
ATOM   4096  CB  LEU B 297     200.207 203.520 246.644  1.00 62.68           C
ATOM   4097  CG  LEU B 297     200.578 202.066 246.305  1.00 62.68           C
ATOM   4098  CD1 LEU B 297     199.927 201.078 247.286  1.00 62.68           C
ATOM   4099  CD2 LEU B 297     200.255 201.744 244.837  1.00 62.68           C
ATOM   4100  C   LEU B 297     200.057 205.843 245.870  1.00 62.68           C
ATOM   4101  O   LEU B 297     198.923 206.076 245.462  1.00 62.68           O
ATOM   4102  N   GLU B 298     200.739 206.714 246.636  1.00 84.56           N
ATOM   4103  CA  GLU B 298     200.212 208.023 246.905  1.00 84.56           C
ATOM   4104  CB  GLU B 298     201.042 208.802 247.942  1.00 84.56           C
ATOM   4105  CG  GLU B 298     200.325 210.030 248.515  1.00 84.56           C
ATOM   4106  CD  GLU B 298     200.299 211.127 247.462  1.00 84.56           C
ATOM   4107  OE1 GLU B 298     201.372 211.389 246.861  1.00 84.56           O
ATOM   4108  OE2 GLU B 298     199.208 211.713 247.233  1.00 84.56           O
ATOM   4109  C   GLU B 298     200.198 208.823 245.630  1.00 84.56           C
ATOM   4110  O   GLU B 298     199.260 209.574 245.370  1.00 84.56           O
ATOM   4111  N   PHE B 299     201.251 208.677 244.799  1.00 63.08           N
ATOM   4112  CA  PHE B 299     201.402 209.400 243.563  1.00 63.08           C
ATOM   4113  CB  PHE B 299     202.717 209.009 242.864  1.00 63.08           C
ATOM   4114  CG  PHE B 299     202.734 209.548 241.476  1.00 63.08           C
ATOM   4115  CD1 PHE B 299     203.105 210.847 241.219  1.00 63.08           C
ATOM   4116  CD2 PHE B 299     202.386 208.733 240.423  1.00 63.08           C
ATOM   4117  CE1 PHE B 299     203.122 211.324 239.930  1.00 63.08           C
ATOM   4118  CE2 PHE B 299     202.400 209.203 239.132  1.00 63.08           C
ATOM   4119  CZ  PHE B 299     202.768 210.504 238.885  1.00 63.08           C
ATOM   4120  C   PHE B 299     200.273 209.057 242.645  1.00 63.08           C
ATOM   4121  O   PHE B 299     199.678 209.932 242.016  1.00 63.08           O
ATOM   4122  N   GLN B 300     199.942 207.758 242.562  1.00 47.81           N
ATOM   4123  CA  GLN B 300     198.905 207.280 241.695  1.00 47.81           C
ATOM   4124  CB  GLN B 300     198.691 205.769 241.880  1.00 47.81           C
ATOM   4125  CG  GLN B 300     197.537 205.179 241.072  1.00 47.81           C
ATOM   4126  CD  GLN B 300     197.478 203.694 241.405  1.00 47.81           C
ATOM   4127  OE1 GLN B 300     198.501 203.060 241.655  1.00 47.81           O
ATOM   4128  NE2 GLN B 300     196.243 203.124 241.424  1.00 47.81           N
ATOM   4129  C   GLN B 300     197.626 207.949 242.078  1.00 47.81           C
ATOM   4130  O   GLN B 300     196.878 208.424 241.224  1.00 47.81           O
ATOM   4131  N   ARG B 301     197.359 208.026 243.392  1.00103.12           N
ATOM   4132  CA  ARG B 301     196.142 208.600 243.882  1.00103.12           C
ATOM   4133  CB  ARG B 301     196.003 208.465 245.409  1.00103.12           C
ATOM   4134  CG  ARG B 301     194.609 208.813 245.935  1.00103.12           C
ATOM   4135  CD  ARG B 301     194.441 210.295 246.266  1.00103.12           C
ATOM   4136  NE  ARG B 301     195.396 210.607 247.366  1.00103.12           N
ATOM   4137  CZ  ARG B 301     196.010 211.825 247.412  1.00103.12           C
ATOM   4138  NH1 ARG B 301     195.762 212.752 246.441  1.00103.12           N
ATOM   4139  NH2 ARG B 301     196.868 212.115 248.432  1.00103.12           N
ATOM   4140  C   ARG B 301     196.112 210.053 243.515  1.00103.12           C
ATOM   4141  O   ARG B 301     195.058 210.605 243.203  1.00103.12           O
ATOM   4142  N   LYS B 302     197.285 210.709 243.537  1.00119.46           N
ATOM   4143  CA  LYS B 302     197.407 212.103 243.220  1.00119.46           C
ATOM   4144  CB  LYS B 302     198.888 212.529 243.227  1.00119.46           C
ATOM   4145  CG  LYS B 302     199.169 214.005 242.947  1.00119.46           C
ATOM   4146  CD  LYS B 302     198.898 214.932 244.130  1.00119.46           C
ATOM   4147  CE  LYS B 302     199.507 216.321 243.939  1.00119.46           C
ATOM   4148  NZ  LYS B 302     200.965 216.195 243.711  1.00119.46           N
ATOM   4149  C   LYS B 302     196.909 212.286 241.820  1.00119.46           C
ATOM   4150  O   LYS B 302     196.276 213.292 241.500  1.00119.46           O
ATOM   4151  N   LEU B 303     197.245 211.327 240.938  1.00 83.54           N
ATOM   4152  CA  LEU B 303     196.855 211.375 239.558  1.00 83.54           C
ATOM   4153  CB  LEU B 303     197.530 210.256 238.751  1.00 83.54           C
ATOM   4154  CG  LEU B 303     197.250 210.317 237.241  1.00 83.54           C
ATOM   4155  CD1 LEU B 303     198.053 211.444 236.573  1.00 83.54           C
ATOM   4156  CD2 LEU B 303     197.441 208.946 236.578  1.00 83.54           C
ATOM   4157  C   LEU B 303     195.372 211.186 239.383  1.00 83.54           C
ATOM   4158  O   LEU B 303     194.695 212.014 238.774  1.00 83.54           O
ATOM   4159  N   GLN B 304     194.820 210.112 239.982  1.00 62.63           N
ATOM   4160  CA  GLN B 304     193.455 209.722 239.764  1.00 62.63           C
ATOM   4161  CB  GLN B 304     193.095 208.431 240.520  1.00 62.63           C
ATOM   4162  CG  GLN B 304     193.858 207.221 239.970  1.00 62.63           C
ATOM   4163  CD  GLN B 304     193.473 205.977 240.757  1.00 62.63           C
ATOM   4164  OE1 GLN B 304     193.103 206.055 241.927  1.00 62.63           O
ATOM   4165  NE2 GLN B 304     193.573 204.791 240.100  1.00 62.63           N
ATOM   4166  C   GLN B 304     192.553 210.829 240.204  1.00 62.63           C
ATOM   4167  O   GLN B 304     191.499 211.049 239.609  1.00 62.63           O
ATOM   4168  N   HIS B 305     192.922 211.524 241.294  1.00 55.39           N
ATOM   4169  CA  HIS B 305     192.164 212.651 241.757  1.00 55.39           C
ATOM   4170  ND1 HIS B 305     192.224 215.699 243.129  1.00 55.39           N
ATOM   4171  CG  HIS B 305     191.869 214.427 243.517  1.00 55.39           C
ATOM   4172  CB  HIS B 305     192.632 213.197 243.116  1.00 55.39           C
ATOM   4173  NE2 HIS B 305     190.384 215.903 244.358  1.00 55.39           N
ATOM   4174  CD2 HIS B 305     190.742 214.569 244.268  1.00 55.39           C
ATOM   4175  CE1 HIS B 305     191.303 216.543 243.659  1.00 55.39           C
ATOM   4176  C   HIS B 305     192.277 213.783 240.782  1.00 55.39           C
ATOM   4177  O   HIS B 305     191.309 214.502 240.543  1.00 55.39           O
ATOM   4178  N   ASP B 306     193.478 213.996 240.213  1.00 51.45           N
ATOM   4179  CA  ASP B 306     193.678 215.104 239.319  1.00 51.45           C
ATOM   4180  CB  ASP B 306     195.149 215.257 238.889  1.00 51.45           C
ATOM   4181  CG  ASP B 306     195.310 216.595 238.178  1.00 51.45           C
ATOM   4182  OD1 ASP B 306     194.281 217.292 237.977  1.00 51.45           O
ATOM   4183  OD2 ASP B 306     196.470 216.936 237.823  1.00 51.45           O
ATOM   4184  C   ASP B 306     192.851 214.914 238.082  1.00 51.45           C
ATOM   4185  O   ASP B 306     192.217 215.854 237.603  1.00 51.45           O
ATOM   4186  N   VAL B 307     192.830 213.679 237.539  1.00 45.56           N
ATOM   4187  CA  VAL B 307     192.096 213.398 236.334  1.00 45.56           C
ATOM   4188  CB  VAL B 307     192.270 211.983 235.863  1.00 45.56           C
ATOM   4189  CG1 VAL B 307     191.352 211.756 234.650  1.00 45.56           C
ATOM   4190  CG2 VAL B 307     193.760 211.747 235.560  1.00 45.56           C
ATOM   4191  C   VAL B 307     190.638 213.626 236.597  1.00 45.56           C
ATOM   4192  O   VAL B 307     189.922 214.196 235.776  1.00 45.56           O
ATOM   4193  N   LEU B 308     190.157 213.216 237.780  1.00 79.51           N
ATOM   4194  CA  LEU B 308     188.768 213.360 238.093  1.00 79.51           C
ATOM   4195  CB  LEU B 308     188.393 212.843 239.490  1.00 79.51           C
ATOM   4196  CG  LEU B 308     186.892 213.010 239.801  1.00 79.51           C
ATOM   4197  CD1 LEU B 308     186.033 212.049 238.963  1.00 79.51           C
ATOM   4198  CD2 LEU B 308     186.615 212.921 241.308  1.00 79.51           C
ATOM   4199  C   LEU B 308     188.414 214.820 238.065  1.00 79.51           C
ATOM   4200  O   LEU B 308     187.261 215.163 237.819  1.00 79.51           O
ATOM   4201  N   LYS B 309     189.364 215.713 238.411  1.00118.19           N
ATOM   4202  CA  LYS B 309     189.108 217.129 238.390  1.00118.19           C
ATOM   4203  CB  LYS B 309     190.248 217.967 238.996  1.00118.19           C
ATOM   4204  CG  LYS B 309     189.964 219.470 238.970  1.00118.19           C
ATOM   4205  CD  LYS B 309     188.844 219.904 239.918  1.00118.19           C
ATOM   4206  CE  LYS B 309     188.556 221.405 239.871  1.00118.19           C
ATOM   4207  NZ  LYS B 309     189.787 222.166 240.174  1.00118.19           N
ATOM   4208  C   LYS B 309     188.910 217.618 236.983  1.00118.19           C
ATOM   4209  O   LYS B 309     187.978 218.373 236.708  1.00118.19           O
ATOM   4210  N   LEU B 310     189.776 217.190 236.043  1.00 54.05           N
ATOM   4211  CA  LEU B 310     189.689 217.681 234.695  1.00 54.05           C
ATOM   4212  CB  LEU B 310     190.798 217.153 233.768  1.00 54.05           C
ATOM   4213  CG  LEU B 310     192.187 217.731 234.090  1.00 54.05           C
ATOM   4214  CD1 LEU B 310     193.253 217.203 233.117  1.00 54.05           C
ATOM   4215  CD2 LEU B 310     192.144 219.266 234.150  1.00 54.05           C
ATOM   4216  C   LEU B 310     188.374 217.268 234.109  1.00 54.05           C
ATOM   4217  O   LEU B 310     187.687 218.074 233.486  1.00 54.05           O
ATOM   4218  N   GLU B 311     187.965 216.006 234.334  1.00 67.65           N
ATOM   4219  CA  GLU B 311     186.737 215.513 233.783  1.00 67.65           C
ATOM   4220  CB  GLU B 311     186.425 214.051 234.163  1.00 67.65           C
ATOM   4221  CG  GLU B 311     185.085 213.552 233.606  1.00 67.65           C
ATOM   4222  CD  GLU B 311     184.885 212.103 234.038  1.00 67.65           C
ATOM   4223  OE1 GLU B 311     185.840 211.302 233.851  1.00 67.65           O
ATOM   4224  OE2 GLU B 311     183.785 211.777 234.559  1.00 67.65           O
ATOM   4225  C   GLU B 311     185.617 216.348 234.316  1.00 67.65           C
ATOM   4226  O   GLU B 311     184.622 216.576 233.631  1.00 67.65           O
ATOM   4227  N   PHE B 312     185.739 216.787 235.580  1.00125.96           N
ATOM   4228  CA  PHE B 312     184.748 217.585 236.248  1.00125.96           C
ATOM   4229  CB  PHE B 312     185.102 217.780 237.735  1.00125.96           C
ATOM   4230  CG  PHE B 312     184.014 218.519 238.436  1.00125.96           C
ATOM   4231  CD1 PHE B 312     184.023 219.894 238.499  1.00125.96           C
ATOM   4232  CD2 PHE B 312     182.986 217.832 239.039  1.00125.96           C
ATOM   4233  CE1 PHE B 312     183.021 220.571 239.153  1.00125.96           C
ATOM   4234  CE2 PHE B 312     181.980 218.503 239.695  1.00125.96           C
ATOM   4235  CZ  PHE B 312     181.997 219.876 239.752  1.00125.96           C
ATOM   4236  C   PHE B 312     184.636 218.938 235.599  1.00125.96           C
ATOM   4237  O   PHE B 312     183.539 219.411 235.313  1.00125.96           O
ATOM   4238  N   GLU B 313     185.784 219.578 235.310  1.00 93.34           N
ATOM   4239  CA  GLU B 313     185.863 220.907 234.754  1.00 93.34           C
ATOM   4240  CB  GLU B 313     187.315 221.383 234.583  1.00 93.34           C
ATOM   4241  CG  GLU B 313     188.042 221.581 235.914  1.00 93.34           C
ATOM   4242  CD  GLU B 313     187.450 222.811 236.588  1.00 93.34           C
ATOM   4243  OE1 GLU B 313     186.698 223.555 235.903  1.00 93.34           O
ATOM   4244  OE2 GLU B 313     187.743 223.025 237.794  1.00 93.34           O
ATOM   4245  C   GLU B 313     185.225 220.900 233.398  1.00 93.34           C
ATOM   4246  O   GLU B 313     184.742 221.920 232.911  1.00 93.34           O
ATOM   4247  N   ARG B 314     185.213 219.721 232.763  1.00180.37           N
ATOM   4248  CA  ARG B 314     184.706 219.464 231.447  1.00180.37           C
ATOM   4249  CB  ARG B 314     184.976 218.014 230.993  1.00180.37           C
ATOM   4250  CG  ARG B 314     184.454 217.675 229.596  1.00180.37           C
ATOM   4251  CD  ARG B 314     185.130 218.457 228.469  1.00180.37           C
ATOM   4252  NE  ARG B 314     184.472 218.032 227.204  1.00180.37           N
ATOM   4253  CZ  ARG B 314     184.768 218.656 226.028  1.00180.37           C
ATOM   4254  NH1 ARG B 314     185.693 219.658 225.996  1.00180.37           N
ATOM   4255  NH2 ARG B 314     184.132 218.273 224.882  1.00180.37           N
ATOM   4256  C   ARG B 314     183.223 219.713 231.414  1.00180.37           C
ATOM   4257  O   ARG B 314     182.577 219.496 230.396  1.00180.37           O
ATOM   4258  N   HIS B 315     182.603 219.915 232.581  1.00140.07           N
ATOM   4259  CA  HIS B 315     181.206 220.230 232.706  1.00140.07           C
ATOM   4260  ND1 HIS B 315     179.698 217.429 232.855  1.00140.07           N
ATOM   4261  CG  HIS B 315     180.588 218.075 233.683  1.00140.07           C
ATOM   4262  CB  HIS B 315     180.574 219.553 233.923  1.00140.07           C
ATOM   4263  NE2 HIS B 315     181.103 215.880 233.607  1.00140.07           N
ATOM   4264  CD2 HIS B 315     181.438 217.114 234.136  1.00140.07           C
ATOM   4265  CE1 HIS B 315     180.052 216.120 232.844  1.00140.07           C
ATOM   4266  C   HIS B 315     180.847 221.698 232.655  1.00140.07           C
ATOM   4267  O   HIS B 315     179.660 222.016 232.575  1.00140.07           O
ATOM   4268  N   ASP B 316     181.833 222.621 232.758  1.00168.10           N
ATOM   4269  CA  ASP B 316     181.622 224.048 232.854  1.00168.10           C
ATOM   4270  CB  ASP B 316     181.275 224.782 231.532  1.00168.10           C
ATOM   4271  CG  ASP B 316     180.007 224.263 230.866  1.00168.10           C
ATOM   4272  OD1 ASP B 316     180.042 223.123 230.331  1.00168.10           O
ATOM   4273  OD2 ASP B 316     179.001 225.022 230.842  1.00168.10           O
ATOM   4274  C   ASP B 316     180.669 224.379 233.964  1.00168.10           C
ATOM   4275  O   ASP B 316     179.550 224.861 233.789  1.00168.10           O
ATOM   4276  N   PRO B 317     181.141 224.055 235.139  1.00104.95           N
ATOM   4277  CA  PRO B 317     180.436 224.259 236.371  1.00104.95           C
ATOM   4278  CD  PRO B 317     182.543 223.735 235.351  1.00104.95           C
ATOM   4279  CB  PRO B 317     181.341 223.677 237.454  1.00104.95           C
ATOM   4280  CG  PRO B 317     182.753 223.869 236.869  1.00104.95           C
ATOM   4281  C   PRO B 317     180.147 225.703 236.625  1.00104.95           C
ATOM   4282  O   PRO B 317     181.069 226.515 236.602  1.00104.95           O
ATOM   4283  N   VAL B 318     178.883 226.036 236.933  1.00102.89           N
ATOM   4284  CA  VAL B 318     178.535 227.388 237.239  1.00102.89           C
ATOM   4285  CB  VAL B 318     177.125 227.724 236.858  1.00102.89           C
ATOM   4286  CG1 VAL B 318     176.845 229.180 237.254  1.00102.89           C
ATOM   4287  CG2 VAL B 318     176.929 227.428 235.363  1.00102.89           C
ATOM   4288  C   VAL B 318     178.612 227.495 238.727  1.00102.89           C
ATOM   4289  O   VAL B 318     177.956 226.744 239.447  1.00102.89           O
ATOM   4290  N   ASP B 319     179.432 228.437 239.227  1.00 48.98           N
ATOM   4291  CA  ASP B 319     179.570 228.615 240.641  1.00 48.98           C
ATOM   4292  CB  ASP B 319     178.255 229.029 241.331  1.00 48.98           C
ATOM   4293  CG  ASP B 319     178.563 229.475 242.756  1.00 48.98           C
ATOM   4294  OD1 ASP B 319     179.649 230.078 242.965  1.00 48.98           O
ATOM   4295  OD2 ASP B 319     177.723 229.207 243.657  1.00 48.98           O
ATOM   4296  C   ASP B 319     180.019 227.317 241.239  1.00 48.98           C
ATOM   4297  O   ASP B 319     179.682 226.999 242.379  1.00 48.98           O
ATOM   4298  N   GLY B 320     180.801 226.524 240.482  1.00 24.61           N
ATOM   4299  CA  GLY B 320     181.317 225.300 241.028  1.00 24.61           C
ATOM   4300  C   GLY B 320     180.195 224.333 241.242  1.00 24.61           C
ATOM   4301  O   GLY B 320     180.281 223.460 242.106  1.00 24.61           O
ATOM   4302  N   ARG B 321     179.105 224.457 240.460  1.00123.44           N
ATOM   4303  CA  ARG B 321     178.004 223.556 240.660  1.00123.44           C
ATOM   4304  CB  ARG B 321     176.693 224.265 241.043  1.00123.44           C
ATOM   4305  CG  ARG B 321     176.738 225.023 242.371  1.00123.44           C
ATOM   4306  CD  ARG B 321     176.945 224.130 243.597  1.00123.44           C
ATOM   4307  NE  ARG B 321     176.638 224.961 244.795  1.00123.44           N
ATOM   4308  CZ  ARG B 321     175.365 225.008 245.289  1.00123.44           C
ATOM   4309  NH1 ARG B 321     174.392 224.209 244.759  1.00123.44           N
ATOM   4310  NH2 ARG B 321     175.062 225.855 246.315  1.00123.44           N
ATOM   4311  C   ARG B 321     177.724 222.857 239.367  1.00123.44           C
ATOM   4312  O   ARG B 321     177.756 223.467 238.301  1.00123.44           O
ATOM   4313  N   ILE B 322     177.442 221.540 239.433  1.00 74.05           N
ATOM   4314  CA  ILE B 322     177.085 220.804 238.254  1.00 74.05           C
ATOM   4315  CB  ILE B 322     178.035 219.693 237.929  1.00 74.05           C
ATOM   4316  CG1 ILE B 322     179.380 220.313 237.525  1.00 74.05           C
ATOM   4317  CG2 ILE B 322     177.411 218.799 236.847  1.00 74.05           C
ATOM   4318  CD1 ILE B 322     180.478 219.291 237.277  1.00 74.05           C
ATOM   4319  C   ILE B 322     175.702 220.251 238.420  1.00 74.05           C
ATOM   4320  O   ILE B 322     175.342 219.698 239.461  1.00 74.05           O
ATOM   4321  N   THR B 323     174.887 220.382 237.352  1.00134.18           N
ATOM   4322  CA  THR B 323     173.506 219.985 237.409  1.00134.18           C
ATOM   4323  CB  THR B 323     172.747 220.205 236.136  1.00134.18           C
ATOM   4324  OG1 THR B 323     173.256 219.357 235.116  1.00134.18           O
ATOM   4325  CG2 THR B 323     172.900 221.668 235.710  1.00134.18           C
ATOM   4326  C   THR B 323     173.455 218.514 237.641  1.00134.18           C
ATOM   4327  O   THR B 323     174.405 217.785 237.370  1.00134.18           O
ATOM   4328  N   GLU B 324     172.305 218.043 238.142  1.00 81.99           N
ATOM   4329  CA  GLU B 324     172.140 216.671 238.501  1.00 81.99           C
ATOM   4330  CB  GLU B 324     170.754 216.394 239.110  1.00 81.99           C
ATOM   4331  CG  GLU B 324     170.513 217.116 240.438  1.00 81.99           C
ATOM   4332  CD  GLU B 324     170.178 218.574 240.145  1.00 81.99           C
ATOM   4333  OE1 GLU B 324     169.961 218.904 238.948  1.00 81.99           O
ATOM   4334  OE2 GLU B 324     170.129 219.376 241.116  1.00 81.99           O
ATOM   4335  C   GLU B 324     172.285 215.803 237.289  1.00 81.99           C
ATOM   4336  O   GLU B 324     172.942 214.766 237.344  1.00 81.99           O
ATOM   4337  N   ARG B 325     171.688 216.201 236.150  1.00144.22           N
ATOM   4338  CA  ARG B 325     171.735 215.361 234.987  1.00144.22           C
ATOM   4339  CB  ARG B 325     170.887 215.850 233.802  1.00144.22           C
ATOM   4340  CG  ARG B 325     170.736 214.753 232.744  1.00144.22           C
ATOM   4341  CD  ARG B 325     170.367 215.251 231.348  1.00144.22           C
ATOM   4342  NE  ARG B 325     171.595 215.871 230.779  1.00144.22           N
ATOM   4343  CZ  ARG B 325     172.583 215.080 230.265  1.00144.22           C
ATOM   4344  NH1 ARG B 325     172.456 213.722 230.297  1.00144.22           N
ATOM   4345  NH2 ARG B 325     173.708 215.648 229.741  1.00144.22           N
ATOM   4346  C   ARG B 325     173.145 215.232 234.493  1.00144.22           C
ATOM   4347  O   ARG B 325     173.550 214.166 234.032  1.00144.22           O
ATOM   4348  N   GLN B 326     173.930 216.322 234.572  1.00 57.32           N
ATOM   4349  CA  GLN B 326     175.274 216.329 234.071  1.00 57.32           C
ATOM   4350  CB  GLN B 326     175.937 217.716 234.152  1.00 57.32           C
ATOM   4351  CG  GLN B 326     175.264 218.739 233.230  1.00 57.32           C
ATOM   4352  CD  GLN B 326     176.079 220.025 233.231  1.00 57.32           C
ATOM   4353  OE1 GLN B 326     177.145 220.103 233.839  1.00 57.32           O
ATOM   4354  NE2 GLN B 326     175.567 221.065 232.520  1.00 57.32           N
ATOM   4355  C   GLN B 326     176.096 215.345 234.845  1.00 57.32           C
ATOM   4356  O   GLN B 326     177.026 214.746 234.309  1.00 57.32           O
ATOM   4357  N   PHE B 327     175.807 215.197 236.149  1.00 72.28           N
ATOM   4358  CA  PHE B 327     176.490 214.260 237.000  1.00 72.28           C
ATOM   4359  CB  PHE B 327     176.104 214.452 238.479  1.00 72.28           C
ATOM   4360  CG  PHE B 327     176.756 213.383 239.284  1.00 72.28           C
ATOM   4361  CD1 PHE B 327     178.086 213.459 239.631  1.00 72.28           C
ATOM   4362  CD2 PHE B 327     176.017 212.303 239.706  1.00 72.28           C
ATOM   4363  CE1 PHE B 327     178.669 212.462 240.379  1.00 72.28           C
ATOM   4364  CE2 PHE B 327     176.594 211.305 240.455  1.00 72.28           C
ATOM   4365  CZ  PHE B 327     177.924 211.382 240.790  1.00 72.28           C
ATOM   4366  C   PHE B 327     176.166 212.846 236.593  1.00 72.28           C
ATOM   4367  O   PHE B 327     177.046 211.986 236.566  1.00 72.28           O
ATOM   4368  N   GLY B 328     174.888 212.556 236.268  1.00 30.12           N
ATOM   4369  CA  GLY B 328     174.522 211.214 235.909  1.00 30.12           C
ATOM   4370  C   GLY B 328     175.289 210.809 234.689  1.00 30.12           C
ATOM   4371  O   GLY B 328     175.807 209.696 234.606  1.00 30.12           O
ATOM   4372  N   GLY B 329     175.398 211.719 233.708  1.00 29.59           N
ATOM   4373  CA  GLY B 329     176.097 211.424 232.491  1.00 29.59           C
ATOM   4374  C   GLY B 329     177.521 211.113 232.828  1.00 29.59           C
ATOM   4375  O   GLY B 329     178.154 210.276 232.189  1.00 29.59           O
ATOM   4376  N   MET B 330     178.070 211.810 233.834  1.00 77.91           N
ATOM   4377  CA  MET B 330     179.433 211.628 234.236  1.00 77.91           C
ATOM   4378  CB  MET B 330     179.859 212.631 235.320  1.00 77.91           C
ATOM   4379  CG  MET B 330     181.375 212.727 235.495  1.00 77.91           C
ATOM   4380  SD  MET B 330     181.912 213.903 236.771  1.00 77.91           S
ATOM   4381  CE  MET B 330     181.458 212.812 238.147  1.00 77.91           C
ATOM   4382  C   MET B 330     179.629 210.238 234.779  1.00 77.91           C
ATOM   4383  O   MET B 330     180.727 209.692 234.689  1.00 77.91           O
ATOM   4384  N   LEU B 331     178.606 209.676 235.457  1.00101.30           N
ATOM   4385  CA  LEU B 331     178.678 208.373 236.075  1.00101.30           C
ATOM   4386  CB  LEU B 331     177.572 208.178 237.127  1.00101.30           C
ATOM   4387  CG  LEU B 331     177.694 206.872 237.932  1.00101.30           C
ATOM   4388  CD1 LEU B 331     179.005 206.840 238.735  1.00101.30           C
ATOM   4389  CD2 LEU B 331     176.459 206.651 238.821  1.00101.30           C
ATOM   4390  C   LEU B 331     178.606 207.212 235.105  1.00101.30           C
ATOM   4391  O   LEU B 331     179.323 206.225 235.259  1.00101.30           O
ATOM   4392  N   LEU B 332     177.657 207.279 234.149  1.00160.85           N
ATOM   4393  CA  LEU B 332     177.294 206.330 233.120  1.00160.85           C
ATOM   4394  CB  LEU B 332     175.836 206.477 232.656  1.00160.85           C
ATOM   4395  CG  LEU B 332     174.815 206.059 233.730  1.00160.85           C
ATOM   4396  CD1 LEU B 332     174.869 206.978 234.961  1.00160.85           C
ATOM   4397  CD2 LEU B 332     173.405 205.943 233.133  1.00160.85           C
ATOM   4398  C   LEU B 332     178.149 206.330 231.880  1.00160.85           C
ATOM   4399  O   LEU B 332     177.967 205.467 231.024  1.00160.85           O
ATOM   4400  N   ALA B 333     179.055 207.302 231.702  1.00 78.31           N
ATOM   4401  CA  ALA B 333     179.718 207.546 230.441  1.00 78.31           C
ATOM   4402  CB  ALA B 333     180.803 208.631 230.552  1.00 78.31           C
ATOM   4403  C   ALA B 333     180.378 206.318 229.862  1.00 78.31           C
ATOM   4404  O   ALA B 333     180.455 206.156 228.647  1.00 78.31           O
ATOM   4405  N   TYR B 334     180.886 205.439 230.726  1.00177.24           N
ATOM   4406  CA  TYR B 334     181.620 204.230 230.490  1.00177.24           C
ATOM   4407  CB  TYR B 334     182.459 203.807 231.705  1.00177.24           C
ATOM   4408  CG  TYR B 334     183.508 204.874 231.732  1.00177.24           C
ATOM   4409  CD1 TYR B 334     184.682 204.719 231.029  1.00177.24           C
ATOM   4410  CD2 TYR B 334     183.308 206.047 232.424  1.00177.24           C
ATOM   4411  CE1 TYR B 334     185.643 205.703 231.032  1.00177.24           C
ATOM   4412  CE2 TYR B 334     184.266 207.036 232.432  1.00177.24           C
ATOM   4413  CZ  TYR B 334     185.439 206.864 231.737  1.00177.24           C
ATOM   4414  OH  TYR B 334     186.423 207.875 231.740  1.00177.24           O
ATOM   4415  C   TYR B 334     180.799 203.105 229.909  1.00177.24           C
ATOM   4416  O   TYR B 334     181.234 201.957 229.969  1.00177.24           O
ATOM   4417  N   SER B 335     179.511 203.325 229.569  1.00 79.64           N
ATOM   4418  CA  SER B 335     178.749 202.239 229.003  1.00 79.64           C
ATOM   4419  CB  SER B 335     177.524 201.877 229.851  1.00 79.64           C
ATOM   4420  OG  SER B 335     177.944 201.421 231.129  1.00 79.64           O
ATOM   4421  C   SER B 335     178.279 202.576 227.611  1.00 79.64           C
ATOM   4422  O   SER B 335     178.861 203.411 226.918  1.00 79.64           O
ATOM   4423  N   GLY B 336     177.216 201.873 227.155  1.00 40.50           N
ATOM   4424  CA  GLY B 336     176.654 202.029 225.839  1.00 40.50           C
ATOM   4425  C   GLY B 336     175.622 203.110 225.918  1.00 40.50           C
ATOM   4426  O   GLY B 336     175.883 204.159 226.505  1.00 40.50           O
ATOM   4427  N   VAL B 337     174.437 202.896 225.295  1.00133.19           N
ATOM   4428  CA  VAL B 337     173.412 203.909 225.292  1.00133.19           C
ATOM   4429  CB  VAL B 337     172.653 204.005 223.994  1.00133.19           C
ATOM   4430  CG1 VAL B 337     173.632 204.445 222.895  1.00133.19           C
ATOM   4431  CG2 VAL B 337     171.966 202.663 223.691  1.00133.19           C
ATOM   4432  C   VAL B 337     172.412 203.654 226.398  1.00133.19           C
ATOM   4433  O   VAL B 337     171.654 202.687 226.402  1.00133.19           O
ATOM   4434  N   GLN B 338     172.509 204.517 227.422  1.00266.98           N
ATOM   4435  CA  GLN B 338     171.776 204.712 228.642  1.00266.98           C
ATOM   4436  CB  GLN B 338     172.648 205.162 229.827  1.00266.98           C
ATOM   4437  CG  GLN B 338     173.271 204.010 230.615  1.00266.98           C
ATOM   4438  CD  GLN B 338     174.270 203.259 229.756  1.00266.98           C
ATOM   4439  OE1 GLN B 338     174.663 203.712 228.682  1.00266.98           O
ATOM   4440  NE2 GLN B 338     174.695 202.069 230.254  1.00266.98           N
ATOM   4441  C   GLN B 338     170.598 205.634 228.623  1.00266.98           C
ATOM   4442  O   GLN B 338     170.025 205.831 229.689  1.00266.98           O
ATOM   4443  N   SER B 339     170.276 206.314 227.506  1.00113.36           N
ATOM   4444  CA  SER B 339     169.341 207.417 227.484  1.00113.36           C
ATOM   4445  CB  SER B 339     168.879 207.749 226.055  1.00113.36           C
ATOM   4446  OG  SER B 339     169.993 208.113 225.256  1.00113.36           O
ATOM   4447  C   SER B 339     168.096 207.164 228.290  1.00113.36           C
ATOM   4448  O   SER B 339     167.633 208.060 228.998  1.00113.36           O
ATOM   4449  N   LYS B 340     167.524 205.951 228.244  1.00124.24           N
ATOM   4450  CA  LYS B 340     166.311 205.712 228.976  1.00124.24           C
ATOM   4451  CB  LYS B 340     165.717 204.307 228.738  1.00124.24           C
ATOM   4452  CG  LYS B 340     166.660 203.138 229.035  1.00124.24           C
ATOM   4453  CD  LYS B 340     166.944 202.893 230.517  1.00124.24           C
ATOM   4454  CE  LYS B 340     167.916 201.737 230.752  1.00124.24           C
ATOM   4455  NZ  LYS B 340     168.340 201.706 232.168  1.00124.24           N
ATOM   4456  C   LYS B 340     166.548 205.905 230.448  1.00124.24           C
ATOM   4457  O   LYS B 340     165.650 206.320 231.179  1.00124.24           O
ATOM   4458  N   LYS B 341     167.751 205.565 230.936  1.00 85.15           N
ATOM   4459  CA  LYS B 341     168.077 205.675 232.331  1.00 85.15           C
ATOM   4460  CB  LYS B 341     169.445 205.055 232.658  1.00 85.15           C
ATOM   4461  CG  LYS B 341     169.702 204.881 234.155  1.00 85.15           C
ATOM   4462  CD  LYS B 341     170.962 204.067 234.458  1.00 85.15           C
ATOM   4463  CE  LYS B 341     170.978 202.690 233.791  1.00 85.15           C
ATOM   4464  NZ  LYS B 341     172.243 201.990 234.107  1.00 85.15           N
ATOM   4465  C   LYS B 341     168.127 207.110 232.778  1.00 85.15           C
ATOM   4466  O   LYS B 341     167.578 207.453 233.824  1.00 85.15           O
ATOM   4467  N   LEU B 342     168.791 207.990 231.999  1.00119.72           N
ATOM   4468  CA  LEU B 342     168.943 209.369 232.381  1.00119.72           C
ATOM   4469  CB  LEU B 342     169.906 210.170 231.469  1.00119.72           C
ATOM   4470  CG  LEU B 342     169.469 210.404 230.005  1.00119.72           C
ATOM   4471  CD1 LEU B 342     168.310 211.409 229.892  1.00119.72           C
ATOM   4472  CD2 LEU B 342     170.668 210.809 229.133  1.00119.72           C
ATOM   4473  C   LEU B 342     167.603 210.022 232.389  1.00119.72           C
ATOM   4474  O   LEU B 342     167.345 210.920 233.187  1.00119.72           O
ATOM   4475  N   THR B 343     166.723 209.607 231.463  1.00 49.66           N
ATOM   4476  CA  THR B 343     165.403 210.155 231.380  1.00 49.66           C
ATOM   4477  CB  THR B 343     164.655 209.724 230.149  1.00 49.66           C
ATOM   4478  OG1 THR B 343     164.393 208.329 230.175  1.00 49.66           O
ATOM   4479  CG2 THR B 343     165.517 210.070 228.922  1.00 49.66           C
ATOM   4480  C   THR B 343     164.627 209.735 232.589  1.00 49.66           C
ATOM   4481  O   THR B 343     163.742 210.461 233.037  1.00 49.66           O
ATOM   4482  N   ALA B 344     164.914 208.531 233.129  1.00 35.50           N
ATOM   4483  CA  ALA B 344     164.200 208.019 234.270  1.00 35.50           C
ATOM   4484  CB  ALA B 344     164.652 206.603 234.662  1.00 35.50           C
ATOM   4485  C   ALA B 344     164.415 208.908 235.463  1.00 35.50           C
ATOM   4486  O   ALA B 344     163.464 209.269 236.155  1.00 35.50           O
ATOM   4487  N   MET B 345     165.676 209.302 235.719  1.00156.80           N
ATOM   4488  CA  MET B 345     166.022 210.151 236.825  1.00156.80           C
ATOM   4489  CB  MET B 345     167.529 210.389 236.974  1.00156.80           C
ATOM   4490  CG  MET B 345     168.077 211.290 235.870  1.00156.80           C
ATOM   4491  SD  MET B 345     169.654 212.084 236.273  1.00156.80           S
ATOM   4492  CE  MET B 345     168.980 213.020 237.676  1.00156.80           C
ATOM   4493  C   MET B 345     165.416 211.492 236.568  1.00156.80           C
ATOM   4494  O   MET B 345     165.133 212.259 237.486  1.00156.80           O
ATOM   4495  N   GLN B 346     165.235 211.817 235.281  1.00 63.61           N
ATOM   4496  CA  GLN B 346     164.712 213.082 234.860  1.00 63.61           C
ATOM   4497  CB  GLN B 346     164.480 213.109 233.338  1.00 63.61           C
ATOM   4498  CG  GLN B 346     164.004 214.452 232.787  1.00 63.61           C
ATOM   4499  CD  GLN B 346     165.234 215.315 232.550  1.00 63.61           C
ATOM   4500  OE1 GLN B 346     166.263 214.833 232.078  1.00 63.61           O
ATOM   4501  NE2 GLN B 346     165.129 216.627 232.888  1.00 63.61           N
ATOM   4502  C   GLN B 346     163.374 213.271 235.510  1.00 63.61           C
ATOM   4503  O   GLN B 346     163.011 214.382 235.891  1.00 63.61           O
ATOM   4504  N   ARG B 347     162.592 212.183 235.633  1.00139.05           N
ATOM   4505  CA  ARG B 347     161.271 212.233 236.196  1.00139.05           C
ATOM   4506  CB  ARG B 347     160.552 210.882 236.052  1.00139.05           C
ATOM   4507  CG  ARG B 347     160.634 210.379 234.610  1.00139.05           C
ATOM   4508  CD  ARG B 347     160.061 211.366 233.592  1.00139.05           C
ATOM   4509  NE  ARG B 347     160.729 211.099 232.287  1.00139.05           N
ATOM   4510  CZ  ARG B 347     160.264 210.138 231.438  1.00139.05           C
ATOM   4511  NH1 ARG B 347     159.169 209.396 231.773  1.00139.05           N
ATOM   4512  NH2 ARG B 347     160.902 209.922 230.251  1.00139.05           N
ATOM   4513  C   ARG B 347     161.347 212.590 237.656  1.00139.05           C
ATOM   4514  O   ARG B 347     160.530 213.355 238.167  1.00139.05           O
ATOM   4515  N   GLN B 348     162.368 212.055 238.348  1.00125.51           N
ATOM   4516  CA  GLN B 348     162.597 212.164 239.762  1.00125.51           C
ATOM   4517  CB  GLN B 348     163.866 211.409 240.195  1.00125.51           C
ATOM   4518  CG  GLN B 348     163.948 209.983 239.651  1.00125.51           C
ATOM   4519  CD  GLN B 348     162.636 209.288 239.951  1.00125.51           C
ATOM   4520  OE1 GLN B 348     161.907 209.677 240.861  1.00125.51           O
ATOM   4521  NE2 GLN B 348     162.322 208.232 239.155  1.00125.51           N
ATOM   4522  C   GLN B 348     162.850 213.592 240.119  1.00125.51           C
ATOM   4523  O   GLN B 348     162.578 214.017 241.241  1.00125.51           O
ATOM   4524  N   LEU B 349     163.394 214.368 239.168  1.00 64.37           N
ATOM   4525  CA  LEU B 349     163.790 215.718 239.430  1.00 64.37           C
ATOM   4526  CB  LEU B 349     164.249 216.438 238.149  1.00 64.37           C
ATOM   4527  CG  LEU B 349     165.464 215.766 237.476  1.00 64.37           C
ATOM   4528  CD1 LEU B 349     165.892 216.512 236.201  1.00 64.37           C
ATOM   4529  CD2 LEU B 349     166.617 215.576 238.474  1.00 64.37           C
ATOM   4530  C   LEU B 349     162.610 216.453 239.982  1.00 64.37           C
ATOM   4531  O   LEU B 349     162.744 217.261 240.899  1.00 64.37           O
ATOM   4532  N   LYS B 350     161.424 216.203 239.412  1.00 94.54           N
ATOM   4533  CA  LYS B 350     160.185 216.795 239.824  1.00 94.54           C
ATOM   4534  CB  LYS B 350     159.073 216.409 238.844  1.00 94.54           C
ATOM   4535  CG  LYS B 350     159.449 216.778 237.410  1.00 94.54           C
ATOM   4536  CD  LYS B 350     158.702 215.970 236.354  1.00 94.54           C
ATOM   4537  CE  LYS B 350     159.121 216.314 234.924  1.00 94.54           C
ATOM   4538  NZ  LYS B 350     160.544 215.960 234.709  1.00 94.54           N
ATOM   4539  C   LYS B 350     159.789 216.278 241.178  1.00 94.54           C
ATOM   4540  O   LYS B 350     159.230 217.006 241.997  1.00 94.54           O
ATOM   4541  N   LYS B 351     160.017 214.977 241.426  1.00 72.92           N
ATOM   4542  CA  LYS B 351     159.586 214.363 242.651  1.00 72.92           C
ATOM   4543  CB  LYS B 351     159.765 212.845 242.579  1.00 72.92           C
ATOM   4544  CG  LYS B 351     159.008 212.294 241.374  1.00 72.92           C
ATOM   4545  CD  LYS B 351     159.424 210.894 240.942  1.00 72.92           C
ATOM   4546  CE  LYS B 351     158.721 210.459 239.656  1.00 72.92           C
ATOM   4547  NZ  LYS B 351     159.178 209.111 239.253  1.00 72.92           N
ATOM   4548  C   LYS B 351     160.345 214.881 243.838  1.00 72.92           C
ATOM   4549  O   LYS B 351     159.745 215.316 244.821  1.00 72.92           O
ATOM   4550  N   HIS B 352     161.692 214.833 243.773  1.00 86.88           N
ATOM   4551  CA  HIS B 352     162.550 215.258 244.846  1.00 86.88           C
ATOM   4552  ND1 HIS B 352     164.837 213.696 242.615  1.00 86.88           N
ATOM   4553  CG  HIS B 352     164.647 214.776 243.448  1.00 86.88           C
ATOM   4554  CB  HIS B 352     163.979 214.685 244.785  1.00 86.88           C
ATOM   4555  NE2 HIS B 352     165.726 215.455 241.588  1.00 86.88           N
ATOM   4556  CD2 HIS B 352     165.194 215.842 242.804  1.00 86.88           C
ATOM   4557  CE1 HIS B 352     165.487 214.159 241.518  1.00 86.88           C
ATOM   4558  C   HIS B 352     162.618 216.757 244.948  1.00 86.88           C
ATOM   4559  O   HIS B 352     162.917 217.286 246.017  1.00 86.88           O
ATOM   4560  N   PHE B 353     162.395 217.474 243.828  1.00 71.44           N
ATOM   4561  CA  PHE B 353     162.417 218.916 243.772  1.00 71.44           C
ATOM   4562  CB  PHE B 353     161.533 219.578 244.847  1.00 71.44           C
ATOM   4563  CG  PHE B 353     160.109 219.301 244.507  1.00 71.44           C
ATOM   4564  CD1 PHE B 353     159.427 220.119 243.634  1.00 71.44           C
ATOM   4565  CD2 PHE B 353     159.453 218.224 245.057  1.00 71.44           C
ATOM   4566  CE1 PHE B 353     158.113 219.869 243.318  1.00 71.44           C
ATOM   4567  CE2 PHE B 353     158.138 217.968 244.744  1.00 71.44           C
ATOM   4568  CZ  PHE B 353     157.467 218.790 243.872  1.00 71.44           C
ATOM   4569  C   PHE B 353     163.819 219.434 243.944  1.00 71.44           C
ATOM   4570  O   PHE B 353     164.036 220.634 244.096  1.00 71.44           O
ATOM   4571  N   LYS B 354     164.799 218.518 243.910  1.00146.14           N
ATOM   4572  CA  LYS B 354     166.225 218.703 243.964  1.00146.14           C
ATOM   4573  CB  LYS B 354     166.994 217.495 244.527  1.00146.14           C
ATOM   4574  CG  LYS B 354     166.812 217.372 246.041  1.00146.14           C
ATOM   4575  CD  LYS B 354     167.258 216.039 246.643  1.00146.14           C
ATOM   4576  CE  LYS B 354     167.057 215.977 248.159  1.00146.14           C
ATOM   4577  NZ  LYS B 354     168.029 216.867 248.835  1.00146.14           N
ATOM   4578  C   LYS B 354     166.773 219.069 242.613  1.00146.14           C
ATOM   4579  O   LYS B 354     167.944 218.829 242.339  1.00146.14           O
ATOM   4580  N   GLU B 355     165.902 219.452 241.668  1.00131.51           N
ATOM   4581  CA  GLU B 355     166.253 219.780 240.311  1.00131.51           C
ATOM   4582  CB  GLU B 355     164.997 220.026 239.462  1.00131.51           C
ATOM   4583  CG  GLU B 355     164.151 221.192 239.978  1.00131.51           C
ATOM   4584  CD  GLU B 355     162.773 221.094 239.342  1.00131.51           C
ATOM   4585  OE1 GLU B 355     161.963 220.259 239.826  1.00131.51           O
ATOM   4586  OE2 GLU B 355     162.511 221.849 238.368  1.00131.51           O
ATOM   4587  C   GLU B 355     167.128 221.004 240.203  1.00131.51           C
ATOM   4588  O   GLU B 355     167.818 221.159 239.201  1.00131.51           O
ATOM   4589  N   GLY B 356     167.001 221.975 241.127  1.00 81.69           N
ATOM   4590  CA  GLY B 356     167.736 223.222 241.171  1.00 81.69           C
ATOM   4591  C   GLY B 356     169.144 223.203 241.718  1.00 81.69           C
ATOM   4592  O   GLY B 356     169.925 224.081 241.358  1.00 81.69           O
ATOM   4593  N   LYS B 357     169.450 222.297 242.677  1.00150.71           N
ATOM   4594  CA  LYS B 357     170.633 222.315 243.513  1.00150.71           C
ATOM   4595  CB  LYS B 357     170.577 221.218 244.589  1.00150.71           C
ATOM   4596  CG  LYS B 357     169.281 221.206 245.403  1.00150.71           C
ATOM   4597  CD  LYS B 357     168.971 222.519 246.123  1.00150.71           C
ATOM   4598  CE  LYS B 357     167.633 222.505 246.867  1.00150.71           C
ATOM   4599  NZ  LYS B 357     167.836 222.113 248.280  1.00150.71           N
ATOM   4600  C   LYS B 357     171.972 222.138 242.840  1.00150.71           C
ATOM   4601  O   LYS B 357     172.832 223.008 242.958  1.00150.71           O
ATOM   4602  N   GLY B 358     172.212 221.018 242.127  1.00 35.85           N
ATOM   4603  CA  GLY B 358     173.512 220.810 241.538  1.00 35.85           C
ATOM   4604  C   GLY B 358     174.429 220.179 242.558  1.00 35.85           C
ATOM   4605  O   GLY B 358     174.012 219.889 243.679  1.00 35.85           O
ATOM   4606  N   LEU B 359     175.711 219.930 242.180  1.00103.97           N
ATOM   4607  CA  LEU B 359     176.661 219.334 243.084  1.00103.97           C
ATOM   4608  CB  LEU B 359     176.937 217.844 242.819  1.00103.97           C
ATOM   4609  CG  LEU B 359     175.694 216.940 242.897  1.00103.97           C
ATOM   4610  CD1 LEU B 359     174.749 217.186 241.709  1.00103.97           C
ATOM   4611  CD2 LEU B 359     176.088 215.463 243.047  1.00103.97           C
ATOM   4612  C   LEU B 359     177.978 220.027 242.910  1.00103.97           C
ATOM   4613  O   LEU B 359     178.262 220.568 241.844  1.00103.97           O
ATOM   4614  N   THR B 360     178.813 220.036 243.972  1.00104.19           N
ATOM   4615  CA  THR B 360     180.112 220.650 243.923  1.00104.19           C
ATOM   4616  CB  THR B 360     180.481 221.352 245.198  1.00104.19           C
ATOM   4617  OG1 THR B 360     181.691 222.077 245.030  1.00104.19           O
ATOM   4618  CG2 THR B 360     180.632 220.304 246.313  1.00104.19           C
ATOM   4619  C   THR B 360     181.143 219.587 243.664  1.00104.19           C
ATOM   4620  O   THR B 360     180.852 218.392 243.700  1.00104.19           O
ATOM   4621  N   PHE B 361     182.396 220.013 243.397  1.00 64.38           N
ATOM   4622  CA  PHE B 361     183.471 219.108 243.088  1.00 64.38           C
ATOM   4623  CB  PHE B 361     184.768 219.817 242.663  1.00 64.38           C
ATOM   4624  CG  PHE B 361     185.793 218.757 242.436  1.00 64.38           C
ATOM   4625  CD1 PHE B 361     185.748 217.950 241.322  1.00 64.38           C
ATOM   4626  CD2 PHE B 361     186.814 218.578 243.342  1.00 64.38           C
ATOM   4627  CE1 PHE B 361     186.700 216.976 241.123  1.00 64.38           C
ATOM   4628  CE2 PHE B 361     187.767 217.607 243.146  1.00 64.38           C
ATOM   4629  CZ  PHE B 361     187.711 216.801 242.036  1.00 64.38           C
ATOM   4630  C   PHE B 361     183.774 218.233 244.261  1.00 64.38           C
ATOM   4631  O   PHE B 361     184.031 217.040 244.107  1.00 64.38           O
ATOM   4632  N   GLN B 362     183.767 218.804 245.474  1.00 51.28           N
ATOM   4633  CA  GLN B 362     184.067 218.005 246.623  1.00 51.28           C
ATOM   4634  CB  GLN B 362     184.123 218.800 247.936  1.00 51.28           C
ATOM   4635  CG  GLN B 362     184.536 217.922 249.118  1.00 51.28           C
ATOM   4636  CD  GLN B 362     185.934 217.397 248.819  1.00 51.28           C
ATOM   4637  OE1 GLN B 362     186.930 218.078 249.056  1.00 51.28           O
ATOM   4638  NE2 GLN B 362     186.013 216.156 248.269  1.00 51.28           N
ATOM   4639  C   GLN B 362     182.994 216.977 246.760  1.00 51.28           C
ATOM   4640  O   GLN B 362     183.254 215.853 247.185  1.00 51.28           O
ATOM   4641  N   GLU B 363     181.748 217.344 246.410  1.00 81.95           N
ATOM   4642  CA  GLU B 363     180.646 216.446 246.591  1.00 81.95           C
ATOM   4643  CB  GLU B 363     179.312 217.067 246.147  1.00 81.95           C
ATOM   4644  CG  GLU B 363     178.100 216.173 246.407  1.00 81.95           C
ATOM   4645  CD  GLU B 363     177.743 216.300 247.879  1.00 81.95           C
ATOM   4646  OE1 GLU B 363     178.307 215.523 248.697  1.00 81.95           O
ATOM   4647  OE2 GLU B 363     176.899 217.175 248.207  1.00 81.95           O
ATOM   4648  C   GLU B 363     180.830 215.204 245.767  1.00 81.95           C
ATOM   4649  O   GLU B 363     180.690 214.092 246.272  1.00 81.95           O
ATOM   4650  N   VAL B 364     181.157 215.364 244.471  1.00135.85           N
ATOM   4651  CA  VAL B 364     181.261 214.241 243.579  1.00135.85           C
ATOM   4652  CB  VAL B 364     181.435 214.639 242.131  1.00135.85           C
ATOM   4653  CG1 VAL B 364     180.340 215.649 241.770  1.00135.85           C
ATOM   4654  CG2 VAL B 364     182.860 215.138 241.860  1.00135.85           C
ATOM   4655  C   VAL B 364     182.442 213.393 243.940  1.00135.85           C
ATOM   4656  O   VAL B 364     182.391 212.166 243.860  1.00135.85           O
ATOM   4657  N   GLU B 365     183.542 214.038 244.364  1.00113.65           N
ATOM   4658  CA  GLU B 365     184.779 213.358 244.613  1.00113.65           C
ATOM   4659  CB  GLU B 365     185.900 214.311 245.068  1.00113.65           C
ATOM   4660  CG  GLU B 365     187.065 213.640 245.809  1.00113.65           C
ATOM   4661  CD  GLU B 365     187.716 212.556 244.959  1.00113.65           C
ATOM   4662  OE1 GLU B 365     187.146 212.186 243.900  1.00113.65           O
ATOM   4663  OE2 GLU B 365     188.801 212.070 245.377  1.00113.65           O
ATOM   4664  C   GLU B 365     184.612 212.298 245.650  1.00113.65           C
ATOM   4665  O   GLU B 365     185.158 211.204 245.514  1.00113.65           O
ATOM   4666  N   ASN B 366     183.838 212.576 246.707  1.00 63.88           N
ATOM   4667  CA  ASN B 366     183.701 211.605 247.752  1.00 63.88           C
ATOM   4668  CB  ASN B 366     182.820 212.080 248.921  1.00 63.88           C
ATOM   4669  CG  ASN B 366     183.640 213.045 249.765  1.00 63.88           C
ATOM   4670  OD1 ASN B 366     183.215 214.164 250.046  1.00 63.88           O
ATOM   4671  ND2 ASN B 366     184.852 212.595 250.191  1.00 63.88           N
ATOM   4672  C   ASN B 366     183.091 210.353 247.197  1.00 63.88           C
ATOM   4673  O   ASN B 366     183.500 209.248 247.545  1.00 63.88           O
ATOM   4674  N   PHE B 367     182.116 210.492 246.285  1.00 61.92           N
ATOM   4675  CA  PHE B 367     181.410 209.366 245.740  1.00 61.92           C
ATOM   4676  CB  PHE B 367     180.342 209.805 244.720  1.00 61.92           C
ATOM   4677  CG  PHE B 367     179.658 208.591 244.197  1.00 61.92           C
ATOM   4678  CD1 PHE B 367     178.700 207.951 244.951  1.00 61.92           C
ATOM   4679  CD2 PHE B 367     179.959 208.104 242.946  1.00 61.92           C
ATOM   4680  CE1 PHE B 367     178.064 206.833 244.467  1.00 61.92           C
ATOM   4681  CE2 PHE B 367     179.326 206.987 242.457  1.00 61.92           C
ATOM   4682  CZ  PHE B 367     178.376 206.349 243.219  1.00 61.92           C
ATOM   4683  C   PHE B 367     182.386 208.463 245.041  1.00 61.92           C
ATOM   4684  O   PHE B 367     182.275 207.240 245.108  1.00 61.92           O
ATOM   4685  N   PHE B 368     183.352 209.051 244.318  1.00 84.60           N
ATOM   4686  CA  PHE B 368     184.346 208.307 243.602  1.00 84.60           C
ATOM   4687  CB  PHE B 368     185.146 209.176 242.618  1.00 84.60           C
ATOM   4688  CG  PHE B 368     184.183 209.481 241.522  1.00 84.60           C
ATOM   4689  CD1 PHE B 368     183.287 210.519 241.636  1.00 84.60           C
ATOM   4690  CD2 PHE B 368     184.169 208.711 240.384  1.00 84.60           C
ATOM   4691  CE1 PHE B 368     182.393 210.785 240.625  1.00 84.60           C
ATOM   4692  CE2 PHE B 368     183.279 208.972 239.370  1.00 84.60           C
ATOM   4693  CZ  PHE B 368     182.392 210.013 239.487  1.00 84.60           C
ATOM   4694  C   PHE B 368     185.274 207.617 244.550  1.00 84.60           C
ATOM   4695  O   PHE B 368     185.830 206.574 244.213  1.00 84.60           O
ATOM   4696  N   THR B 369     185.538 208.219 245.726  1.00 43.58           N
ATOM   4697  CA  THR B 369     186.381 207.594 246.709  1.00 43.58           C
ATOM   4698  CB  THR B 369     186.662 208.489 247.879  1.00 43.58           C
ATOM   4699  OG1 THR B 369     187.278 209.690 247.436  1.00 43.58           O
ATOM   4700  CG2 THR B 369     187.596 207.746 248.848  1.00 43.58           C
ATOM   4701  C   THR B 369     185.688 206.367 247.223  1.00 43.58           C
ATOM   4702  O   THR B 369     186.301 205.317 247.407  1.00 43.58           O
ATOM   4703  N   PHE B 370     184.368 206.483 247.462  1.00 74.09           N
ATOM   4704  CA  PHE B 370     183.537 205.408 247.929  1.00 74.09           C
ATOM   4705  CB  PHE B 370     182.091 205.881 248.173  1.00 74.09           C
ATOM   4706  CG  PHE B 370     181.193 204.697 248.284  1.00 74.09           C
ATOM   4707  CD1 PHE B 370     181.158 203.918 249.417  1.00 74.09           C
ATOM   4708  CD2 PHE B 370     180.360 204.385 247.234  1.00 74.09           C
ATOM   4709  CE1 PHE B 370     180.312 202.834 249.489  1.00 74.09           C
ATOM   4710  CE2 PHE B 370     179.513 203.305 247.300  1.00 74.09           C
ATOM   4711  CZ  PHE B 370     179.490 202.526 248.431  1.00 74.09           C
ATOM   4712  C   PHE B 370     183.521 204.335 246.883  1.00 74.09           C
ATOM   4713  O   PHE B 370     183.508 203.141 247.182  1.00 74.09           O
ATOM   4714  N   LEU B 371     183.535 204.752 245.609  1.00 77.09           N
ATOM   4715  CA  LEU B 371     183.432 203.853 244.495  1.00 77.09           C
ATOM   4716  CB  LEU B 371     183.333 204.588 243.147  1.00 77.09           C
ATOM   4717  CG  LEU B 371     183.085 203.643 241.959  1.00 77.09           C
ATOM   4718  CD1 LEU B 371     181.785 202.848 242.157  1.00 77.09           C
ATOM   4719  CD2 LEU B 371     183.099 204.406 240.625  1.00 77.09           C
ATOM   4720  C   LEU B 371     184.604 202.912 244.443  1.00 77.09           C
ATOM   4721  O   LEU B 371     184.484 201.794 243.944  1.00 77.09           O
ATOM   4722  N   LYS B 372     185.774 203.339 244.946  1.00 79.01           N
ATOM   4723  CA  LYS B 372     186.979 202.556 244.886  1.00 79.01           C
ATOM   4724  CB  LYS B 372     188.192 203.290 245.481  1.00 79.01           C
ATOM   4725  CG  LYS B 372     188.644 204.465 244.611  1.00 79.01           C
ATOM   4726  CD  LYS B 372     189.632 205.410 245.293  1.00 79.01           C
ATOM   4727  CE  LYS B 372     190.067 206.571 244.396  1.00 79.01           C
ATOM   4728  NZ  LYS B 372     190.978 207.472 245.136  1.00 79.01           N
ATOM   4729  C   LYS B 372     186.811 201.246 245.607  1.00 79.01           C
ATOM   4730  O   LYS B 372     187.532 200.295 245.305  1.00 79.01           O
ATOM   4731  N   ASN B 373     185.914 201.156 246.615  1.00129.90           N
ATOM   4732  CA  ASN B 373     185.775 199.905 247.319  1.00129.90           C
ATOM   4733  CB  ASN B 373     185.613 200.086 248.838  1.00129.90           C
ATOM   4734  CG  ASN B 373     186.917 200.618 249.404  1.00129.90           C
ATOM   4735  OD1 ASN B 373     188.000 200.242 248.959  1.00129.90           O
ATOM   4736  ND2 ASN B 373     186.814 201.519 250.418  1.00129.90           N
ATOM   4737  C   ASN B 373     184.536 199.172 246.873  1.00129.90           C
ATOM   4738  O   ASN B 373     183.792 198.628 247.689  1.00129.90           O
ATOM   4739  N   ILE B 374     184.314 199.059 245.558  1.00 80.83           N
ATOM   4740  CA  ILE B 374     183.141 198.400 245.057  1.00 80.83           C
ATOM   4741  CB  ILE B 374     182.963 198.530 243.576  1.00 80.83           C
ATOM   4742  CG1 ILE B 374     181.543 198.080 243.199  1.00 80.83           C
ATOM   4743  CG2 ILE B 374     184.085 197.744 242.876  1.00 80.83           C
ATOM   4744  CD1 ILE B 374     181.106 198.543 241.815  1.00 80.83           C
ATOM   4745  C   ILE B 374     183.183 196.941 245.397  1.00 80.83           C
ATOM   4746  O   ILE B 374     182.151 196.308 245.616  1.00 80.83           O
ATOM   4747  N   ASN B 375     184.392 196.360 245.430  1.00102.92           N
ATOM   4748  CA  ASN B 375     184.557 194.953 245.642  1.00102.92           C
ATOM   4749  CB  ASN B 375     186.037 194.521 245.603  1.00102.92           C
ATOM   4750  CG  ASN B 375     186.820 195.305 246.648  1.00102.92           C
ATOM   4751  OD1 ASN B 375     186.343 196.301 247.188  1.00102.92           O
ATOM   4752  ND2 ASN B 375     188.073 194.858 246.928  1.00102.92           N
ATOM   4753  C   ASN B 375     183.952 194.538 246.939  1.00102.92           C
ATOM   4754  O   ASN B 375     183.592 193.374 247.064  1.00102.92           O
ATOM   4755  N   ASP B 376     183.972 195.400 247.973  1.00119.17           N
ATOM   4756  CA  ASP B 376     183.331 195.117 249.235  1.00119.17           C
ATOM   4757  CB  ASP B 376     183.958 195.910 250.390  1.00119.17           C
ATOM   4758  CG  ASP B 376     185.400 195.450 250.550  1.00119.17           C
ATOM   4759  OD1 ASP B 376     186.074 195.199 249.516  1.00119.17           O
ATOM   4760  OD2 ASP B 376     185.844 195.334 251.722  1.00119.17           O
ATOM   4761  C   ASP B 376     181.867 195.449 249.244  1.00119.17           C
ATOM   4762  O   ASP B 376     181.047 194.733 249.808  1.00119.17           O
ATOM   4763  N   VAL B 377     181.490 196.563 248.605  1.00 99.00           N
ATOM   4764  CA  VAL B 377     180.140 197.054 248.655  1.00 99.00           C
ATOM   4765  CB  VAL B 377     179.946 198.294 247.826  1.00 99.00           C
ATOM   4766  CG1 VAL B 377     178.479 198.743 247.937  1.00 99.00           C
ATOM   4767  CG2 VAL B 377     180.959 199.358 248.282  1.00 99.00           C
ATOM   4768  C   VAL B 377     179.214 196.016 248.113  1.00 99.00           C
ATOM   4769  O   VAL B 377     178.035 196.006 248.457  1.00 99.00           O
ATOM   4770  N   ASP B 378     179.692 195.158 247.193  1.00114.87           N
ATOM   4771  CA  ASP B 378     178.834 194.124 246.672  1.00114.87           C
ATOM   4772  CB  ASP B 378     179.434 193.405 245.438  1.00114.87           C
ATOM   4773  CG  ASP B 378     180.817 192.829 245.718  1.00114.87           C
ATOM   4774  OD1 ASP B 378     181.183 192.667 246.908  1.00114.87           O
ATOM   4775  OD2 ASP B 378     181.539 192.551 244.725  1.00114.87           O
ATOM   4776  C   ASP B 378     178.426 193.155 247.759  1.00114.87           C
ATOM   4777  O   ASP B 378     177.303 192.650 247.769  1.00114.87           O
ATOM   4778  N   THR B 379     179.328 192.832 248.702  1.00114.69           N
ATOM   4779  CA  THR B 379     178.959 191.957 249.745  1.00114.69           C
ATOM   4780  CB  THR B 379     180.136 191.491 250.548  1.00114.69           C
ATOM   4781  OG1 THR B 379     180.754 192.586 251.207  1.00114.69           O
ATOM   4782  CG2 THR B 379     181.130 190.819 249.587  1.00114.69           C
ATOM   4783  C   THR B 379     178.015 192.663 250.660  1.00114.69           C
ATOM   4784  O   THR B 379     176.998 192.091 251.052  1.00114.69           O
ATOM   4785  N   ALA B 380     178.312 193.939 250.995  1.00 73.17           N
ATOM   4786  CA  ALA B 380     177.499 194.621 251.961  1.00 73.17           C
ATOM   4787  CB  ALA B 380     178.005 196.041 252.263  1.00 73.17           C
ATOM   4788  C   ALA B 380     176.086 194.737 251.478  1.00 73.17           C
ATOM   4789  O   ALA B 380     175.149 194.422 252.208  1.00 73.17           O
ATOM   4790  N   LEU B 381     175.889 195.166 250.223  1.00 71.59           N
ATOM   4791  CA  LEU B 381     174.566 195.352 249.698  1.00 71.59           C
ATOM   4792  CB  LEU B 381     174.562 195.995 248.300  1.00 71.59           C
ATOM   4793  CG  LEU B 381     175.102 197.438 248.279  1.00 71.59           C
ATOM   4794  CD1 LEU B 381     175.070 198.023 246.857  1.00 71.59           C
ATOM   4795  CD2 LEU B 381     174.376 198.331 249.298  1.00 71.59           C
ATOM   4796  C   LEU B 381     173.854 194.043 249.602  1.00 71.59           C
ATOM   4797  O   LEU B 381     172.660 193.956 249.878  1.00 71.59           O
ATOM   4798  N   SER B 382     174.565 192.984 249.189  1.00 63.55           N
ATOM   4799  CA  SER B 382     173.927 191.706 249.065  1.00 63.55           C
ATOM   4800  CB  SER B 382     174.862 190.617 248.511  1.00 63.55           C
ATOM   4801  OG  SER B 382     175.958 190.414 249.390  1.00 63.55           O
ATOM   4802  C   SER B 382     173.477 191.293 250.431  1.00 63.55           C
ATOM   4803  O   SER B 382     172.436 190.652 250.585  1.00 63.55           O
ATOM   4804  N   PHE B 383     174.267 191.643 251.466  1.00154.49           N
ATOM   4805  CA  PHE B 383     173.905 191.286 252.791  1.00154.49           C
ATOM   4806  CB  PHE B 383     175.001 191.546 253.839  1.00154.49           C
ATOM   4807  CG  PHE B 383     176.159 190.663 253.499  1.00154.49           C
ATOM   4808  CD1 PHE B 383     175.955 189.346 253.149  1.00154.49           C
ATOM   4809  CD2 PHE B 383     177.452 191.132 253.581  1.00154.49           C
ATOM   4810  CE1 PHE B 383     177.015 188.520 252.853  1.00154.49           C
ATOM   4811  CE2 PHE B 383     178.517 190.312 253.286  1.00154.49           C
ATOM   4812  CZ  PHE B 383     178.300 189.004 252.920  1.00154.49           C
ATOM   4813  C   PHE B 383     172.660 192.018 253.180  1.00154.49           C
ATOM   4814  O   PHE B 383     171.709 191.397 253.618  1.00154.49           O
ATOM   4815  N   TYR B 384     172.573 193.342 252.964  1.00104.93           N
ATOM   4816  CA  TYR B 384     171.393 194.058 253.366  1.00104.93           C
ATOM   4817  CB  TYR B 384     171.444 195.552 253.007  1.00104.93           C
ATOM   4818  CG  TYR B 384     172.379 196.215 253.956  1.00104.93           C
ATOM   4819  CD1 TYR B 384     171.907 196.683 255.159  1.00104.93           C
ATOM   4820  CD2 TYR B 384     173.714 196.364 253.655  1.00104.93           C
ATOM   4821  CE1 TYR B 384     172.749 197.300 256.051  1.00104.93           C
ATOM   4822  CE2 TYR B 384     174.562 196.980 254.545  1.00104.93           C
ATOM   4823  CZ  TYR B 384     174.079 197.447 255.744  1.00104.93           C
ATOM   4824  OH  TYR B 384     174.946 198.081 256.659  1.00104.93           O
ATOM   4825  C   TYR B 384     170.188 193.479 252.680  1.00104.93           C
ATOM   4826  O   TYR B 384     169.109 193.421 253.268  1.00104.93           O
ATOM   4827  N   HIS B 385     170.323 193.060 251.407  1.00 97.41           N
ATOM   4828  CA  HIS B 385     169.195 192.517 250.698  1.00 97.41           C
ATOM   4829  ND1 HIS B 385     167.258 192.307 248.184  1.00 97.41           N
ATOM   4830  CG  HIS B 385     168.323 191.528 248.571  1.00 97.41           C
ATOM   4831  CB  HIS B 385     169.533 192.067 249.269  1.00 97.41           C
ATOM   4832  NE2 HIS B 385     166.761 190.221 247.600  1.00 97.41           N
ATOM   4833  CD2 HIS B 385     168.004 190.255 248.206  1.00 97.41           C
ATOM   4834  CE1 HIS B 385     166.353 191.477 247.610  1.00 97.41           C
ATOM   4835  C   HIS B 385     168.679 191.304 251.411  1.00 97.41           C
ATOM   4836  O   HIS B 385     167.477 191.151 251.619  1.00 97.41           O
ATOM   4837  N   MET B 386     169.598 190.397 251.771  1.00133.43           N
ATOM   4838  CA  MET B 386     169.337 189.160 252.458  1.00133.43           C
ATOM   4839  CB  MET B 386     170.548 188.208 252.491  1.00133.43           C
ATOM   4840  CG  MET B 386     171.044 187.769 251.113  1.00133.43           C
ATOM   4841  SD  MET B 386     172.065 186.259 251.104  1.00133.43           S
ATOM   4842  CE  MET B 386     173.449 186.886 252.101  1.00133.43           C
ATOM   4843  C   MET B 386     168.975 189.411 253.899  1.00133.43           C
ATOM   4844  O   MET B 386     168.400 188.544 254.557  1.00133.43           O
ATOM   4845  N   ALA B 387     169.422 190.561 254.437  1.00 96.42           N
ATOM   4846  CA  ALA B 387     169.318 191.060 255.783  1.00 96.42           C
ATOM   4847  CB  ALA B 387     170.101 192.368 256.004  1.00 96.42           C
ATOM   4848  C   ALA B 387     167.883 191.310 256.105  1.00 96.42           C
ATOM   4849  O   ALA B 387     167.508 191.363 257.272  1.00 96.42           O
ATOM   4850  N   GLY B 388     167.036 191.559 255.095  1.00 37.82           N
ATOM   4851  CA  GLY B 388     165.662 191.783 255.427  1.00 37.82           C
ATOM   4852  C   GLY B 388     165.460 193.253 255.503  1.00 37.82           C
ATOM   4853  O   GLY B 388     164.454 193.724 256.031  1.00 37.82           O
ATOM   4854  N   ALA B 389     166.440 194.015 254.984  1.00 47.73           N
ATOM   4855  CA  ALA B 389     166.321 195.436 254.964  1.00 47.73           C
ATOM   4856  CB  ALA B 389     167.577 196.163 255.475  1.00 47.73           C
ATOM   4857  C   ALA B 389     166.120 195.843 253.533  1.00 47.73           C
ATOM   4858  O   ALA B 389     166.635 195.203 252.615  1.00 47.73           O
ATOM   4859  N   SER B 390     165.336 196.918 253.302  1.00 94.53           N
ATOM   4860  CA  SER B 390     165.127 197.358 251.952  1.00 94.53           C
ATOM   4861  CB  SER B 390     163.730 197.943 251.679  1.00 94.53           C
ATOM   4862  OG  SER B 390     163.596 199.209 252.307  1.00 94.53           O
ATOM   4863  C   SER B 390     166.115 198.453 251.705  1.00 94.53           C
ATOM   4864  O   SER B 390     166.273 199.355 252.527  1.00 94.53           O
ATOM   4865  N   LEU B 391     166.815 198.393 250.554  1.00107.29           N
ATOM   4866  CA  LEU B 391     167.843 199.355 250.286  1.00107.29           C
ATOM   4867  CB  LEU B 391     168.750 198.980 249.101  1.00107.29           C
ATOM   4868  CG  LEU B 391     169.658 197.772 249.386  1.00107.29           C
ATOM   4869  CD1 LEU B 391     170.683 198.107 250.481  1.00107.29           C
ATOM   4870  CD2 LEU B 391     168.839 196.509 249.695  1.00107.29           C
ATOM   4871  C   LEU B 391     167.222 200.673 249.976  1.00107.29           C
ATOM   4872  O   LEU B 391     166.341 200.789 249.125  1.00107.29           O
ATOM   4873  N   ASP B 392     167.693 201.710 250.688  1.00 75.60           N
ATOM   4874  CA  ASP B 392     167.237 203.045 250.488  1.00 75.60           C
ATOM   4875  CB  ASP B 392     165.974 203.406 251.293  1.00 75.60           C
ATOM   4876  CG  ASP B 392     166.252 203.225 252.775  1.00 75.60           C
ATOM   4877  OD1 ASP B 392     167.315 202.639 253.113  1.00 75.60           O
ATOM   4878  OD2 ASP B 392     165.395 203.660 253.590  1.00 75.60           O
ATOM   4879  C   ASP B 392     168.362 203.945 250.881  1.00 75.60           C
ATOM   4880  O   ASP B 392     169.504 203.513 251.031  1.00 75.60           O
ATOM   4881  N   LYS B 393     168.060 205.242 251.044  1.00 80.26           N
ATOM   4882  CA  LYS B 393     169.079 206.202 251.350  1.00 80.26           C
ATOM   4883  CB  LYS B 393     168.534 207.634 251.423  1.00 80.26           C
ATOM   4884  CG  LYS B 393     168.002 208.131 250.078  1.00 80.26           C
ATOM   4885  CD  LYS B 393     167.213 209.436 250.175  1.00 80.26           C
ATOM   4886  CE  LYS B 393     165.839 209.282 250.830  1.00 80.26           C
ATOM   4887  NZ  LYS B 393     165.202 210.610 250.976  1.00 80.26           N
ATOM   4888  C   LYS B 393     169.719 205.890 252.668  1.00 80.26           C
ATOM   4889  O   LYS B 393     170.941 205.935 252.798  1.00 80.26           O
ATOM   4890  N   VAL B 394     168.915 205.534 253.683  1.00 53.71           N
ATOM   4891  CA  VAL B 394     169.458 205.315 254.993  1.00 53.71           C
ATOM   4892  CB  VAL B 394     168.415 204.987 256.023  1.00 53.71           C
ATOM   4893  CG1 VAL B 394     167.475 206.198 256.161  1.00 53.71           C
ATOM   4894  CG2 VAL B 394     167.707 203.682 255.628  1.00 53.71           C
ATOM   4895  C   VAL B 394     170.435 204.187 254.945  1.00 53.71           C
ATOM   4896  O   VAL B 394     171.411 204.189 255.691  1.00 53.71           O
ATOM   4897  N   THR B 395     170.179 203.156 254.118  1.00 66.58           N
ATOM   4898  CA  THR B 395     171.088 202.043 254.092  1.00 66.58           C
ATOM   4899  CB  THR B 395     170.561 200.878 253.304  1.00 66.58           C
ATOM   4900  OG1 THR B 395     170.341 201.256 251.954  1.00 66.58           O
ATOM   4901  CG2 THR B 395     169.248 200.394 253.942  1.00 66.58           C
ATOM   4902  C   THR B 395     172.431 202.390 253.514  1.00 66.58           C
ATOM   4903  O   THR B 395     173.461 202.199 254.159  1.00 66.58           O
ATOM   4904  N   MET B 396     172.456 202.941 252.286  1.00 59.30           N
ATOM   4905  CA  MET B 396     173.695 203.205 251.606  1.00 59.30           C
ATOM   4906  CB  MET B 396     173.491 203.665 250.151  1.00 59.30           C
ATOM   4907  CG  MET B 396     174.795 203.796 249.359  1.00 59.30           C
ATOM   4908  SD  MET B 396     174.570 204.081 247.578  1.00 59.30           S
ATOM   4909  CE  MET B 396     173.832 205.729 247.771  1.00 59.30           C
ATOM   4910  C   MET B 396     174.454 204.269 252.327  1.00 59.30           C
ATOM   4911  O   MET B 396     175.683 204.254 252.355  1.00 59.30           O
ATOM   4912  N   GLN B 397     173.735 205.235 252.926  1.00 54.95           N
ATOM   4913  CA  GLN B 397     174.393 206.308 253.612  1.00 54.95           C
ATOM   4914  CB  GLN B 397     173.410 207.260 254.316  1.00 54.95           C
ATOM   4915  CG  GLN B 397     172.704 208.247 253.387  1.00 54.95           C
ATOM   4916  CD  GLN B 397     173.625 209.450 253.242  1.00 54.95           C
ATOM   4917  OE1 GLN B 397     174.815 209.376 253.544  1.00 54.95           O
ATOM   4918  NE2 GLN B 397     173.058 210.597 252.780  1.00 54.95           N
ATOM   4919  C   GLN B 397     175.260 205.735 254.688  1.00 54.95           C
ATOM   4920  O   GLN B 397     176.391 206.178 254.874  1.00 54.95           O
ATOM   4921  N   GLN B 398     174.749 204.745 255.442  1.00 63.85           N
ATOM   4922  CA  GLN B 398     175.494 204.156 256.520  1.00 63.85           C
ATOM   4923  CB  GLN B 398     174.627 203.227 257.385  1.00 63.85           C
ATOM   4924  CG  GLN B 398     175.415 202.484 258.466  1.00 63.85           C
ATOM   4925  CD  GLN B 398     176.017 203.500 259.424  1.00 63.85           C
ATOM   4926  OE1 GLN B 398     175.308 204.295 260.038  1.00 63.85           O
ATOM   4927  NE2 GLN B 398     177.370 203.471 259.555  1.00 63.85           N
ATOM   4928  C   GLN B 398     176.666 203.354 256.020  1.00 63.85           C
ATOM   4929  O   GLN B 398     177.770 203.470 256.550  1.00 63.85           O
ATOM   4930  N   VAL B 399     176.470 202.546 254.960  1.00 60.31           N
ATOM   4931  CA  VAL B 399     177.483 201.644 254.475  1.00 60.31           C
ATOM   4932  CB  VAL B 399     177.031 200.808 253.309  1.00 60.31           C
ATOM   4933  CG1 VAL B 399     175.822 199.969 253.749  1.00 60.31           C
ATOM   4934  CG2 VAL B 399     176.761 201.721 252.101  1.00 60.31           C
ATOM   4935  C   VAL B 399     178.674 202.423 254.020  1.00 60.31           C
ATOM   4936  O   VAL B 399     179.812 201.972 254.133  1.00 60.31           O
ATOM   4937  N   ALA B 400     178.443 203.622 253.474  1.00 50.07           N
ATOM   4938  CA  ALA B 400     179.522 204.422 252.983  1.00 50.07           C
ATOM   4939  CB  ALA B 400     179.054 205.773 252.416  1.00 50.07           C
ATOM   4940  C   ALA B 400     180.459 204.712 254.118  1.00 50.07           C
ATOM   4941  O   ALA B 400     181.663 204.839 253.907  1.00 50.07           O
ATOM   4942  N   ARG B 401     179.934 204.912 255.343  1.00192.98           N
ATOM   4943  CA  ARG B 401     180.794 205.180 256.464  1.00192.98           C
ATOM   4944  CB  ARG B 401     180.060 205.562 257.761  1.00192.98           C
ATOM   4945  CG  ARG B 401     179.340 206.908 257.797  1.00192.98           C
ATOM   4946  CD  ARG B 401     179.039 207.317 259.242  1.00192.98           C
ATOM   4947  NE  ARG B 401     177.951 208.332 259.253  1.00192.98           N
ATOM   4948  CZ  ARG B 401     176.658 207.902 259.176  1.00192.98           C
ATOM   4949  NH1 ARG B 401     176.399 206.602 258.859  1.00192.98           N
ATOM   4950  NH2 ARG B 401     175.624 208.755 259.423  1.00192.98           N
ATOM   4951  C   ARG B 401     181.594 203.964 256.865  1.00192.98           C
ATOM   4952  O   ARG B 401     182.770 204.070 257.208  1.00192.98           O
ATOM   4953  N   THR B 402     180.946 202.782 256.909  1.00158.69           N
ATOM   4954  CA  THR B 402     181.567 201.598 257.451  1.00158.69           C
ATOM   4955  CB  THR B 402     180.569 200.518 257.769  1.00158.69           C
ATOM   4956  OG1 THR B 402     181.206 199.455 258.463  1.00158.69           O
ATOM   4957  CG2 THR B 402     179.932 200.004 256.466  1.00158.69           C
ATOM   4958  C   THR B 402     182.660 200.968 256.620  1.00158.69           C
ATOM   4959  O   THR B 402     183.692 200.579 257.166  1.00158.69           O
ATOM   4960  N   VAL B 403     182.417 200.698 255.318  1.00163.31           N
ATOM   4961  CA  VAL B 403     183.446 200.131 254.489  1.00163.31           C
ATOM   4962  CB  VAL B 403     182.898 199.319 253.342  1.00163.31           C
ATOM   4963  CG1 VAL B 403     182.019 200.206 252.443  1.00163.31           C
ATOM   4964  CG2 VAL B 403     184.083 198.669 252.609  1.00163.31           C
ATOM   4965  C   VAL B 403     184.381 201.170 253.945  1.00163.31           C
ATOM   4966  O   VAL B 403     185.600 201.027 253.999  1.00163.31           O
ATOM   4967  N   ALA B 404     183.792 202.211 253.329  1.00 84.78           N
ATOM   4968  CA  ALA B 404     184.459 203.312 252.684  1.00 84.78           C
ATOM   4969  CB  ALA B 404     183.537 204.082 251.724  1.00 84.78           C
ATOM   4970  C   ALA B 404     185.033 204.293 253.660  1.00 84.78           C
ATOM   4971  O   ALA B 404     186.074 204.896 253.408  1.00 84.78           O
ATOM   4972  N   LYS B 405     184.327 204.518 254.782  1.00156.94           N
ATOM   4973  CA  LYS B 405     184.729 205.451 255.797  1.00156.94           C
ATOM   4974  CB  LYS B 405     186.190 205.262 256.237  1.00156.94           C
ATOM   4975  CG  LYS B 405     186.517 203.840 256.694  1.00156.94           C
ATOM   4976  CD  LYS B 405     185.615 203.312 257.809  1.00156.94           C
ATOM   4977  CE  LYS B 405     186.071 201.954 258.342  1.00156.94           C
ATOM   4978  NZ  LYS B 405     186.352 201.039 257.212  1.00156.94           N
ATOM   4979  C   LYS B 405     184.602 206.853 255.280  1.00156.94           C
ATOM   4980  O   LYS B 405     185.058 207.793 255.928  1.00156.94           O
ATOM   4981  N   VAL B 406     183.930 207.044 254.128  1.00101.62           N
ATOM   4982  CA  VAL B 406     183.774 208.363 253.584  1.00101.62           C
ATOM   4983  CB  VAL B 406     184.083 208.443 252.116  1.00101.62           C
ATOM   4984  CG1 VAL B 406     183.149 207.483 251.362  1.00101.62           C
ATOM   4985  CG2 VAL B 406     183.954 209.908 251.667  1.00101.62           C
ATOM   4986  C   VAL B 406     182.346 208.769 253.777  1.00101.62           C
ATOM   4987  O   VAL B 406     181.437 207.950 253.655  1.00101.62           O
ATOM   4988  N   GLU B 407     182.111 210.059 254.091  1.00 86.20           N
ATOM   4989  CA  GLU B 407     180.766 210.493 254.343  1.00 86.20           C
ATOM   4990  CB  GLU B 407     180.671 211.611 255.399  1.00 86.20           C
ATOM   4991  CG  GLU B 407     179.259 211.802 255.958  1.00 86.20           C
ATOM   4992  CD  GLU B 407     178.990 210.652 256.921  1.00 86.20           C
ATOM   4993  OE1 GLU B 407     179.971 209.949 257.285  1.00 86.20           O
ATOM   4994  OE2 GLU B 407     177.806 210.461 257.309  1.00 86.20           O
ATOM   4995  C   GLU B 407     180.177 211.012 253.067  1.00 86.20           C
ATOM   4996  O   GLU B 407     180.724 211.910 252.427  1.00 86.20           O
ATOM   4997  N   LEU B 408     179.023 210.435 252.672  1.00 58.99           N
ATOM   4998  CA  LEU B 408     178.317 210.807 251.474  1.00 58.99           C
ATOM   4999  CB  LEU B 408     177.698 209.603 250.736  1.00 58.99           C
ATOM   5000  CG  LEU B 408     178.725 208.636 250.116  1.00 58.99           C
ATOM   5001  CD1 LEU B 408     178.035 207.464 249.398  1.00 58.99           C
ATOM   5002  CD2 LEU B 408     179.698 209.387 249.191  1.00 58.99           C
ATOM   5003  C   LEU B 408     177.177 211.704 251.853  1.00 58.99           C
ATOM   5004  O   LEU B 408     176.581 211.564 252.919  1.00 58.99           O
ATOM   5005  N   SER B 409     176.858 212.683 250.982  1.00 39.24           N
ATOM   5006  CA  SER B 409     175.761 213.576 251.237  1.00 39.24           C
ATOM   5007  CB  SER B 409     175.892 214.933 250.530  1.00 39.24           C
ATOM   5008  OG  SER B 409     175.800 214.747 249.127  1.00 39.24           O
ATOM   5009  C   SER B 409     174.508 212.937 250.723  1.00 39.24           C
ATOM   5010  O   SER B 409     174.540 212.007 249.920  1.00 39.24           O
ATOM   5011  N   ASP B 410     173.355 213.442 251.194  1.00 54.50           N
ATOM   5012  CA  ASP B 410     172.069 212.934 250.818  1.00 54.50           C
ATOM   5013  CB  ASP B 410     170.930 213.575 251.628  1.00 54.50           C
ATOM   5014  CG  ASP B 410     171.016 215.080 251.430  1.00 54.50           C
ATOM   5015  OD1 ASP B 410     171.734 215.740 252.228  1.00 54.50           O
ATOM   5016  OD2 ASP B 410     170.386 215.588 250.466  1.00 54.50           O
ATOM   5017  C   ASP B 410     171.805 213.185 249.363  1.00 54.50           C
ATOM   5018  O   ASP B 410     171.208 212.348 248.690  1.00 54.50           O
ATOM   5019  N   HIS B 411     172.244 214.339 248.825  1.00 51.76           N
ATOM   5020  CA  HIS B 411     171.931 214.681 247.464  1.00 51.76           C
ATOM   5021  ND1 HIS B 411     172.003 217.844 245.281  1.00 51.76           N
ATOM   5022  CG  HIS B 411     171.846 216.565 245.768  1.00 51.76           C
ATOM   5023  CB  HIS B 411     172.433 216.080 247.063  1.00 51.76           C
ATOM   5024  NE2 HIS B 411     170.741 216.756 243.809  1.00 51.76           N
ATOM   5025  CD2 HIS B 411     171.073 215.914 244.856  1.00 51.76           C
ATOM   5026  CE1 HIS B 411     171.321 217.904 244.108  1.00 51.76           C
ATOM   5027  C   HIS B 411     172.542 213.677 246.531  1.00 51.76           C
ATOM   5028  O   HIS B 411     171.928 213.294 245.536  1.00 51.76           O
ATOM   5029  N   VAL B 412     173.785 213.241 246.809  1.00 38.56           N
ATOM   5030  CA  VAL B 412     174.418 212.256 245.978  1.00 38.56           C
ATOM   5031  CB  VAL B 412     175.828 211.966 246.401  1.00 38.56           C
ATOM   5032  CG1 VAL B 412     176.378 210.823 245.532  1.00 38.56           C
ATOM   5033  CG2 VAL B 412     176.641 213.268 246.303  1.00 38.56           C
ATOM   5034  C   VAL B 412     173.627 210.993 246.095  1.00 38.56           C
ATOM   5035  O   VAL B 412     173.366 210.304 245.110  1.00 38.56           O
ATOM   5036  N   CYS B 413     173.203 210.677 247.328  1.00 62.75           N
ATOM   5037  CA  CYS B 413     172.449 209.496 247.617  1.00 62.75           C
ATOM   5038  CB  CYS B 413     172.211 209.305 249.123  1.00 62.75           C
ATOM   5039  SG  CYS B 413     173.773 209.024 250.008  1.00 62.75           S
ATOM   5040  C   CYS B 413     171.120 209.580 246.934  1.00 62.75           C
ATOM   5041  O   CYS B 413     170.488 208.549 246.730  1.00 62.75           O
ATOM   5042  N   ASP B 414     170.607 210.803 246.672  1.00 70.26           N
ATOM   5043  CA  ASP B 414     169.347 210.959 245.994  1.00 70.26           C
ATOM   5044  CB  ASP B 414     168.784 212.385 246.094  1.00 70.26           C
ATOM   5045  CG  ASP B 414     168.260 212.552 247.512  1.00 70.26           C
ATOM   5046  OD1 ASP B 414     167.634 211.586 248.026  1.00 70.26           O
ATOM   5047  OD2 ASP B 414     168.488 213.638 248.106  1.00 70.26           O
ATOM   5048  C   ASP B 414     169.429 210.591 244.537  1.00 70.26           C
ATOM   5049  O   ASP B 414     168.597 209.840 244.030  1.00 70.26           O
ATOM   5050  N   VAL B 415     170.451 211.108 243.829  1.00 76.74           N
ATOM   5051  CA  VAL B 415     170.638 210.938 242.411  1.00 76.74           C
ATOM   5052  CB  VAL B 415     171.806 211.728 241.902  1.00 76.74           C
ATOM   5053  CG1 VAL B 415     172.098 211.278 240.466  1.00 76.74           C
ATOM   5054  CG2 VAL B 415     171.491 213.227 242.024  1.00 76.74           C
ATOM   5055  C   VAL B 415     170.919 209.518 242.043  1.00 76.74           C
ATOM   5056  O   VAL B 415     170.483 209.069 240.987  1.00 76.74           O
ATOM   5057  N   VAL B 416     171.695 208.789 242.865  1.00 53.14           N
ATOM   5058  CA  VAL B 416     172.080 207.440 242.538  1.00 53.14           C
ATOM   5059  CB  VAL B 416     172.980 206.827 243.570  1.00 53.14           C
ATOM   5060  CG1 VAL B 416     173.176 205.343 243.219  1.00 53.14           C
ATOM   5061  CG2 VAL B 416     174.292 207.628 243.620  1.00 53.14           C
[truncated: 601,201 more chars]
