# Supplementary material for: From passage to inhibition: Uncovering the structural and physiological inhibitory mechanisms of MCUb in mitochondrial calcium regulation
Source: FASEB J. 2022 Dec 20;37(1):e22678. doi: 10.1096/fj.202201080R (PMC10107711; doi:10.1096/fj.202201080R)
Supplement: Supplementary file 2 — Supplementary Material S2 [file FSB2-37-e22678-s002.zip › fsb222678-sup-0005-supinfoS5.pdb]

EXPDTA    THEORETICAL MODEL, MODELLER 9.17 2022/09/27 09:12:51
REMARK   6 MODELLER OBJECTIVE FUNCTION:     12883.4316
REMARK   6 MODELLER BEST TEMPLATE % SEQ ID:  88.052
ATOM      1  N   SER A  84     172.080 175.698 243.575  1.00 74.62           N
ATOM      2  CA  SER A  84     172.834 174.558 243.001  1.00 74.62           C
ATOM      3  CB  SER A  84     174.242 174.997 242.577  1.00 74.62           C
ATOM      4  OG  SER A  84     174.155 175.957 241.534  1.00 74.62           O
ATOM      5  C   SER A  84     172.976 173.454 243.994  1.00 74.62           C
ATOM      6  O   SER A  84     172.034 173.143 244.718  1.00 74.62           O
ATOM      7  N   LEU A  85     174.172 172.831 244.016  1.00 74.56           N
ATOM      8  CA  LEU A  85     174.549 171.712 244.838  1.00 74.56           C
ATOM      9  CB  LEU A  85     175.870 171.053 244.407  1.00 74.56           C
ATOM     10  CG  LEU A  85     176.248 169.856 245.300  1.00 74.56           C
ATOM     11  CD1 LEU A  85     175.171 168.760 245.234  1.00 74.56           C
ATOM     12  CD2 LEU A  85     177.656 169.333 244.974  1.00 74.56           C
ATOM     13  C   LEU A  85     174.684 172.086 246.276  1.00 74.56           C
ATOM     14  O   LEU A  85     174.528 171.221 247.132  1.00 74.56           O
ATOM     15  N   ARG A  86     175.004 173.355 246.598  1.00154.96           N
ATOM     16  CA  ARG A  86     175.226 173.708 247.975  1.00154.96           C
ATOM     17  CB  ARG A  86     175.527 175.196 248.209  1.00154.96           C
ATOM     18  CG  ARG A  86     176.992 175.536 247.949  1.00154.96           C
ATOM     19  CD  ARG A  86     177.409 175.361 246.490  1.00154.96           C
ATOM     20  NE  ARG A  86     177.160 176.658 245.804  1.00154.96           N
ATOM     21  CZ  ARG A  86     177.322 176.746 244.453  1.00154.96           C
ATOM     22  NH1 ARG A  86     177.692 175.642 243.739  1.00154.96           N
ATOM     23  NH2 ARG A  86     177.114 177.934 243.815  1.00154.96           N
ATOM     24  C   ARG A  86     174.008 173.355 248.741  1.00154.96           C
ATOM     25  O   ARG A  86     174.091 172.915 249.887  1.00154.96           O
ATOM     26  N   LYS A  87     172.839 173.545 248.118  1.00140.48           N
ATOM     27  CA  LYS A  87     171.638 173.144 248.772  1.00140.48           C
ATOM     28  CB  LYS A  87     170.374 173.432 247.941  1.00140.48           C
ATOM     29  CG  LYS A  87     170.113 174.917 247.678  1.00140.48           C
ATOM     30  CD  LYS A  87     169.888 175.742 248.946  1.00140.48           C
ATOM     31  CE  LYS A  87     169.633 177.226 248.669  1.00140.48           C
ATOM     32  NZ  LYS A  87     169.436 177.952 249.944  1.00140.48           N
ATOM     33  C   LYS A  87     171.678 171.650 248.964  1.00140.48           C
ATOM     34  O   LYS A  87     171.373 171.158 250.044  1.00140.48           O
ATOM     35  N   GLN A  88     172.056 170.879 247.923  1.00101.17           N
ATOM     36  CA  GLN A  88     172.014 169.435 247.969  1.00101.17           C
ATOM     37  CB  GLN A  88     172.212 168.802 246.580  1.00101.17           C
ATOM     38  CG  GLN A  88     171.033 169.016 245.622  1.00101.17           C
ATOM     39  CD  GLN A  88     171.023 170.460 245.132  1.00101.17           C
ATOM     40  OE1 GLN A  88     170.573 171.371 245.826  1.00101.17           O
ATOM     41  NE2 GLN A  88     171.523 170.671 243.885  1.00101.17           N
ATOM     42  C   GLN A  88     173.024 168.824 248.904  1.00101.17           C
ATOM     43  O   GLN A  88     172.688 167.956 249.710  1.00101.17           O
ATOM     44  N   ARG A  89     174.288 169.277 248.837  1.00122.56           N
ATOM     45  CA  ARG A  89     175.371 168.735 249.604  1.00122.56           C
ATOM     46  CB  ARG A  89     176.711 169.407 249.259  1.00122.56           C
ATOM     47  CG  ARG A  89     177.875 169.036 250.181  1.00122.56           C
ATOM     48  CD  ARG A  89     178.336 167.583 250.081  1.00122.56           C
ATOM     49  NE  ARG A  89     179.556 167.456 250.929  1.00122.56           N
ATOM     50  CZ  ARG A  89     180.160 166.244 251.101  1.00122.56           C
ATOM     51  NH1 ARG A  89     179.631 165.129 250.518  1.00122.56           N
ATOM     52  NH2 ARG A  89     181.294 166.151 251.856  1.00122.56           N
ATOM     53  C   ARG A  89     175.102 168.961 251.050  1.00122.56           C
ATOM     54  O   ARG A  89     175.396 168.113 251.890  1.00122.56           O
ATOM     55  N   PHE A  90     174.556 170.139 251.378  1.00 98.92           N
ATOM     56  CA  PHE A  90     174.242 170.467 252.732  1.00 98.92           C
ATOM     57  CB  PHE A  90     173.739 171.919 252.862  1.00 98.92           C
ATOM     58  CG  PHE A  90     173.488 172.253 254.295  1.00 98.92           C
ATOM     59  CD1 PHE A  90     174.500 172.744 255.088  1.00 98.92           C
ATOM     60  CD2 PHE A  90     172.241 172.079 254.849  1.00 98.92           C
ATOM     61  CE1 PHE A  90     174.274 173.057 256.409  1.00 98.92           C
ATOM     62  CE2 PHE A  90     172.010 172.392 256.169  1.00 98.92           C
ATOM     63  CZ  PHE A  90     173.026 172.882 256.954  1.00 98.92           C
ATOM     64  C   PHE A  90     173.170 169.522 253.175  1.00 98.92           C
ATOM     65  O   PHE A  90     173.191 169.021 254.296  1.00 98.92           O
ATOM     66  N   MET A  91     172.203 169.256 252.281  1.00 62.75           N
ATOM     67  CA  MET A  91     171.076 168.406 252.545  1.00 62.75           C
ATOM     68  CB  MET A  91     170.036 168.441 251.414  1.00 62.75           C
ATOM     69  CG  MET A  91     169.338 169.797 251.289  1.00 62.75           C
ATOM     70  SD  MET A  91     168.133 169.908 249.933  1.00 62.75           S
ATOM     71  CE  MET A  91     166.883 168.855 250.726  1.00 62.75           C
ATOM     72  C   MET A  91     171.511 166.986 252.742  1.00 62.75           C
ATOM     73  O   MET A  91     170.903 166.248 253.516  1.00 62.75           O
ATOM     74  N   GLN A  92     172.560 166.537 252.034  1.00 59.75           N
ATOM     75  CA  GLN A  92     172.922 165.156 252.178  1.00 59.75           C
ATOM     76  CB  GLN A  92     174.062 164.735 251.238  1.00 59.75           C
ATOM     77  CG  GLN A  92     173.629 164.748 249.770  1.00 59.75           C
ATOM     78  CD  GLN A  92     174.805 164.312 248.911  1.00 59.75           C
ATOM     79  OE1 GLN A  92     175.945 164.263 249.369  1.00 59.75           O
ATOM     80  NE2 GLN A  92     174.519 163.980 247.623  1.00 59.75           N
ATOM     81  C   GLN A  92     173.331 164.872 253.599  1.00 59.75           C
ATOM     82  O   GLN A  92     173.012 163.817 254.146  1.00 59.75           O
ATOM     83  N   PHE A  93     174.098 165.790 254.211  1.00118.80           N
ATOM     84  CA  PHE A  93     174.600 165.708 255.558  1.00118.80           C
ATOM     85  CB  PHE A  93     175.899 166.510 255.731  1.00118.80           C
ATOM     86  CG  PHE A  93     176.929 165.726 254.990  1.00118.80           C
ATOM     87  CD1 PHE A  93     176.925 165.695 253.614  1.00118.80           C
ATOM     88  CD2 PHE A  93     177.899 165.025 255.670  1.00118.80           C
ATOM     89  CE1 PHE A  93     177.870 164.970 252.929  1.00118.80           C
ATOM     90  CE2 PHE A  93     178.848 164.299 254.989  1.00118.80           C
ATOM     91  CZ  PHE A  93     178.833 164.270 253.616  1.00118.80           C
ATOM     92  C   PHE A  93     173.608 166.106 256.628  1.00118.80           C
ATOM     93  O   PHE A  93     173.806 165.785 257.801  1.00118.80           O
ATOM     94  N   SER A  94     172.554 166.874 256.282  1.00 95.46           N
ATOM     95  CA  SER A  94     171.706 167.473 257.286  1.00 95.46           C
ATOM     96  CB  SER A  94     170.789 168.570 256.714  1.00 95.46           C
ATOM     97  OG  SER A  94     171.566 169.640 256.199  1.00 95.46           O
ATOM     98  C   SER A  94     170.808 166.511 258.006  1.00 95.46           C
ATOM     99  O   SER A  94     169.631 166.366 257.676  1.00 95.46           O
ATOM    100  N   SER A  95     171.338 165.870 259.065  1.00 66.43           N
ATOM    101  CA  SER A  95     170.553 165.010 259.905  1.00 66.43           C
ATOM    102  CB  SER A  95     171.417 164.144 260.841  1.00 66.43           C
ATOM    103  OG  SER A  95     172.224 163.248 260.089  1.00 66.43           O
ATOM    104  C   SER A  95     169.662 165.849 260.788  1.00 66.43           C
ATOM    105  O   SER A  95     168.522 165.480 261.072  1.00 66.43           O
ATOM    106  N   LEU A  96     170.156 167.019 261.248  1.00129.12           N
ATOM    107  CA  LEU A  96     169.394 167.799 262.190  1.00129.12           C
ATOM    108  CB  LEU A  96     170.253 168.443 263.297  1.00129.12           C
ATOM    109  CG  LEU A  96     170.976 167.432 264.209  1.00129.12           C
ATOM    110  CD1 LEU A  96     172.022 166.623 263.425  1.00129.12           C
ATOM    111  CD2 LEU A  96     171.566 168.124 265.450  1.00129.12           C
ATOM    112  C   LEU A  96     168.684 168.915 261.481  1.00129.12           C
ATOM    113  O   LEU A  96     169.321 169.855 261.008  1.00129.12           O
ATOM    114  N   GLU A  97     167.330 168.850 261.410  1.00104.41           N
ATOM    115  CA  GLU A  97     166.594 169.914 260.771  1.00104.41           C
ATOM    116  CB  GLU A  97     165.815 169.500 259.510  1.00104.41           C
ATOM    117  CG  GLU A  97     164.799 168.380 259.729  1.00104.41           C
ATOM    118  CD  GLU A  97     165.532 167.074 259.481  1.00104.41           C
ATOM    119  OE1 GLU A  97     166.791 167.089 259.509  1.00104.41           O
ATOM    120  OE2 GLU A  97     164.845 166.045 259.251  1.00104.41           O
ATOM    121  C   GLU A  97     165.615 170.530 261.727  1.00104.41           C
ATOM    122  O   GLU A  97     165.004 169.835 262.539  1.00104.41           O
ATOM    123  N   HIS A  98     165.457 171.876 261.631  1.00115.77           N
ATOM    124  CA  HIS A  98     164.601 172.653 262.491  1.00115.77           C
ATOM    125  ND1 HIS A  98     165.133 175.045 265.478  1.00115.77           N
ATOM    126  CG  HIS A  98     164.587 174.220 264.521  1.00115.77           C
ATOM    127  CB  HIS A  98     165.410 173.466 263.518  1.00115.77           C
ATOM    128  NE2 HIS A  98     162.929 175.123 265.756  1.00115.77           N
ATOM    129  CD2 HIS A  98     163.240 174.276 264.706  1.00115.77           C
ATOM    130  CE1 HIS A  98     164.098 175.561 266.188  1.00115.77           C
ATOM    131  C   HIS A  98     163.817 173.644 261.661  1.00115.77           C
ATOM    132  O   HIS A  98     164.371 174.378 260.841  1.00115.77           O
ATOM    133  N   GLU A  99     162.486 173.706 261.897  1.00 84.66           N
ATOM    134  CA  GLU A  99     161.606 174.614 261.210  1.00 84.66           C
ATOM    135  CB  GLU A  99     162.013 176.089 261.386  1.00 84.66           C
ATOM    136  CG  GLU A  99     161.925 176.588 262.832  1.00 84.66           C
ATOM    137  CD  GLU A  99     162.365 178.048 262.874  1.00 84.66           C
ATOM    138  OE1 GLU A  99     163.533 178.330 262.492  1.00 84.66           O
ATOM    139  OE2 GLU A  99     161.536 178.899 263.291  1.00 84.66           O
ATOM    140  C   GLU A  99     161.648 174.299 259.754  1.00 84.66           C
ATOM    141  O   GLU A  99     161.525 175.189 258.911  1.00 84.66           O
ATOM    142  N   GLY A 100     161.874 173.011 259.432  1.00 50.71           N
ATOM    143  CA  GLY A 100     161.869 172.530 258.084  1.00 50.71           C
ATOM    144  C   GLY A 100     163.207 172.828 257.516  1.00 50.71           C
ATOM    145  O   GLY A 100     163.766 172.047 256.748  1.00 50.71           O
ATOM    146  N   GLU A 101     163.767 173.978 257.925  1.00109.59           N
ATOM    147  CA  GLU A 101     165.045 174.365 257.435  1.00109.59           C
ATOM    148  CB  GLU A 101     165.486 175.765 257.902  1.00109.59           C
ATOM    149  CG  GLU A 101     164.653 176.914 257.330  1.00109.59           C
ATOM    150  CD  GLU A 101     165.146 177.207 255.922  1.00109.59           C
ATOM    151  OE1 GLU A 101     166.155 176.581 255.499  1.00109.59           O
ATOM    152  OE2 GLU A 101     164.516 178.065 255.249  1.00109.59           O
ATOM    153  C   GLU A 101     166.025 173.389 257.997  1.00109.59           C
ATOM    154  O   GLU A 101     166.057 173.146 259.201  1.00109.59           O
ATOM    155  N   TYR A 102     166.879 172.817 257.131  1.00105.70           N
ATOM    156  CA  TYR A 102     167.821 171.831 257.575  1.00105.70           C
ATOM    157  CB  TYR A 102     168.509 171.103 256.405  1.00105.70           C
ATOM    158  CG  TYR A 102     167.463 170.427 255.583  1.00105.70           C
ATOM    159  CD1 TYR A 102     167.046 169.149 255.876  1.00105.70           C
ATOM    160  CD2 TYR A 102     166.895 171.080 254.513  1.00105.70           C
ATOM    161  CE1 TYR A 102     166.081 168.533 255.116  1.00105.70           C
ATOM    162  CE2 TYR A 102     165.929 170.470 253.748  1.00105.70           C
ATOM    163  CZ  TYR A 102     165.521 169.193 254.049  1.00105.70           C
ATOM    164  OH  TYR A 102     164.530 168.563 253.268  1.00105.70           O
ATOM    165  C   TYR A 102     168.905 172.550 258.331  1.00105.70           C
ATOM    166  O   TYR A 102     169.351 173.612 257.909  1.00105.70           O
ATOM    167  N   TYR A 103     169.356 171.979 259.470  1.00156.73           N
ATOM    168  CA  TYR A 103     170.389 172.531 260.311  1.00156.73           C
ATOM    169  CB  TYR A 103     169.944 172.827 261.758  1.00156.73           C
ATOM    170  CG  TYR A 103     169.145 174.089 261.760  1.00156.73           C
ATOM    171  CD1 TYR A 103     169.795 175.303 261.792  1.00156.73           C
ATOM    172  CD2 TYR A 103     167.768 174.076 261.738  1.00156.73           C
ATOM    173  CE1 TYR A 103     169.092 176.485 261.795  1.00156.73           C
ATOM    174  CE2 TYR A 103     167.059 175.256 261.742  1.00156.73           C
ATOM    175  CZ  TYR A 103     167.720 176.461 261.769  1.00156.73           C
ATOM    176  OH  TYR A 103     166.995 177.671 261.772  1.00156.73           O
ATOM    177  C   TYR A 103     171.522 171.541 260.357  1.00156.73           C
ATOM    178  O   TYR A 103     171.513 170.537 259.649  1.00156.73           O
ATOM    179  N   MET A 104     172.577 171.830 261.145  1.00202.62           N
ATOM    180  CA  MET A 104     173.729 170.986 261.148  1.00202.62           C
ATOM    181  CB  MET A 104     174.664 171.236 259.954  1.00202.62           C
ATOM    182  CG  MET A 104     175.739 170.162 259.813  1.00202.62           C
ATOM    183  SD  MET A 104     176.543 170.127 258.189  1.00202.62           S
ATOM    184  CE  MET A 104     175.005 169.705 257.317  1.00202.62           C
ATOM    185  C   MET A 104     174.516 171.172 262.401  1.00202.62           C
ATOM    186  O   MET A 104     174.441 172.191 263.089  1.00202.62           O
ATOM    187  N   THR A 105     175.301 170.127 262.713  1.00146.15           N
ATOM    188  CA  THR A 105     176.202 170.091 263.825  1.00146.15           C
ATOM    189  CB  THR A 105     176.053 168.858 264.659  1.00146.15           C
ATOM    190  OG1 THR A 105     176.975 168.908 265.732  1.00146.15           O
ATOM    191  CG2 THR A 105     176.311 167.614 263.792  1.00146.15           C
ATOM    192  C   THR A 105     177.577 170.069 263.227  1.00146.15           C
ATOM    193  O   THR A 105     177.739 169.728 262.059  1.00146.15           O
ATOM    194  N   PRO A 106     178.585 170.439 263.963  1.00104.30           N
ATOM    195  CA  PRO A 106     179.905 170.488 263.399  1.00104.30           C
ATOM    196  CD  PRO A 106     178.434 171.386 265.052  1.00104.30           C
ATOM    197  CB  PRO A 106     180.764 171.270 264.397  1.00104.30           C
ATOM    198  CG  PRO A 106     179.855 171.484 265.624  1.00104.30           C
ATOM    199  C   PRO A 106     180.448 169.159 263.010  1.00104.30           C
ATOM    200  O   PRO A 106     181.313 169.112 262.136  1.00104.30           O
ATOM    201  N   ARG A 107     179.973 168.064 263.624  1.00 86.03           N
ATOM    202  CA  ARG A 107     180.610 166.824 263.311  1.00 86.03           C
ATOM    203  CB  ARG A 107     180.037 165.650 264.119  1.00 86.03           C
ATOM    204  CG  ARG A 107     180.737 164.324 263.827  1.00 86.03           C
ATOM    205  CD  ARG A 107     180.289 163.188 264.746  1.00 86.03           C
ATOM    206  NE  ARG A 107     180.638 163.600 266.133  1.00 86.03           N
ATOM    207  CZ  ARG A 107     181.894 163.390 266.618  1.00 86.03           C
ATOM    208  NH1 ARG A 107     182.843 162.801 265.832  1.00 86.03           N
ATOM    209  NH2 ARG A 107     182.199 163.780 267.890  1.00 86.03           N
ATOM    210  C   ARG A 107     180.460 166.502 261.852  1.00 86.03           C
ATOM    211  O   ARG A 107     181.458 166.383 261.142  1.00 86.03           O
ATOM    212  N   ASP A 108     179.213 166.404 261.348  1.00 79.32           N
ATOM    213  CA  ASP A 108     179.010 166.069 259.967  1.00 79.32           C
ATOM    214  CB  ASP A 108     177.563 165.658 259.622  1.00 79.32           C
ATOM    215  CG  ASP A 108     176.601 166.777 259.977  1.00 79.32           C
ATOM    216  OD1 ASP A 108     177.043 167.734 260.662  1.00 79.32           O
ATOM    217  OD2 ASP A 108     175.408 166.681 259.584  1.00 79.32           O
ATOM    218  C   ASP A 108     179.449 167.223 259.126  1.00 79.32           C
ATOM    219  O   ASP A 108     179.834 167.061 257.970  1.00 79.32           O
ATOM    220  N   PHE A 109     179.383 168.438 259.689  1.00117.19           N
ATOM    221  CA  PHE A 109     179.796 169.608 258.971  1.00117.19           C
ATOM    222  CB  PHE A 109     179.618 170.890 259.803  1.00117.19           C
ATOM    223  CG  PHE A 109     180.020 172.042 258.951  1.00117.19           C
ATOM    224  CD1 PHE A 109     181.327 172.472 258.910  1.00117.19           C
ATOM    225  CD2 PHE A 109     179.082 172.689 258.184  1.00117.19           C
ATOM    226  CE1 PHE A 109     181.692 173.535 258.120  1.00117.19           C
ATOM    227  CE2 PHE A 109     179.442 173.752 257.392  1.00117.19           C
ATOM    228  CZ  PHE A 109     180.747 174.177 257.357  1.00117.19           C
ATOM    229  C   PHE A 109     181.251 169.470 258.644  1.00117.19           C
ATOM    230  O   PHE A 109     181.672 169.737 257.519  1.00117.19           O
ATOM    231  N   LEU A 110     182.062 169.047 259.631  1.00 62.39           N
ATOM    232  CA  LEU A 110     183.468 168.868 259.412  1.00 62.39           C
ATOM    233  CB  LEU A 110     184.241 168.484 260.687  1.00 62.39           C
ATOM    234  CG  LEU A 110     184.229 169.583 261.767  1.00 62.39           C
ATOM    235  CD1 LEU A 110     185.082 169.178 262.977  1.00 62.39           C
ATOM    236  CD2 LEU A 110     184.630 170.949 261.188  1.00 62.39           C
ATOM    237  C   LEU A 110     183.633 167.762 258.424  1.00 62.39           C
ATOM    238  O   LEU A 110     184.506 167.821 257.564  1.00 62.39           O
ATOM    239  N   PHE A 111     182.778 166.728 258.493  1.00123.05           N
ATOM    240  CA  PHE A 111     182.956 165.623 257.598  1.00123.05           C
ATOM    241  CB  PHE A 111     181.914 164.495 257.728  1.00123.05           C
ATOM    242  CG  PHE A 111     182.178 163.765 258.995  1.00123.05           C
ATOM    243  CD1 PHE A 111     183.308 162.993 259.120  1.00123.05           C
ATOM    244  CD2 PHE A 111     181.321 163.871 260.062  1.00123.05           C
ATOM    245  CE1 PHE A 111     183.569 162.319 260.289  1.00123.05           C
ATOM    246  CE2 PHE A 111     181.576 163.199 261.233  1.00123.05           C
ATOM    247  CZ  PHE A 111     182.699 162.417 261.349  1.00123.05           C
ATOM    248  C   PHE A 111     182.872 166.102 256.185  1.00123.05           C
ATOM    249  O   PHE A 111     183.644 165.666 255.334  1.00123.05           O
ATOM    250  N   SER A 112     181.914 166.991 255.879  1.00 58.09           N
ATOM    251  CA  SER A 112     181.779 167.440 254.525  1.00 58.09           C
ATOM    252  CB  SER A 112     180.543 168.333 254.326  1.00 58.09           C
ATOM    253  OG  SER A 112     180.632 169.477 255.161  1.00 58.09           O
ATOM    254  C   SER A 112     182.990 168.223 254.094  1.00 58.09           C
ATOM    255  O   SER A 112     183.481 168.054 252.979  1.00 58.09           O
ATOM    256  N   VAL A 113     183.467 169.148 254.945  1.00 83.48           N
ATOM    257  CA  VAL A 113     184.563 170.019 254.610  1.00 83.48           C
ATOM    258  CB  VAL A 113     184.602 171.241 255.483  1.00 83.48           C
ATOM    259  CG1 VAL A 113     183.317 172.051 255.241  1.00 83.48           C
ATOM    260  CG2 VAL A 113     184.795 170.804 256.945  1.00 83.48           C
ATOM    261  C   VAL A 113     185.921 169.380 254.680  1.00 83.48           C
ATOM    262  O   VAL A 113     186.781 169.667 253.847  1.00 83.48           O
ATOM    263  N   MET A 114     186.183 168.552 255.711  1.00 96.38           N
ATOM    264  CA  MET A 114     187.531 168.104 255.903  1.00 96.38           C
ATOM    265  CB  MET A 114     187.691 167.286 257.192  1.00 96.38           C
ATOM    266  CG  MET A 114     187.419 168.117 258.447  1.00 96.38           C
ATOM    267  SD  MET A 114     188.598 169.477 258.710  1.00 96.38           S
ATOM    268  CE  MET A 114     187.794 170.099 260.215  1.00 96.38           C
ATOM    269  C   MET A 114     188.063 167.278 254.759  1.00 96.38           C
ATOM    270  O   MET A 114     189.057 167.670 254.147  1.00 96.38           O
ATOM    271  N   PHE A 115     187.486 166.074 254.518  1.00128.56           N
ATOM    272  CA  PHE A 115     187.786 165.194 253.409  1.00128.56           C
ATOM    273  CB  PHE A 115     187.936 163.720 253.828  1.00128.56           C
ATOM    274  CG  PHE A 115     186.794 163.333 254.698  1.00128.56           C
ATOM    275  CD1 PHE A 115     186.847 163.609 256.045  1.00128.56           C
ATOM    276  CD2 PHE A 115     185.691 162.690 254.187  1.00128.56           C
ATOM    277  CE1 PHE A 115     185.809 163.258 256.872  1.00128.56           C
ATOM    278  CE2 PHE A 115     184.649 162.337 255.013  1.00128.56           C
ATOM    279  CZ  PHE A 115     184.706 162.619 256.356  1.00128.56           C
ATOM    280  C   PHE A 115     186.858 165.331 252.233  1.00128.56           C
ATOM    281  O   PHE A 115     187.238 165.091 251.089  1.00128.56           O
ATOM    282  N   GLU A 116     185.585 165.676 252.492  1.00121.57           N
ATOM    283  CA  GLU A 116     184.586 165.822 251.468  1.00121.57           C
ATOM    284  CB  GLU A 116     185.019 166.831 250.385  1.00121.57           C
ATOM    285  CG  GLU A 116     183.900 167.238 249.424  1.00121.57           C
ATOM    286  CD  GLU A 116     184.457 168.285 248.464  1.00121.57           C
ATOM    287  OE1 GLU A 116     185.505 168.009 247.821  1.00121.57           O
ATOM    288  OE2 GLU A 116     183.840 169.380 248.365  1.00121.57           O
ATOM    289  C   GLU A 116     184.235 164.503 250.808  1.00121.57           C
ATOM    290  O   GLU A 116     183.775 164.505 249.666  1.00121.57           O
ATOM    291  N   GLN A 117     184.416 163.338 251.484  1.00132.81           N
ATOM    292  CA  GLN A 117     183.966 162.101 250.877  1.00132.81           C
ATOM    293  CB  GLN A 117     185.067 161.411 250.055  1.00132.81           C
ATOM    294  CG  GLN A 117     184.540 160.296 249.152  1.00132.81           C
ATOM    295  CD  GLN A 117     183.847 160.956 247.968  1.00132.81           C
ATOM    296  OE1 GLN A 117     184.350 160.934 246.845  1.00132.81           O
ATOM    297  NE2 GLN A 117     182.659 161.567 248.227  1.00132.81           N
ATOM    298  C   GLN A 117     183.549 161.131 251.963  1.00132.81           C
ATOM    299  O   GLN A 117     184.308 160.240 252.333  1.00132.81           O
ATOM    300  N   MET A 118     182.360 161.356 252.560  1.00215.69           N
ATOM    301  CA  MET A 118     181.713 160.609 253.613  1.00215.69           C
ATOM    302  CB  MET A 118     180.827 161.512 254.490  1.00215.69           C
ATOM    303  CG  MET A 118     180.292 160.834 255.755  1.00215.69           C
ATOM    304  SD  MET A 118     181.538 160.529 257.046  1.00215.69           S
ATOM    305  CE  MET A 118     182.222 159.040 256.263  1.00215.69           C
ATOM    306  C   MET A 118     180.879 159.418 253.204  1.00215.69           C
ATOM    307  O   MET A 118     180.659 158.527 254.025  1.00215.69           O
ATOM    308  N   GLU A 119     180.350 159.361 251.962  1.00159.62           N
ATOM    309  CA  GLU A 119     179.361 158.348 251.678  1.00159.62           C
ATOM    310  CB  GLU A 119     179.889 156.910 251.745  1.00159.62           C
ATOM    311  CG  GLU A 119     178.833 155.896 251.311  1.00159.62           C
ATOM    312  CD  GLU A 119     178.385 156.300 249.912  1.00159.62           C
ATOM    313  OE1 GLU A 119     177.445 157.135 249.813  1.00159.62           O
ATOM    314  OE2 GLU A 119     178.979 155.787 248.926  1.00159.62           O
ATOM    315  C   GLU A 119     178.256 158.523 252.689  1.00159.62           C
ATOM    316  O   GLU A 119     177.997 157.667 253.535  1.00159.62           O
ATOM    317  N   ARG A 120     177.564 159.679 252.583  1.00174.33           N
ATOM    318  CA  ARG A 120     176.599 160.176 253.536  1.00174.33           C
ATOM    319  CB  ARG A 120     175.947 161.507 253.124  1.00174.33           C
ATOM    320  CG  ARG A 120     175.038 161.382 251.899  1.00174.33           C
ATOM    321  CD  ARG A 120     175.769 161.087 250.590  1.00174.33           C
ATOM    322  NE  ARG A 120     174.721 160.909 249.545  1.00174.33           N
ATOM    323  CZ  ARG A 120     175.071 160.750 248.237  1.00174.33           C
ATOM    324  NH1 ARG A 120     176.384 160.795 247.870  1.00174.33           N
ATOM    325  NH2 ARG A 120     174.101 160.549 247.295  1.00174.33           N
ATOM    326  C   ARG A 120     175.447 159.245 253.802  1.00174.33           C
ATOM    327  O   ARG A 120     174.747 158.803 252.892  1.00174.33           O
ATOM    328  N   LYS A 121     175.295 158.886 255.098  1.00157.97           N
ATOM    329  CA  LYS A 121     174.238 158.123 255.726  1.00157.97           C
ATOM    330  CB  LYS A 121     174.718 157.418 257.004  1.00157.97           C
ATOM    331  CG  LYS A 121     175.110 158.397 258.113  1.00157.97           C
ATOM    332  CD  LYS A 121     175.184 157.766 259.505  1.00157.97           C
ATOM    333  CE  LYS A 121     173.815 157.619 260.177  1.00157.97           C
ATOM    334  NZ  LYS A 121     173.968 157.024 261.524  1.00157.97           N
ATOM    335  C   LYS A 121     173.025 158.940 256.140  1.00157.97           C
ATOM    336  O   LYS A 121     171.907 158.429 256.182  1.00157.97           O
ATOM    337  N   THR A 122     173.234 160.231 256.467  1.00 87.29           N
ATOM    338  CA  THR A 122     172.334 161.140 257.158  1.00 87.29           C
ATOM    339  CB  THR A 122     172.428 162.549 256.643  1.00 87.29           C
ATOM    340  OG1 THR A 122     173.750 163.043 256.795  1.00 87.29           O
ATOM    341  CG2 THR A 122     171.437 163.428 257.422  1.00 87.29           C
ATOM    342  C   THR A 122     170.862 160.786 257.167  1.00 87.29           C
ATOM    343  O   THR A 122     170.162 160.903 256.164  1.00 87.29           O
ATOM    344  N   SER A 123     170.346 160.407 258.366  1.00 97.61           N
ATOM    345  CA  SER A 123     168.952 160.103 258.615  1.00 97.61           C
ATOM    346  CB  SER A 123     168.754 159.062 259.735  1.00 97.61           C
ATOM    347  OG  SER A 123     167.382 158.716 259.868  1.00 97.61           O
ATOM    348  C   SER A 123     168.230 161.381 259.009  1.00 97.61           C
ATOM    349  O   SER A 123     168.807 162.465 258.955  1.00 97.61           O
ATOM    350  N   VAL A 124     166.931 161.288 259.401  1.00 58.82           N
ATOM    351  CA  VAL A 124     166.116 162.445 259.717  1.00 58.82           C
ATOM    352  CB  VAL A 124     164.778 162.393 259.039  1.00 58.82           C
ATOM    353  CG1 VAL A 124     163.889 163.510 259.602  1.00 58.82           C
ATOM    354  CG2 VAL A 124     164.996 162.460 257.518  1.00 58.82           C
ATOM    355  C   VAL A 124     165.837 162.547 261.198  1.00 58.82           C
ATOM    356  O   VAL A 124     165.499 161.561 261.853  1.00 58.82           O
ATOM    357  N   LYS A 125     165.969 163.779 261.753  1.00105.59           N
ATOM    358  CA  LYS A 125     165.708 164.078 263.146  1.00105.59           C
ATOM    359  CB  LYS A 125     166.977 164.037 264.013  1.00105.59           C
ATOM    360  CG  LYS A 125     167.678 162.680 264.014  1.00105.59           C
ATOM    361  CD  LYS A 125     169.133 162.731 264.484  1.00105.59           C
ATOM    362  CE  LYS A 125     169.851 161.384 264.366  1.00105.59           C
ATOM    363  NZ  LYS A 125     171.271 161.522 264.761  1.00105.59           N
ATOM    364  C   LYS A 125     165.231 165.511 263.211  1.00105.59           C
ATOM    365  O   LYS A 125     165.607 166.323 262.368  1.00105.59           O
ATOM    366  N   LYS A 126     164.401 165.877 264.221  1.00161.08           N
ATOM    367  CA  LYS A 126     163.904 167.235 264.288  1.00161.08           C
ATOM    368  CB  LYS A 126     162.399 167.323 263.953  1.00161.08           C
ATOM    369  CG  LYS A 126     161.828 168.736 263.770  1.00161.08           C
ATOM    370  CD  LYS A 126     161.840 169.604 265.031  1.00161.08           C
ATOM    371  CE  LYS A 126     161.048 170.910 264.892  1.00161.08           C
ATOM    372  NZ  LYS A 126     161.739 171.844 263.976  1.00161.08           N
ATOM    373  C   LYS A 126     164.111 167.826 265.668  1.00161.08           C
ATOM    374  O   LYS A 126     163.646 167.277 266.667  1.00161.08           O
ATOM    375  N   LEU A 127     164.812 168.987 265.750  1.00173.07           N
ATOM    376  CA  LEU A 127     165.092 169.684 266.992  1.00173.07           C
ATOM    377  CB  LEU A 127     166.595 169.915 267.248  1.00173.07           C
ATOM    378  CG  LEU A 127     167.435 168.650 267.503  1.00173.07           C
ATOM    379  CD1 LEU A 127     167.128 168.016 268.865  1.00173.07           C
ATOM    380  CD2 LEU A 127     167.292 167.655 266.350  1.00173.07           C
ATOM    381  C   LEU A 127     164.498 171.082 266.957  1.00173.07           C
ATOM    382  O   LEU A 127     164.771 171.882 266.059  1.00173.07           O
ATOM    383  N   THR A 128     163.718 171.446 267.998  1.00182.97           N
ATOM    384  CA  THR A 128     163.025 172.714 268.019  1.00182.97           C
ATOM    385  CB  THR A 128     161.689 172.624 268.688  1.00182.97           C
ATOM    386  OG1 THR A 128     161.838 172.055 269.979  1.00182.97           O
ATOM    387  CG2 THR A 128     160.752 171.765 267.823  1.00182.97           C
ATOM    388  C   THR A 128     163.821 173.828 268.656  1.00182.97           C
ATOM    389  O   THR A 128     165.054 173.853 268.658  1.00182.97           O
ATOM    390  N   LYS A 129     163.086 174.837 269.170  1.00145.44           N
ATOM    391  CA  LYS A 129     163.673 176.001 269.776  1.00145.44           C
ATOM    392  CB  LYS A 129     162.619 177.019 270.263  1.00145.44           C
ATOM    393  CG  LYS A 129     163.191 178.335 270.815  1.00145.44           C
ATOM    394  CD  LYS A 129     163.987 178.184 272.115  1.00145.44           C
ATOM    395  CE  LYS A 129     164.787 179.418 272.526  1.00145.44           C
ATOM    396  NZ  LYS A 129     165.783 179.034 273.554  1.00145.44           N
ATOM    397  C   LYS A 129     164.442 175.526 270.947  1.00145.44           C
ATOM    398  O   LYS A 129     165.502 176.075 271.246  1.00145.44           O
ATOM    399  N   LYS A 130     163.909 174.474 271.605  1.00153.02           N
ATOM    400  CA  LYS A 130     164.441 173.903 272.807  1.00153.02           C
ATOM    401  CB  LYS A 130     163.551 172.785 273.387  1.00153.02           C
ATOM    402  CG  LYS A 130     163.152 171.676 272.407  1.00153.02           C
ATOM    403  CD  LYS A 130     164.278 170.727 271.986  1.00153.02           C
ATOM    404  CE  LYS A 130     163.796 169.609 271.056  1.00153.02           C
ATOM    405  NZ  LYS A 130     164.930 168.763 270.628  1.00153.02           N
ATOM    406  C   LYS A 130     165.830 173.384 272.585  1.00153.02           C
ATOM    407  O   LYS A 130     166.646 173.441 273.501  1.00153.02           O
ATOM    408  N   ASP A 131     166.131 172.831 271.391  1.00126.64           N
ATOM    409  CA  ASP A 131     167.462 172.386 271.066  1.00126.64           C
ATOM    410  CB  ASP A 131     167.558 171.695 269.694  1.00126.64           C
ATOM    411  CG  ASP A 131     168.979 171.170 269.528  1.00126.64           C
ATOM    412  OD1 ASP A 131     169.472 170.499 270.474  1.00126.64           O
ATOM    413  OD2 ASP A 131     169.596 171.450 268.466  1.00126.64           O
ATOM    414  C   ASP A 131     168.301 173.616 270.979  1.00126.64           C
ATOM    415  O   ASP A 131     169.522 173.594 271.134  1.00126.64           O
ATOM    416  N   ILE A 132     167.667 174.747 270.661  1.00176.49           N
ATOM    417  CA  ILE A 132     168.453 175.931 270.631  1.00176.49           C
ATOM    418  CB  ILE A 132     167.756 177.196 270.198  1.00176.49           C
ATOM    419  CG1 ILE A 132     167.481 177.193 268.686  1.00176.49           C
ATOM    420  CG2 ILE A 132     168.622 178.385 270.648  1.00176.49           C
ATOM    421  CD1 ILE A 132     166.486 176.139 268.226  1.00176.49           C
ATOM    422  C   ILE A 132     169.018 176.158 271.989  1.00176.49           C
ATOM    423  O   ILE A 132     170.167 176.578 272.098  1.00176.49           O
ATOM    424  N   GLU A 133     168.219 175.908 273.047  1.00149.81           N
ATOM    425  CA  GLU A 133     168.628 176.121 274.410  1.00149.81           C
ATOM    426  CB  GLU A 133     167.471 175.990 275.415  1.00149.81           C
ATOM    427  CG  GLU A 133     167.866 176.413 276.832  1.00149.81           C
ATOM    428  CD  GLU A 133     167.959 177.934 276.864  1.00149.81           C
ATOM    429  OE1 GLU A 133     167.478 178.579 275.894  1.00149.81           O
ATOM    430  OE2 GLU A 133     168.512 178.471 277.860  1.00149.81           O
ATOM    431  C   GLU A 133     169.726 175.178 274.856  1.00149.81           C
ATOM    432  O   GLU A 133     170.641 175.591 275.570  1.00149.81           O
ATOM    433  N   ASP A 134     169.646 173.878 274.490  1.00 87.01           N
ATOM    434  CA  ASP A 134     170.593 172.865 274.912  1.00 87.01           C
ATOM    435  CB  ASP A 134     170.159 171.440 274.526  1.00 87.01           C
ATOM    436  CG  ASP A 134     171.078 170.464 275.248  1.00 87.01           C
ATOM    437  OD1 ASP A 134     171.504 170.781 276.390  1.00 87.01           O
ATOM    438  OD2 ASP A 134     171.378 169.391 274.660  1.00 87.01           O
ATOM    439  C   ASP A 134     171.928 173.090 274.279  1.00 87.01           C
ATOM    440  O   ASP A 134     172.979 172.936 274.900  1.00 87.01           O
ATOM    441  N   THR A 135     171.896 173.443 272.993  1.00180.07           N
ATOM    442  CA  THR A 135     173.046 173.671 272.178  1.00180.07           C
ATOM    443  CB  THR A 135     172.569 174.104 270.830  1.00180.07           C
ATOM    444  OG1 THR A 135     171.853 173.063 270.188  1.00180.07           O
ATOM    445  CG2 THR A 135     173.740 174.597 269.999  1.00180.07           C
ATOM    446  C   THR A 135     173.808 174.819 272.727  1.00180.07           C
ATOM    447  O   THR A 135     175.023 174.769 272.907  1.00180.07           O
ATOM    448  N   LEU A 136     173.075 175.893 273.021  1.00117.48           N
ATOM    449  CA  LEU A 136     173.654 177.093 273.509  1.00117.48           C
ATOM    450  CB  LEU A 136     172.588 178.190 273.699  1.00117.48           C
ATOM    451  CG  LEU A 136     171.956 178.624 272.359  1.00117.48           C
ATOM    452  CD1 LEU A 136     170.750 179.559 272.555  1.00117.48           C
ATOM    453  CD2 LEU A 136     173.015 179.212 271.412  1.00117.48           C
ATOM    454  C   LEU A 136     174.313 176.809 274.829  1.00117.48           C
ATOM    455  O   LEU A 136     175.381 177.345 275.115  1.00117.48           O
ATOM    456  N   SER A 137     173.712 175.947 275.673  1.00 60.48           N
ATOM    457  CA  SER A 137     174.282 175.680 276.969  1.00 60.48           C
ATOM    458  CB  SER A 137     173.442 174.729 277.844  1.00 60.48           C
ATOM    459  OG  SER A 137     173.539 173.396 277.368  1.00 60.48           O
ATOM    460  C   SER A 137     175.633 175.068 276.777  1.00 60.48           C
ATOM    461  O   SER A 137     176.543 175.278 277.578  1.00 60.48           O
ATOM    462  N   GLY A 138     175.801 174.308 275.684  1.00 55.65           N
ATOM    463  CA  GLY A 138     177.042 173.642 275.397  1.00 55.65           C
ATOM    464  C   GLY A 138     178.098 174.679 275.194  1.00 55.65           C
ATOM    465  O   GLY A 138     179.275 174.462 275.487  1.00 55.65           O
ATOM    466  N   ILE A 139     177.696 175.827 274.629  1.00 68.51           N
ATOM    467  CA  ILE A 139     178.613 176.902 274.392  1.00 68.51           C
ATOM    468  CB  ILE A 139     177.973 178.079 273.715  1.00 68.51           C
ATOM    469  CG1 ILE A 139     177.364 177.649 272.370  1.00 68.51           C
ATOM    470  CG2 ILE A 139     179.035 179.186 273.572  1.00 68.51           C
ATOM    471  CD1 ILE A 139     176.441 178.704 271.760  1.00 68.51           C
ATOM    472  C   ILE A 139     179.124 177.364 275.718  1.00 68.51           C
ATOM    473  O   ILE A 139     180.284 177.743 275.867  1.00 68.51           O
ATOM    474  N   GLN A 140     178.249 177.329 276.731  1.00 88.99           N
ATOM    475  CA  GLN A 140     178.561 177.861 278.018  1.00 88.99           C
ATOM    476  CB  GLN A 140     177.369 177.862 278.987  1.00 88.99           C
ATOM    477  CG  GLN A 140     177.668 178.614 280.284  1.00 88.99           C
ATOM    478  CD  GLN A 140     176.345 178.898 280.974  1.00 88.99           C
ATOM    479  OE1 GLN A 140     175.276 178.596 280.445  1.00 88.99           O
ATOM    480  NE2 GLN A 140     176.417 179.509 282.187  1.00 88.99           N
ATOM    481  C   GLN A 140     179.708 177.152 278.660  1.00 88.99           C
ATOM    482  O   GLN A 140     180.382 177.767 279.474  1.00 88.99           O
ATOM    483  N   THR A 141     179.942 175.852 278.385  1.00 69.37           N
ATOM    484  CA  THR A 141     180.968 175.126 279.095  1.00 69.37           C
ATOM    485  CB  THR A 141     180.964 173.672 278.742  1.00 69.37           C
ATOM    486  OG1 THR A 141     181.284 173.498 277.369  1.00 69.37           O
ATOM    487  CG2 THR A 141     179.559 173.119 279.029  1.00 69.37           C
ATOM    488  C   THR A 141     182.392 175.624 278.898  1.00 69.37           C
ATOM    489  O   THR A 141     183.012 176.058 279.868  1.00 69.37           O
ATOM    490  N   ALA A 142     182.960 175.611 277.662  1.00 61.33           N
ATOM    491  CA  ALA A 142     184.358 175.987 277.514  1.00 61.33           C
ATOM    492  CB  ALA A 142     185.304 175.222 278.455  1.00 61.33           C
ATOM    493  C   ALA A 142     184.808 175.685 276.099  1.00 61.33           C
ATOM    494  O   ALA A 142     183.987 175.340 275.252  1.00 61.33           O
ATOM    495  N   GLY A 143     186.132 175.826 275.803  1.00 49.23           N
ATOM    496  CA  GLY A 143     186.676 175.476 274.505  1.00 49.23           C
ATOM    497  C   GLY A 143     187.394 176.629 273.837  1.00 49.23           C
ATOM    498  O   GLY A 143     186.967 177.780 273.887  1.00 49.23           O
ATOM    499  N   CYS A 144     188.534 176.313 273.173  1.00 51.45           N
ATOM    500  CA  CYS A 144     189.352 177.254 272.448  1.00 51.45           C
ATOM    501  CB  CYS A 144     190.855 176.930 272.486  1.00 51.45           C
ATOM    502  SG  CYS A 144     191.261 175.391 271.608  1.00 51.45           S
ATOM    503  C   CYS A 144     188.929 177.219 271.009  1.00 51.45           C
ATOM    504  O   CYS A 144     188.059 176.441 270.622  1.00 51.45           O
ATOM    505  N   GLY A 145     189.575 178.048 270.165  1.00 44.70           N
ATOM    506  CA  GLY A 145     189.176 178.165 268.792  1.00 44.70           C
ATOM    507  C   GLY A 145     189.224 176.831 268.121  1.00 44.70           C
ATOM    508  O   GLY A 145     188.337 176.486 267.339  1.00 44.70           O
ATOM    509  N   SER A 146     190.281 176.052 268.382  1.00 55.39           N
ATOM    510  CA  SER A 146     190.410 174.801 267.699  1.00 55.39           C
ATOM    511  CB  SER A 146     191.792 174.166 267.913  1.00 55.39           C
ATOM    512  OG  SER A 146     192.805 175.028 267.416  1.00 55.39           O
ATOM    513  C   SER A 146     189.388 173.796 268.149  1.00 55.39           C
ATOM    514  O   SER A 146     188.715 173.175 267.328  1.00 55.39           O
ATOM    515  N   THR A 147     189.297 173.590 269.479  1.00133.25           N
ATOM    516  CA  THR A 147     188.504 172.561 270.100  1.00133.25           C
ATOM    517  CB  THR A 147     188.941 172.280 271.509  1.00133.25           C
ATOM    518  OG1 THR A 147     188.311 171.103 271.991  1.00133.25           O
ATOM    519  CG2 THR A 147     188.575 173.484 272.395  1.00133.25           C
ATOM    520  C   THR A 147     187.029 172.805 270.150  1.00133.25           C
ATOM    521  O   THR A 147     186.250 171.864 269.985  1.00133.25           O
ATOM    522  N   PHE A 148     186.594 174.062 270.367  1.00107.19           N
ATOM    523  CA  PHE A 148     185.211 174.234 270.705  1.00107.19           C
ATOM    524  CB  PHE A 148     184.782 175.641 271.186  1.00107.19           C
ATOM    525  CG  PHE A 148     184.617 176.641 270.096  1.00107.19           C
ATOM    526  CD1 PHE A 148     185.695 177.244 269.498  1.00107.19           C
ATOM    527  CD2 PHE A 148     183.348 177.004 269.700  1.00107.19           C
ATOM    528  CE1 PHE A 148     185.512 178.178 268.507  1.00107.19           C
ATOM    529  CE2 PHE A 148     183.157 177.938 268.710  1.00107.19           C
ATOM    530  CZ  PHE A 148     184.244 178.527 268.110  1.00107.19           C
ATOM    531  C   PHE A 148     184.341 173.774 269.587  1.00107.19           C
ATOM    532  O   PHE A 148     183.245 173.287 269.829  1.00107.19           O
ATOM    533  N   PHE A 149     184.756 173.957 268.326  1.00 95.45           N
ATOM    534  CA  PHE A 149     183.963 173.409 267.261  1.00 95.45           C
ATOM    535  CB  PHE A 149     184.323 173.921 265.852  1.00 95.45           C
ATOM    536  CG  PHE A 149     183.684 175.255 265.654  1.00 95.45           C
ATOM    537  CD1 PHE A 149     182.315 175.349 265.548  1.00 95.45           C
ATOM    538  CD2 PHE A 149     184.437 176.400 265.533  1.00 95.45           C
ATOM    539  CE1 PHE A 149     181.700 176.561 265.353  1.00 95.45           C
ATOM    540  CE2 PHE A 149     183.828 177.618 265.336  1.00 95.45           C
ATOM    541  CZ  PHE A 149     182.458 177.701 265.249  1.00 95.45           C
ATOM    542  C   PHE A 149     184.032 171.908 267.237  1.00 95.45           C
ATOM    543  O   PHE A 149     183.036 171.240 266.961  1.00 95.45           O
ATOM    544  N   ARG A 150     185.223 171.333 267.489  1.00200.48           N
ATOM    545  CA  ARG A 150     185.367 169.910 267.366  1.00200.48           C
ATOM    546  CB  ARG A 150     186.822 169.445 267.520  1.00200.48           C
ATOM    547  CG  ARG A 150     187.163 168.176 266.728  1.00200.48           C
ATOM    548  CD  ARG A 150     186.465 166.889 267.171  1.00200.48           C
ATOM    549  NE  ARG A 150     185.177 166.771 266.424  1.00200.48           N
ATOM    550  CZ  ARG A 150     185.121 166.217 265.176  1.00200.48           C
ATOM    551  NH1 ARG A 150     186.263 165.824 264.538  1.00200.48           N
ATOM    552  NH2 ARG A 150     183.914 166.054 264.558  1.00200.48           N
ATOM    553  C   ARG A 150     184.530 169.211 268.410  1.00200.48           C
ATOM    554  O   ARG A 150     183.784 168.285 268.100  1.00200.48           O
ATOM    555  N   ASP A 151     184.586 169.666 269.678  1.00 91.85           N
ATOM    556  CA  ASP A 151     183.898 169.010 270.765  1.00 91.85           C
ATOM    557  CB  ASP A 151     184.323 169.532 272.158  1.00 91.85           C
ATOM    558  CG  ASP A 151     184.082 171.029 272.322  1.00 91.85           C
ATOM    559  OD1 ASP A 151     183.141 171.577 271.692  1.00 91.85           O
ATOM    560  OD2 ASP A 151     184.855 171.649 273.100  1.00 91.85           O
ATOM    561  C   ASP A 151     182.400 169.084 270.605  1.00 91.85           C
ATOM    562  O   ASP A 151     181.663 168.231 271.099  1.00 91.85           O
ATOM    563  N   LEU A 152     181.918 170.120 269.905  1.00117.84           N
ATOM    564  CA  LEU A 152     180.535 170.427 269.653  1.00117.84           C
ATOM    565  CB  LEU A 152     180.292 171.841 269.106  1.00117.84           C
ATOM    566  CG  LEU A 152     180.571 172.915 270.168  1.00117.84           C
ATOM    567  CD1 LEU A 152     180.328 174.322 269.614  1.00117.84           C
ATOM    568  CD2 LEU A 152     179.832 172.629 271.484  1.00117.84           C
ATOM    569  C   LEU A 152     179.897 169.445 268.727  1.00117.84           C
ATOM    570  O   LEU A 152     178.720 169.606 268.410  1.00117.84           O
ATOM    571  N   GLY A 153     180.668 168.491 268.164  1.00 57.49           N
ATOM    572  CA  GLY A 153     180.091 167.546 267.244  1.00 57.49           C
ATOM    573  C   GLY A 153     178.844 166.950 267.855  1.00 57.49           C
ATOM    574  O   GLY A 153     178.787 166.682 269.054  1.00 57.49           O
ATOM    575  N   ASP A 154     177.805 166.747 267.011  1.00103.79           N
ATOM    576  CA  ASP A 154     176.496 166.264 267.380  1.00103.79           C
ATOM    577  CB  ASP A 154     176.553 164.887 268.064  1.00103.79           C
ATOM    578  CG  ASP A 154     176.912 163.863 266.996  1.00103.79           C
ATOM    579  OD1 ASP A 154     176.324 163.940 265.884  1.00103.79           O
ATOM    580  OD2 ASP A 154     177.785 162.999 267.274  1.00103.79           O
ATOM    581  C   ASP A 154     175.825 167.243 268.305  1.00103.79           C
ATOM    582  O   ASP A 154     174.893 166.900 269.035  1.00103.79           O
ATOM    583  N   LYS A 155     176.263 168.515 268.266  1.00208.41           N
ATOM    584  CA  LYS A 155     175.675 169.544 269.081  1.00208.41           C
ATOM    585  CB  LYS A 155     176.352 169.742 270.450  1.00208.41           C
ATOM    586  CG  LYS A 155     176.002 168.678 271.490  1.00208.41           C
ATOM    587  CD  LYS A 155     174.528 168.667 271.903  1.00208.41           C
ATOM    588  CE  LYS A 155     174.262 169.349 273.248  1.00208.41           C
ATOM    589  NZ  LYS A 155     174.580 170.792 273.165  1.00208.41           N
ATOM    590  C   LYS A 155     175.853 170.838 268.358  1.00208.41           C
ATOM    591  O   LYS A 155     176.250 170.883 267.198  1.00208.41           O
ATOM    592  N   GLY A 156     175.516 171.949 269.028  1.00 67.02           N
ATOM    593  CA  GLY A 156     175.745 173.210 268.402  1.00 67.02           C
ATOM    594  C   GLY A 156     174.687 173.440 267.380  1.00 67.02           C
ATOM    595  O   GLY A 156     173.653 172.774 267.331  1.00 67.02           O
ATOM    596  N   LEU A 157     174.893 174.448 266.530  1.00151.24           N
ATOM    597  CA  LEU A 157     173.898 174.627 265.535  1.00151.24           C
ATOM    598  CB  LEU A 157     172.709 175.507 265.967  1.00151.24           C
ATOM    599  CG  LEU A 157     171.635 175.697 264.877  1.00151.24           C
ATOM    600  CD1 LEU A 157     170.806 174.419 264.675  1.00151.24           C
ATOM    601  CD2 LEU A 157     170.781 176.945 265.135  1.00151.24           C
ATOM    602  C   LEU A 157     174.585 175.275 264.409  1.00151.24           C
ATOM    603  O   LEU A 157     175.461 176.124 264.587  1.00151.24           O
ATOM    604  N   ILE A 158     174.249 174.793 263.213  1.00209.99           N
ATOM    605  CA  ILE A 158     174.734 175.389 262.029  1.00209.99           C
ATOM    606  CB  ILE A 158     175.793 174.563 261.356  1.00209.99           C
ATOM    607  CG1 ILE A 158     176.942 174.252 262.335  1.00209.99           C
ATOM    608  CG2 ILE A 158     176.234 175.300 260.080  1.00209.99           C
ATOM    609  CD1 ILE A 158     177.620 175.479 262.941  1.00209.99           C
ATOM    610  C   ILE A 158     173.531 175.379 261.139  1.00209.99           C
ATOM    611  O   ILE A 158     172.860 174.364 261.018  1.00209.99           O
ATOM    612  N   SER A 159     173.169 176.500 260.514  1.00144.18           N
ATOM    613  CA  SER A 159     172.013 176.471 259.664  1.00144.18           C
ATOM    614  CB  SER A 159     171.208 177.764 259.744  1.00144.18           C
ATOM    615  OG  SER A 159     172.067 178.826 259.370  1.00144.18           O
ATOM    616  C   SER A 159     172.493 176.330 258.251  1.00144.18           C
ATOM    617  O   SER A 159     173.693 176.206 258.017  1.00144.18           O
ATOM    618  N   TYR A 160     171.558 176.315 257.271  1.00139.61           N
ATOM    619  CA  TYR A 160     171.923 176.258 255.884  1.00139.61           C
ATOM    620  CB  TYR A 160     170.735 176.196 254.911  1.00139.61           C
ATOM    621  CG  TYR A 160     171.318 176.448 253.560  1.00139.61           C
ATOM    622  CD1 TYR A 160     171.949 175.440 252.869  1.00139.61           C
ATOM    623  CD2 TYR A 160     171.239 177.697 252.986  1.00139.61           C
ATOM    624  CE1 TYR A 160     172.493 175.670 251.628  1.00139.61           C
ATOM    625  CE2 TYR A 160     171.781 177.934 251.744  1.00139.61           C
ATOM    626  CZ  TYR A 160     172.410 176.919 251.064  1.00139.61           C
ATOM    627  OH  TYR A 160     172.969 177.156 249.790  1.00139.61           O
ATOM    628  C   TYR A 160     172.618 177.530 255.605  1.00139.61           C
ATOM    629  O   TYR A 160     173.607 177.571 254.879  1.00139.61           O
ATOM    630  N   THR A 161     172.076 178.623 256.158  1.00204.70           N
ATOM    631  CA  THR A 161     172.689 179.875 255.926  1.00204.70           C
ATOM    632  CB  THR A 161     171.878 181.066 256.344  1.00204.70           C
ATOM    633  OG1 THR A 161     171.854 181.175 257.758  1.00204.70           O
ATOM    634  CG2 THR A 161     170.449 180.904 255.797  1.00204.70           C
ATOM    635  C   THR A 161     174.010 180.010 256.659  1.00204.70           C
ATOM    636  O   THR A 161     174.913 180.663 256.157  1.00204.70           O
ATOM    637  N   GLU A 162     174.172 179.467 257.885  1.00247.56           N
ATOM    638  CA  GLU A 162     175.423 179.581 258.625  1.00247.56           C
ATOM    639  CB  GLU A 162     175.373 179.008 260.049  1.00247.56           C
ATOM    640  CG  GLU A 162     174.508 179.840 260.992  1.00247.56           C
ATOM    641  CD  GLU A 162     175.009 181.275 260.928  1.00247.56           C
ATOM    642  OE1 GLU A 162     176.006 181.604 261.624  1.00247.56           O
ATOM    643  OE2 GLU A 162     174.381 182.071 260.183  1.00247.56           O
ATOM    644  C   GLU A 162     176.437 178.800 257.892  1.00247.56           C
ATOM    645  O   GLU A 162     177.626 179.085 257.965  1.00247.56           O
ATOM    646  N   TYR A 163     175.963 177.756 257.200  1.00149.49           N
ATOM    647  CA  TYR A 163     176.809 176.927 256.410  1.00149.49           C
ATOM    648  CB  TYR A 163     175.986 175.835 255.694  1.00149.49           C
ATOM    649  CG  TYR A 163     176.770 175.197 254.597  1.00149.49           C
ATOM    650  CD1 TYR A 163     177.771 174.292 254.862  1.00149.49           C
ATOM    651  CD2 TYR A 163     176.472 175.496 253.286  1.00149.49           C
ATOM    652  CE1 TYR A 163     178.473 173.712 253.830  1.00149.49           C
ATOM    653  CE2 TYR A 163     177.171 174.918 252.253  1.00149.49           C
ATOM    654  CZ  TYR A 163     178.177 174.023 252.524  1.00149.49           C
ATOM    655  OH  TYR A 163     178.897 173.426 251.466  1.00149.49           O
ATOM    656  C   TYR A 163     177.401 177.824 255.387  1.00149.49           C
ATOM    657  O   TYR A 163     178.593 177.757 255.106  1.00149.49           O
ATOM    658  N   LEU A 164     176.563 178.697 254.805  1.00157.86           N
ATOM    659  CA  LEU A 164     177.035 179.625 253.835  1.00157.86           C
ATOM    660  CB  LEU A 164     175.902 180.354 253.105  1.00157.86           C
ATOM    661  CG  LEU A 164     175.052 179.368 252.286  1.00157.86           C
ATOM    662  CD1 LEU A 164     174.060 180.092 251.365  1.00157.86           C
ATOM    663  CD2 LEU A 164     175.944 178.366 251.538  1.00157.86           C
ATOM    664  C   LEU A 164     177.938 180.631 254.503  1.00157.86           C
ATOM    665  O   LEU A 164     178.881 181.113 253.884  1.00157.86           O
ATOM    666  N   PHE A 165     177.651 180.997 255.771  1.00207.37           N
ATOM    667  CA  PHE A 165     178.385 181.963 256.553  1.00207.37           C
ATOM    668  CB  PHE A 165     177.753 182.230 257.943  1.00207.37           C
ATOM    669  CG  PHE A 165     178.692 183.004 258.828  1.00207.37           C
ATOM    670  CD1 PHE A 165     178.810 184.375 258.753  1.00207.37           C
ATOM    671  CD2 PHE A 165     179.453 182.353 259.774  1.00207.37           C
ATOM    672  CE1 PHE A 165     179.668 185.074 259.570  1.00207.37           C
ATOM    673  CE2 PHE A 165     180.314 183.041 260.599  1.00207.37           C
ATOM    674  CZ  PHE A 165     180.428 184.405 260.499  1.00207.37           C
ATOM    675  C   PHE A 165     179.754 181.497 256.787  1.00207.37           C
ATOM    676  O   PHE A 165     180.733 182.231 256.687  1.00207.37           O
ATOM    677  N   LEU A 166     179.831 180.249 257.189  1.00237.75           N
ATOM    678  CA  LEU A 166     181.062 179.596 257.445  1.00237.75           C
ATOM    679  CB  LEU A 166     180.788 178.281 258.170  1.00237.75           C
ATOM    680  CG  LEU A 166     182.016 177.629 258.797  1.00237.75           C
ATOM    681  CD1 LEU A 166     182.623 178.532 259.880  1.00237.75           C
ATOM    682  CD2 LEU A 166     181.644 176.249 259.340  1.00237.75           C
ATOM    683  C   LEU A 166     181.710 179.315 256.135  1.00237.75           C
ATOM    684  O   LEU A 166     182.933 179.276 256.036  1.00237.75           O
ATOM    685  N   LEU A 167     180.888 179.088 255.092  1.00105.90           N
ATOM    686  CA  LEU A 167     181.416 178.738 253.808  1.00105.90           C
ATOM    687  CB  LEU A 167     180.317 178.494 252.764  1.00105.90           C
ATOM    688  CG  LEU A 167     180.870 178.125 251.375  1.00105.90           C
ATOM    689  CD1 LEU A 167     181.686 176.819 251.417  1.00105.90           C
ATOM    690  CD2 LEU A 167     179.750 178.104 250.321  1.00105.90           C
ATOM    691  C   LEU A 167     182.239 179.888 253.360  1.00105.90           C
ATOM    692  O   LEU A 167     183.303 179.665 252.794  1.00105.90           O
ATOM    693  N   THR A 168     181.784 181.136 253.631  1.00111.46           N
ATOM    694  CA  THR A 168     182.498 182.305 253.210  1.00111.46           C
ATOM    695  CB  THR A 168     181.788 183.596 253.505  1.00111.46           C
ATOM    696  OG1 THR A 168     181.702 183.815 254.904  1.00111.46           O
ATOM    697  CG2 THR A 168     180.377 183.529 252.895  1.00111.46           C
ATOM    698  C   THR A 168     183.836 182.343 253.893  1.00111.46           C
ATOM    699  O   THR A 168     184.793 182.894 253.360  1.00111.46           O
ATOM    700  N   ILE A 169     183.959 181.800 255.114  1.00125.88           N
ATOM    701  CA  ILE A 169     185.239 181.859 255.767  1.00125.88           C
ATOM    702  CB  ILE A 169     185.186 181.392 257.187  1.00125.88           C
ATOM    703  CG1 ILE A 169     184.235 182.332 257.949  1.00125.88           C
ATOM    704  CG2 ILE A 169     186.616 181.383 257.759  1.00125.88           C
ATOM    705  CD1 ILE A 169     183.929 181.899 259.376  1.00125.88           C
ATOM    706  C   ILE A 169     186.263 181.079 254.980  1.00125.88           C
ATOM    707  O   ILE A 169     187.435 181.460 254.959  1.00125.88           O
ATOM    708  N   LEU A 170     185.890 179.896 254.438  1.00161.33           N
ATOM    709  CA  LEU A 170     186.749 179.126 253.572  1.00161.33           C
ATOM    710  CB  LEU A 170     186.354 177.639 253.530  1.00161.33           C
ATOM    711  CG  LEU A 170     186.387 176.966 254.916  1.00161.33           C
ATOM    712  CD1 LEU A 170     185.265 177.498 255.823  1.00161.33           C
ATOM    713  CD2 LEU A 170     186.382 175.434 254.802  1.00161.33           C
ATOM    714  C   LEU A 170     186.773 179.632 252.135  1.00161.33           C
ATOM    715  O   LEU A 170     187.831 179.720 251.515  1.00161.33           O
ATOM    716  N   THR A 171     185.571 179.878 251.558  1.00162.57           N
ATOM    717  CA  THR A 171     185.272 180.229 250.179  1.00162.57           C
ATOM    718  CB  THR A 171     184.007 179.609 249.654  1.00162.57           C
ATOM    719  OG1 THR A 171     182.863 180.140 250.305  1.00162.57           O
ATOM    720  CG2 THR A 171     184.103 178.087 249.869  1.00162.57           C
ATOM    721  C   THR A 171     185.236 181.695 249.835  1.00162.57           C
ATOM    722  O   THR A 171     185.054 182.031 248.669  1.00162.57           O
ATOM    723  N   LYS A 172     185.234 182.626 250.802  1.00212.37           N
ATOM    724  CA  LYS A 172     185.135 183.993 250.383  1.00212.37           C
ATOM    725  CB  LYS A 172     183.705 184.538 250.596  1.00212.37           C
ATOM    726  CG  LYS A 172     183.389 185.897 249.972  1.00212.37           C
ATOM    727  CD  LYS A 172     183.791 187.106 250.809  1.00212.37           C
ATOM    728  CE  LYS A 172     182.582 187.628 251.590  1.00212.37           C
ATOM    729  NZ  LYS A 172     182.899 188.904 252.257  1.00212.37           N
ATOM    730  C   LYS A 172     186.154 184.799 251.132  1.00212.37           C
ATOM    731  O   LYS A 172     186.699 184.393 252.156  1.00212.37           O
ATOM    732  N   PRO A 173     186.460 185.949 250.631  1.00154.13           N
ATOM    733  CA  PRO A 173     187.493 186.727 251.259  1.00154.13           C
ATOM    734  CD  PRO A 173     186.368 186.214 249.207  1.00154.13           C
ATOM    735  CB  PRO A 173     187.993 187.711 250.195  1.00154.13           C
ATOM    736  CG  PRO A 173     186.953 187.627 249.062  1.00154.13           C
ATOM    737  C   PRO A 173     187.023 187.373 252.535  1.00154.13           C
ATOM    738  O   PRO A 173     185.825 187.617 252.704  1.00154.13           O
ATOM    739  N   HIS A 174     188.002 187.680 253.409  1.00124.17           N
ATOM    740  CA  HIS A 174     187.917 188.250 254.719  1.00124.17           C
ATOM    741  ND1 HIS A 174     191.018 187.730 253.690  1.00124.17           N
ATOM    742  CG  HIS A 174     190.438 188.609 254.576  1.00124.17           C
ATOM    743  CB  HIS A 174     189.271 188.262 255.453  1.00124.17           C
ATOM    744  NE2 HIS A 174     192.175 189.623 253.554  1.00124.17           N
ATOM    745  CD2 HIS A 174     191.156 189.762 254.479  1.00124.17           C
ATOM    746  CE1 HIS A 174     192.053 188.387 253.105  1.00124.17           C
ATOM    747  C   HIS A 174     187.384 189.620 254.590  1.00124.17           C
ATOM    748  O   HIS A 174     186.959 190.233 255.566  1.00124.17           O
ATOM    749  N   SER A 175     187.428 190.158 253.364  1.00214.12           N
ATOM    750  CA  SER A 175     186.848 191.436 253.120  1.00214.12           C
ATOM    751  CB  SER A 175     187.090 191.958 251.691  1.00214.12           C
ATOM    752  OG  SER A 175     188.483 192.110 251.466  1.00214.12           O
ATOM    753  C   SER A 175     185.380 191.188 253.270  1.00214.12           C
ATOM    754  O   SER A 175     184.916 190.108 253.566  1.00214.12           O
ATOM    755  N   GLY A 176     184.522 192.170 253.191  1.00283.54           N
ATOM    756  CA  GLY A 176     183.155 191.782 253.286  1.00283.54           C
ATOM    757  C   GLY A 176     182.800 191.815 254.735  1.00283.54           C
ATOM    758  O   GLY A 176     181.852 192.465 255.160  1.00283.54           O
ATOM    759  N   PHE A 177     183.598 191.112 255.547  1.00140.51           N
ATOM    760  CA  PHE A 177     183.417 191.076 256.948  1.00140.51           C
ATOM    761  CB  PHE A 177     184.351 190.060 257.629  1.00140.51           C
ATOM    762  CG  PHE A 177     184.150 188.759 256.923  1.00140.51           C
ATOM    763  CD1 PHE A 177     182.929 188.126 256.929  1.00140.51           C
ATOM    764  CD2 PHE A 177     185.201 188.155 256.267  1.00140.51           C
ATOM    765  CE1 PHE A 177     182.758 186.927 256.275  1.00140.51           C
ATOM    766  CE2 PHE A 177     185.039 186.956 255.614  1.00140.51           C
ATOM    767  CZ  PHE A 177     183.811 186.339 255.616  1.00140.51           C
ATOM    768  C   PHE A 177     183.761 192.449 257.427  1.00140.51           C
ATOM    769  O   PHE A 177     183.129 192.984 258.334  1.00140.51           O
ATOM    770  N   HIS A 178     184.803 193.057 256.828  1.00 75.93           N
ATOM    771  CA  HIS A 178     185.214 194.351 257.284  1.00 75.93           C
ATOM    772  ND1 HIS A 178     186.699 197.297 257.207  1.00 75.93           N
ATOM    773  CG  HIS A 178     187.145 195.998 257.303  1.00 75.93           C
ATOM    774  CB  HIS A 178     186.514 194.826 256.612  1.00 75.93           C
ATOM    775  NE2 HIS A 178     188.473 197.333 258.548  1.00 75.93           N
ATOM    776  CD2 HIS A 178     188.230 196.038 258.125  1.00 75.93           C
ATOM    777  CE1 HIS A 178     187.528 198.054 257.971  1.00 75.93           C
ATOM    778  C   HIS A 178     184.141 195.357 256.981  1.00 75.93           C
ATOM    779  O   HIS A 178     183.725 196.122 257.852  1.00 75.93           O
ATOM    780  N   VAL A 179     183.647 195.349 255.726  1.00 94.37           N
ATOM    781  CA  VAL A 179     182.661 196.286 255.252  1.00 94.37           C
ATOM    782  CB  VAL A 179     182.352 196.101 253.797  1.00 94.37           C
ATOM    783  CG1 VAL A 179     181.118 196.942 253.456  1.00 94.37           C
ATOM    784  CG2 VAL A 179     183.593 196.483 252.976  1.00 94.37           C
ATOM    785  C   VAL A 179     181.386 196.092 255.987  1.00 94.37           C
ATOM    786  O   VAL A 179     180.627 197.032 256.226  1.00 94.37           O
ATOM    787  N   ALA A 180     181.091 194.835 256.317  1.00 88.68           N
ATOM    788  CA  ALA A 180     179.848 194.579 256.967  1.00 88.68           C
ATOM    789  CB  ALA A 180     179.586 193.080 257.187  1.00 88.68           C
ATOM    790  C   ALA A 180     179.834 195.247 258.306  1.00 88.68           C
ATOM    791  O   ALA A 180     178.849 195.893 258.663  1.00 88.68           O
ATOM    792  N   PHE A 181     180.940 195.126 259.073  1.00 94.62           N
ATOM    793  CA  PHE A 181     180.967 195.647 260.414  1.00 94.62           C
ATOM    794  CB  PHE A 181     182.232 195.266 261.207  1.00 94.62           C
ATOM    795  CG  PHE A 181     182.006 193.907 261.781  1.00 94.62           C
ATOM    796  CD1 PHE A 181     181.398 193.787 263.010  1.00 94.62           C
ATOM    797  CD2 PHE A 181     182.378 192.763 261.112  1.00 94.62           C
ATOM    798  CE1 PHE A 181     181.172 192.553 263.571  1.00 94.62           C
ATOM    799  CE2 PHE A 181     182.153 191.524 261.668  1.00 94.62           C
ATOM    800  CZ  PHE A 181     181.550 191.417 262.899  1.00 94.62           C
ATOM    801  C   PHE A 181     180.834 197.127 260.426  1.00 94.62           C
ATOM    802  O   PHE A 181     180.004 197.692 261.135  1.00 94.62           O
ATOM    803  N   LYS A 182     181.634 197.804 259.604  1.00158.06           N
ATOM    804  CA  LYS A 182     181.613 199.234 259.647  1.00158.06           C
ATOM    805  CB  LYS A 182     182.798 199.867 258.889  1.00158.06           C
ATOM    806  CG  LYS A 182     183.057 199.307 257.490  1.00158.06           C
ATOM    807  CD  LYS A 182     184.246 199.983 256.802  1.00158.06           C
ATOM    808  CE  LYS A 182     184.730 199.254 255.548  1.00158.06           C
ATOM    809  NZ  LYS A 182     186.074 199.743 255.166  1.00158.06           N
ATOM    810  C   LYS A 182     180.281 199.782 259.167  1.00158.06           C
ATOM    811  O   LYS A 182     179.978 200.954 259.382  1.00158.06           O
ATOM    812  N   MET A 183     179.517 199.029 258.352  1.00186.04           N
ATOM    813  CA  MET A 183     178.195 199.465 257.925  1.00186.04           C
ATOM    814  CB  MET A 183     177.645 198.595 256.789  1.00186.04           C
ATOM    815  CG  MET A 183     178.423 198.618 255.483  1.00186.04           C
ATOM    816  SD  MET A 183     177.792 197.403 254.292  1.00186.04           S
ATOM    817  CE  MET A 183     176.103 198.073 254.284  1.00186.04           C
ATOM    818  C   MET A 183     177.118 199.311 258.967  1.00186.04           C
ATOM    819  O   MET A 183     176.184 200.105 259.079  1.00186.04           O
ATOM    820  N   LEU A 184     177.133 198.145 259.624  1.00148.67           N
ATOM    821  CA  LEU A 184     176.149 197.744 260.584  1.00148.67           C
ATOM    822  CB  LEU A 184     175.995 196.213 260.651  1.00148.67           C
ATOM    823  CG  LEU A 184     174.780 195.758 261.478  1.00148.67           C
ATOM    824  CD1 LEU A 184     173.470 196.278 260.862  1.00148.67           C
ATOM    825  CD2 LEU A 184     174.775 194.232 261.672  1.00148.67           C
ATOM    826  C   LEU A 184     176.386 198.260 261.985  1.00148.67           C
ATOM    827  O   LEU A 184     175.453 198.294 262.783  1.00148.67           O
ATOM    828  N   ASP A 185     177.637 198.616 262.348  1.00 86.52           N
ATOM    829  CA  ASP A 185     178.004 198.926 263.710  1.00 86.52           C
ATOM    830  CB  ASP A 185     179.526 199.080 263.911  1.00 86.52           C
ATOM    831  CG  ASP A 185     180.018 200.248 263.064  1.00 86.52           C
ATOM    832  OD1 ASP A 185     179.475 200.452 261.945  1.00 86.52           O
ATOM    833  OD2 ASP A 185     180.944 200.961 263.535  1.00 86.52           O
ATOM    834  C   ASP A 185     177.344 200.184 264.180  1.00 86.52           C
ATOM    835  O   ASP A 185     176.529 200.786 263.481  1.00 86.52           O
ATOM    836  N   THR A 186     177.691 200.605 265.415  1.00 96.38           N
ATOM    837  CA  THR A 186     177.032 201.721 266.015  1.00 96.38           C
ATOM    838  CB  THR A 186     177.555 202.045 267.387  1.00 96.38           C
ATOM    839  OG1 THR A 186     178.937 202.359 267.335  1.00 96.38           O
ATOM    840  CG2 THR A 186     177.326 200.821 268.294  1.00 96.38           C
ATOM    841  C   THR A 186     177.158 202.897 265.104  1.00 96.38           C
ATOM    842  O   THR A 186     176.174 203.596 264.910  1.00 96.38           O
ATOM    843  N   ASP A 187     178.345 203.138 264.516  1.00217.23           N
ATOM    844  CA  ASP A 187     178.625 204.193 263.570  1.00217.23           C
ATOM    845  CB  ASP A 187     177.694 205.430 263.612  1.00217.23           C
ATOM    846  CG  ASP A 187     177.655 206.005 265.024  1.00217.23           C
ATOM    847  OD1 ASP A 187     178.146 205.315 265.957  1.00217.23           O
ATOM    848  OD2 ASP A 187     177.131 207.139 265.186  1.00217.23           O
ATOM    849  C   ASP A 187     180.027 204.625 263.875  1.00217.23           C
ATOM    850  O   ASP A 187     180.277 205.745 264.319  1.00217.23           O
ATOM    851  N   GLY A 188     180.995 203.731 263.599  1.00 68.05           N
ATOM    852  CA  GLY A 188     182.374 204.026 263.865  1.00 68.05           C
ATOM    853  C   GLY A 188     182.925 203.152 264.966  1.00 68.05           C
ATOM    854  O   GLY A 188     184.116 203.245 265.268  1.00 68.05           O
ATOM    855  N   ASN A 189     182.072 202.349 265.647  1.00 91.36           N
ATOM    856  CA  ASN A 189     182.511 201.450 266.699  1.00 91.36           C
ATOM    857  CB  ASN A 189     181.396 201.096 267.698  1.00 91.36           C
ATOM    858  CG  ASN A 189     182.049 200.556 268.965  1.00 91.36           C
ATOM    859  OD1 ASN A 189     183.272 200.471 269.067  1.00 91.36           O
ATOM    860  ND2 ASN A 189     181.210 200.177 269.965  1.00 91.36           N
ATOM    861  C   ASN A 189     183.096 200.146 266.197  1.00 91.36           C
ATOM    862  O   ASN A 189     184.007 199.580 266.805  1.00 91.36           O
ATOM    863  N   GLU A 190     182.576 199.605 265.078  1.00 76.59           N
ATOM    864  CA  GLU A 190     183.032 198.322 264.608  1.00 76.59           C
ATOM    865  CB  GLU A 190     184.555 198.266 264.385  1.00 76.59           C
ATOM    866  CG  GLU A 190     185.024 199.145 263.222  1.00 76.59           C
ATOM    867  CD  GLU A 190     186.536 199.030 263.078  1.00 76.59           C
ATOM    868  OE1 GLU A 190     187.161 198.307 263.899  1.00 76.59           O
ATOM    869  OE2 GLU A 190     187.085 199.668 262.140  1.00 76.59           O
ATOM    870  C   GLU A 190     182.648 197.282 265.622  1.00 76.59           C
ATOM    871  O   GLU A 190     183.275 196.226 265.718  1.00 76.59           O
ATOM    872  N   MET A 191     181.576 197.556 266.395  1.00 59.21           N
ATOM    873  CA  MET A 191     181.084 196.608 267.349  1.00 59.21           C
ATOM    874  CB  MET A 191     181.399 196.977 268.808  1.00 59.21           C
ATOM    875  CG  MET A 191     182.903 197.029 269.093  1.00 59.21           C
ATOM    876  SD  MET A 191     183.341 197.392 270.819  1.00 59.21           S
ATOM    877  CE  MET A 191     182.936 195.728 271.428  1.00 59.21           C
ATOM    878  C   MET A 191     179.601 196.602 267.176  1.00 59.21           C
ATOM    879  O   MET A 191     179.003 197.625 266.848  1.00 59.21           O
ATOM    880  N   ILE A 192     178.964 195.434 267.361  1.00 75.61           N
ATOM    881  CA  ILE A 192     177.551 195.375 267.174  1.00 75.61           C
ATOM    882  CB  ILE A 192     177.161 194.664 265.906  1.00 75.61           C
ATOM    883  CG1 ILE A 192     177.643 193.203 265.921  1.00 75.61           C
ATOM    884  CG2 ILE A 192     177.716 195.475 264.722  1.00 75.61           C
ATOM    885  CD1 ILE A 192     177.104 192.377 264.754  1.00 75.61           C
ATOM    886  C   ILE A 192     176.959 194.653 268.330  1.00 75.61           C
ATOM    887  O   ILE A 192     177.611 193.843 268.987  1.00 75.61           O
ATOM    888  N   GLU A 193     175.696 194.995 268.624  1.00110.96           N
ATOM    889  CA  GLU A 193     174.941 194.390 269.671  1.00110.96           C
ATOM    890  CB  GLU A 193     173.839 195.297 270.248  1.00110.96           C
ATOM    891  CG  GLU A 193     174.366 196.465 271.089  1.00110.96           C
ATOM    892  CD  GLU A 193     174.784 197.616 270.180  1.00110.96           C
ATOM    893  OE1 GLU A 193     174.784 197.429 268.935  1.00110.96           O
ATOM    894  OE2 GLU A 193     175.105 198.706 270.726  1.00110.96           O
ATOM    895  C   GLU A 193     174.289 193.192 269.071  1.00110.96           C
ATOM    896  O   GLU A 193     174.547 192.817 267.930  1.00110.96           O
ATOM    897  N   LYS A 194     173.461 192.515 269.869  1.00148.68           N
ATOM    898  CA  LYS A 194     172.798 191.326 269.432  1.00148.68           C
ATOM    899  CB  LYS A 194     172.103 190.548 270.561  1.00148.68           C
ATOM    900  CG  LYS A 194     171.410 189.287 270.044  1.00148.68           C
ATOM    901  CD  LYS A 194     171.249 188.183 271.088  1.00148.68           C
ATOM    902  CE  LYS A 194     172.582 187.497 271.397  1.00148.68           C
ATOM    903  NZ  LYS A 194     172.355 186.133 271.917  1.00148.68           N
ATOM    904  C   LYS A 194     171.799 191.608 268.346  1.00148.68           C
ATOM    905  O   LYS A 194     171.579 190.754 267.493  1.00148.68           O
ATOM    906  N   ARG A 195     171.151 192.792 268.324  1.00201.64           N
ATOM    907  CA  ARG A 195     170.092 192.964 267.363  1.00201.64           C
ATOM    908  CB  ARG A 195     169.388 194.335 267.423  1.00201.64           C
ATOM    909  CG  ARG A 195     170.281 195.521 267.041  1.00201.64           C
ATOM    910  CD  ARG A 195     169.508 196.764 266.594  1.00201.64           C
ATOM    911  NE  ARG A 195     170.435 197.589 265.767  1.00201.64           N
ATOM    912  CZ  ARG A 195     170.564 197.329 264.432  1.00201.64           C
ATOM    913  NH1 ARG A 195     169.855 196.310 263.862  1.00201.64           N
ATOM    914  NH2 ARG A 195     171.402 198.085 263.664  1.00201.64           N
ATOM    915  C   ARG A 195     170.635 192.832 265.975  1.00201.64           C
ATOM    916  O   ARG A 195     170.117 192.077 265.154  1.00201.64           O
ATOM    917  N   GLU A 196     171.748 193.521 265.705  1.00127.42           N
ATOM    918  CA  GLU A 196     172.276 193.655 264.384  1.00127.42           C
ATOM    919  CB  GLU A 196     173.505 194.578 264.325  1.00127.42           C
ATOM    920  CG  GLU A 196     173.237 196.030 264.718  1.00127.42           C
ATOM    921  CD  GLU A 196     173.546 196.199 266.200  1.00127.42           C
ATOM    922  OE1 GLU A 196     173.609 195.169 266.923  1.00127.42           O
ATOM    923  OE2 GLU A 196     173.733 197.368 266.627  1.00127.42           O
ATOM    924  C   GLU A 196     172.733 192.358 263.772  1.00127.42           C
ATOM    925  O   GLU A 196     172.580 192.166 262.571  1.00127.42           O
ATOM    926  N   PHE A 197     173.318 191.438 264.555  1.00195.30           N
ATOM    927  CA  PHE A 197     173.954 190.234 264.044  1.00195.30           C
ATOM    928  CB  PHE A 197     174.673 189.471 265.188  1.00195.30           C
ATOM    929  CG  PHE A 197     175.612 188.403 264.703  1.00195.30           C
ATOM    930  CD1 PHE A 197     176.870 188.729 264.242  1.00195.30           C
ATOM    931  CD2 PHE A 197     175.265 187.069 264.747  1.00195.30           C
ATOM    932  CE1 PHE A 197     177.742 187.753 263.808  1.00195.30           C
ATOM    933  CE2 PHE A 197     176.135 186.092 264.315  1.00195.30           C
ATOM    934  CZ  PHE A 197     177.377 186.428 263.839  1.00195.30           C
ATOM    935  C   PHE A 197     172.952 189.313 263.409  1.00195.30           C
ATOM    936  O   PHE A 197     173.314 188.515 262.533  1.00195.30           O
ATOM    937  N   PHE A 198     171.682 189.361 263.881  1.00159.12           N
ATOM    938  CA  PHE A 198     170.679 188.494 263.320  1.00159.12           C
ATOM    939  CB  PHE A 198     169.261 188.773 263.841  1.00159.12           C
ATOM    940  CG  PHE A 198     169.152 188.303 265.250  1.00159.12           C
ATOM    941  CD1 PHE A 198     168.963 186.967 265.522  1.00159.12           C
ATOM    942  CD2 PHE A 198     169.218 189.196 266.295  1.00159.12           C
ATOM    943  CE1 PHE A 198     168.851 186.527 266.819  1.00159.12           C
ATOM    944  CE2 PHE A 198     169.106 188.760 267.594  1.00159.12           C
ATOM    945  CZ  PHE A 198     168.923 187.424 267.858  1.00159.12           C
ATOM    946  C   PHE A 198     170.677 188.782 261.900  1.00159.12           C
ATOM    947  O   PHE A 198     170.732 187.890 261.051  1.00159.12           O
ATOM    948  N   LYS A 199     170.657 190.086 261.650  1.00175.62           N
ATOM    949  CA  LYS A 199     170.714 190.528 260.318  1.00175.62           C
ATOM    950  CB  LYS A 199     170.529 192.045 260.143  1.00175.62           C
ATOM    951  CG  LYS A 199     170.511 192.400 258.659  1.00175.62           C
ATOM    952  CD  LYS A 199     169.377 191.673 257.937  1.00175.62           C
ATOM    953  CE  LYS A 199     169.573 191.544 256.429  1.00175.62           C
ATOM    954  NZ  LYS A 199     168.749 190.421 255.926  1.00175.62           N
ATOM    955  C   LYS A 199     172.060 190.166 259.742  1.00175.62           C
ATOM    956  O   LYS A 199     172.121 189.725 258.603  1.00175.62           O
ATOM    957  N   LEU A 200     173.163 190.285 260.515  1.00179.87           N
ATOM    958  CA  LEU A 200     174.534 190.160 260.051  1.00179.87           C
ATOM    959  CB  LEU A 200     175.581 190.424 261.146  1.00179.87           C
ATOM    960  CG  LEU A 200     177.027 190.287 260.620  1.00179.87           C
ATOM    961  CD1 LEU A 200     177.447 191.530 259.817  1.00179.87           C
ATOM    962  CD2 LEU A 200     178.023 189.891 261.722  1.00179.87           C
ATOM    963  C   LEU A 200     174.879 188.816 259.532  1.00179.87           C
ATOM    964  O   LEU A 200     175.726 188.682 258.643  1.00179.87           O
ATOM    965  N   GLN A 201     174.337 187.773 260.167  1.00255.61           N
ATOM    966  CA  GLN A 201     174.582 186.516 259.610  1.00255.61           C
ATOM    967  CB  GLN A 201     173.880 185.510 260.527  1.00255.61           C
ATOM    968  CG  GLN A 201     174.523 185.514 261.912  1.00255.61           C
ATOM    969  CD  GLN A 201     173.506 184.990 262.899  1.00255.61           C
ATOM    970  OE1 GLN A 201     172.307 185.228 262.756  1.00255.61           O
ATOM    971  NE2 GLN A 201     173.987 184.241 263.927  1.00255.61           N
ATOM    972  C   GLN A 201     173.953 186.682 258.289  1.00255.61           C
ATOM    973  O   GLN A 201     174.691 186.810 257.325  1.00255.61           O
ATOM    974  N   LYS A 202     172.648 187.006 258.285  1.00216.10           N
ATOM    975  CA  LYS A 202     171.788 186.988 257.125  1.00216.10           C
ATOM    976  CB  LYS A 202     170.382 187.540 257.398  1.00216.10           C
ATOM    977  CG  LYS A 202     169.407 187.290 256.246  1.00216.10           C
ATOM    978  CD  LYS A 202     167.957 187.625 256.604  1.00216.10           C
ATOM    979  CE  LYS A 202     167.351 186.721 257.682  1.00216.10           C
ATOM    980  NZ  LYS A 202     166.908 185.439 257.085  1.00216.10           N
ATOM    981  C   LYS A 202     172.393 187.805 256.025  1.00216.10           C
ATOM    982  O   LYS A 202     172.176 187.556 254.839  1.00216.10           O
ATOM    983  N   ILE A 203     173.128 188.864 256.356  1.00192.98           N
ATOM    984  CA  ILE A 203     173.695 189.560 255.259  1.00192.98           C
ATOM    985  CB  ILE A 203     174.300 190.850 255.719  1.00192.98           C
ATOM    986  CG1 ILE A 203     173.200 191.915 255.829  1.00192.98           C
ATOM    987  CG2 ILE A 203     175.520 191.192 254.863  1.00192.98           C
ATOM    988  CD1 ILE A 203     173.662 193.212 256.479  1.00192.98           C
ATOM    989  C   ILE A 203     174.735 188.784 254.484  1.00192.98           C
ATOM    990  O   ILE A 203     174.564 188.563 253.291  1.00192.98           O
ATOM    991  N   ILE A 204     175.774 188.227 255.130  1.00185.49           N
ATOM    992  CA  ILE A 204     176.922 187.751 254.393  1.00185.49           C
ATOM    993  CB  ILE A 204     178.086 187.413 255.262  1.00185.49           C
ATOM    994  CG1 ILE A 204     178.478 188.618 256.130  1.00185.49           C
ATOM    995  CG2 ILE A 204     179.227 186.913 254.359  1.00185.49           C
ATOM    996  CD1 ILE A 204     179.401 188.247 257.289  1.00185.49           C
ATOM    997  C   ILE A 204     176.592 186.710 253.370  1.00185.49           C
ATOM    998  O   ILE A 204     177.231 186.624 252.326  1.00185.49           O
ATOM    999  N   SER A 205     175.630 185.827 253.599  1.00286.74           N
ATOM   1000  CA  SER A 205     175.324 185.071 252.422  1.00286.74           C
ATOM   1001  CB  SER A 205     175.087 183.532 252.589  1.00286.74           C
ATOM   1002  OG  SER A 205     174.087 183.141 253.527  1.00286.74           O
ATOM   1003  C   SER A 205     174.132 185.829 252.093  1.00286.74           C
ATOM   1004  O   SER A 205     174.238 186.872 251.464  1.00286.74           O
ATOM   1005  N   LYS A 206     173.036 185.138 252.257  1.00315.20           N
ATOM   1006  CA  LYS A 206     171.742 185.434 252.693  1.00315.20           C
ATOM   1007  CB  LYS A 206     170.660 184.612 251.995  1.00315.20           C
ATOM   1008  CG  LYS A 206     170.570 184.881 250.496  1.00315.20           C
ATOM   1009  CD  LYS A 206     169.741 183.828 249.763  1.00315.20           C
ATOM   1010  CE  LYS A 206     169.666 184.037 248.249  1.00315.20           C
ATOM   1011  NZ  LYS A 206     168.811 182.991 247.646  1.00315.20           N
ATOM   1012  C   LYS A 206     171.818 184.914 254.213  1.00315.20           C
ATOM   1013  O   LYS A 206     170.816 184.301 254.598  1.00315.20           O
ATOM   1014  N   GLN A 207     172.973 185.082 255.042  1.00833.52           N
ATOM   1015  CA  GLN A 207     173.718 184.475 256.296  1.00833.52           C
ATOM   1016  CB  GLN A 207     175.283 184.602 256.133  1.00833.52           C
ATOM   1017  CG  GLN A 207     176.085 183.558 255.357  1.00833.52           C
ATOM   1018  CD  GLN A 207     177.419 184.195 254.980  1.00833.52           C
ATOM   1019  OE1 GLN A 207     177.814 184.220 253.816  1.00833.52           O
ATOM   1020  NE2 GLN A 207     178.137 184.713 256.006  1.00833.52           N
ATOM   1021  C   GLN A 207     173.447 183.851 258.162  1.00833.52           C
ATOM   1022  O   GLN A 207     174.681 183.907 258.460  1.00833.52           O
ATOM   1023  N   ILE A 230     172.291 183.431 259.390  1.00594.55           N
ATOM   1024  CA  ILE A 230     171.531 182.959 260.955  1.00594.55           C
ATOM   1025  CB  ILE A 230     170.217 182.239 260.759  1.00594.55           C
ATOM   1026  CG1 ILE A 230     170.366 180.883 260.074  1.00594.55           C
ATOM   1027  CG2 ILE A 230     169.291 183.219 260.018  1.00594.55           C
ATOM   1028  CD1 ILE A 230     169.099 180.030 260.101  1.00594.55           C
ATOM   1029  C   ILE A 230     172.001 182.509 262.547  1.00594.55           C
ATOM   1030  O   ILE A 230     173.110 182.039 262.738  1.00594.55           O
ATOM   1031  N   ASN A 231     171.159 182.626 263.768  1.00347.35           N
ATOM   1032  CA  ASN A 231     171.315 182.538 265.333  1.00347.35           C
ATOM   1033  CB  ASN A 231     170.077 182.903 266.182  1.00347.35           C
ATOM   1034  CG  ASN A 231     170.488 183.102 267.662  1.00347.35           C
ATOM   1035  OD1 ASN A 231     171.647 182.972 268.059  1.00347.35           O
ATOM   1036  ND2 ASN A 231     169.485 183.442 268.516  1.00347.35           N
ATOM   1037  C   ASN A 231     171.835 181.294 265.924  1.00347.35           C
ATOM   1038  O   ASN A 231     171.156 180.432 266.496  1.00347.35           O
ATOM   1039  N   THR A 232     173.148 181.302 266.044  1.00250.25           N
ATOM   1040  CA  THR A 232     173.559 180.052 266.500  1.00250.25           C
ATOM   1041  CB  THR A 232     173.989 179.224 265.350  1.00250.25           C
ATOM   1042  OG1 THR A 232     174.104 177.889 265.779  1.00250.25           O
ATOM   1043  CG2 THR A 232     175.303 179.768 264.768  1.00250.25           C
ATOM   1044  C   THR A 232     174.643 180.243 267.476  1.00250.25           C
ATOM   1045  O   THR A 232     174.694 181.252 268.177  1.00250.25           O
ATOM   1046  N   THR A 233     175.534 179.248 267.523  1.00111.48           N
ATOM   1047  CA  THR A 233     176.528 179.161 268.522  1.00111.48           C
ATOM   1048  CB  THR A 233     177.379 177.934 268.387  1.00111.48           C
ATOM   1049  OG1 THR A 233     178.088 177.952 267.157  1.00111.48           O
ATOM   1050  CG2 THR A 233     176.459 176.704 268.448  1.00111.48           C
ATOM   1051  C   THR A 233     177.425 180.335 268.442  1.00111.48           C
ATOM   1052  O   THR A 233     177.796 180.915 269.460  1.00111.48           O
ATOM   1053  N   LEU A 234     177.786 180.752 267.223  1.00312.15           N
ATOM   1054  CA  LEU A 234     178.711 181.838 267.186  1.00312.15           C
ATOM   1055  CB  LEU A 234     179.294 182.213 265.798  1.00312.15           C
ATOM   1056  CG  LEU A 234     178.347 182.249 264.582  1.00312.15           C
ATOM   1057  CD1 LEU A 234     177.973 180.835 264.153  1.00312.15           C
ATOM   1058  CD2 LEU A 234     177.119 183.143 264.786  1.00312.15           C
ATOM   1059  C   LEU A 234     178.178 183.077 267.834  1.00312.15           C
ATOM   1060  O   LEU A 234     178.924 183.882 268.398  1.00312.15           O
ATOM   1061  N   GLN A 235     176.864 183.274 267.763  1.00160.63           N
ATOM   1062  CA  GLN A 235     176.294 184.472 268.287  1.00160.63           C
ATOM   1063  CB  GLN A 235     174.792 184.533 267.973  1.00160.63           C
ATOM   1064  CG  GLN A 235     174.132 185.864 268.313  1.00160.63           C
ATOM   1065  CD  GLN A 235     172.776 185.872 267.627  1.00160.63           C
ATOM   1066  OE1 GLN A 235     172.530 185.088 266.711  1.00160.63           O
ATOM   1067  NE2 GLN A 235     171.873 186.785 268.076  1.00160.63           N
ATOM   1068  C   GLN A 235     176.503 184.600 269.750  1.00160.63           C
ATOM   1069  O   GLN A 235     177.009 185.599 270.261  1.00160.63           O
ATOM   1070  N   MET A 236     176.149 183.552 270.476  1.00132.39           N
ATOM   1071  CA  MET A 236     176.289 183.614 271.887  1.00132.39           C
ATOM   1072  CB  MET A 236     175.464 182.514 272.561  1.00132.39           C
ATOM   1073  CG  MET A 236     174.003 182.748 272.151  1.00132.39           C
ATOM   1074  SD  MET A 236     172.720 181.850 273.052  1.00132.39           S
ATOM   1075  CE  MET A 236     171.376 182.490 272.009  1.00132.39           C
ATOM   1076  C   MET A 236     177.750 183.590 272.164  1.00132.39           C
ATOM   1077  O   MET A 236     178.220 184.019 273.213  1.00132.39           O
ATOM   1078  N   ARG A 237     178.522 183.038 271.219  1.00128.26           N
ATOM   1079  CA  ARG A 237     179.936 183.060 271.399  1.00128.26           C
ATOM   1080  CB  ARG A 237     180.684 182.341 270.263  1.00128.26           C
ATOM   1081  CG  ARG A 237     182.198 182.243 270.463  1.00128.26           C
ATOM   1082  CD  ARG A 237     182.964 183.505 270.061  1.00128.26           C
ATOM   1083  NE  ARG A 237     184.416 183.207 270.216  1.00128.26           N
ATOM   1084  CZ  ARG A 237     185.324 184.215 270.373  1.00128.26           C
ATOM   1085  NH1 ARG A 237     184.920 185.518 270.394  1.00128.26           N
ATOM   1086  NH2 ARG A 237     186.648 183.914 270.516  1.00128.26           N
ATOM   1087  C   ARG A 237     180.408 184.493 271.419  1.00128.26           C
ATOM   1088  O   ARG A 237     181.349 184.835 272.135  1.00128.26           O
ATOM   1089  N   PHE A 238     179.826 185.347 270.553  1.00122.40           N
ATOM   1090  CA  PHE A 238     180.171 186.741 270.445  1.00122.40           C
ATOM   1091  CB  PHE A 238     179.872 187.336 269.057  1.00122.40           C
ATOM   1092  CG  PHE A 238     180.739 186.594 268.098  1.00122.40           C
ATOM   1093  CD1 PHE A 238     182.109 186.623 268.236  1.00122.40           C
ATOM   1094  CD2 PHE A 238     180.191 185.899 267.044  1.00122.40           C
ATOM   1095  CE1 PHE A 238     182.918 185.942 267.356  1.00122.40           C
ATOM   1096  CE2 PHE A 238     180.998 185.218 266.161  1.00122.40           C
ATOM   1097  CZ  PHE A 238     182.363 185.233 266.318  1.00122.40           C
ATOM   1098  C   PHE A 238     179.556 187.633 271.479  1.00122.40           C
ATOM   1099  O   PHE A 238     180.145 188.650 271.847  1.00122.40           O
ATOM   1100  N   PHE A 239     178.328 187.320 271.934  1.00 85.26           N
ATOM   1101  CA  PHE A 239     177.638 188.211 272.828  1.00 85.26           C
ATOM   1102  CB  PHE A 239     176.340 188.769 272.219  1.00 85.26           C
ATOM   1103  CG  PHE A 239     176.637 189.370 270.886  1.00 85.26           C
ATOM   1104  CD1 PHE A 239     177.201 190.618 270.769  1.00 85.26           C
ATOM   1105  CD2 PHE A 239     176.329 188.672 269.741  1.00 85.26           C
ATOM   1106  CE1 PHE A 239     177.462 191.156 269.531  1.00 85.26           C
ATOM   1107  CE2 PHE A 239     176.586 189.203 268.500  1.00 85.26           C
ATOM   1108  CZ  PHE A 239     177.155 190.448 268.394  1.00 85.26           C
ATOM   1109  C   PHE A 239     177.190 187.403 274.002  1.00 85.26           C
ATOM   1110  O   PHE A 239     177.621 186.271 274.191  1.00 85.26           O
ATOM   1111  N   GLY A 240     176.320 187.991 274.846  1.00 47.83           N
ATOM   1112  CA  GLY A 240     175.794 187.280 275.972  1.00 47.83           C
ATOM   1113  C   GLY A 240     174.679 186.410 275.458  1.00 47.83           C
ATOM   1114  O   GLY A 240     174.460 186.286 274.253  1.00 47.83           O
ATOM   1115  N   LYS A 241     173.965 185.734 276.376  1.00193.71           N
ATOM   1116  CA  LYS A 241     172.879 184.891 275.969  1.00193.71           C
ATOM   1117  CB  LYS A 241     172.244 184.184 277.179  1.00193.71           C
ATOM   1118  CG  LYS A 241     171.255 183.067 276.844  1.00193.71           C
ATOM   1119  CD  LYS A 241     170.679 182.403 278.097  1.00193.71           C
ATOM   1120  CE  LYS A 241     171.724 182.170 279.191  1.00193.71           C
ATOM   1121  NZ  LYS A 241     171.058 181.877 280.480  1.00193.71           N
ATOM   1122  C   LYS A 241     171.829 185.761 275.386  1.00193.71           C
ATOM   1123  O   LYS A 241     171.260 185.530 274.309  1.00193.71           O
ATOM   1124  N   ARG A 242     171.544 186.766 276.218  1.00201.07           N
ATOM   1125  CA  ARG A 242     170.665 187.861 276.044  1.00201.07           C
ATOM   1126  CB  ARG A 242     170.349 188.588 277.362  1.00201.07           C
ATOM   1127  CG  ARG A 242     169.728 187.706 278.448  1.00201.07           C
ATOM   1128  CD  ARG A 242     168.234 187.439 278.262  1.00201.07           C
ATOM   1129  NE  ARG A 242     168.101 186.236 277.396  1.00201.07           N
ATOM   1130  CZ  ARG A 242     168.151 184.991 277.952  1.00201.07           C
ATOM   1131  NH1 ARG A 242     168.334 184.847 279.297  1.00201.07           N
ATOM   1132  NH2 ARG A 242     168.014 183.886 277.161  1.00201.07           N
ATOM   1133  C   ARG A 242     171.360 188.850 275.197  1.00201.07           C
ATOM   1134  O   ARG A 242     170.707 189.719 274.629  1.00201.07           O
ATOM   1135  N   GLY A 243     172.707 188.769 275.129  1.00 73.96           N
ATOM   1136  CA  GLY A 243     173.429 189.766 274.396  1.00 73.96           C
ATOM   1137  C   GLY A 243     173.953 190.814 275.337  1.00 73.96           C
ATOM   1138  O   GLY A 243     173.669 192.004 275.204  1.00 73.96           O
ATOM   1139  N   GLN A 244     174.700 190.365 276.362  1.00104.12           N
ATOM   1140  CA  GLN A 244     175.318 191.223 277.332  1.00104.12           C
ATOM   1141  CB  GLN A 244     175.934 190.428 278.495  1.00104.12           C
ATOM   1142  CG  GLN A 244     177.058 189.486 278.059  1.00104.12           C
ATOM   1143  CD  GLN A 244     177.572 188.771 279.300  1.00104.12           C
ATOM   1144  OE1 GLN A 244     177.747 187.551 279.304  1.00104.12           O
ATOM   1145  NE2 GLN A 244     177.833 189.551 280.382  1.00104.12           N
ATOM   1146  C   GLN A 244     176.409 192.080 276.729  1.00104.12           C
ATOM   1147  O   GLN A 244     176.501 193.264 277.047  1.00104.12           O
ATOM   1148  N   ARG A 245     177.267 191.534 275.838  1.00109.54           N
ATOM   1149  CA  ARG A 245     178.383 192.298 275.324  1.00109.54           C
ATOM   1150  CB  ARG A 245     179.742 191.615 275.556  1.00109.54           C
ATOM   1151  CG  ARG A 245     180.092 191.455 277.037  1.00109.54           C
ATOM   1152  CD  ARG A 245     181.413 190.726 277.285  1.00109.54           C
ATOM   1153  NE  ARG A 245     182.519 191.669 276.962  1.00109.54           N
ATOM   1154  CZ  ARG A 245     183.817 191.258 277.066  1.00109.54           C
ATOM   1155  NH1 ARG A 245     184.100 189.979 277.449  1.00109.54           N
ATOM   1156  NH2 ARG A 245     184.832 192.125 276.779  1.00109.54           N
ATOM   1157  C   ARG A 245     178.232 192.491 273.844  1.00109.54           C
ATOM   1158  O   ARG A 245     177.399 191.847 273.211  1.00109.54           O
ATOM   1159  N   LYS A 246     179.034 193.421 273.269  1.00119.29           N
ATOM   1160  CA  LYS A 246     179.002 193.744 271.866  1.00119.29           C
ATOM   1161  CB  LYS A 246     179.301 195.219 271.548  1.00119.29           C
ATOM   1162  CG  LYS A 246     178.154 196.157 271.931  1.00119.29           C
ATOM   1163  CD  LYS A 246     178.508 197.643 271.837  1.00119.29           C
ATOM   1164  CE  LYS A 246     178.810 198.112 270.410  1.00119.29           C
ATOM   1165  NZ  LYS A 246     177.616 197.949 269.551  1.00119.29           N
ATOM   1166  C   LYS A 246     179.999 192.900 271.135  1.00119.29           C
ATOM   1167  O   LYS A 246     180.729 192.117 271.739  1.00119.29           O
ATOM   1168  N   LEU A 247     180.024 193.006 269.787  1.00143.00           N
ATOM   1169  CA  LEU A 247     180.918 192.169 269.044  1.00143.00           C
ATOM   1170  CB  LEU A 247     180.137 191.321 268.014  1.00143.00           C
ATOM   1171  CG  LEU A 247     180.894 190.202 267.264  1.00143.00           C
ATOM   1172  CD1 LEU A 247     179.946 189.477 266.294  1.00143.00           C
ATOM   1173  CD2 LEU A 247     182.153 190.706 266.548  1.00143.00           C
ATOM   1174  C   LEU A 247     181.902 193.039 268.327  1.00143.00           C
ATOM   1175  O   LEU A 247     181.617 193.598 267.268  1.00143.00           O
ATOM   1176  N   HIS A 248     183.124 193.144 268.874  1.00 62.49           N
ATOM   1177  CA  HIS A 248     184.108 193.985 268.257  1.00 62.49           C
ATOM   1178  ND1 HIS A 248     187.207 195.174 267.732  1.00 62.49           N
ATOM   1179  CG  HIS A 248     186.212 195.372 268.664  1.00 62.49           C
ATOM   1180  CB  HIS A 248     185.297 194.297 269.181  1.00 62.49           C
ATOM   1181  NE2 HIS A 248     187.271 197.328 268.284  1.00 62.49           N
ATOM   1182  CD2 HIS A 248     186.265 196.693 268.990  1.00 62.49           C
ATOM   1183  CE1 HIS A 248     187.809 196.377 267.542  1.00 62.49           C
ATOM   1184  C   HIS A 248     184.609 193.291 267.022  1.00 62.49           C
ATOM   1185  O   HIS A 248     184.717 192.067 266.975  1.00 62.49           O
ATOM   1186  N   TYR A 249     184.921 194.081 265.978  1.00 77.04           N
ATOM   1187  CA  TYR A 249     185.365 193.578 264.707  1.00 77.04           C
ATOM   1188  CB  TYR A 249     185.566 194.723 263.697  1.00 77.04           C
ATOM   1189  CG  TYR A 249     186.183 194.232 262.430  1.00 77.04           C
ATOM   1190  CD1 TYR A 249     185.442 193.535 261.505  1.00 77.04           C
ATOM   1191  CD2 TYR A 249     187.506 194.501 262.158  1.00 77.04           C
ATOM   1192  CE1 TYR A 249     186.015 193.100 260.333  1.00 77.04           C
ATOM   1193  CE2 TYR A 249     188.085 194.069 260.986  1.00 77.04           C
ATOM   1194  CZ  TYR A 249     187.338 193.367 260.071  1.00 77.04           C
ATOM   1195  OH  TYR A 249     187.922 192.922 258.866  1.00 77.04           O
ATOM   1196  C   TYR A 249     186.662 192.851 264.857  1.00 77.04           C
ATOM   1197  O   TYR A 249     186.821 191.740 264.354  1.00 77.04           O
ATOM   1198  N   LYS A 250     187.622 193.443 265.583  1.00114.55           N
ATOM   1199  CA  LYS A 250     188.908 192.824 265.699  1.00114.55           C
ATOM   1200  CB  LYS A 250     189.939 193.714 266.409  1.00114.55           C
ATOM   1201  CG  LYS A 250     190.294 194.897 265.511  1.00114.55           C
ATOM   1202  CD  LYS A 250     190.764 194.413 264.137  1.00114.55           C
ATOM   1203  CE  LYS A 250     190.745 195.480 263.045  1.00114.55           C
ATOM   1204  NZ  LYS A 250     191.161 194.882 261.755  1.00114.55           N
ATOM   1205  C   LYS A 250     188.775 191.516 266.408  1.00114.55           C
ATOM   1206  O   LYS A 250     189.499 190.568 266.108  1.00114.55           O
ATOM   1207  N   GLU A 251     187.851 191.433 267.380  1.00101.86           N
ATOM   1208  CA  GLU A 251     187.655 190.209 268.096  1.00101.86           C
ATOM   1209  CB  GLU A 251     186.718 190.346 269.313  1.00101.86           C
ATOM   1210  CG  GLU A 251     187.422 190.796 270.608  1.00101.86           C
ATOM   1211  CD  GLU A 251     187.834 192.268 270.560  1.00101.86           C
ATOM   1212  OE1 GLU A 251     187.641 192.924 269.504  1.00101.86           O
ATOM   1213  OE2 GLU A 251     188.350 192.762 271.599  1.00101.86           O
ATOM   1214  C   GLU A 251     187.123 189.182 267.145  1.00101.86           C
ATOM   1215  O   GLU A 251     187.435 188.001 267.270  1.00101.86           O
ATOM   1216  N   PHE A 252     186.263 189.593 266.194  1.00 86.65           N
ATOM   1217  CA  PHE A 252     185.768 188.692 265.184  1.00 86.65           C
ATOM   1218  CB  PHE A 252     184.599 189.278 264.367  1.00 86.65           C
ATOM   1219  CG  PHE A 252     184.317 188.365 263.216  1.00 86.65           C
ATOM   1220  CD1 PHE A 252     183.657 187.169 263.393  1.00 86.65           C
ATOM   1221  CD2 PHE A 252     184.702 188.721 261.943  1.00 86.65           C
ATOM   1222  CE1 PHE A 252     183.402 186.341 262.323  1.00 86.65           C
ATOM   1223  CE2 PHE A 252     184.448 187.898 260.870  1.00 86.65           C
ATOM   1224  CZ  PHE A 252     183.798 186.702 261.056  1.00 86.65           C
ATOM   1225  C   PHE A 252     186.855 188.334 264.223  1.00 86.65           C
ATOM   1226  O   PHE A 252     186.965 187.190 263.783  1.00 86.65           O
ATOM   1227  N   ARG A 253     187.693 189.324 263.876  1.00129.26           N
ATOM   1228  CA  ARG A 253     188.743 189.135 262.918  1.00129.26           C
ATOM   1229  CB  ARG A 253     189.623 190.396 262.833  1.00129.26           C
ATOM   1230  CG  ARG A 253     190.701 190.387 261.751  1.00129.26           C
ATOM   1231  CD  ARG A 253     190.139 190.559 260.339  1.00129.26           C
ATOM   1232  NE  ARG A 253     191.265 190.976 259.460  1.00129.26           N
ATOM   1233  CZ  ARG A 253     191.011 191.402 258.188  1.00129.26           C
ATOM   1234  NH1 ARG A 253     189.748 191.324 257.677  1.00129.26           N
ATOM   1235  NH2 ARG A 253     192.016 191.935 257.436  1.00129.26           N
ATOM   1236  C   ARG A 253     189.604 188.024 263.432  1.00129.26           C
ATOM   1237  O   ARG A 253     189.979 187.113 262.696  1.00129.26           O
ATOM   1238  N   ARG A 254     189.910 188.075 264.738  1.00183.66           N
ATOM   1239  CA  ARG A 254     190.744 187.124 265.419  1.00183.66           C
ATOM   1240  CB  ARG A 254     190.890 187.476 266.905  1.00183.66           C
ATOM   1241  CG  ARG A 254     191.453 188.869 267.165  1.00183.66           C
ATOM   1242  CD  ARG A 254     191.072 189.432 268.538  1.00183.66           C
ATOM   1243  NE  ARG A 254     191.332 188.377 269.557  1.00183.66           N
ATOM   1244  CZ  ARG A 254     190.376 187.445 269.846  1.00183.66           C
ATOM   1245  NH1 ARG A 254     189.174 187.464 269.204  1.00183.66           N
ATOM   1246  NH2 ARG A 254     190.620 186.484 270.784  1.00183.66           N
ATOM   1247  C   ARG A 254     190.084 185.782 265.407  1.00183.66           C
ATOM   1248  O   ARG A 254     190.746 184.750 265.320  1.00183.66           O
ATOM   1249  N   PHE A 255     188.750 185.773 265.559  1.00 90.94           N
ATOM   1250  CA  PHE A 255     187.983 184.566 265.680  1.00 90.94           C
ATOM   1251  CB  PHE A 255     186.525 184.859 266.067  1.00 90.94           C
ATOM   1252  CG  PHE A 255     185.753 183.593 265.935  1.00 90.94           C
ATOM   1253  CD1 PHE A 255     185.807 182.619 266.905  1.00 90.94           C
ATOM   1254  CD2 PHE A 255     184.957 183.388 264.831  1.00 90.94           C
ATOM   1255  CE1 PHE A 255     185.087 181.456 266.768  1.00 90.94           C
ATOM   1256  CE2 PHE A 255     184.235 182.228 264.689  1.00 90.94           C
ATOM   1257  CZ  PHE A 255     184.301 181.258 265.659  1.00 90.94           C
ATOM   1258  C   PHE A 255     187.955 183.717 264.444  1.00 90.94           C
ATOM   1259  O   PHE A 255     188.093 182.498 264.530  1.00 90.94           O
ATOM   1260  N   MET A 256     187.762 184.320 263.259  1.00149.90           N
ATOM   1261  CA  MET A 256     187.652 183.536 262.063  1.00149.90           C
ATOM   1262  CB  MET A 256     187.349 184.377 260.816  1.00149.90           C
ATOM   1263  CG  MET A 256     188.486 185.320 260.439  1.00149.90           C
ATOM   1264  SD  MET A 256     188.188 186.264 258.923  1.00149.90           S
ATOM   1265  CE  MET A 256     189.882 186.905 258.831  1.00149.90           C
ATOM   1266  C   MET A 256     188.946 182.847 261.861  1.00149.90           C
ATOM   1267  O   MET A 256     189.009 181.740 261.331  1.00149.90           O
ATOM   1268  N   GLU A 257     190.025 183.515 262.277  1.00 81.58           N
ATOM   1269  CA  GLU A 257     191.322 182.953 262.136  1.00 81.58           C
ATOM   1270  CB  GLU A 257     192.430 183.920 262.584  1.00 81.58           C
ATOM   1271  CG  GLU A 257     192.536 185.119 261.635  1.00 81.58           C
ATOM   1272  CD  GLU A 257     193.518 186.131 262.205  1.00 81.58           C
ATOM   1273  OE1 GLU A 257     194.323 185.748 263.097  1.00 81.58           O
ATOM   1274  OE2 GLU A 257     193.471 187.305 261.749  1.00 81.58           O
ATOM   1275  C   GLU A 257     191.406 181.670 262.918  1.00 81.58           C
ATOM   1276  O   GLU A 257     192.047 180.724 262.468  1.00 81.58           O
ATOM   1277  N   ASN A 258     190.785 181.577 264.114  1.00134.47           N
ATOM   1278  CA  ASN A 258     190.885 180.330 264.829  1.00134.47           C
ATOM   1279  CB  ASN A 258     190.544 180.398 266.336  1.00134.47           C
ATOM   1280  CG  ASN A 258     189.259 181.156 266.609  1.00134.47           C
ATOM   1281  OD1 ASN A 258     188.155 180.623 266.524  1.00134.47           O
ATOM   1282  ND2 ASN A 258     189.416 182.455 266.980  1.00134.47           N
ATOM   1283  C   ASN A 258     190.183 179.208 264.100  1.00134.47           C
ATOM   1284  O   ASN A 258     190.688 178.089 264.058  1.00134.47           O
ATOM   1285  N   LEU A 259     189.007 179.452 263.491  1.00 88.07           N
ATOM   1286  CA  LEU A 259     188.367 178.415 262.720  1.00 88.07           C
ATOM   1287  CB  LEU A 259     187.025 178.836 262.111  1.00 88.07           C
ATOM   1288  CG  LEU A 259     186.392 177.699 261.288  1.00 88.07           C
ATOM   1289  CD1 LEU A 259     185.691 176.673 262.188  1.00 88.07           C
ATOM   1290  CD2 LEU A 259     185.542 178.227 260.128  1.00 88.07           C
ATOM   1291  C   LEU A 259     189.223 178.122 261.531  1.00 88.07           C
ATOM   1292  O   LEU A 259     189.307 176.984 261.069  1.00 88.07           O
ATOM   1293  N   GLN A 260     189.866 179.169 260.986  1.00 60.43           N
ATOM   1294  CA  GLN A 260     190.647 179.014 259.799  1.00 60.43           C
ATOM   1295  CB  GLN A 260     191.330 180.318 259.354  1.00 60.43           C
ATOM   1296  CG  GLN A 260     192.160 180.156 258.078  1.00 60.43           C
ATOM   1297  CD  GLN A 260     191.194 179.889 256.932  1.00 60.43           C
ATOM   1298  OE1 GLN A 260     190.232 180.628 256.729  1.00 60.43           O
ATOM   1299  NE2 GLN A 260     191.452 178.797 256.164  1.00 60.43           N
ATOM   1300  C   GLN A 260     191.718 178.012 260.085  1.00 60.43           C
ATOM   1301  O   GLN A 260     192.088 177.229 259.212  1.00 60.43           O
ATOM   1302  N   THR A 261     192.286 178.060 261.305  1.00 64.86           N
ATOM   1303  CA  THR A 261     193.295 177.121 261.711  1.00 64.86           C
ATOM   1304  CB  THR A 261     194.059 177.537 262.936  1.00 64.86           C
ATOM   1305  OG1 THR A 261     193.207 177.571 264.069  1.00 64.86           O
ATOM   1306  CG2 THR A 261     194.673 178.925 262.690  1.00 64.86           C
ATOM   1307  C   THR A 261     192.691 175.771 261.986  1.00 64.86           C
ATOM   1308  O   THR A 261     193.311 174.749 261.700  1.00 64.86           O
ATOM   1309  N   GLU A 262     191.466 175.720 262.550  1.00 52.58           N
ATOM   1310  CA  GLU A 262     190.880 174.466 262.956  1.00 52.58           C
ATOM   1311  CB  GLU A 262     189.481 174.627 263.575  1.00 52.58           C
ATOM   1312  CG  GLU A 262     188.864 173.292 264.001  1.00 52.58           C
ATOM   1313  CD  GLU A 262     187.453 173.545 264.511  1.00 52.58           C
ATOM   1314  OE1 GLU A 262     186.954 174.690 264.344  1.00 52.58           O
ATOM   1315  OE2 GLU A 262     186.850 172.588 265.069  1.00 52.58           O
ATOM   1316  C   GLU A 262     190.711 173.557 261.777  1.00 52.58           C
ATOM   1317  O   GLU A 262     191.025 172.371 261.851  1.00 52.58           O
ATOM   1318  N   ILE A 263     190.224 174.087 260.642  1.00 57.63           N
ATOM   1319  CA  ILE A 263     189.961 173.257 259.503  1.00 57.63           C
ATOM   1320  CB  ILE A 263     189.343 174.023 258.365  1.00 57.63           C
ATOM   1321  CG1 ILE A 263     190.289 175.131 257.875  1.00 57.63           C
ATOM   1322  CG2 ILE A 263     187.973 174.542 258.833  1.00 57.63           C
ATOM   1323  CD1 ILE A 263     189.825 175.800 256.582  1.00 57.63           C
ATOM   1324  C   ILE A 263     191.235 172.632 259.025  1.00 57.63           C
ATOM   1325  O   ILE A 263     191.255 171.463 258.646  1.00 57.63           O
ATOM   1326  N   GLN A 264     192.329 173.409 259.008  1.00 66.98           N
ATOM   1327  CA  GLN A 264     193.603 172.950 258.527  1.00 66.98           C
ATOM   1328  CB  GLN A 264     194.631 174.094 258.523  1.00 66.98           C
ATOM   1329  CG  GLN A 264     194.200 175.279 257.656  1.00 66.98           C
ATOM   1330  CD  GLN A 264     195.068 176.482 258.005  1.00 66.98           C
ATOM   1331  OE1 GLN A 264     195.912 176.422 258.898  1.00 66.98           O
ATOM   1332  NE2 GLN A 264     194.844 177.616 257.288  1.00 66.98           N
ATOM   1333  C   GLN A 264     194.166 171.869 259.402  1.00 66.98           C
ATOM   1334  O   GLN A 264     194.637 170.844 258.912  1.00 66.98           O
ATOM   1335  N   GLU A 265     194.134 172.083 260.730  1.00 71.13           N
ATOM   1336  CA  GLU A 265     194.746 171.196 261.681  1.00 71.13           C
ATOM   1337  CB  GLU A 265     194.759 171.811 263.086  1.00 71.13           C
ATOM   1338  CG  GLU A 265     195.597 173.087 263.159  1.00 71.13           C
ATOM   1339  CD  GLU A 265     195.305 173.755 264.490  1.00 71.13           C
ATOM   1340  OE1 GLU A 265     194.925 173.028 265.447  1.00 71.13           O
ATOM   1341  OE2 GLU A 265     195.461 175.003 264.564  1.00 71.13           O
ATOM   1342  C   GLU A 265     194.025 169.887 261.755  1.00 71.13           C
ATOM   1343  O   GLU A 265     194.661 168.835 261.777  1.00 71.13           O
ATOM   1344  N   MET A 266     192.677 169.910 261.771  1.00 58.97           N
ATOM   1345  CA  MET A 266     191.910 168.705 261.928  1.00 58.97           C
ATOM   1346  CB  MET A 266     190.395 168.955 262.008  1.00 58.97           C
ATOM   1347  CG  MET A 266     189.969 169.680 263.287  1.00 58.97           C
ATOM   1348  SD  MET A 266     190.260 168.740 264.817  1.00 58.97           S
ATOM   1349  CE  MET A 266     189.530 169.987 265.919  1.00 58.97           C
ATOM   1350  C   MET A 266     192.176 167.811 260.757  1.00 58.97           C
ATOM   1351  O   MET A 266     192.159 166.590 260.893  1.00 58.97           O
ATOM   1352  N   GLU A 267     192.331 168.400 259.558  1.00 76.76           N
ATOM   1353  CA  GLU A 267     192.650 167.688 258.352  1.00 76.76           C
ATOM   1354  CB  GLU A 267     192.240 168.441 257.073  1.00 76.76           C
ATOM   1355  CG  GLU A 267     192.893 169.810 256.891  1.00 76.76           C
ATOM   1356  CD  GLU A 267     192.361 170.387 255.587  1.00 76.76           C
ATOM   1357  OE1 GLU A 267     191.135 170.231 255.335  1.00 76.76           O
ATOM   1358  OE2 GLU A 267     193.167 170.981 254.823  1.00 76.76           O
ATOM   1359  C   GLU A 267     194.113 167.341 258.280  1.00 76.76           C
ATOM   1360  O   GLU A 267     194.491 166.394 257.594  1.00 76.76           O
ATOM   1361  N   PHE A 268     194.979 168.125 258.954  1.00 71.55           N
ATOM   1362  CA  PHE A 268     196.407 167.947 258.909  1.00 71.55           C
ATOM   1363  CB  PHE A 268     197.121 168.960 259.823  1.00 71.55           C
ATOM   1364  CG  PHE A 268     198.575 168.649 259.861  1.00 71.55           C
ATOM   1365  CD1 PHE A 268     199.415 169.062 258.854  1.00 71.55           C
ATOM   1366  CD2 PHE A 268     199.097 167.950 260.925  1.00 71.55           C
ATOM   1367  CE1 PHE A 268     200.757 168.768 258.911  1.00 71.55           C
ATOM   1368  CE2 PHE A 268     200.437 167.655 260.987  1.00 71.55           C
ATOM   1369  CZ  PHE A 268     201.270 168.065 259.975  1.00 71.55           C
ATOM   1370  C   PHE A 268     196.753 166.563 259.369  1.00 71.55           C
ATOM   1371  O   PHE A 268     197.488 165.844 258.695  1.00 71.55           O
ATOM   1372  N   LEU A 269     196.190 166.141 260.513  1.00168.26           N
ATOM   1373  CA  LEU A 269     196.430 164.853 261.099  1.00168.26           C
ATOM   1374  CB  LEU A 269     195.660 164.637 262.408  1.00168.26           C
ATOM   1375  CG  LEU A 269     196.180 165.500 263.560  1.00168.26           C
ATOM   1376  CD1 LEU A 269     197.625 165.111 263.897  1.00168.26           C
ATOM   1377  CD2 LEU A 269     196.012 166.997 263.281  1.00168.26           C
ATOM   1378  C   LEU A 269     195.960 163.793 260.164  1.00168.26           C
ATOM   1379  O   LEU A 269     196.542 162.711 260.106  1.00168.26           O
ATOM   1380  N   GLN A 270     194.878 164.070 259.415  1.00105.40           N
ATOM   1381  CA  GLN A 270     194.342 163.066 258.542  1.00105.40           C
ATOM   1382  CB  GLN A 270     193.206 163.586 257.655  1.00105.40           C
ATOM   1383  CG  GLN A 270     191.965 164.047 258.412  1.00105.40           C
ATOM   1384  CD  GLN A 270     190.993 164.514 257.347  1.00105.40           C
ATOM   1385  OE1 GLN A 270     191.299 164.465 256.157  1.00105.40           O
ATOM   1386  NE2 GLN A 270     189.788 164.972 257.779  1.00105.40           N
ATOM   1387  C   GLN A 270     195.435 162.670 257.598  1.00105.40           C
ATOM   1388  O   GLN A 270     195.630 161.489 257.316  1.00105.40           O
ATOM   1389  N   PHE A 271     196.142 163.674 257.051  1.00 95.35           N
ATOM   1390  CA  PHE A 271     197.258 163.489 256.168  1.00 95.35           C
ATOM   1391  CB  PHE A 271     197.551 164.735 255.315  1.00 95.35           C
ATOM   1392  CG  PHE A 271     196.385 164.882 254.396  1.00 95.35           C
ATOM   1393  CD1 PHE A 271     196.286 164.104 253.265  1.00 95.35           C
ATOM   1394  CD2 PHE A 271     195.389 165.793 254.662  1.00 95.35           C
ATOM   1395  CE1 PHE A 271     195.214 164.229 252.412  1.00 95.35           C
ATOM   1396  CE2 PHE A 271     194.314 165.923 253.813  1.00 95.35           C
ATOM   1397  CZ  PHE A 271     194.223 165.140 252.686  1.00 95.35           C
ATOM   1398  C   PHE A 271     198.513 163.099 256.913  1.00 95.35           C
ATOM   1399  O   PHE A 271     199.409 162.482 256.335  1.00 95.35           O
ATOM   1400  N   SER A 272     198.658 163.558 258.177  1.00146.34           N
ATOM   1401  CA  SER A 272     199.835 163.329 258.984  1.00146.34           C
ATOM   1402  CB  SER A 272     200.215 164.487 259.927  1.00146.34           C
ATOM   1403  OG  SER A 272     199.182 164.772 260.846  1.00146.34           O
ATOM   1404  C   SER A 272     199.826 162.037 259.755  1.00146.34           C
ATOM   1405  O   SER A 272     200.502 161.936 260.777  1.00146.34           O
ATOM   1406  N   LYS A 273     199.018 161.043 259.351  1.00188.45           N
ATOM   1407  CA  LYS A 273     198.995 159.748 259.981  1.00188.45           C
ATOM   1408  CB  LYS A 273     200.174 158.805 259.638  1.00188.45           C
ATOM   1409  CG  LYS A 273     201.592 159.307 259.935  1.00188.45           C
ATOM   1410  CD  LYS A 273     202.119 160.370 258.967  1.00188.45           C
ATOM   1411  CE  LYS A 273     203.625 160.607 259.103  1.00188.45           C
ATOM   1412  NZ  LYS A 273     203.959 160.948 260.503  1.00188.45           N
ATOM   1413  C   LYS A 273     198.851 159.854 261.470  1.00188.45           C
ATOM   1414  O   LYS A 273     199.367 159.015 262.208  1.00188.45           O
ATOM   1415  N   GLY A 274     198.126 160.880 261.952  1.00 20.96           N
ATOM   1416  CA  GLY A 274     197.838 161.006 263.353  1.00 20.96           C
ATOM   1417  C   GLY A 274     199.042 161.487 264.098  1.00 20.96           C
ATOM   1418  O   GLY A 274     199.076 161.431 265.326  1.00 20.96           O
ATOM   1419  N   LEU A 275     200.067 161.977 263.378  1.00 50.27           N
ATOM   1420  CA  LEU A 275     201.254 162.442 264.032  1.00 50.27           C
ATOM   1421  CB  LEU A 275     202.528 161.768 263.488  1.00 50.27           C
ATOM   1422  CG  LEU A 275     203.844 162.226 264.146  1.00 50.27           C
ATOM   1423  CD1 LEU A 275     203.885 161.879 265.646  1.00 50.27           C
ATOM   1424  CD2 LEU A 275     205.056 161.668 263.382  1.00 50.27           C
ATOM   1425  C   LEU A 275     201.362 163.919 263.786  1.00 50.27           C
ATOM   1426  O   LEU A 275     200.809 164.449 262.823  1.00 50.27           O
ATOM   1427  N   SER A 276     202.076 164.626 264.683  1.00 87.93           N
ATOM   1428  CA  SER A 276     202.235 166.049 264.583  1.00 87.93           C
ATOM   1429  CB  SER A 276     202.972 166.650 265.789  1.00 87.93           C
ATOM   1430  OG  SER A 276     202.212 166.457 266.971  1.00 87.93           O
ATOM   1431  C   SER A 276     203.065 166.353 263.376  1.00 87.93           C
ATOM   1432  O   SER A 276     203.098 167.494 262.914  1.00 87.93           O
ATOM   1433  N   PHE A 277     203.772 165.339 262.840  1.00 64.62           N
ATOM   1434  CA  PHE A 277     204.636 165.588 261.724  1.00 64.62           C
ATOM   1435  CB  PHE A 277     206.082 165.120 261.940  1.00 64.62           C
ATOM   1436  CG  PHE A 277     206.666 165.974 263.002  1.00 64.62           C
ATOM   1437  CD1 PHE A 277     207.018 167.272 262.720  1.00 64.62           C
ATOM   1438  CD2 PHE A 277     206.873 165.477 264.267  1.00 64.62           C
ATOM   1439  CE1 PHE A 277     207.561 168.073 263.695  1.00 64.62           C
ATOM   1440  CE2 PHE A 277     207.416 166.275 265.246  1.00 64.62           C
ATOM   1441  CZ  PHE A 277     207.758 167.574 264.960  1.00 64.62           C
ATOM   1442  C   PHE A 277     204.148 164.842 260.524  1.00 64.62           C
ATOM   1443  O   PHE A 277     203.345 163.916 260.629  1.00 64.62           O
ATOM   1444  N   MET A 278     204.609 165.289 259.334  1.00129.83           N
ATOM   1445  CA  MET A 278     204.304 164.648 258.086  1.00129.83           C
ATOM   1446  CB  MET A 278     203.286 165.377 257.204  1.00129.83           C
ATOM   1447  CG  MET A 278     201.880 165.531 257.743  1.00129.83           C
ATOM   1448  SD  MET A 278     200.823 166.530 256.655  1.00129.83           S
ATOM   1449  CE  MET A 278     200.913 165.363 255.266  1.00129.83           C
ATOM   1450  C   MET A 278     205.514 164.796 257.226  1.00129.83           C
ATOM   1451  O   MET A 278     206.062 165.890 257.110  1.00129.83           O
ATOM   1452  N   ARG A 279     205.925 163.713 256.550  1.00 82.25           N
ATOM   1453  CA  ARG A 279     207.030 163.805 255.650  1.00 82.25           C
ATOM   1454  CB  ARG A 279     207.561 162.433 255.209  1.00 82.25           C
ATOM   1455  CG  ARG A 279     206.488 161.577 254.544  1.00 82.25           C
ATOM   1456  CD  ARG A 279     206.817 160.085 254.523  1.00 82.25           C
ATOM   1457  NE  ARG A 279     205.586 159.396 254.050  1.00 82.25           N
ATOM   1458  CZ  ARG A 279     204.570 159.182 254.933  1.00 82.25           C
ATOM   1459  NH1 ARG A 279     204.718 159.548 256.239  1.00 82.25           N
ATOM   1460  NH2 ARG A 279     203.393 158.635 254.509  1.00 82.25           N
ATOM   1461  C   ARG A 279     206.540 164.550 254.451  1.00 82.25           C
ATOM   1462  O   ARG A 279     205.361 164.883 254.344  1.00 82.25           O
ATOM   1463  N   LYS A 280     207.462 164.877 253.530  1.00139.67           N
ATOM   1464  CA  LYS A 280     207.117 165.629 252.361  1.00139.67           C
ATOM   1465  CB  LYS A 280     208.337 166.084 251.543  1.00139.67           C
ATOM   1466  CG  LYS A 280     209.237 164.970 251.012  1.00139.67           C
ATOM   1467  CD  LYS A 280     210.387 165.537 250.182  1.00139.67           C
ATOM   1468  CE  LYS A 280     211.040 166.747 250.857  1.00139.67           C
ATOM   1469  NZ  LYS A 280     212.141 167.278 250.026  1.00139.67           N
ATOM   1470  C   LYS A 280     206.186 164.843 251.489  1.00139.67           C
ATOM   1471  O   LYS A 280     205.456 165.424 250.687  1.00139.67           O
ATOM   1472  N   GLU A 281     206.209 163.501 251.590  1.00 96.45           N
ATOM   1473  CA  GLU A 281     205.423 162.682 250.706  1.00 96.45           C
ATOM   1474  CB  GLU A 281     205.675 161.177 250.905  1.00 96.45           C
ATOM   1475  CG  GLU A 281     207.030 160.692 250.375  1.00 96.45           C
ATOM   1476  CD  GLU A 281     208.100 160.860 251.449  1.00 96.45           C
ATOM   1477  OE1 GLU A 281     208.344 162.014 251.888  1.00 96.45           O
ATOM   1478  OE2 GLU A 281     208.695 159.820 251.842  1.00 96.45           O
ATOM   1479  C   GLU A 281     203.941 162.912 250.844  1.00 96.45           C
ATOM   1480  O   GLU A 281     203.254 163.167 249.855  1.00 96.45           O
ATOM   1481  N   ASP A 282     203.408 162.859 252.077  1.00148.66           N
ATOM   1482  CA  ASP A 282     201.992 162.973 252.328  1.00148.66           C
ATOM   1483  CB  ASP A 282     201.632 162.896 253.819  1.00148.66           C
ATOM   1484  CG  ASP A 282     202.372 161.730 254.424  1.00148.66           C
ATOM   1485  OD1 ASP A 282     203.624 161.846 254.486  1.00148.66           O
ATOM   1486  OD2 ASP A 282     201.725 160.730 254.832  1.00148.66           O
ATOM   1487  C   ASP A 282     201.586 164.358 251.975  1.00148.66           C
ATOM   1488  O   ASP A 282     200.442 164.616 251.605  1.00148.66           O
ATOM   1489  N   PHE A 283     202.531 165.293 252.145  1.00 69.67           N
ATOM   1490  CA  PHE A 283     202.301 166.682 251.905  1.00 69.67           C
ATOM   1491  CB  PHE A 283     203.577 167.510 252.139  1.00 69.67           C
ATOM   1492  CG  PHE A 283     203.306 168.954 251.894  1.00 69.67           C
ATOM   1493  CD1 PHE A 283     202.784 169.747 252.889  1.00 69.67           C
ATOM   1494  CD2 PHE A 283     203.587 169.521 250.671  1.00 69.67           C
ATOM   1495  CE1 PHE A 283     202.543 171.084 252.665  1.00 69.67           C
ATOM   1496  CE2 PHE A 283     203.347 170.855 250.444  1.00 69.67           C
ATOM   1497  CZ  PHE A 283     202.823 171.641 251.442  1.00 69.67           C
ATOM   1498  C   PHE A 283     201.895 166.825 250.480  1.00 69.67           C
ATOM   1499  O   PHE A 283     200.961 167.559 250.181  1.00 69.67           O
ATOM   1500  N   ALA A 284     202.587 166.136 249.554  1.00 34.64           N
ATOM   1501  CA  ALA A 284     202.223 166.203 248.167  1.00 34.64           C
ATOM   1502  CB  ALA A 284     203.176 165.402 247.264  1.00 34.64           C
ATOM   1503  C   ALA A 284     200.849 165.624 248.028  1.00 34.64           C
ATOM   1504  O   ALA A 284     200.020 166.126 247.271  1.00 34.64           O
ATOM   1505  N   GLU A 285     200.566 164.548 248.782  1.00 39.21           N
ATOM   1506  CA  GLU A 285     199.285 163.907 248.722  1.00 39.21           C
ATOM   1507  CB  GLU A 285     199.154 162.773 249.753  1.00 39.21           C
ATOM   1508  CG  GLU A 285     197.802 162.058 249.727  1.00 39.21           C
ATOM   1509  CD  GLU A 285     197.785 161.058 250.875  1.00 39.21           C
ATOM   1510  OE1 GLU A 285     198.783 161.025 251.644  1.00 39.21           O
ATOM   1511  OE2 GLU A 285     196.772 160.321 251.004  1.00 39.21           O
ATOM   1512  C   GLU A 285     198.269 164.942 249.080  1.00 39.21           C
ATOM   1513  O   GLU A 285     197.202 165.017 248.477  1.00 39.21           O
ATOM   1514  N   TRP A 286     198.575 165.754 250.104  1.00 78.94           N
ATOM   1515  CA  TRP A 286     197.706 166.807 250.533  1.00 78.94           C
ATOM   1516  CB  TRP A 286     198.153 167.419 251.872  1.00 78.94           C
ATOM   1517  CG  TRP A 286     197.295 168.564 252.349  1.00 78.94           C
ATOM   1518  CD2 TRP A 286     197.637 169.944 252.155  1.00 78.94           C
ATOM   1519  CD1 TRP A 286     196.109 168.549 253.024  1.00 78.94           C
ATOM   1520  NE1 TRP A 286     195.684 169.837 253.253  1.00 78.94           N
ATOM   1521  CE2 TRP A 286     196.617 170.705 252.726  1.00 78.94           C
ATOM   1522  CE3 TRP A 286     198.713 170.527 251.550  1.00 78.94           C
ATOM   1523  CZ2 TRP A 286     196.659 172.071 252.700  1.00 78.94           C
ATOM   1524  CZ3 TRP A 286     198.753 171.903 251.526  1.00 78.94           C
ATOM   1525  CH2 TRP A 286     197.746 172.658 252.090  1.00 78.94           C
ATOM   1526  C   TRP A 286     197.668 167.899 249.509  1.00 78.94           C
ATOM   1527  O   TRP A 286     196.622 168.500 249.272  1.00 78.94           O
ATOM   1528  N   LEU A 287     198.823 168.203 248.889  1.00 84.97           N
ATOM   1529  CA  LEU A 287     198.930 169.303 247.978  1.00 84.97           C
ATOM   1530  CB  LEU A 287     200.364 169.455 247.436  1.00 84.97           C
ATOM   1531  CG  LEU A 287     200.605 170.693 246.552  1.00 84.97           C
ATOM   1532  CD1 LEU A 287     200.481 171.995 247.360  1.00 84.97           C
ATOM   1533  CD2 LEU A 287     201.949 170.585 245.813  1.00 84.97           C
ATOM   1534  C   LEU A 287     198.012 169.059 246.810  1.00 84.97           C
ATOM   1535  O   LEU A 287     197.165 169.891 246.494  1.00 84.97           O
ATOM   1536  N   LEU A 288     198.180 167.885 246.169  1.00210.04           N
ATOM   1537  CA  LEU A 288     197.536 167.307 245.012  1.00210.04           C
ATOM   1538  CB  LEU A 288     198.335 166.195 244.305  1.00210.04           C
ATOM   1539  CG  LEU A 288     199.656 166.634 243.658  1.00210.04           C
ATOM   1540  CD1 LEU A 288     200.730 166.877 244.720  1.00210.04           C
ATOM   1541  CD2 LEU A 288     200.104 165.655 242.565  1.00210.04           C
ATOM   1542  C   LEU A 288     196.202 166.672 245.267  1.00210.04           C
ATOM   1543  O   LEU A 288     195.674 166.045 244.354  1.00210.04           O
ATOM   1544  N   PHE A 289     195.663 166.688 246.494  1.00115.29           N
ATOM   1545  CA  PHE A 289     194.489 165.915 246.838  1.00115.29           C
ATOM   1546  CB  PHE A 289     193.967 166.283 248.240  1.00115.29           C
ATOM   1547  CG  PHE A 289     192.968 165.266 248.681  1.00115.29           C
ATOM   1548  CD1 PHE A 289     193.387 164.050 249.171  1.00115.29           C
ATOM   1549  CD2 PHE A 289     191.619 165.529 248.627  1.00115.29           C
ATOM   1550  CE1 PHE A 289     192.477 163.107 249.587  1.00115.29           C
ATOM   1551  CE2 PHE A 289     190.702 164.591 249.041  1.00115.29           C
ATOM   1552  CZ  PHE A 289     191.131 163.377 249.521  1.00115.29           C
ATOM   1553  C   PHE A 289     193.381 166.153 245.839  1.00115.29           C
ATOM   1554  O   PHE A 289     192.522 165.295 245.636  1.00115.29           O
ATOM   1555  N   PHE A 290     193.314 167.377 245.297  1.00213.29           N
ATOM   1556  CA  PHE A 290     192.415 167.896 244.302  1.00213.29           C
ATOM   1557  CB  PHE A 290     192.093 169.381 244.526  1.00213.29           C
ATOM   1558  CG  PHE A 290     191.214 169.353 245.729  1.00213.29           C
ATOM   1559  CD1 PHE A 290     191.758 169.382 246.993  1.00213.29           C
ATOM   1560  CD2 PHE A 290     189.848 169.263 245.592  1.00213.29           C
ATOM   1561  CE1 PHE A 290     190.949 169.340 248.103  1.00213.29           C
ATOM   1562  CE2 PHE A 290     189.034 169.221 246.699  1.00213.29           C
ATOM   1563  CZ  PHE A 290     189.585 169.261 247.957  1.00213.29           C
ATOM   1564  C   PHE A 290     192.802 167.651 242.853  1.00213.29           C
ATOM   1565  O   PHE A 290     192.113 168.165 241.975  1.00213.29           O
ATOM   1566  N   THR A 291     193.957 167.012 242.544  1.00170.45           N
ATOM   1567  CA  THR A 291     194.505 166.920 241.202  1.00170.45           C
ATOM   1568  CB  THR A 291     195.901 166.368 241.129  1.00170.45           C
ATOM   1569  OG1 THR A 291     195.922 165.024 241.583  1.00170.45           O
ATOM   1570  CG2 THR A 291     196.835 167.232 241.980  1.00170.45           C
ATOM   1571  C   THR A 291     193.713 166.093 240.230  1.00170.45           C
ATOM   1572  O   THR A 291     192.676 165.511 240.543  1.00170.45           O
ATOM   1573  N   ASN A 292     194.218 166.107 238.969  1.00 70.41           N
ATOM   1574  CA  ASN A 292     193.709 165.411 237.820  1.00 70.41           C
ATOM   1575  CB  ASN A 292     194.040 166.113 236.488  1.00 70.41           C
ATOM   1576  CG  ASN A 292     195.554 166.177 236.318  1.00 70.41           C
ATOM   1577  OD1 ASN A 292     196.314 165.841 237.225  1.00 70.41           O
ATOM   1578  ND2 ASN A 292     196.010 166.641 235.123  1.00 70.41           N
ATOM   1579  C   ASN A 292     194.316 164.049 237.776  1.00 70.41           C
ATOM   1580  O   ASN A 292     195.182 163.722 238.583  1.00 70.41           O
ATOM   1581  N   THR A 293     193.790 163.190 236.879  1.00 58.64           N
ATOM   1582  CA  THR A 293     194.269 161.849 236.704  1.00 58.64           C
ATOM   1583  CB  THR A 293     193.299 161.011 235.928  1.00 58.64           C
ATOM   1584  OG1 THR A 293     193.174 161.508 234.604  1.00 58.64           O
ATOM   1585  CG2 THR A 293     191.936 161.070 236.637  1.00 58.64           C
ATOM   1586  C   THR A 293     195.579 161.776 235.970  1.00 58.64           C
ATOM   1587  O   THR A 293     196.494 161.079 236.404  1.00 58.64           O
ATOM   1588  N   GLU A 294     195.692 162.484 234.825  1.00 90.12           N
ATOM   1589  CA  GLU A 294     196.832 162.330 233.956  1.00 90.12           C
ATOM   1590  CB  GLU A 294     196.635 163.005 232.588  1.00 90.12           C
ATOM   1591  CG  GLU A 294     196.449 164.522 232.668  1.00 90.12           C
ATOM   1592  CD  GLU A 294     194.983 164.822 232.942  1.00 90.12           C
ATOM   1593  OE1 GLU A 294     194.204 163.855 233.155  1.00 90.12           O
ATOM   1594  OE2 GLU A 294     194.620 166.029 232.937  1.00 90.12           O
ATOM   1595  C   GLU A 294     198.120 162.866 234.514  1.00 90.12           C
ATOM   1596  O   GLU A 294     199.123 162.156 234.546  1.00 90.12           O
ATOM   1597  N   ASN A 295     198.128 164.134 234.963  1.00 74.44           N
ATOM   1598  CA  ASN A 295     199.321 164.810 235.404  1.00 74.44           C
ATOM   1599  CB  ASN A 295     199.129 166.335 235.515  1.00 74.44           C
ATOM   1600  CG  ASN A 295     200.486 167.031 235.410  1.00 74.44           C
ATOM   1601  OD1 ASN A 295     201.505 166.541 235.896  1.00 74.44           O
ATOM   1602  ND2 ASN A 295     200.508 168.212 234.736  1.00 74.44           N
ATOM   1603  C   ASN A 295     199.767 164.307 236.743  1.00 74.44           C
ATOM   1604  O   ASN A 295     200.945 164.374 237.083  1.00 74.44           O
ATOM   1605  N   LYS A 296     198.832 163.789 237.552  1.00 93.56           N
ATOM   1606  CA  LYS A 296     199.152 163.468 238.913  1.00 93.56           C
ATOM   1607  CB  LYS A 296     197.961 162.867 239.675  1.00 93.56           C
ATOM   1608  CG  LYS A 296     198.228 162.679 241.166  1.00 93.56           C
ATOM   1609  CD  LYS A 296     196.949 162.458 241.971  1.00 93.56           C
ATOM   1610  CE  LYS A 296     197.205 162.049 243.419  1.00 93.56           C
ATOM   1611  NZ  LYS A 296     197.823 160.704 243.447  1.00 93.56           N
ATOM   1612  C   LYS A 296     200.299 162.507 238.991  1.00 93.56           C
ATOM   1613  O   LYS A 296     201.195 162.674 239.815  1.00 93.56           O
ATOM   1614  N   ASP A 297     200.316 161.483 238.129  1.00122.16           N
ATOM   1615  CA  ASP A 297     201.328 160.467 238.144  1.00122.16           C
ATOM   1616  CB  ASP A 297     201.092 159.412 237.056  1.00122.16           C
ATOM   1617  CG  ASP A 297     199.654 158.959 237.207  1.00122.16           C
ATOM   1618  OD1 ASP A 297     198.757 159.788 236.892  1.00122.16           O
ATOM   1619  OD2 ASP A 297     199.425 157.799 237.639  1.00122.16           O
ATOM   1620  C   ASP A 297     202.623 161.107 237.794  1.00122.16           C
ATOM   1621  O   ASP A 297     203.666 160.761 238.343  1.00122.16           O
ATOM   1622  N   ILE A 298     202.582 162.076 236.868  1.00 48.60           N
ATOM   1623  CA  ILE A 298     203.775 162.710 236.393  1.00 48.60           C
ATOM   1624  CB  ILE A 298     203.494 163.788 235.382  1.00 48.60           C
ATOM   1625  CG1 ILE A 298     202.751 163.208 234.166  1.00 48.60           C
ATOM   1626  CG2 ILE A 298     204.828 164.462 235.019  1.00 48.60           C
ATOM   1627  CD1 ILE A 298     202.200 164.275 233.221  1.00 48.60           C
ATOM   1628  C   ILE A 298     204.451 163.357 237.559  1.00 48.60           C
ATOM   1629  O   ILE A 298     205.674 163.312 237.679  1.00 48.60           O
ATOM   1630  N   TYR A 299     203.679 164.015 238.441  1.00 77.15           N
ATOM   1631  CA  TYR A 299     204.298 164.611 239.585  1.00 77.15           C
ATOM   1632  CB  TYR A 299     203.340 165.441 240.459  1.00 77.15           C
ATOM   1633  CG  TYR A 299     202.817 166.571 239.640  1.00 77.15           C
ATOM   1634  CD1 TYR A 299     203.660 167.560 239.187  1.00 77.15           C
ATOM   1635  CD2 TYR A 299     201.474 166.657 239.349  1.00 77.15           C
ATOM   1636  CE1 TYR A 299     203.173 168.605 238.435  1.00 77.15           C
ATOM   1637  CE2 TYR A 299     200.982 167.700 238.599  1.00 77.15           C
ATOM   1638  CZ  TYR A 299     201.834 168.676 238.137  1.00 77.15           C
ATOM   1639  OH  TYR A 299     201.337 169.749 237.366  1.00 77.15           O
ATOM   1640  C   TYR A 299     204.840 163.522 240.457  1.00 77.15           C
ATOM   1641  O   TYR A 299     205.986 163.571 240.899  1.00 77.15           O
ATOM   1642  N   TRP A 300     204.033 162.473 240.689  1.00 89.42           N
ATOM   1643  CA  TRP A 300     204.406 161.431 241.597  1.00 89.42           C
ATOM   1644  CB  TRP A 300     203.281 160.416 241.867  1.00 89.42           C
ATOM   1645  CG  TRP A 300     202.160 161.022 242.684  1.00 89.42           C
ATOM   1646  CD2 TRP A 300     202.221 161.251 244.101  1.00 89.42           C
ATOM   1647  CD1 TRP A 300     200.946 161.491 242.275  1.00 89.42           C
ATOM   1648  NE1 TRP A 300     200.248 161.997 243.346  1.00 89.42           N
ATOM   1649  CE2 TRP A 300     201.022 161.856 244.477  1.00 89.42           C
ATOM   1650  CE3 TRP A 300     203.199 160.985 245.015  1.00 89.42           C
ATOM   1651  CZ2 TRP A 300     200.780 162.203 245.774  1.00 89.42           C
ATOM   1652  CZ3 TRP A 300     202.949 161.334 246.324  1.00 89.42           C
ATOM   1653  CH2 TRP A 300     201.764 161.931 246.698  1.00 89.42           C
ATOM   1654  C   TRP A 300     205.635 160.733 241.105  1.00 89.42           C
ATOM   1655  O   TRP A 300     206.433 160.243 241.901  1.00 89.42           O
ATOM   1656  N   LYS A 301     205.826 160.620 239.784  1.00 83.36           N
ATOM   1657  CA  LYS A 301     207.011 159.957 239.335  1.00 83.36           C
ATOM   1658  CB  LYS A 301     207.086 159.788 237.807  1.00 83.36           C
ATOM   1659  CG  LYS A 301     207.152 161.101 237.031  1.00 83.36           C
ATOM   1660  CD  LYS A 301     207.436 160.917 235.541  1.00 83.36           C
ATOM   1661  CE  LYS A 301     207.214 162.191 234.719  1.00 83.36           C
ATOM   1662  NZ  LYS A 301     207.502 161.921 233.292  1.00 83.36           N
ATOM   1663  C   LYS A 301     208.197 160.753 239.792  1.00 83.36           C
ATOM   1664  O   LYS A 301     209.159 160.190 240.312  1.00 83.36           O
ATOM   1665  N   ASN A 302     208.143 162.092 239.637  1.00139.60           N
ATOM   1666  CA  ASN A 302     209.232 162.962 239.998  1.00139.60           C
ATOM   1667  CB  ASN A 302     208.915 164.448 239.821  1.00139.60           C
ATOM   1668  CG  ASN A 302     208.146 164.646 238.534  1.00139.60           C
ATOM   1669  OD1 ASN A 302     207.086 165.266 238.545  1.00139.60           O
ATOM   1670  ND2 ASN A 302     208.667 164.105 237.402  1.00139.60           N
ATOM   1671  C   ASN A 302     209.389 162.877 241.474  1.00139.60           C
ATOM   1672  O   ASN A 302     210.495 162.936 242.008  1.00139.60           O
ATOM   1673  N   VAL A 303     208.250 162.820 242.182  1.00147.24           N
ATOM   1674  CA  VAL A 303     208.334 162.769 243.605  1.00147.24           C
ATOM   1675  CB  VAL A 303     207.034 163.002 244.341  1.00147.24           C
ATOM   1676  CG1 VAL A 303     206.552 164.425 244.019  1.00147.24           C
ATOM   1677  CG2 VAL A 303     206.009 161.918 244.021  1.00147.24           C
ATOM   1678  C   VAL A 303     208.953 161.467 244.006  1.00147.24           C
ATOM   1679  O   VAL A 303     209.699 161.402 244.980  1.00147.24           O
ATOM   1680  N   ARG A 304     208.669 160.378 243.267  1.00152.36           N
ATOM   1681  CA  ARG A 304     209.213 159.115 243.673  1.00152.36           C
ATOM   1682  CB  ARG A 304     208.722 157.942 242.804  1.00152.36           C
ATOM   1683  CG  ARG A 304     207.245 157.594 243.022  1.00152.36           C
ATOM   1684  CD  ARG A 304     206.988 156.843 244.332  1.00152.36           C
ATOM   1685  NE  ARG A 304     205.534 156.518 244.408  1.00152.36           N
ATOM   1686  CZ  ARG A 304     204.662 157.389 244.994  1.00152.36           C
ATOM   1687  NH1 ARG A 304     205.110 158.592 245.459  1.00152.36           N
ATOM   1688  NH2 ARG A 304     203.343 157.062 245.116  1.00152.36           N
ATOM   1689  C   ARG A 304     210.714 159.138 243.620  1.00152.36           C
ATOM   1690  O   ARG A 304     211.377 158.706 244.561  1.00152.36           O
ATOM   1691  N   GLU A 305     211.292 159.611 242.502  1.00151.64           N
ATOM   1692  CA  GLU A 305     212.719 159.566 242.325  1.00151.64           C
ATOM   1693  CB  GLU A 305     213.049 159.737 240.835  1.00151.64           C
ATOM   1694  CG  GLU A 305     214.516 159.996 240.538  1.00151.64           C
ATOM   1695  CD  GLU A 305     214.663 161.497 240.350  1.00151.64           C
ATOM   1696  OE1 GLU A 305     213.711 162.107 239.792  1.00151.64           O
ATOM   1697  OE2 GLU A 305     215.723 162.050 240.748  1.00151.64           O
ATOM   1698  C   GLU A 305     213.534 160.557 243.134  1.00151.64           C
ATOM   1699  O   GLU A 305     214.340 160.164 243.977  1.00151.64           O
ATOM   1700  N   LYS A 306     213.328 161.872 242.898  1.00146.25           N
ATOM   1701  CA  LYS A 306     214.107 162.959 243.452  1.00146.25           C
ATOM   1702  CB  LYS A 306     213.787 164.301 242.781  1.00146.25           C
ATOM   1703  CG  LYS A 306     214.134 164.363 241.298  1.00146.25           C
ATOM   1704  CD  LYS A 306     213.448 165.517 240.567  1.00146.25           C
ATOM   1705  CE  LYS A 306     211.940 165.313 240.410  1.00146.25           C
ATOM   1706  NZ  LYS A 306     211.349 166.459 239.688  1.00146.25           N
ATOM   1707  C   LYS A 306     213.839 163.214 244.899  1.00146.25           C
ATOM   1708  O   LYS A 306     214.750 163.517 245.667  1.00146.25           O
ATOM   1709  N   LEU A 307     212.565 163.137 245.302  1.00 95.83           N
ATOM   1710  CA  LEU A 307     212.212 163.531 246.634  1.00 95.83           C
ATOM   1711  CB  LEU A 307     210.691 163.626 246.836  1.00 95.83           C
ATOM   1712  CG  LEU A 307     210.032 164.799 246.095  1.00 95.83           C
ATOM   1713  CD1 LEU A 307     208.509 164.741 246.206  1.00 95.83           C
ATOM   1714  CD2 LEU A 307     210.545 166.137 246.629  1.00 95.83           C
ATOM   1715  C   LEU A 307     212.703 162.513 247.607  1.00 95.83           C
ATOM   1716  O   LEU A 307     212.148 161.422 247.718  1.00 95.83           O
ATOM   1717  N   SER A 308     213.758 162.863 248.366  1.00 28.90           N
ATOM   1718  CA  SER A 308     214.253 161.943 249.346  1.00 28.90           C
ATOM   1719  CB  SER A 308     215.700 162.223 249.786  1.00 28.90           C
ATOM   1720  OG  SER A 308     216.584 162.034 248.691  1.00 28.90           O
ATOM   1721  C   SER A 308     213.370 162.069 250.542  1.00 28.90           C
ATOM   1722  O   SER A 308     212.703 163.087 250.725  1.00 28.90           O
ATOM   1723  N   ALA A 309     213.328 161.027 251.396  1.00 45.41           N
ATOM   1724  CA  ALA A 309     212.478 161.157 252.538  1.00 45.41           C
ATOM   1725  CB  ALA A 309     212.148 159.815 253.217  1.00 45.41           C
ATOM   1726  C   ALA A 309     213.227 161.992 253.519  1.00 45.41           C
ATOM   1727  O   ALA A 309     214.003 161.489 254.328  1.00 45.41           O
ATOM   1728  N   GLY A 310     212.960 163.307 253.504  1.00 23.96           N
ATOM   1729  CA  GLY A 310     213.678 164.206 254.354  1.00 23.96           C
ATOM   1730  C   GLY A 310     212.904 164.369 255.617  1.00 23.96           C
ATOM   1731  O   GLY A 310     212.177 163.473 256.042  1.00 23.96           O
ATOM   1732  N   GLU A 311     213.068 165.543 256.251  1.00 76.99           N
ATOM   1733  CA  GLU A 311     212.416 165.849 257.489  1.00 76.99           C
ATOM   1734  CB  GLU A 311     213.023 167.047 258.244  1.00 76.99           C
ATOM   1735  CG  GLU A 311     214.383 166.764 258.888  1.00 76.99           C
ATOM   1736  CD  GLU A 311     215.472 166.939 257.838  1.00 76.99           C
ATOM   1737  OE1 GLU A 311     215.130 167.305 256.683  1.00 76.99           O
ATOM   1738  OE2 GLU A 311     216.663 166.712 258.183  1.00 76.99           O
ATOM   1739  C   GLU A 311     210.978 166.169 257.221  1.00 76.99           C
ATOM   1740  O   GLU A 311     210.539 166.246 256.074  1.00 76.99           O
ATOM   1741  N   SER A 312     210.193 166.296 258.311  1.00104.90           N
ATOM   1742  CA  SER A 312     208.792 166.614 258.245  1.00104.90           C
ATOM   1743  CB  SER A 312     207.957 166.132 259.445  1.00104.90           C
ATOM   1744  OG  SER A 312     207.705 164.741 259.369  1.00104.90           O
ATOM   1745  C   SER A 312     208.604 168.093 258.249  1.00104.90           C
ATOM   1746  O   SER A 312     209.544 168.878 258.129  1.00104.90           O
ATOM   1747  N   ILE A 313     207.323 168.491 258.368  1.00 65.84           N
ATOM   1748  CA  ILE A 313     206.932 169.867 258.410  1.00 65.84           C
ATOM   1749  CB  ILE A 313     206.024 170.213 257.273  1.00 65.84           C
ATOM   1750  CG1 ILE A 313     206.718 169.884 255.943  1.00 65.84           C
ATOM   1751  CG2 ILE A 313     205.618 171.689 257.407  1.00 65.84           C
ATOM   1752  CD1 ILE A 313     205.750 169.792 254.769  1.00 65.84           C
ATOM   1753  C   ILE A 313     206.146 170.041 259.672  1.00 65.84           C
ATOM   1754  O   ILE A 313     205.370 169.167 260.057  1.00 65.84           O
ATOM   1755  N   SER A 314     206.339 171.184 260.358  1.00 36.60           N
ATOM   1756  CA  SER A 314     205.650 171.428 261.593  1.00 36.60           C
ATOM   1757  CB  SER A 314     206.230 172.601 262.404  1.00 36.60           C
ATOM   1758  OG  SER A 314     206.002 173.825 261.720  1.00 36.60           O
ATOM   1759  C   SER A 314     204.224 171.758 261.287  1.00 36.60           C
ATOM   1760  O   SER A 314     203.863 172.068 260.153  1.00 36.60           O
ATOM   1761  N   LEU A 315     203.363 171.672 262.317  1.00 51.54           N
ATOM   1762  CA  LEU A 315     201.974 171.959 262.131  1.00 51.54           C
ATOM   1763  CB  LEU A 315     201.136 171.677 263.388  1.00 51.54           C
ATOM   1764  CG  LEU A 315     199.636 171.985 263.210  1.00 51.54           C
ATOM   1765  CD1 LEU A 315     198.998 171.095 262.133  1.00 51.54           C
ATOM   1766  CD2 LEU A 315     198.890 171.912 264.553  1.00 51.54           C
ATOM   1767  C   LEU A 315     201.809 173.408 261.776  1.00 51.54           C
ATOM   1768  O   LEU A 315     201.047 173.743 260.870  1.00 51.54           O
ATOM   1769  N   ASP A 316     202.532 174.303 262.483  1.00 61.91           N
ATOM   1770  CA  ASP A 316     202.402 175.720 262.279  1.00 61.91           C
ATOM   1771  CB  ASP A 316     203.162 176.555 263.329  1.00 61.91           C
ATOM   1772  CG  ASP A 316     204.656 176.268 263.240  1.00 61.91           C
ATOM   1773  OD1 ASP A 316     205.327 176.840 262.340  1.00 61.91           O
ATOM   1774  OD2 ASP A 316     205.148 175.479 264.090  1.00 61.91           O
ATOM   1775  C   ASP A 316     202.876 176.132 260.918  1.00 61.91           C
ATOM   1776  O   ASP A 316     202.235 176.943 260.251  1.00 61.91           O
ATOM   1777  N   GLU A 317     204.013 175.581 260.462  1.00 86.01           N
ATOM   1778  CA  GLU A 317     204.591 175.982 259.210  1.00 86.01           C
ATOM   1779  CB  GLU A 317     205.978 175.363 258.977  1.00 86.01           C
ATOM   1780  CG  GLU A 317     206.800 176.093 257.914  1.00 86.01           C
ATOM   1781  CD  GLU A 317     206.231 175.762 256.544  1.00 86.01           C
ATOM   1782  OE1 GLU A 317     205.894 174.570 256.316  1.00 86.01           O
ATOM   1783  OE2 GLU A 317     206.130 176.699 255.707  1.00 86.01           O
ATOM   1784  C   GLU A 317     203.693 175.561 258.091  1.00 86.01           C
ATOM   1785  O   GLU A 317     203.580 176.245 257.076  1.00 86.01           O
ATOM   1786  N   PHE A 318     203.027 174.407 258.253  1.00 67.35           N
ATOM   1787  CA  PHE A 318     202.134 173.880 257.262  1.00 67.35           C
ATOM   1788  CB  PHE A 318     201.522 172.551 257.736  1.00 67.35           C
ATOM   1789  CG  PHE A 318     200.357 172.224 256.876  1.00 67.35           C
ATOM   1790  CD1 PHE A 318     200.525 171.731 255.604  1.00 67.35           C
ATOM   1791  CD2 PHE A 318     199.086 172.406 257.368  1.00 67.35           C
ATOM   1792  CE1 PHE A 318     199.428 171.434 254.832  1.00 67.35           C
ATOM   1793  CE2 PHE A 318     197.988 172.111 256.601  1.00 67.35           C
ATOM   1794  CZ  PHE A 318     198.161 171.625 255.328  1.00 67.35           C
ATOM   1795  C   PHE A 318     201.033 174.867 257.037  1.00 67.35           C
ATOM   1796  O   PHE A 318     200.629 175.136 255.906  1.00 67.35           O
ATOM   1797  N   LYS A 319     200.527 175.445 258.132  1.00 62.00           N
ATOM   1798  CA  LYS A 319     199.457 176.390 258.063  1.00 62.00           C
ATOM   1799  CB  LYS A 319     199.035 176.902 259.451  1.00 62.00           C
ATOM   1800  CG  LYS A 319     198.473 175.814 260.369  1.00 62.00           C
ATOM   1801  CD  LYS A 319     198.391 176.258 261.829  1.00 62.00           C
ATOM   1802  CE  LYS A 319     197.964 175.164 262.805  1.00 62.00           C
ATOM   1803  NZ  LYS A 319     198.072 175.674 264.189  1.00 62.00           N
ATOM   1804  C   LYS A 319     199.900 177.584 257.269  1.00 62.00           C
ATOM   1805  O   LYS A 319     199.097 178.183 256.555  1.00 62.00           O
ATOM   1806  N   SER A 320     201.191 177.963 257.360  1.00 49.98           N
ATOM   1807  CA  SER A 320     201.659 179.156 256.704  1.00 49.98           C
ATOM   1808  CB  SER A 320     203.172 179.405 256.850  1.00 49.98           C
ATOM   1809  OG  SER A 320     203.906 178.549 255.988  1.00 49.98           O
ATOM   1810  C   SER A 320     201.375 179.045 255.239  1.00 49.98           C
ATOM   1811  O   SER A 320     200.999 180.026 254.599  1.00 49.98           O
ATOM   1812  N   PHE A 321     201.551 177.838 254.669  1.00 56.94           N
ATOM   1813  CA  PHE A 321     201.289 177.613 253.276  1.00 56.94           C
ATOM   1814  CB  PHE A 321     201.623 176.185 252.811  1.00 56.94           C
ATOM   1815  CG  PHE A 321     201.386 176.120 251.339  1.00 56.94           C
ATOM   1816  CD1 PHE A 321     202.393 176.438 250.455  1.00 56.94           C
ATOM   1817  CD2 PHE A 321     200.160 175.749 250.837  1.00 56.94           C
ATOM   1818  CE1 PHE A 321     202.183 176.383 249.098  1.00 56.94           C
ATOM   1819  CE2 PHE A 321     199.942 175.692 249.480  1.00 56.94           C
ATOM   1820  CZ  PHE A 321     200.955 176.008 248.608  1.00 56.94           C
ATOM   1821  C   PHE A 321     199.824 177.813 253.067  1.00 56.94           C
ATOM   1822  O   PHE A 321     199.389 178.353 252.052  1.00 56.94           O
ATOM   1823  N   CYS A 322     199.021 177.363 254.043  1.00 62.86           N
ATOM   1824  CA  CYS A 322     197.600 177.488 253.975  1.00 62.86           C
ATOM   1825  CB  CYS A 322     196.899 176.842 255.180  1.00 62.86           C
ATOM   1826  SG  CYS A 322     197.236 175.056 255.269  1.00 62.86           S
ATOM   1827  C   CYS A 322     197.277 178.949 253.962  1.00 62.86           C
ATOM   1828  O   CYS A 322     196.243 179.347 253.434  1.00 62.86           O
ATOM   1829  N   HIS A 323     198.118 179.774 254.620  1.00 72.71           N
ATOM   1830  CA  HIS A 323     197.973 181.205 254.645  1.00 72.71           C
ATOM   1831  ND1 HIS A 323     199.174 180.514 257.855  1.00 72.71           N
ATOM   1832  CG  HIS A 323     198.449 181.407 257.097  1.00 72.71           C
ATOM   1833  CB  HIS A 323     198.843 181.870 255.725  1.00 72.71           C
ATOM   1834  NE2 HIS A 323     197.364 181.029 259.039  1.00 72.71           N
ATOM   1835  CD2 HIS A 323     197.347 181.711 257.836  1.00 72.71           C
ATOM   1836  CE1 HIS A 323     198.480 180.324 259.005  1.00 72.71           C
ATOM   1837  C   HIS A 323     198.324 181.788 253.306  1.00 72.71           C
ATOM   1838  O   HIS A 323     197.740 182.776 252.866  1.00 72.71           O
ATOM   1839  N   PHE A 324     199.314 181.181 252.630  1.00 79.21           N
ATOM   1840  CA  PHE A 324     199.832 181.598 251.356  1.00 79.21           C
ATOM   1841  CB  PHE A 324     201.020 180.712 250.937  1.00 79.21           C
ATOM   1842  CG  PHE A 324     201.329 180.944 249.501  1.00 79.21           C
ATOM   1843  CD1 PHE A 324     202.071 182.028 249.095  1.00 79.21           C
ATOM   1844  CD2 PHE A 324     200.876 180.049 248.561  1.00 79.21           C
ATOM   1845  CE1 PHE A 324     202.347 182.216 247.761  1.00 79.21           C
ATOM   1846  CE2 PHE A 324     201.148 180.231 247.228  1.00 79.21           C
ATOM   1847  CZ  PHE A 324     201.886 181.319 246.829  1.00 79.21           C
ATOM   1848  C   PHE A 324     198.769 181.490 250.304  1.00 79.21           C
ATOM   1849  O   PHE A 324     198.668 182.319 249.403  1.00 79.21           O
ATOM   1850  N   THR A 325     197.945 180.444 250.414  1.00102.78           N
ATOM   1851  CA  THR A 325     196.895 180.070 249.511  1.00102.78           C
ATOM   1852  CB  THR A 325     196.316 178.739 249.904  1.00102.78           C
ATOM   1853  OG1 THR A 325     197.331 177.747 249.869  1.00102.78           O
ATOM   1854  CG2 THR A 325     195.190 178.355 248.942  1.00102.78           C
ATOM   1855  C   THR A 325     195.796 181.104 249.508  1.00102.78           C
ATOM   1856  O   THR A 325     194.896 181.059 248.670  1.00102.78           O
ATOM   1857  N   THR A 326     195.741 181.977 250.529  1.00 86.81           N
ATOM   1858  CA  THR A 326     194.694 182.968 250.578  1.00 86.81           C
ATOM   1859  CB  THR A 326     194.565 183.614 251.928  1.00 86.81           C
ATOM   1860  OG1 THR A 326     195.723 184.375 252.235  1.00 86.81           O
ATOM   1861  CG2 THR A 326     194.381 182.501 252.972  1.00 86.81           C
ATOM   1862  C   THR A 326     194.862 184.071 249.561  1.00 86.81           C
ATOM   1863  O   THR A 326     193.882 184.551 248.993  1.00 86.81           O
ATOM   1864  N   HIS A 327     196.112 184.551 249.407  1.00124.19           N
ATOM   1865  CA  HIS A 327     196.618 185.625 248.588  1.00124.19           C
ATOM   1866  ND1 HIS A 327     197.516 186.342 251.753  1.00124.19           N
ATOM   1867  CG  HIS A 327     197.411 186.958 250.527  1.00124.19           C
ATOM   1868  CB  HIS A 327     197.817 186.324 249.233  1.00124.19           C
ATOM   1869  NE2 HIS A 327     196.609 188.337 252.120  1.00124.19           N
ATOM   1870  CD2 HIS A 327     196.855 188.176 250.769  1.00124.19           C
ATOM   1871  CE1 HIS A 327     197.023 187.211 252.671  1.00124.19           C
ATOM   1872  C   HIS A 327     196.994 185.259 247.177  1.00124.19           C
ATOM   1873  O   HIS A 327     197.529 186.110 246.468  1.00124.19           O
ATOM   1874  N   LEU A 328     196.800 184.005 246.735  1.00144.13           N
ATOM   1875  CA  LEU A 328     197.353 183.525 245.496  1.00144.13           C
ATOM   1876  CB  LEU A 328     196.941 182.080 245.139  1.00144.13           C
ATOM   1877  CG  LEU A 328     195.447 181.862 244.836  1.00144.13           C
ATOM   1878  CD1 LEU A 328     195.172 180.390 244.490  1.00144.13           C
ATOM   1879  CD2 LEU A 328     194.554 182.359 245.983  1.00144.13           C
ATOM   1880  C   LEU A 328     197.011 184.404 244.326  1.00144.13           C
ATOM   1881  O   LEU A 328     197.784 184.458 243.369  1.00144.13           O
ATOM   1882  N   GLU A 329     195.862 185.102 244.341  1.00 80.39           N
ATOM   1883  CA  GLU A 329     195.503 185.922 243.216  1.00 80.39           C
ATOM   1884  CB  GLU A 329     194.206 186.718 243.462  1.00 80.39           C
ATOM   1885  CG  GLU A 329     193.658 187.440 242.225  1.00 80.39           C
ATOM   1886  CD  GLU A 329     194.491 188.691 241.984  1.00 80.39           C
ATOM   1887  OE1 GLU A 329     194.767 189.415 242.977  1.00 80.39           O
ATOM   1888  OE2 GLU A 329     194.870 188.935 240.806  1.00 80.39           O
ATOM   1889  C   GLU A 329     196.609 186.905 242.979  1.00 80.39           C
ATOM   1890  O   GLU A 329     196.984 187.161 241.836  1.00 80.39           O
ATOM   1891  N   ASP A 330     197.162 187.482 244.060  1.00 43.42           N
ATOM   1892  CA  ASP A 330     198.244 188.417 243.950  1.00 43.42           C
ATOM   1893  CB  ASP A 330     198.680 188.989 245.312  1.00 43.42           C
ATOM   1894  CG  ASP A 330     197.556 189.862 245.857  1.00 43.42           C
ATOM   1895  OD1 ASP A 330     196.665 190.254 245.056  1.00 43.42           O
ATOM   1896  OD2 ASP A 330     197.575 190.148 247.084  1.00 43.42           O
ATOM   1897  C   ASP A 330     199.432 187.700 243.374  1.00 43.42           C
ATOM   1898  O   ASP A 330     200.161 188.240 242.546  1.00 43.42           O
ATOM   1899  N   PHE A 331     199.635 186.439 243.790  1.00 69.28           N
ATOM   1900  CA  PHE A 331     200.752 185.625 243.396  1.00 69.28           C
ATOM   1901  CB  PHE A 331     200.767 184.269 244.128  1.00 69.28           C
ATOM   1902  CG  PHE A 331     201.959 183.487 243.688  1.00 69.28           C
ATOM   1903  CD1 PHE A 331     203.214 183.810 244.151  1.00 69.28           C
ATOM   1904  CD2 PHE A 331     201.822 182.417 242.832  1.00 69.28           C
ATOM   1905  CE1 PHE A 331     204.317 183.088 243.757  1.00 69.28           C
ATOM   1906  CE2 PHE A 331     202.921 181.691 242.434  1.00 69.28           C
ATOM   1907  CZ  PHE A 331     204.171 182.027 242.896  1.00 69.28           C
ATOM   1908  C   PHE A 331     200.689 185.372 241.922  1.00 69.28           C
ATOM   1909  O   PHE A 331     201.718 185.236 241.262  1.00 69.28           O
ATOM   1910  N   ALA A 332     199.471 185.264 241.367  1.00 36.88           N
ATOM   1911  CA  ALA A 332     199.328 184.986 239.968  1.00 36.88           C
ATOM   1912  CB  ALA A 332     197.857 184.901 239.528  1.00 36.88           C
ATOM   1913  C   ALA A 332     199.969 186.090 239.195  1.00 36.88           C
ATOM   1914  O   ALA A 332     200.614 185.854 238.175  1.00 36.88           O
ATOM   1915  N   ILE A 333     199.797 187.338 239.655  1.00 51.15           N
ATOM   1916  CA  ILE A 333     200.347 188.442 238.930  1.00 51.15           C
ATOM   1917  CB  ILE A 333     199.961 189.776 239.494  1.00 51.15           C
ATOM   1918  CG1 ILE A 333     198.438 189.967 239.441  1.00 51.15           C
ATOM   1919  CG2 ILE A 333     200.748 190.854 238.727  1.00 51.15           C
ATOM   1920  CD1 ILE A 333     197.955 191.169 240.250  1.00 51.15           C
ATOM   1921  C   ILE A 333     201.847 188.401 238.945  1.00 51.15           C
ATOM   1922  O   ILE A 333     202.481 188.576 237.905  1.00 51.15           O
ATOM   1923  N   ALA A 334     202.457 188.140 240.119  1.00 45.24           N
ATOM   1924  CA  ALA A 334     203.884 188.262 240.239  1.00 45.24           C
ATOM   1925  CB  ALA A 334     204.385 187.944 241.660  1.00 45.24           C
ATOM   1926  C   ALA A 334     204.581 187.337 239.289  1.00 45.24           C
ATOM   1927  O   ALA A 334     205.479 187.755 238.559  1.00 45.24           O
ATOM   1928  N   MET A 335     204.178 186.058 239.248  1.00 53.20           N
ATOM   1929  CA  MET A 335     204.823 185.130 238.362  1.00 53.20           C
ATOM   1930  CB  MET A 335     204.411 183.669 238.607  1.00 53.20           C
ATOM   1931  CG  MET A 335     205.023 183.103 239.892  1.00 53.20           C
ATOM   1932  SD  MET A 335     206.840 182.999 239.851  1.00 53.20           S
ATOM   1933  CE  MET A 335     207.056 182.425 241.561  1.00 53.20           C
ATOM   1934  C   MET A 335     204.531 185.504 236.943  1.00 53.20           C
ATOM   1935  O   MET A 335     205.382 185.359 236.068  1.00 53.20           O
ATOM   1936  N   GLN A 336     203.314 186.005 236.674  1.00 90.02           N
ATOM   1937  CA  GLN A 336     202.943 186.342 235.330  1.00 90.02           C
ATOM   1938  CB  GLN A 336     201.484 186.823 235.236  1.00 90.02           C
ATOM   1939  CG  GLN A 336     200.902 186.794 233.820  1.00 90.02           C
ATOM   1940  CD  GLN A 336     201.532 187.904 232.998  1.00 90.02           C
ATOM   1941  OE1 GLN A 336     201.764 189.006 233.493  1.00 90.02           O
ATOM   1942  NE2 GLN A 336     201.820 187.602 231.703  1.00 90.02           N
ATOM   1943  C   GLN A 336     203.847 187.439 234.864  1.00 90.02           C
ATOM   1944  O   GLN A 336     204.303 187.450 233.723  1.00 90.02           O
ATOM   1945  N   MET A 337     204.146 188.389 235.762  1.00143.03           N
ATOM   1946  CA  MET A 337     204.973 189.519 235.454  1.00143.03           C
ATOM   1947  CB  MET A 337     205.016 190.514 236.626  1.00143.03           C
ATOM   1948  CG  MET A 337     205.517 191.905 236.252  1.00143.03           C
ATOM   1949  SD  MET A 337     205.314 193.147 237.565  1.00143.03           S
ATOM   1950  CE  MET A 337     203.587 193.544 237.164  1.00143.03           C
ATOM   1951  C   MET A 337     206.362 189.035 235.152  1.00143.03           C
ATOM   1952  O   MET A 337     207.067 189.618 234.331  1.00143.03           O
ATOM   1953  N   PHE A 338     206.795 187.957 235.833  1.00 79.07           N
ATOM   1954  CA  PHE A 338     208.089 187.370 235.621  1.00 79.07           C
ATOM   1955  CB  PHE A 338     208.422 186.213 236.583  1.00 79.07           C
ATOM   1956  CG  PHE A 338     208.932 186.764 237.872  1.00 79.07           C
ATOM   1957  CD1 PHE A 338     210.256 187.122 237.979  1.00 79.07           C
ATOM   1958  CD2 PHE A 338     208.115 186.913 238.969  1.00 79.07           C
ATOM   1959  CE1 PHE A 338     210.764 187.625 239.153  1.00 79.07           C
ATOM   1960  CE2 PHE A 338     208.617 187.416 240.148  1.00 79.07           C
ATOM   1961  CZ  PHE A 338     209.941 187.775 240.242  1.00 79.07           C
ATOM   1962  C   PHE A 338     208.184 186.822 234.232  1.00 79.07           C
ATOM   1963  O   PHE A 338     209.280 186.715 233.687  1.00 79.07           O
ATOM   1964  N   SER A 339     207.063 186.359 233.649  1.00 45.97           N
ATOM   1965  CA  SER A 339     207.143 185.835 232.314  1.00 45.97           C
ATOM   1966  CB  SER A 339     205.834 185.192 231.822  1.00 45.97           C
ATOM   1967  OG  SER A 339     204.861 186.190 231.549  1.00 45.97           O
ATOM   1968  C   SER A 339     207.486 186.935 231.349  1.00 45.97           C
ATOM   1969  O   SER A 339     208.345 186.758 230.486  1.00 45.97           O
ATOM   1970  N   LEU A 340     206.831 188.110 231.469  1.00106.37           N
ATOM   1971  CA  LEU A 340     207.079 189.156 230.514  1.00106.37           C
ATOM   1972  CB  LEU A 340     206.289 190.443 230.811  1.00106.37           C
ATOM   1973  CG  LEU A 340     204.763 190.295 230.670  1.00106.37           C
ATOM   1974  CD1 LEU A 340     204.215 189.264 231.665  1.00106.37           C
ATOM   1975  CD2 LEU A 340     204.053 191.653 230.787  1.00106.37           C
ATOM   1976  C   LEU A 340     208.522 189.534 230.577  1.00106.37           C
ATOM   1977  O   LEU A 340     209.232 189.459 229.576  1.00106.37           O
ATOM   1978  N   ALA A 341     209.013 189.916 231.771  1.00 57.77           N
ATOM   1979  CA  ALA A 341     210.407 190.225 231.850  1.00 57.77           C
ATOM   1980  CB  ALA A 341     210.767 191.123 233.047  1.00 57.77           C
ATOM   1981  C   ALA A 341     211.063 188.906 232.064  1.00 57.77           C
ATOM   1982  O   ALA A 341     211.101 188.390 233.178  1.00 57.77           O
ATOM   1983  N   HIS A 342     211.656 188.356 230.995  1.00 63.47           N
ATOM   1984  CA  HIS A 342     212.150 187.013 231.031  1.00 63.47           C
ATOM   1985  ND1 HIS A 342     211.702 188.119 227.992  1.00 63.47           N
ATOM   1986  CG  HIS A 342     211.894 186.879 228.562  1.00 63.47           C
ATOM   1987  CB  HIS A 342     212.827 186.633 229.709  1.00 63.47           C
ATOM   1988  NE2 HIS A 342     210.350 186.712 226.927  1.00 63.47           N
ATOM   1989  CD2 HIS A 342     211.062 186.031 227.899  1.00 63.47           C
ATOM   1990  CE1 HIS A 342     210.769 187.961 227.021  1.00 63.47           C
ATOM   1991  C   HIS A 342     213.126 186.852 232.150  1.00 63.47           C
ATOM   1992  O   HIS A 342     214.148 187.537 232.216  1.00 63.47           O
ATOM   1993  N   ARG A 343     212.807 185.915 233.068  1.00129.36           N
ATOM   1994  CA  ARG A 343     213.642 185.628 234.199  1.00129.36           C
ATOM   1995  CB  ARG A 343     213.450 186.635 235.347  1.00129.36           C
ATOM   1996  CG  ARG A 343     213.918 188.054 235.016  1.00129.36           C
ATOM   1997  CD  ARG A 343     213.377 189.119 235.974  1.00129.36           C
ATOM   1998  NE  ARG A 343     213.772 188.736 237.358  1.00129.36           N
ATOM   1999  CZ  ARG A 343     213.512 189.585 238.393  1.00129.36           C
ATOM   2000  NH1 ARG A 343     212.891 190.779 238.158  1.00129.36           N
ATOM   2001  NH2 ARG A 343     213.867 189.237 239.665  1.00129.36           N
ATOM   2002  C   ARG A 343     213.216 184.291 234.736  1.00129.36           C
ATOM   2003  O   ARG A 343     212.084 183.857 234.520  1.00129.36           O
ATOM   2004  N   PRO A 344     214.106 183.625 235.429  1.00 99.99           N
ATOM   2005  CA  PRO A 344     213.810 182.349 236.032  1.00 99.99           C
ATOM   2006  CD  PRO A 344     215.530 183.809 235.213  1.00 99.99           C
ATOM   2007  CB  PRO A 344     215.163 181.682 236.308  1.00 99.99           C
ATOM   2008  CG  PRO A 344     216.188 182.825 236.193  1.00 99.99           C
ATOM   2009  C   PRO A 344     212.968 182.548 237.259  1.00 99.99           C
ATOM   2010  O   PRO A 344     212.873 183.673 237.746  1.00 99.99           O
ATOM   2011  N   VAL A 345     212.251 181.483 237.662  1.00124.89           N
ATOM   2012  CA  VAL A 345     211.396 181.326 238.810  1.00124.89           C
ATOM   2013  CB  VAL A 345     210.201 180.463 238.543  1.00124.89           C
ATOM   2014  CG1 VAL A 345     209.379 181.139 237.434  1.00124.89           C
ATOM   2015  CG2 VAL A 345     210.663 179.042 238.199  1.00124.89           C
ATOM   2016  C   VAL A 345     212.112 180.805 240.030  1.00124.89           C
ATOM   2017  O   VAL A 345     211.456 180.402 240.990  1.00124.89           O
ATOM   2018  N   ARG A 346     213.445 180.635 239.986  1.00170.63           N
ATOM   2019  CA  ARG A 346     214.154 180.040 241.090  1.00170.63           C
ATOM   2020  CB  ARG A 346     215.666 179.864 240.844  1.00170.63           C
ATOM   2021  CG  ARG A 346     216.409 181.123 240.411  1.00170.63           C
ATOM   2022  CD  ARG A 346     217.902 180.879 240.178  1.00170.63           C
ATOM   2023  NE  ARG A 346     218.056 180.004 238.979  1.00170.63           N
ATOM   2024  CZ  ARG A 346     218.097 178.646 239.123  1.00170.63           C
ATOM   2025  NH1 ARG A 346     217.903 178.083 240.350  1.00170.63           N
ATOM   2026  NH2 ARG A 346     218.338 177.848 238.042  1.00170.63           N
ATOM   2027  C   ARG A 346     213.862 180.709 242.409  1.00170.63           C
ATOM   2028  O   ARG A 346     213.105 181.674 242.503  1.00170.63           O
ATOM   2029  N   LEU A 347     214.459 180.149 243.484  1.00123.78           N
ATOM   2030  CA  LEU A 347     214.170 180.462 244.857  1.00123.78           C
ATOM   2031  CB  LEU A 347     215.037 179.616 245.822  1.00123.78           C
ATOM   2032  CG  LEU A 347     214.693 179.671 247.333  1.00123.78           C
ATOM   2033  CD1 LEU A 347     215.612 178.721 248.118  1.00123.78           C
ATOM   2034  CD2 LEU A 347     214.744 181.090 247.928  1.00123.78           C
ATOM   2035  C   LEU A 347     214.371 181.925 245.142  1.00123.78           C
ATOM   2036  O   LEU A 347     213.583 182.509 245.882  1.00123.78           O
ATOM   2037  N   ALA A 348     215.402 182.579 244.578  1.00 52.16           N
ATOM   2038  CA  ALA A 348     215.632 183.953 244.947  1.00 52.16           C
ATOM   2039  CB  ALA A 348     216.839 184.566 244.217  1.00 52.16           C
ATOM   2040  C   ALA A 348     214.431 184.798 244.620  1.00 52.16           C
ATOM   2041  O   ALA A 348     214.014 185.624 245.432  1.00 52.16           O
ATOM   2042  N   GLU A 349     213.874 184.651 243.402  1.00 97.31           N
ATOM   2043  CA  GLU A 349     212.700 185.373 242.988  1.00 97.31           C
ATOM   2044  CB  GLU A 349     212.544 185.440 241.459  1.00 97.31           C
ATOM   2045  CG  GLU A 349     212.692 184.091 240.756  1.00 97.31           C
ATOM   2046  CD  GLU A 349     214.173 183.880 240.448  1.00 97.31           C
ATOM   2047  OE1 GLU A 349     215.015 184.599 241.052  1.00 97.31           O
ATOM   2048  OE2 GLU A 349     214.485 183.007 239.595  1.00 97.31           O
ATOM   2049  C   GLU A 349     211.466 184.776 243.588  1.00 97.31           C
ATOM   2050  O   GLU A 349     210.523 185.486 243.935  1.00 97.31           O
ATOM   2051  N   PHE A 350     211.449 183.438 243.721  1.00 67.52           N
ATOM   2052  CA  PHE A 350     210.318 182.714 244.227  1.00 67.52           C
ATOM   2053  CB  PHE A 350     210.590 181.197 244.265  1.00 67.52           C
ATOM   2054  CG  PHE A 350     209.362 180.475 244.703  1.00 67.52           C
ATOM   2055  CD1 PHE A 350     208.346 180.215 243.811  1.00 67.52           C
ATOM   2056  CD2 PHE A 350     209.230 180.042 246.002  1.00 67.52           C
ATOM   2057  CE1 PHE A 350     207.211 179.545 244.207  1.00 67.52           C
ATOM   2058  CE2 PHE A 350     208.099 179.371 246.404  1.00 67.52           C
ATOM   2059  CZ  PHE A 350     207.086 179.122 245.508  1.00 67.52           C
ATOM   2060  C   PHE A 350     210.086 183.195 245.625  1.00 67.52           C
ATOM   2061  O   PHE A 350     208.944 183.386 246.040  1.00 67.52           O
ATOM   2062  N   LYS A 351     211.170 183.387 246.403  1.00 65.07           N
ATOM   2063  CA  LYS A 351     210.979 183.885 247.729  1.00 65.07           C
ATOM   2064  CB  LYS A 351     212.232 183.948 248.616  1.00 65.07           C
ATOM   2065  CG  LYS A 351     211.859 184.470 250.010  1.00 65.07           C
ATOM   2066  CD  LYS A 351     212.864 184.154 251.115  1.00 65.07           C
ATOM   2067  CE  LYS A 351     212.387 184.591 252.504  1.00 65.07           C
ATOM   2068  NZ  LYS A 351     213.327 184.106 253.540  1.00 65.07           N
ATOM   2069  C   LYS A 351     210.420 185.272 247.655  1.00 65.07           C
ATOM   2070  O   LYS A 351     209.559 185.629 248.454  1.00 65.07           O
ATOM   2071  N   ARG A 352     210.889 186.102 246.701  1.00200.53           N
ATOM   2072  CA  ARG A 352     210.358 187.433 246.606  1.00200.53           C
ATOM   2073  CB  ARG A 352     211.065 188.361 245.606  1.00200.53           C
ATOM   2074  CG  ARG A 352     210.242 189.631 245.377  1.00200.53           C
ATOM   2075  CD  ARG A 352     211.036 190.892 245.035  1.00200.53           C
ATOM   2076  NE  ARG A 352     211.361 191.584 246.315  1.00200.53           N
ATOM   2077  CZ  ARG A 352     212.603 191.500 246.873  1.00200.53           C
ATOM   2078  NH1 ARG A 352     213.597 190.808 246.245  1.00200.53           N
ATOM   2079  NH2 ARG A 352     212.855 192.131 248.057  1.00200.53           N
ATOM   2080  C   ARG A 352     208.905 187.367 246.242  1.00200.53           C
ATOM   2081  O   ARG A 352     208.130 188.238 246.633  1.00200.53           O
ATOM   2082  N   ALA A 353     208.501 186.362 245.438  1.00 46.62           N
ATOM   2083  CA  ALA A 353     207.124 186.254 245.041  1.00 46.62           C
ATOM   2084  CB  ALA A 353     206.878 185.112 244.041  1.00 46.62           C
ATOM   2085  C   ALA A 353     206.247 185.995 246.233  1.00 46.62           C
ATOM   2086  O   ALA A 353     205.252 186.684 246.443  1.00 46.62           O
ATOM   2087  N   VAL A 354     206.620 185.014 247.072  1.00 65.05           N
ATOM   2088  CA  VAL A 354     205.857 184.643 248.231  1.00 65.05           C
ATOM   2089  CB  VAL A 354     206.380 183.412 248.915  1.00 65.05           C
ATOM   2090  CG1 VAL A 354     206.184 182.214 247.971  1.00 65.05           C
ATOM   2091  CG2 VAL A 354     207.845 183.648 249.321  1.00 65.05           C
ATOM   2092  C   VAL A 354     205.889 185.779 249.205  1.00 65.05           C
ATOM   2093  O   VAL A 354     204.985 185.923 250.024  1.00 65.05           O
ATOM   2094  N   LYS A 355     206.965 186.587 249.171  1.00120.38           N
ATOM   2095  CA  LYS A 355     207.156 187.704 250.061  1.00120.38           C
ATOM   2096  CB  LYS A 355     208.430 188.479 249.661  1.00120.38           C
ATOM   2097  CG  LYS A 355     208.690 189.821 250.359  1.00120.38           C
ATOM   2098  CD  LYS A 355     209.388 189.731 251.714  1.00120.38           C
ATOM   2099  CE  LYS A 355     209.825 191.086 252.274  1.00120.38           C
ATOM   2100  NZ  LYS A 355     210.590 190.885 253.525  1.00120.38           N
ATOM   2101  C   LYS A 355     206.022 188.678 249.911  1.00120.38           C
ATOM   2102  O   LYS A 355     205.343 189.011 250.880  1.00120.38           O
ATOM   2103  N   VAL A 356     205.802 189.165 248.677  1.00126.34           N
ATOM   2104  CA  VAL A 356     204.781 190.129 248.375  1.00126.34           C
ATOM   2105  CB  VAL A 356     204.976 190.744 247.018  1.00126.34           C
ATOM   2106  CG1 VAL A 356     205.061 189.621 245.975  1.00126.34           C
ATOM   2107  CG2 VAL A 356     203.825 191.720 246.751  1.00126.34           C
ATOM   2108  C   VAL A 356     203.417 189.515 248.434  1.00126.34           C
ATOM   2109  O   VAL A 356     202.450 190.158 248.839  1.00126.34           O
ATOM   2110  N   ALA A 357     203.294 188.254 247.994  1.00 61.06           N
ATOM   2111  CA  ALA A 357     202.010 187.618 247.956  1.00 61.06           C
ATOM   2112  CB  ALA A 357     202.064 186.209 247.342  1.00 61.06           C
ATOM   2113  C   ALA A 357     201.455 187.479 249.344  1.00 61.06           C
ATOM   2114  O   ALA A 357     200.244 187.564 249.542  1.00 61.06           O
ATOM   2115  N   THR A 358     202.306 187.086 250.310  1.00103.90           N
ATOM   2116  CA  THR A 358     201.894 186.925 251.682  1.00103.90           C
ATOM   2117  CB  THR A 358     202.547 185.747 252.334  1.00103.90           C
ATOM   2118  OG1 THR A 358     203.950 185.938 252.380  1.00103.90           O
ATOM   2119  CG2 THR A 358     202.230 184.489 251.511  1.00103.90           C
ATOM   2120  C   THR A 358     202.096 188.115 252.583  1.00103.90           C
ATOM   2121  O   THR A 358     201.290 188.364 253.478  1.00103.90           O
ATOM   2122  N   GLY A 359     203.208 188.857 252.402  1.00 52.16           N
ATOM   2123  CA  GLY A 359     203.571 189.915 253.308  1.00 52.16           C
ATOM   2124  C   GLY A 359     204.526 189.303 254.299  1.00 52.16           C
ATOM   2125  O   GLY A 359     205.426 189.970 254.810  1.00 52.16           O
ATOM   2126  N   GLN A 360     204.348 187.991 254.573  1.00 75.13           N
ATOM   2127  CA  GLN A 360     205.173 187.214 255.463  1.00 75.13           C
ATOM   2128  CB  GLN A 360     204.369 186.184 256.274  1.00 75.13           C
ATOM   2129  CG  GLN A 360     203.685 185.137 255.396  1.00 75.13           C
ATOM   2130  CD  GLN A 360     202.789 184.280 256.280  1.00 75.13           C
ATOM   2131  OE1 GLN A 360     202.084 184.786 257.152  1.00 75.13           O
ATOM   2132  NE2 GLN A 360     202.815 182.941 256.049  1.00 75.13           N
ATOM   2133  C   GLN A 360     206.173 186.482 254.619  1.00 75.13           C
ATOM   2134  O   GLN A 360     206.205 186.657 253.402  1.00 75.13           O
ATOM   2135  N   GLU A 361     207.062 185.679 255.243  1.00128.73           N
ATOM   2136  CA  GLU A 361     208.045 184.969 254.470  1.00128.73           C
ATOM   2137  CB  GLU A 361     209.480 185.424 254.773  1.00128.73           C
ATOM   2138  CG  GLU A 361     209.674 186.937 254.673  1.00128.73           C
ATOM   2139  CD  GLU A 361     208.871 187.440 253.488  1.00128.73           C
ATOM   2140  OE1 GLU A 361     209.071 186.911 252.362  1.00128.73           O
ATOM   2141  OE2 GLU A 361     208.045 188.370 253.692  1.00128.73           O
ATOM   2142  C   GLU A 361     207.994 183.522 254.883  1.00128.73           C
ATOM   2143  O   GLU A 361     208.183 183.199 256.055  1.00128.73           O
ATOM   2144  N   LEU A 362     207.760 182.601 253.923  1.00 97.67           N
ATOM   2145  CA  LEU A 362     207.716 181.200 254.255  1.00 97.67           C
ATOM   2146  CB  LEU A 362     207.009 180.320 253.205  1.00 97.67           C
ATOM   2147  CG  LEU A 362     205.483 180.522 253.143  1.00 97.67           C
ATOM   2148  CD1 LEU A 362     205.125 181.956 252.727  1.00 97.67           C
ATOM   2149  CD2 LEU A 362     204.813 179.459 252.255  1.00 97.67           C
ATOM   2150  C   LEU A 362     209.105 180.673 254.432  1.00 97.67           C
ATOM   2151  O   LEU A 362     210.077 181.216 253.909  1.00 97.67           O
ATOM   2152  N   SER A 363     209.216 179.579 255.211  1.00 46.79           N
ATOM   2153  CA  SER A 363     210.470 178.947 255.496  1.00 46.79           C
ATOM   2154  CB  SER A 363     210.381 177.977 256.686  1.00 46.79           C
ATOM   2155  OG  SER A 363     209.344 177.036 256.461  1.00 46.79           O
ATOM   2156  C   SER A 363     210.925 178.202 254.280  1.00 46.79           C
ATOM   2157  O   SER A 363     210.152 177.925 253.365  1.00 46.79           O
ATOM   2158  N   ASN A 364     212.233 177.894 254.245  1.00 59.09           N
ATOM   2159  CA  ASN A 364     212.862 177.242 253.135  1.00 59.09           C
ATOM   2160  CB  ASN A 364     214.400 177.265 253.242  1.00 59.09           C
ATOM   2161  CG  ASN A 364     214.815 176.662 254.577  1.00 59.09           C
ATOM   2162  OD1 ASN A 364     214.585 175.486 254.851  1.00 59.09           O
ATOM   2163  ND2 ASN A 364     215.450 177.501 255.439  1.00 59.09           N
ATOM   2164  C   ASN A 364     212.400 175.822 252.965  1.00 59.09           C
ATOM   2165  O   ASN A 364     212.267 175.354 251.835  1.00 59.09           O
ATOM   2166  N   ASN A 365     212.122 175.096 254.065  1.00 55.47           N
ATOM   2167  CA  ASN A 365     211.845 173.689 253.937  1.00 55.47           C
ATOM   2168  CB  ASN A 365     211.665 172.968 255.291  1.00 55.47           C
ATOM   2169  CG  ASN A 365     210.521 173.585 256.083  1.00 55.47           C
ATOM   2170  OD1 ASN A 365     210.036 174.666 255.762  1.00 55.47           O
ATOM   2171  ND2 ASN A 365     210.091 172.892 257.170  1.00 55.47           N
ATOM   2172  C   ASN A 365     210.651 173.439 253.067  1.00 55.47           C
ATOM   2173  O   ASN A 365     210.674 172.531 252.237  1.00 55.47           O
ATOM   2174  N   ILE A 366     209.568 174.216 253.232  1.00 53.17           N
ATOM   2175  CA  ILE A 366     208.398 174.041 252.420  1.00 53.17           C
ATOM   2176  CB  ILE A 366     207.216 174.841 252.892  1.00 53.17           C
ATOM   2177  CG1 ILE A 366     205.934 174.392 252.166  1.00 53.17           C
ATOM   2178  CG2 ILE A 366     207.546 176.334 252.731  1.00 53.17           C
ATOM   2179  CD1 ILE A 366     204.652 174.924 252.807  1.00 53.17           C
ATOM   2180  C   ILE A 366     208.706 174.433 251.006  1.00 53.17           C
ATOM   2181  O   ILE A 366     208.231 173.799 250.066  1.00 53.17           O
ATOM   2182  N   LEU A 367     209.499 175.507 250.815  1.00113.28           N
ATOM   2183  CA  LEU A 367     209.828 175.971 249.496  1.00113.28           C
ATOM   2184  CB  LEU A 367     210.647 177.274 249.472  1.00113.28           C
ATOM   2185  CG  LEU A 367     209.796 178.548 249.659  1.00113.28           C
ATOM   2186  CD1 LEU A 367     208.984 178.516 250.960  1.00113.28           C
ATOM   2187  CD2 LEU A 367     210.666 179.811 249.545  1.00113.28           C
ATOM   2188  C   LEU A 367     210.587 174.917 248.764  1.00113.28           C
ATOM   2189  O   LEU A 367     210.443 174.799 247.549  1.00113.28           O
ATOM   2190  N   ASP A 368     211.432 174.145 249.474  1.00 46.65           N
ATOM   2191  CA  ASP A 368     212.205 173.114 248.837  1.00 46.65           C
ATOM   2192  CB  ASP A 368     213.148 172.385 249.810  1.00 46.65           C
ATOM   2193  CG  ASP A 368     213.971 171.382 249.018  1.00 46.65           C
ATOM   2194  OD1 ASP A 368     213.901 171.415 247.760  1.00 46.65           O
ATOM   2195  OD2 ASP A 368     214.679 170.562 249.659  1.00 46.65           O
ATOM   2196  C   ASP A 368     211.285 172.072 248.259  1.00 46.65           C
ATOM   2197  O   ASP A 368     211.463 171.632 247.124  1.00 46.65           O
ATOM   2198  N   THR A 369     210.263 171.656 249.028  1.00115.03           N
ATOM   2199  CA  THR A 369     209.361 170.617 248.614  1.00115.03           C
ATOM   2200  CB  THR A 369     208.308 170.359 249.644  1.00115.03           C
ATOM   2201  OG1 THR A 369     208.903 170.067 250.896  1.00115.03           O
ATOM   2202  CG2 THR A 369     207.459 169.169 249.178  1.00115.03           C
ATOM   2203  C   THR A 369     208.608 171.044 247.394  1.00115.03           C
ATOM   2204  O   THR A 369     208.551 170.334 246.390  1.00115.03           O
ATOM   2205  N   VAL A 370     208.033 172.254 247.446  1.00113.33           N
ATOM   2206  CA  VAL A 370     207.209 172.736 246.383  1.00113.33           C
ATOM   2207  CB  VAL A 370     206.669 174.113 246.653  1.00113.33           C
ATOM   2208  CG1 VAL A 370     207.838 175.105 246.745  1.00113.33           C
ATOM   2209  CG2 VAL A 370     205.646 174.460 245.562  1.00113.33           C
ATOM   2210  C   VAL A 370     208.045 172.770 245.149  1.00113.33           C
ATOM   2211  O   VAL A 370     207.551 172.517 244.050  1.00113.33           O
ATOM   2212  N   PHE A 371     209.337 173.122 245.290  1.00 93.93           N
ATOM   2213  CA  PHE A 371     210.171 173.110 244.128  1.00 93.93           C
ATOM   2214  CB  PHE A 371     211.609 173.625 244.336  1.00 93.93           C
ATOM   2215  CG  PHE A 371     211.617 175.104 244.536  1.00 93.93           C
ATOM   2216  CD1 PHE A 371     211.095 175.952 243.586  1.00 93.93           C
ATOM   2217  CD2 PHE A 371     212.212 175.654 245.648  1.00 93.93           C
ATOM   2218  CE1 PHE A 371     211.122 177.316 243.769  1.00 93.93           C
ATOM   2219  CE2 PHE A 371     212.244 177.014 245.838  1.00 93.93           C
ATOM   2220  CZ  PHE A 371     211.694 177.851 244.898  1.00 93.93           C
ATOM   2221  C   PHE A 371     210.306 171.703 243.630  1.00 93.93           C
ATOM   2222  O   PHE A 371     210.059 171.438 242.464  1.00 93.93           O
ATOM   2223  N   LYS A 372     210.638 170.729 244.492  1.00152.13           N
ATOM   2224  CA  LYS A 372     210.921 169.408 243.998  1.00152.13           C
ATOM   2225  CB  LYS A 372     211.452 168.465 245.083  1.00152.13           C
ATOM   2226  CG  LYS A 372     212.793 168.948 245.634  1.00152.13           C
ATOM   2227  CD  LYS A 372     213.852 169.121 244.543  1.00152.13           C
ATOM   2228  CE  LYS A 372     215.044 169.976 244.977  1.00152.13           C
ATOM   2229  NZ  LYS A 372     214.623 171.389 245.126  1.00152.13           N
ATOM   2230  C   LYS A 372     209.716 168.796 243.344  1.00152.13           C
ATOM   2231  O   LYS A 372     209.846 167.954 242.455  1.00152.13           O
ATOM   2232  N   ILE A 373     208.507 169.125 243.824  1.00 85.97           N
ATOM   2233  CA  ILE A 373     207.327 168.605 243.193  1.00 85.97           C
ATOM   2234  CB  ILE A 373     206.092 168.782 244.023  1.00 85.97           C
ATOM   2235  CG1 ILE A 373     206.291 168.104 245.390  1.00 85.97           C
ATOM   2236  CG2 ILE A 373     204.905 168.195 243.236  1.00 85.97           C
ATOM   2237  CD1 ILE A 373     205.235 168.484 246.428  1.00 85.97           C
ATOM   2238  C   ILE A 373     207.109 169.244 241.835  1.00 85.97           C
ATOM   2239  O   ILE A 373     206.627 168.595 240.911  1.00 85.97           O
ATOM   2240  N   PHE A 374     207.344 170.570 241.733  1.00141.34           N
ATOM   2241  CA  PHE A 374     207.169 171.432 240.575  1.00141.34           C
ATOM   2242  CB  PHE A 374     206.664 172.830 240.952  1.00141.34           C
ATOM   2243  CG  PHE A 374     205.223 172.615 241.252  1.00141.34           C
ATOM   2244  CD1 PHE A 374     204.291 172.666 240.239  1.00141.34           C
ATOM   2245  CD2 PHE A 374     204.804 172.341 242.532  1.00141.34           C
ATOM   2246  CE1 PHE A 374     202.957 172.460 240.499  1.00141.34           C
ATOM   2247  CE2 PHE A 374     203.471 172.133 242.798  1.00141.34           C
ATOM   2248  CZ  PHE A 374     202.545 172.193 241.783  1.00141.34           C
ATOM   2249  C   PHE A 374     208.308 171.575 239.577  1.00141.34           C
ATOM   2250  O   PHE A 374     208.106 172.090 238.478  1.00141.34           O
ATOM   2251  N   ASP A 375     209.537 171.213 239.966  1.00140.32           N
ATOM   2252  CA  ASP A 375     210.824 171.405 239.340  1.00140.32           C
ATOM   2253  CB  ASP A 375     212.021 171.208 240.294  1.00140.32           C
ATOM   2254  CG  ASP A 375     212.055 169.778 240.805  1.00140.32           C
ATOM   2255  OD1 ASP A 375     211.095 169.016 240.517  1.00140.32           O
ATOM   2256  OD2 ASP A 375     213.046 169.432 241.503  1.00140.32           O
ATOM   2257  C   ASP A 375     211.021 170.547 238.125  1.00140.32           C
ATOM   2258  O   ASP A 375     212.114 170.034 237.900  1.00140.32           O
ATOM   2259  N   LEU A 376     209.951 170.276 237.361  1.00162.76           N
ATOM   2260  CA  LEU A 376     210.019 169.391 236.231  1.00162.76           C
ATOM   2261  CB  LEU A 376     208.674 169.310 235.479  1.00162.76           C
ATOM   2262  CG  LEU A 376     208.091 170.675 235.060  1.00162.76           C
ATOM   2263  CD1 LEU A 376     208.879 171.302 233.900  1.00162.76           C
ATOM   2264  CD2 LEU A 376     206.582 170.580 234.790  1.00162.76           C
ATOM   2265  C   LEU A 376     211.116 169.800 235.274  1.00162.76           C
ATOM   2266  O   LEU A 376     211.664 168.948 234.576  1.00162.76           O
ATOM   2267  N   ASP A 377     211.410 171.107 235.150  1.00 95.35           N
ATOM   2268  CA  ASP A 377     212.436 171.656 234.291  1.00 95.35           C
ATOM   2269  CB  ASP A 377     212.265 173.167 234.061  1.00 95.35           C
ATOM   2270  CG  ASP A 377     213.318 173.614 233.053  1.00 95.35           C
ATOM   2271  OD1 ASP A 377     213.631 172.816 232.129  1.00 95.35           O
ATOM   2272  OD2 ASP A 377     213.818 174.763 233.188  1.00 95.35           O
ATOM   2273  C   ASP A 377     213.849 171.466 234.798  1.00 95.35           C
ATOM   2274  O   ASP A 377     214.770 171.364 233.986  1.00 95.35           O
ATOM   2275  N   GLY A 378     214.088 171.379 236.129  1.00 62.24           N
ATOM   2276  CA  GLY A 378     215.453 171.391 236.592  1.00 62.24           C
ATOM   2277  C   GLY A 378     215.631 172.484 237.619  1.00 62.24           C
ATOM   2278  O   GLY A 378     216.744 172.946 237.870  1.00 62.24           O
ATOM   2279  N   ASP A 379     214.511 172.917 238.234  1.00114.87           N
ATOM   2280  CA  ASP A 379     214.438 173.859 239.320  1.00114.87           C
ATOM   2281  CB  ASP A 379     215.461 173.531 240.423  1.00114.87           C
ATOM   2282  CG  ASP A 379     215.055 174.225 241.716  1.00114.87           C
ATOM   2283  OD1 ASP A 379     213.907 173.989 242.178  1.00114.87           O
ATOM   2284  OD2 ASP A 379     215.887 175.001 242.257  1.00114.87           O
ATOM   2285  C   ASP A 379     214.654 175.280 238.877  1.00114.87           C
ATOM   2286  O   ASP A 379     214.855 176.158 239.716  1.00114.87           O
ATOM   2287  N   GLU A 380     214.728 175.547 237.559  1.00195.10           N
ATOM   2288  CA  GLU A 380     214.727 176.906 237.079  1.00195.10           C
ATOM   2289  CB  GLU A 380     215.497 177.136 235.768  1.00195.10           C
ATOM   2290  CG  GLU A 380     216.966 176.735 235.783  1.00195.10           C
ATOM   2291  CD  GLU A 380     217.016 175.322 235.233  1.00195.10           C
ATOM   2292  OE1 GLU A 380     216.361 174.430 235.834  1.00195.10           O
ATOM   2293  OE2 GLU A 380     217.691 175.118 234.188  1.00195.10           O
ATOM   2294  C   GLU A 380     213.340 177.356 236.752  1.00195.10           C
ATOM   2295  O   GLU A 380     213.008 178.533 236.889  1.00195.10           O
ATOM   2296  N   CYS A 381     212.511 176.424 236.233  1.00114.67           N
ATOM   2297  CA  CYS A 381     211.233 176.825 235.721  1.00114.67           C
ATOM   2298  CB  CYS A 381     211.131 176.621 234.203  1.00114.67           C
ATOM   2299  SG  CYS A 381     209.521 177.120 233.537  1.00114.67           S
ATOM   2300  C   CYS A 381     210.119 176.046 236.348  1.00114.67           C
ATOM   2301  O   CYS A 381     209.850 174.904 235.977  1.00114.67           O
ATOM   2302  N   LEU A 382     209.407 176.679 237.299  1.00110.56           N
ATOM   2303  CA  LEU A 382     208.276 176.056 237.914  1.00110.56           C
ATOM   2304  CB  LEU A 382     207.834 176.704 239.238  1.00110.56           C
ATOM   2305  CG  LEU A 382     208.753 176.419 240.443  1.00110.56           C
ATOM   2306  CD1 LEU A 382     210.169 176.974 240.244  1.00110.56           C
ATOM   2307  CD2 LEU A 382     208.108 176.920 241.745  1.00110.56           C
ATOM   2308  C   LEU A 382     207.131 176.153 236.961  1.00110.56           C
ATOM   2309  O   LEU A 382     207.080 177.042 236.115  1.00110.56           O
ATOM   2310  N   SER A 383     206.172 175.214 237.064  1.00104.16           N
ATOM   2311  CA  SER A 383     205.071 175.283 236.157  1.00104.16           C
ATOM   2312  CB  SER A 383     204.364 173.926 235.987  1.00104.16           C
ATOM   2313  OG  SER A 383     203.833 173.476 237.226  1.00104.16           O
ATOM   2314  C   SER A 383     204.114 176.261 236.738  1.00104.16           C
ATOM   2315  O   SER A 383     203.011 175.913 237.128  1.00104.16           O
ATOM   2316  N   HIS A 384     204.480 177.549 236.719  1.00 88.31           N
ATOM   2317  CA  HIS A 384     203.696 178.587 237.330  1.00 88.31           C
ATOM   2318  ND1 HIS A 384     206.550 179.643 235.994  1.00 88.31           N
ATOM   2319  CG  HIS A 384     205.274 180.147 236.096  1.00 88.31           C
ATOM   2320  CB  HIS A 384     204.406 179.952 237.303  1.00 88.31           C
ATOM   2321  NE2 HIS A 384     206.147 180.732 234.100  1.00 88.31           N
ATOM   2322  CD2 HIS A 384     205.043 180.811 234.931  1.00 88.31           C
ATOM   2323  CE1 HIS A 384     207.026 180.020 234.781  1.00 88.31           C
ATOM   2324  C   HIS A 384     202.365 178.708 236.669  1.00 88.31           C
ATOM   2325  O   HIS A 384     201.412 179.191 237.277  1.00 88.31           O
ATOM   2326  N   GLU A 385     202.259 178.332 235.386  1.00100.93           N
ATOM   2327  CA  GLU A 385     200.983 178.472 234.749  1.00100.93           C
ATOM   2328  CB  GLU A 385     201.025 178.098 233.256  1.00100.93           C
ATOM   2329  CG  GLU A 385     201.593 176.705 232.976  1.00100.93           C
ATOM   2330  CD  GLU A 385     203.112 176.764 233.118  1.00100.93           C
ATOM   2331  OE1 GLU A 385     203.656 177.897 233.218  1.00100.93           O
ATOM   2332  OE2 GLU A 385     203.752 175.679 233.120  1.00100.93           O
ATOM   2333  C   GLU A 385     199.960 177.618 235.447  1.00100.93           C
ATOM   2334  O   GLU A 385     198.874 178.103 235.756  1.00100.93           O
ATOM   2335  N   GLU A 386     200.244 176.312 235.644  1.00134.65           N
ATOM   2336  CA  GLU A 386     199.355 175.395 236.321  1.00134.65           C
ATOM   2337  CB  GLU A 386     199.367 173.954 235.777  1.00134.65           C
ATOM   2338  CG  GLU A 386     200.606 173.142 236.153  1.00134.65           C
ATOM   2339  CD  GLU A 386     201.640 173.301 235.056  1.00134.65           C
ATOM   2340  OE1 GLU A 386     201.715 174.412 234.472  1.00134.65           O
ATOM   2341  OE2 GLU A 386     202.371 172.310 234.787  1.00134.65           O
ATOM   2342  C   GLU A 386     199.571 175.269 237.806  1.00134.65           C
ATOM   2343  O   GLU A 386     198.701 174.771 238.513  1.00134.65           O
ATOM   2344  N   PHE A 387     200.766 175.619 238.311  1.00 96.88           N
ATOM   2345  CA  PHE A 387     201.168 175.442 239.679  1.00 96.88           C
ATOM   2346  CB  PHE A 387     202.565 176.044 239.940  1.00 96.88           C
ATOM   2347  CG  PHE A 387     202.794 176.237 241.402  1.00 96.88           C
ATOM   2348  CD1 PHE A 387     202.884 175.178 242.274  1.00 96.88           C
ATOM   2349  CD2 PHE A 387     202.959 177.512 241.896  1.00 96.88           C
ATOM   2350  CE1 PHE A 387     203.106 175.396 243.615  1.00 96.88           C
ATOM   2351  CE2 PHE A 387     203.182 177.738 243.234  1.00 96.88           C
ATOM   2352  CZ  PHE A 387     203.253 176.674 244.099  1.00 96.88           C
ATOM   2353  C   PHE A 387     200.165 176.124 240.539  1.00 96.88           C
ATOM   2354  O   PHE A 387     199.704 175.569 241.534  1.00 96.88           O
ATOM   2355  N   LEU A 388     199.812 177.363 240.179  1.00132.27           N
ATOM   2356  CA  LEU A 388     198.789 178.075 240.877  1.00132.27           C
ATOM   2357  CB  LEU A 388     198.721 179.572 240.501  1.00132.27           C
ATOM   2358  CG  LEU A 388     198.378 179.895 239.032  1.00132.27           C
ATOM   2359  CD1 LEU A 388     196.903 179.605 238.704  1.00132.27           C
ATOM   2360  CD2 LEU A 388     198.794 181.334 238.682  1.00132.27           C
ATOM   2361  C   LEU A 388     197.477 177.413 240.590  1.00132.27           C
ATOM   2362  O   LEU A 388     196.569 177.448 241.415  1.00132.27           O
ATOM   2363  N   GLY A 389     197.343 176.797 239.398  1.00 42.36           N
ATOM   2364  CA  GLY A 389     196.126 176.159 238.975  1.00 42.36           C
ATOM   2365  C   GLY A 389     195.740 175.086 239.945  1.00 42.36           C
ATOM   2366  O   GLY A 389     194.584 175.014 240.356  1.00 42.36           O
ATOM   2367  N   VAL A 390     196.695 174.236 240.362  1.00 55.36           N
ATOM   2368  CA  VAL A 390     196.399 173.168 241.272  1.00 55.36           C
ATOM   2369  CB  VAL A 390     197.592 172.310 241.599  1.00 55.36           C
ATOM   2370  CG1 VAL A 390     198.117 171.666 240.303  1.00 55.36           C
ATOM   2371  CG2 VAL A 390     198.632 173.154 242.352  1.00 55.36           C
ATOM   2372  C   VAL A 390     195.927 173.793 242.548  1.00 55.36           C
ATOM   2373  O   VAL A 390     195.087 173.236 243.251  1.00 55.36           O
ATOM   2374  N   LEU A 391     196.510 174.952 242.904  1.00 68.91           N
ATOM   2375  CA  LEU A 391     196.157 175.689 244.084  1.00 68.91           C
ATOM   2376  CB  LEU A 391     197.119 176.864 244.337  1.00 68.91           C
ATOM   2377  CG  LEU A 391     198.547 176.410 244.702  1.00 68.91           C
ATOM   2378  CD1 LEU A 391     199.481 177.610 244.919  1.00 68.91           C
ATOM   2379  CD2 LEU A 391     198.535 175.465 245.915  1.00 68.91           C
ATOM   2380  C   LEU A 391     194.767 176.250 243.955  1.00 68.91           C
ATOM   2381  O   LEU A 391     194.007 176.269 244.921  1.00 68.91           O
ATOM   2382  N   LYS A 392     194.423 176.763 242.758  1.00 76.02           N
ATOM   2383  CA  LYS A 392     193.166 177.401 242.469  1.00 76.02           C
ATOM   2384  CB  LYS A 392     193.194 178.000 241.056  1.00 76.02           C
ATOM   2385  CG  LYS A 392     191.936 178.744 240.625  1.00 76.02           C
ATOM   2386  CD  LYS A 392     192.188 179.584 239.369  1.00 76.02           C
ATOM   2387  CE  LYS A 392     190.973 180.361 238.862  1.00 76.02           C
ATOM   2388  NZ  LYS A 392     191.362 181.209 237.711  1.00 76.02           N
ATOM   2389  C   LYS A 392     192.044 176.410 242.520  1.00 76.02           C
ATOM   2390  O   LYS A 392     190.992 176.674 243.101  1.00 76.02           O
ATOM   2391  N   ASN A 393     192.261 175.249 241.879  1.00 95.42           N
ATOM   2392  CA  ASN A 393     191.339 174.154 241.765  1.00 95.42           C
ATOM   2393  CB  ASN A 393     191.666 173.158 240.629  1.00 95.42           C
ATOM   2394  CG  ASN A 393     193.006 172.474 240.862  1.00 95.42           C
ATOM   2395  OD1 ASN A 393     193.270 171.923 241.930  1.00 95.42           O
ATOM   2396  ND2 ASN A 393     193.877 172.501 239.818  1.00 95.42           N
ATOM   2397  C   ASN A 393     191.250 173.415 243.065  1.00 95.42           C
ATOM   2398  O   ASN A 393     190.462 172.484 243.203  1.00 95.42           O
ATOM   2399  N   ARG A 394     192.125 173.740 244.029  1.00192.96           N
ATOM   2400  CA  ARG A 394     192.147 173.045 245.285  1.00192.96           C
ATOM   2401  CB  ARG A 394     193.072 173.762 246.279  1.00192.96           C
ATOM   2402  CG  ARG A 394     192.857 173.362 247.739  1.00192.96           C
ATOM   2403  CD  ARG A 394     193.537 172.054 248.127  1.00192.96           C
ATOM   2404  NE  ARG A 394     195.001 172.313 248.104  1.00192.96           N
ATOM   2405  CZ  ARG A 394     195.745 172.034 249.211  1.00192.96           C
ATOM   2406  NH1 ARG A 394     195.136 171.521 250.320  1.00192.96           N
ATOM   2407  NH2 ARG A 394     197.086 172.280 249.209  1.00192.96           N
ATOM   2408  C   ARG A 394     190.789 173.073 245.932  1.00192.96           C
ATOM   2409  O   ARG A 394     190.238 172.015 246.234  1.00192.96           O
ATOM   2410  N   MET A 395     190.215 174.276 246.168  1.00205.04           N
ATOM   2411  CA  MET A 395     188.916 174.386 246.797  1.00205.04           C
ATOM   2412  CB  MET A 395     188.957 175.050 248.187  1.00205.04           C
ATOM   2413  CG  MET A 395     189.540 174.212 249.324  1.00205.04           C
ATOM   2414  SD  MET A 395     188.380 173.023 250.060  1.00205.04           S
ATOM   2415  CE  MET A 395     188.464 171.891 248.652  1.00205.04           C
ATOM   2416  C   MET A 395     188.078 175.326 245.978  1.00205.04           C
ATOM   2417  O   MET A 395     187.783 176.437 246.417  1.00205.04           O
ATOM   2418  N   HIS A 396     187.754 174.936 244.734  1.00120.46           N
ATOM   2419  CA  HIS A 396     186.931 175.694 243.827  1.00120.46           C
ATOM   2420  ND1 HIS A 396     187.941 173.049 242.619  1.00120.46           N
ATOM   2421  CG  HIS A 396     187.337 174.071 241.921  1.00120.46           C
ATOM   2422  CB  HIS A 396     187.373 175.502 242.363  1.00120.46           C
ATOM   2423  NE2 HIS A 396     187.025 172.128 240.815  1.00120.46           N
ATOM   2424  CD2 HIS A 396     186.784 173.491 240.822  1.00120.46           C
ATOM   2425  CE1 HIS A 396     187.724 171.911 241.915  1.00120.46           C
ATOM   2426  C   HIS A 396     185.468 175.385 243.938  1.00120.46           C
ATOM   2427  O   HIS A 396     184.617 176.241 243.705  1.00120.46           O
ATOM   2428  N   ARG A 397     185.131 174.129 244.273  1.00219.29           N
ATOM   2429  CA  ARG A 397     183.776 173.674 244.278  1.00219.29           C
ATOM   2430  CB  ARG A 397     182.854 174.501 245.195  1.00219.29           C
ATOM   2431  CG  ARG A 397     183.237 174.432 246.682  1.00219.29           C
ATOM   2432  CD  ARG A 397     183.166 173.030 247.304  1.00219.29           C
ATOM   2433  NE  ARG A 397     184.271 172.234 246.696  1.00219.29           N
ATOM   2434  CZ  ARG A 397     185.541 172.313 247.193  1.00219.29           C
ATOM   2435  NH1 ARG A 397     185.779 172.945 248.378  1.00219.29           N
ATOM   2436  NH2 ARG A 397     186.588 171.780 246.500  1.00219.29           N
ATOM   2437  C   ARG A 397     183.223 173.645 242.875  1.00219.29           C
ATOM   2438  O   ARG A 397     182.016 173.760 242.669  1.00219.29           O
ATOM   2439  N   GLY A 398     184.107 173.487 241.865  1.00 40.50           N
ATOM   2440  CA  GLY A 398     183.709 173.307 240.490  1.00 40.50           C
ATOM   2441  C   GLY A 398     183.804 171.832 240.205  1.00 40.50           C
ATOM   2442  O   GLY A 398     184.024 171.034 241.115  1.00 40.50           O
ATOM   2443  N   LEU A 399     183.642 171.425 238.924  1.00118.88           N
ATOM   2444  CA  LEU A 399     183.744 170.026 238.595  1.00118.88           C
ATOM   2445  CB  LEU A 399     182.415 169.265 238.729  1.00118.88           C
ATOM   2446  CG  LEU A 399     181.395 169.595 237.623  1.00118.88           C
ATOM   2447  CD1 LEU A 399     180.059 168.877 237.864  1.00118.88           C
ATOM   2448  CD2 LEU A 399     181.237 171.109 237.423  1.00118.88           C
ATOM   2449  C   LEU A 399     184.155 169.903 237.157  1.00118.88           C
ATOM   2450  O   LEU A 399     184.297 170.902 236.454  1.00118.88           O
ATOM   2451  N   TRP A 400     184.389 168.653 236.695  1.00 80.97           N
ATOM   2452  CA  TRP A 400     184.742 168.419 235.319  1.00 80.97           C
ATOM   2453  CB  TRP A 400     185.394 167.047 235.047  1.00 80.97           C
ATOM   2454  CG  TRP A 400     186.672 166.742 235.797  1.00 80.97           C
ATOM   2455  CD2 TRP A 400     186.724 165.894 236.957  1.00 80.97           C
ATOM   2456  CD1 TRP A 400     187.958 167.114 235.534  1.00 80.97           C
ATOM   2457  NE1 TRP A 400     188.807 166.564 236.466  1.00 80.97           N
ATOM   2458  CE2 TRP A 400     188.060 165.806 237.345  1.00 80.97           C
ATOM   2459  CE3 TRP A 400     185.740 165.236 237.637  1.00 80.97           C
ATOM   2460  CZ2 TRP A 400     188.433 165.056 238.425  1.00 80.97           C
ATOM   2461  CZ3 TRP A 400     186.118 164.487 238.729  1.00 80.97           C
ATOM   2462  CH2 TRP A 400     187.439 164.398 239.117  1.00 80.97           C
ATOM   2463  C   TRP A 400     183.448 168.400 234.564  1.00 80.97           C
ATOM   2464  O   TRP A 400     182.454 167.841 235.026  1.00 80.97           O
ATOM   2465  N   VAL A 401     183.425 169.001 233.362  1.00 49.51           N
ATOM   2466  CA  VAL A 401     182.190 169.070 232.638  1.00 49.51           C
ATOM   2467  CB  VAL A 401     182.137 170.226 231.681  1.00 49.51           C
ATOM   2468  CG1 VAL A 401     180.828 170.134 230.881  1.00 49.51           C
ATOM   2469  CG2 VAL A 401     182.309 171.535 232.469  1.00 49.51           C
ATOM   2470  C   VAL A 401     182.000 167.824 231.833  1.00 49.51           C
ATOM   2471  O   VAL A 401     182.908 167.335 231.167  1.00 49.51           O
ATOM   2472  N   PRO A 402     180.798 167.317 231.875  1.00 71.25           N
ATOM   2473  CA  PRO A 402     180.437 166.163 231.104  1.00 71.25           C
ATOM   2474  CD  PRO A 402     179.901 167.540 232.992  1.00 71.25           C
ATOM   2475  CB  PRO A 402     179.101 165.674 231.676  1.00 71.25           C
ATOM   2476  CG  PRO A 402     178.607 166.834 232.563  1.00 71.25           C
ATOM   2477  C   PRO A 402     180.393 166.591 229.672  1.00 71.25           C
ATOM   2478  O   PRO A 402     180.259 167.786 229.414  1.00 71.25           O
ATOM   2479  N   GLN A 403     180.511 165.637 228.732  1.00112.83           N
ATOM   2480  CA  GLN A 403     180.599 165.942 227.331  1.00112.83           C
ATOM   2481  CB  GLN A 403     180.584 164.682 226.465  1.00112.83           C
ATOM   2482  CG  GLN A 403     181.685 163.671 226.747  1.00112.83           C
ATOM   2483  CD  GLN A 403     181.262 162.418 226.000  1.00112.83           C
ATOM   2484  OE1 GLN A 403     182.011 161.447 225.902  1.00112.83           O
ATOM   2485  NE2 GLN A 403     180.015 162.444 225.455  1.00112.83           N
ATOM   2486  C   GLN A 403     179.364 166.652 226.888  1.00112.83           C
ATOM   2487  O   GLN A 403     179.435 167.673 226.206  1.00112.83           O
ATOM   2488  N   HIS A 404     178.192 166.116 227.275  1.00 50.12           N
ATOM   2489  CA  HIS A 404     176.947 166.663 226.824  1.00 50.12           C
ATOM   2490  ND1 HIS A 404     173.745 167.439 227.704  1.00 50.12           N
ATOM   2491  CG  HIS A 404     174.422 166.522 226.930  1.00 50.12           C
ATOM   2492  CB  HIS A 404     175.721 165.893 227.343  1.00 50.12           C
ATOM   2493  NE2 HIS A 404     172.556 167.178 225.844  1.00 50.12           N
ATOM   2494  CD2 HIS A 404     173.681 166.373 225.798  1.00 50.12           C
ATOM   2495  CE1 HIS A 404     172.638 167.799 227.007  1.00 50.12           C
ATOM   2496  C   HIS A 404     176.833 168.057 227.318  1.00 50.12           C
ATOM   2497  O   HIS A 404     176.402 168.947 226.587  1.00 50.12           O
ATOM   2498  N   GLN A 405     177.206 168.271 228.590  1.00 44.79           N
ATOM   2499  CA  GLN A 405     177.160 169.580 229.160  1.00 44.79           C
ATOM   2500  CB  GLN A 405     177.523 169.593 230.655  1.00 44.79           C
ATOM   2501  CG  GLN A 405     177.595 170.993 231.272  1.00 44.79           C
ATOM   2502  CD  GLN A 405     176.221 171.642 231.207  1.00 44.79           C
ATOM   2503  OE1 GLN A 405     175.727 171.966 230.128  1.00 44.79           O
ATOM   2504  NE2 GLN A 405     175.586 171.845 232.393  1.00 44.79           N
ATOM   2505  C   GLN A 405     178.158 170.422 228.438  1.00 44.79           C
ATOM   2506  O   GLN A 405     177.923 171.603 228.193  1.00 44.79           O
ATOM   2507  N   SER A 406     179.300 169.819 228.061  1.00 88.69           N
ATOM   2508  CA  SER A 406     180.359 170.530 227.402  1.00 88.69           C
ATOM   2509  CB  SER A 406     181.559 169.636 227.067  1.00 88.69           C
ATOM   2510  OG  SER A 406     182.132 169.125 228.260  1.00 88.69           O
ATOM   2511  C   SER A 406     179.843 171.052 226.107  1.00 88.69           C
ATOM   2512  O   SER A 406     180.383 172.009 225.551  1.00 88.69           O
ATOM   2513  N   ILE A 407     178.785 170.413 225.585  1.00118.40           N
ATOM   2514  CA  ILE A 407     178.230 170.840 224.339  1.00118.40           C
ATOM   2515  CB  ILE A 407     177.030 170.027 223.935  1.00118.40           C
ATOM   2516  CG1 ILE A 407     177.338 168.519 223.924  1.00118.40           C
ATOM   2517  CG2 ILE A 407     176.539 170.574 222.584  1.00118.40           C
ATOM   2518  CD1 ILE A 407     178.447 168.105 222.964  1.00118.40           C
ATOM   2519  C   ILE A 407     177.708 172.232 224.542  1.00118.40           C
ATOM   2520  O   ILE A 407     177.864 173.091 223.677  1.00118.40           O
ATOM   2521  N   GLN A 408     176.972 172.450 225.652  1.00 73.83           N
ATOM   2522  CA  GLN A 408     176.412 173.732 226.007  1.00 73.83           C
ATOM   2523  CB  GLN A 408     175.258 173.589 227.016  1.00 73.83           C
ATOM   2524  CG  GLN A 408     174.745 174.917 227.579  1.00 73.83           C
ATOM   2525  CD  GLN A 408     174.114 175.719 226.452  1.00 73.83           C
ATOM   2526  OE1 GLN A 408     173.490 175.166 225.547  1.00 73.83           O
ATOM   2527  NE2 GLN A 408     174.273 177.067 226.512  1.00 73.83           N
ATOM   2528  C   GLN A 408     177.405 174.672 226.627  1.00 73.83           C
ATOM   2529  O   GLN A 408     177.510 175.840 226.256  1.00 73.83           O
ATOM   2530  N   GLU A 409     178.176 174.136 227.584  1.00156.56           N
ATOM   2531  CA  GLU A 409     179.060 174.825 228.477  1.00156.56           C
ATOM   2532  CB  GLU A 409     179.562 173.877 229.580  1.00156.56           C
ATOM   2533  CG  GLU A 409     180.581 174.491 230.531  1.00156.56           C
ATOM   2534  CD  GLU A 409     181.961 174.096 230.030  1.00156.56           C
ATOM   2535  OE1 GLU A 409     182.029 173.211 229.135  1.00156.56           O
ATOM   2536  OE2 GLU A 409     182.964 174.662 230.541  1.00156.56           O
ATOM   2537  C   GLU A 409     180.239 175.450 227.797  1.00156.56           C
ATOM   2538  O   GLU A 409     180.778 176.435 228.298  1.00156.56           O
ATOM   2539  N   TYR A 410     180.690 174.906 226.654  1.00 84.86           N
ATOM   2540  CA  TYR A 410     181.876 175.414 226.017  1.00 84.86           C
ATOM   2541  CB  TYR A 410     182.310 174.657 224.739  1.00 84.86           C
ATOM   2542  CG  TYR A 410     181.467 175.005 223.558  1.00 84.86           C
ATOM   2543  CD1 TYR A 410     180.255 174.396 223.330  1.00 84.86           C
ATOM   2544  CD2 TYR A 410     181.921 175.940 222.656  1.00 84.86           C
ATOM   2545  CE1 TYR A 410     179.506 174.731 222.225  1.00 84.86           C
ATOM   2546  CE2 TYR A 410     181.177 176.278 221.552  1.00 84.86           C
ATOM   2547  CZ  TYR A 410     179.963 175.673 221.336  1.00 84.86           C
ATOM   2548  OH  TYR A 410     179.190 176.012 220.205  1.00 84.86           O
ATOM   2549  C   TYR A 410     181.629 176.849 225.696  1.00 84.86           C
ATOM   2550  O   TYR A 410     182.554 177.659 225.662  1.00 84.86           O
ATOM   2551  N   TRP A 411     180.356 177.186 225.442  1.00 90.54           N
ATOM   2552  CA  TRP A 411     179.945 178.529 225.168  1.00 90.54           C
ATOM   2553  CB  TRP A 411     178.414 178.631 225.064  1.00 90.54           C
ATOM   2554  CG  TRP A 411     177.850 180.030 225.061  1.00 90.54           C
ATOM   2555  CD2 TRP A 411     177.794 180.887 223.913  1.00 90.54           C
ATOM   2556  CD1 TRP A 411     177.294 180.727 226.092  1.00 90.54           C
ATOM   2557  NE1 TRP A 411     176.882 181.962 225.658  1.00 90.54           N
ATOM   2558  CE2 TRP A 411     177.183 182.074 224.319  1.00 90.54           C
ATOM   2559  CE3 TRP A 411     178.217 180.699 222.630  1.00 90.54           C
ATOM   2560  CZ2 TRP A 411     176.982 183.098 223.441  1.00 90.54           C
ATOM   2561  CZ3 TRP A 411     178.005 181.731 221.746  1.00 90.54           C
ATOM   2562  CH2 TRP A 411     177.399 182.904 222.145  1.00 90.54           C
ATOM   2563  C   TRP A 411     180.373 179.390 226.314  1.00 90.54           C
ATOM   2564  O   TRP A 411     180.794 180.527 226.119  1.00 90.54           O
ATOM   2565  N   LYS A 412     180.224 178.881 227.547  1.00137.02           N
ATOM   2566  CA  LYS A 412     180.609 179.561 228.750  1.00137.02           C
ATOM   2567  CB  LYS A 412     180.190 178.790 230.013  1.00137.02           C
ATOM   2568  CG  LYS A 412     178.716 178.382 230.030  1.00137.02           C
ATOM   2569  CD  LYS A 412     177.727 179.541 229.919  1.00137.02           C
ATOM   2570  CE  LYS A 412     176.275 179.066 229.882  1.00137.02           C
ATOM   2571  NZ  LYS A 412     176.086 178.143 228.740  1.00137.02           N
ATOM   2572  C   LYS A 412     182.104 179.668 228.808  1.00137.02           C
ATOM   2573  O   LYS A 412     182.634 180.673 229.276  1.00137.02           O
ATOM   2574  N   CYS A 413     182.824 178.629 228.332  1.00 54.23           N
ATOM   2575  CA  CYS A 413     184.256 178.592 228.453  1.00 54.23           C
ATOM   2576  CB  CYS A 413     184.901 177.399 227.729  1.00 54.23           C
ATOM   2577  SG  CYS A 413     184.701 175.808 228.570  1.00 54.23           S
ATOM   2578  C   CYS A 413     184.864 179.793 227.810  1.00 54.23           C
ATOM   2579  O   CYS A 413     185.635 180.515 228.437  1.00 54.23           O
ATOM   2580  N   VAL A 414     184.502 180.055 226.546  1.00 50.32           N
ATOM   2581  CA  VAL A 414     185.091 181.114 225.779  1.00 50.32           C
ATOM   2582  CB  VAL A 414     184.569 181.153 224.369  1.00 50.32           C
ATOM   2583  CG1 VAL A 414     184.989 179.853 223.660  1.00 50.32           C
ATOM   2584  CG2 VAL A 414     183.045 181.370 224.405  1.00 50.32           C
ATOM   2585  C   VAL A 414     184.814 182.441 226.418  1.00 50.32           C
ATOM   2586  O   VAL A 414     185.669 183.326 226.422  1.00 50.32           O
ATOM   2587  N   LYS A 415     183.610 182.632 226.981  1.00130.96           N
ATOM   2588  CA  LYS A 415     183.320 183.928 227.526  1.00130.96           C
ATOM   2589  CB  LYS A 415     181.889 184.048 228.081  1.00130.96           C
ATOM   2590  CG  LYS A 415     180.863 184.434 227.012  1.00130.96           C
ATOM   2591  CD  LYS A 415     180.695 183.414 225.886  1.00130.96           C
ATOM   2592  CE  LYS A 415     179.826 183.939 224.742  1.00130.96           C
ATOM   2593  NZ  LYS A 415     180.459 185.134 224.137  1.00130.96           N
ATOM   2594  C   LYS A 415     184.297 184.253 228.616  1.00130.96           C
ATOM   2595  O   LYS A 415     184.800 185.375 228.684  1.00130.96           O
ATOM   2596  N   LYS A 416     184.536 183.287 229.522  1.00188.67           N
ATOM   2597  CA  LYS A 416     185.439 183.387 230.637  1.00188.67           C
ATOM   2598  CB  LYS A 416     185.267 182.184 231.575  1.00188.67           C
ATOM   2599  CG  LYS A 416     184.112 182.319 232.556  1.00188.67           C
ATOM   2600  CD  LYS A 416     184.421 183.375 233.610  1.00188.67           C
ATOM   2601  CE  LYS A 416     185.710 183.067 234.374  1.00188.67           C
ATOM   2602  NZ  LYS A 416     186.100 184.234 235.191  1.00188.67           N
ATOM   2603  C   LYS A 416     186.884 183.342 230.244  1.00188.67           C
ATOM   2604  O   LYS A 416     187.673 184.215 230.603  1.00188.67           O
ATOM   2605  N   GLU A 417     187.246 182.296 229.477  1.00 95.18           N
ATOM   2606  CA  GLU A 417     188.612 181.975 229.186  1.00 95.18           C
ATOM   2607  CB  GLU A 417     188.767 180.648 228.409  1.00 95.18           C
ATOM   2608  CG  GLU A 417     188.021 180.590 227.073  1.00 95.18           C
ATOM   2609  CD  GLU A 417     188.332 179.252 226.411  1.00 95.18           C
ATOM   2610  OE1 GLU A 417     189.540 178.899 226.332  1.00 95.18           O
ATOM   2611  OE2 GLU A 417     187.369 178.567 225.971  1.00 95.18           O
ATOM   2612  C   GLU A 417     189.269 183.062 228.402  1.00 95.18           C
ATOM   2613  O   GLU A 417     190.414 183.419 228.672  1.00 95.18           O
ATOM   2614  N   SER A 418     188.565 183.616 227.403  1.00 73.44           N
ATOM   2615  CA  SER A 418     189.123 184.667 226.608  1.00 73.44           C
ATOM   2616  CB  SER A 418     188.157 185.162 225.522  1.00 73.44           C
ATOM   2617  OG  SER A 418     187.771 184.081 224.688  1.00 73.44           O
ATOM   2618  C   SER A 418     189.355 185.841 227.554  1.00 73.44           C
ATOM   2619  O   SER A 418     190.537 186.208 227.791  1.00 73.44           O
ATOM   2620  OXT SER A 418     188.336 186.390 228.054  1.00 73.44           O
TER    2621      SER A 418
ATOM   2622  N   SER B 104     173.911 216.174 213.921  1.00 80.80           N
ATOM   2623  CA  SER B 104     172.697 216.738 213.289  1.00 80.80           C
ATOM   2624  CB  SER B 104     172.659 218.263 213.491  1.00 80.80           C
ATOM   2625  OG  SER B 104     171.503 218.820 212.885  1.00 80.80           O
ATOM   2626  C   SER B 104     172.696 216.441 211.826  1.00 80.80           C
ATOM   2627  O   SER B 104     172.400 217.302 211.001  1.00 80.80           O
ATOM   2628  N   GLY B 105     173.076 215.203 211.466  1.00 32.90           N
ATOM   2629  CA  GLY B 105     173.057 214.782 210.098  1.00 32.90           C
ATOM   2630  C   GLY B 105     174.159 215.489 209.391  1.00 32.90           C
ATOM   2631  O   GLY B 105     174.282 215.413 208.170  1.00 32.90           O
ATOM   2632  N   PHE B 106     175.023 216.173 210.155  1.00 92.36           N
ATOM   2633  CA  PHE B 106     176.045 216.963 209.542  1.00 92.36           C
ATOM   2634  CB  PHE B 106     175.832 218.462 209.831  1.00 92.36           C
ATOM   2635  CG  PHE B 106     176.597 219.287 208.857  1.00 92.36           C
ATOM   2636  CD1 PHE B 106     176.179 219.353 207.549  1.00 92.36           C
ATOM   2637  CD2 PHE B 106     177.693 220.022 209.247  1.00 92.36           C
ATOM   2638  CE1 PHE B 106     176.859 220.115 206.630  1.00 92.36           C
ATOM   2639  CE2 PHE B 106     178.376 220.787 208.331  1.00 92.36           C
ATOM   2640  CZ  PHE B 106     177.962 220.834 207.021  1.00 92.36           C
ATOM   2641  C   PHE B 106     177.351 216.527 210.137  1.00 92.36           C
ATOM   2642  O   PHE B 106     177.457 215.478 210.768  1.00 92.36           O
ATOM   2643  N   ARG B 107     178.379 217.363 209.936  1.00257.17           N
ATOM   2644  CA  ARG B 107     179.745 217.177 210.330  1.00257.17           C
ATOM   2645  CB  ARG B 107     180.650 218.297 209.799  1.00257.17           C
ATOM   2646  CG  ARG B 107     182.133 218.126 210.127  1.00257.17           C
ATOM   2647  CD  ARG B 107     182.981 219.329 209.713  1.00257.17           C
ATOM   2648  NE  ARG B 107     182.374 220.530 210.353  1.00257.17           N
ATOM   2649  CZ  ARG B 107     182.684 220.849 211.643  1.00257.17           C
ATOM   2650  NH1 ARG B 107     183.545 220.064 212.353  1.00257.17           N
ATOM   2651  NH2 ARG B 107     182.131 221.953 212.227  1.00257.17           N
ATOM   2652  C   ARG B 107     179.829 217.171 211.816  1.00257.17           C
ATOM   2653  O   ARG B 107     180.927 217.057 212.345  1.00257.17           O
ATOM   2654  N   ASP B 108     178.743 217.561 212.506  1.00117.20           N
ATOM   2655  CA  ASP B 108     178.671 217.484 213.939  1.00117.20           C
ATOM   2656  CB  ASP B 108     177.579 218.420 214.489  1.00117.20           C
ATOM   2657  CG  ASP B 108     176.228 218.128 213.834  1.00117.20           C
ATOM   2658  OD1 ASP B 108     176.160 217.330 212.860  1.00117.20           O
ATOM   2659  OD2 ASP B 108     175.232 218.742 214.298  1.00117.20           O
ATOM   2660  C   ASP B 108     178.461 216.092 214.487  1.00117.20           C
ATOM   2661  O   ASP B 108     179.206 215.680 215.369  1.00117.20           O
ATOM   2662  N   ARG B 109     177.401 215.364 214.056  1.00145.58           N
ATOM   2663  CA  ARG B 109     177.105 214.023 214.519  1.00145.58           C
ATOM   2664  CB  ARG B 109     175.641 213.613 214.280  1.00145.58           C
ATOM   2665  CG  ARG B 109     175.328 212.190 214.755  1.00145.58           C
ATOM   2666  CD  ARG B 109     175.346 212.025 216.275  1.00145.58           C
ATOM   2667  NE  ARG B 109     174.021 212.472 216.792  1.00145.58           N
ATOM   2668  CZ  ARG B 109     173.799 213.793 217.052  1.00145.58           C
ATOM   2669  NH1 ARG B 109     174.777 214.712 216.803  1.00145.58           N
ATOM   2670  NH2 ARG B 109     172.595 214.193 217.555  1.00145.58           N
ATOM   2671  C   ARG B 109     177.941 212.975 213.857  1.00145.58           C
ATOM   2672  O   ARG B 109     178.474 212.073 214.503  1.00145.58           O
ATOM   2673  N   LYS B 110     178.072 213.085 212.526  1.00187.99           N
ATOM   2674  CA  LYS B 110     178.726 212.075 211.756  1.00187.99           C
ATOM   2675  CB  LYS B 110     178.684 212.351 210.247  1.00187.99           C
ATOM   2676  CG  LYS B 110     178.847 211.080 209.416  1.00187.99           C
ATOM   2677  CD  LYS B 110     177.600 210.188 209.428  1.00187.99           C
ATOM   2678  CE  LYS B 110     177.120 209.784 210.824  1.00187.99           C
ATOM   2679  NZ  LYS B 110     178.026 208.769 211.407  1.00187.99           N
ATOM   2680  C   LYS B 110     180.159 212.004 212.170  1.00187.99           C
ATOM   2681  O   LYS B 110     180.783 210.953 212.043  1.00187.99           O
ATOM   2682  N   VAL B 111     180.750 213.152 212.558  1.00143.44           N
ATOM   2683  CA  VAL B 111     182.109 213.178 213.033  1.00143.44           C
ATOM   2684  CB  VAL B 111     182.769 214.535 213.088  1.00143.44           C
ATOM   2685  CG1 VAL B 111     182.796 215.140 211.681  1.00143.44           C
ATOM   2686  CG2 VAL B 111     182.110 215.408 214.165  1.00143.44           C
ATOM   2687  C   VAL B 111     182.225 212.618 214.420  1.00143.44           C
ATOM   2688  O   VAL B 111     183.140 211.854 214.714  1.00143.44           O
ATOM   2689  N   MET B 112     181.287 212.979 215.316  1.00 80.17           N
ATOM   2690  CA  MET B 112     181.385 212.619 216.698  1.00 80.17           C
ATOM   2691  CB  MET B 112     180.231 213.187 217.539  1.00 80.17           C
ATOM   2692  CG  MET B 112     180.295 214.708 217.694  1.00 80.17           C
ATOM   2693  SD  MET B 112     178.839 215.458 218.485  1.00 80.17           S
ATOM   2694  CE  MET B 112     179.150 214.760 220.132  1.00 80.17           C
ATOM   2695  C   MET B 112     181.341 211.133 216.804  1.00 80.17           C
ATOM   2696  O   MET B 112     182.051 210.549 217.618  1.00 80.17           O
ATOM   2697  N   GLU B 113     180.487 210.491 215.989  1.00 71.86           N
ATOM   2698  CA  GLU B 113     180.379 209.064 215.974  1.00 71.86           C
ATOM   2699  CB  GLU B 113     179.208 208.526 215.132  1.00 71.86           C
ATOM   2700  CG  GLU B 113     177.844 208.773 215.785  1.00 71.86           C
ATOM   2701  CD  GLU B 113     176.799 207.928 215.070  1.00 71.86           C
ATOM   2702  OE1 GLU B 113     176.951 207.711 213.839  1.00 71.86           O
ATOM   2703  OE2 GLU B 113     175.839 207.481 215.752  1.00 71.86           O
ATOM   2704  C   GLU B 113     181.647 208.487 215.430  1.00 71.86           C
ATOM   2705  O   GLU B 113     181.972 207.336 215.703  1.00 71.86           O
ATOM   2706  N   TYR B 114     182.331 209.240 214.552  1.00 80.73           N
ATOM   2707  CA  TYR B 114     183.603 208.898 213.981  1.00 80.73           C
ATOM   2708  CB  TYR B 114     183.978 209.863 212.840  1.00 80.73           C
ATOM   2709  CG  TYR B 114     185.380 209.594 212.424  1.00 80.73           C
ATOM   2710  CD1 TYR B 114     185.703 208.466 211.706  1.00 80.73           C
ATOM   2711  CD2 TYR B 114     186.372 210.495 212.734  1.00 80.73           C
ATOM   2712  CE1 TYR B 114     187.004 208.229 211.323  1.00 80.73           C
ATOM   2713  CE2 TYR B 114     187.671 210.264 212.356  1.00 80.73           C
ATOM   2714  CZ  TYR B 114     187.988 209.131 211.649  1.00 80.73           C
ATOM   2715  OH  TYR B 114     189.323 208.896 211.261  1.00 80.73           O
ATOM   2716  C   TYR B 114     184.667 208.959 215.039  1.00 80.73           C
ATOM   2717  O   TYR B 114     185.557 208.113 215.098  1.00 80.73           O
ATOM   2718  N   GLU B 115     184.592 209.973 215.916  1.00 99.35           N
ATOM   2719  CA  GLU B 115     185.582 210.223 216.923  1.00 99.35           C
ATOM   2720  CB  GLU B 115     185.246 211.475 217.750  1.00 99.35           C
ATOM   2721  CG  GLU B 115     185.129 212.747 216.902  1.00 99.35           C
ATOM   2722  CD  GLU B 115     186.515 213.175 216.438  1.00 99.35           C
ATOM   2723  OE1 GLU B 115     187.521 212.762 217.075  1.00 99.35           O
ATOM   2724  OE2 GLU B 115     186.583 213.930 215.432  1.00 99.35           O
ATOM   2725  C   GLU B 115     185.650 209.044 217.852  1.00 99.35           C
ATOM   2726  O   GLU B 115     186.728 208.648 218.287  1.00 99.35           O
ATOM   2727  N   ASN B 116     184.495 208.449 218.194  1.00 59.44           N
ATOM   2728  CA  ASN B 116     184.478 207.346 219.109  1.00 59.44           C
ATOM   2729  CB  ASN B 116     183.049 206.984 219.548  1.00 59.44           C
ATOM   2730  CG  ASN B 116     182.508 208.188 220.322  1.00 59.44           C
ATOM   2731  OD1 ASN B 116     183.255 208.905 220.988  1.00 59.44           O
ATOM   2732  ND2 ASN B 116     181.173 208.426 220.222  1.00 59.44           N
ATOM   2733  C   ASN B 116     185.151 206.147 218.495  1.00 59.44           C
ATOM   2734  O   ASN B 116     185.908 205.439 219.159  1.00 59.44           O
ATOM   2735  N   ARG B 117     184.909 205.906 217.194  1.00120.48           N
ATOM   2736  CA  ARG B 117     185.440 204.790 216.468  1.00120.48           C
ATOM   2737  CB  ARG B 117     184.868 204.742 215.041  1.00120.48           C
ATOM   2738  CG  ARG B 117     183.377 204.382 215.028  1.00120.48           C
ATOM   2739  CD  ARG B 117     182.602 204.927 213.826  1.00120.48           C
ATOM   2740  NE  ARG B 117     183.448 204.755 212.614  1.00120.48           N
ATOM   2741  CZ  ARG B 117     183.226 205.553 211.529  1.00120.48           C
ATOM   2742  NH1 ARG B 117     182.222 206.477 211.558  1.00120.48           N
ATOM   2743  NH2 ARG B 117     184.018 205.438 210.425  1.00120.48           N
ATOM   2744  C   ARG B 117     186.940 204.892 216.415  1.00120.48           C
ATOM   2745  O   ARG B 117     187.619 203.869 216.350  1.00120.48           O
ATOM   2746  N   ILE B 118     187.487 206.122 216.322  1.00 92.86           N
ATOM   2747  CA  ILE B 118     188.908 206.363 216.372  1.00 92.86           C
ATOM   2748  CB  ILE B 118     189.345 207.685 215.786  1.00 92.86           C
ATOM   2749  CG1 ILE B 118     190.851 207.643 215.475  1.00 92.86           C
ATOM   2750  CG2 ILE B 118     188.973 208.829 216.739  1.00 92.86           C
ATOM   2751  CD1 ILE B 118     191.338 208.841 214.661  1.00 92.86           C
ATOM   2752  C   ILE B 118     189.424 206.245 217.786  1.00 92.86           C
ATOM   2753  O   ILE B 118     190.581 205.897 218.016  1.00 92.86           O
ATOM   2754  N   ARG B 119     188.611 206.643 218.782  1.00105.67           N
ATOM   2755  CA  ARG B 119     189.037 206.595 220.156  1.00105.67           C
ATOM   2756  CB  ARG B 119     188.116 207.358 221.127  1.00105.67           C
ATOM   2757  CG  ARG B 119     188.480 208.838 221.277  1.00105.67           C
ATOM   2758  CD  ARG B 119     187.679 209.561 222.364  1.00105.67           C
ATOM   2759  NE  ARG B 119     186.439 210.098 221.738  1.00105.67           N
ATOM   2760  CZ  ARG B 119     186.429 211.402 221.334  1.00105.67           C
ATOM   2761  NH1 ARG B 119     187.521 212.181 221.574  1.00105.67           N
ATOM   2762  NH2 ARG B 119     185.348 211.936 220.699  1.00105.67           N
ATOM   2763  C   ARG B 119     189.190 205.192 220.682  1.00105.67           C
ATOM   2764  O   ARG B 119     189.963 204.980 221.613  1.00105.67           O
ATOM   2765  N   ALA B 120     188.307 204.259 220.272  1.00124.05           N
ATOM   2766  CA  ALA B 120     188.327 202.877 220.687  1.00124.05           C
ATOM   2767  CB  ALA B 120     186.919 202.261 220.661  1.00124.05           C
ATOM   2768  C   ALA B 120     189.232 201.905 219.949  1.00124.05           C
ATOM   2769  O   ALA B 120     189.782 200.990 220.546  1.00124.05           O
ATOM   2770  N   TYR B 121     189.224 201.946 218.605  1.00154.76           N
ATOM   2771  CA  TYR B 121     189.872 201.000 217.726  1.00154.76           C
ATOM   2772  CB  TYR B 121     188.964 200.628 216.549  1.00154.76           C
ATOM   2773  CG  TYR B 121     187.830 199.931 217.214  1.00154.76           C
ATOM   2774  CD1 TYR B 121     187.957 198.615 217.591  1.00154.76           C
ATOM   2775  CD2 TYR B 121     186.653 200.593 217.480  1.00154.76           C
ATOM   2776  CE1 TYR B 121     186.923 197.961 218.214  1.00154.76           C
ATOM   2777  CE2 TYR B 121     185.613 199.942 218.104  1.00154.76           C
ATOM   2778  CZ  TYR B 121     185.749 198.625 218.472  1.00154.76           C
ATOM   2779  OH  TYR B 121     184.685 197.957 219.112  1.00154.76           O
ATOM   2780  C   TYR B 121     191.253 201.259 217.198  1.00154.76           C
ATOM   2781  O   TYR B 121     191.947 200.313 216.829  1.00154.76           O
ATOM   2782  N   SER B 122     191.637 202.533 217.004  1.00 66.13           N
ATOM   2783  CA  SER B 122     192.850 202.847 216.297  1.00 66.13           C
ATOM   2784  CB  SER B 122     192.797 204.220 215.609  1.00 66.13           C
ATOM   2785  OG  SER B 122     192.615 205.239 216.579  1.00 66.13           O
ATOM   2786  C   SER B 122     194.062 202.823 217.173  1.00 66.13           C
ATOM   2787  O   SER B 122     193.976 202.974 218.391  1.00 66.13           O
ATOM   2788  N   THR B 123     195.247 202.670 216.534  1.00 63.54           N
ATOM   2789  CA  THR B 123     196.472 202.608 217.278  1.00 63.54           C
ATOM   2790  CB  THR B 123     197.671 202.249 216.451  1.00 63.54           C
ATOM   2791  OG1 THR B 123     197.871 203.211 215.426  1.00 63.54           O
ATOM   2792  CG2 THR B 123     197.445 200.855 215.839  1.00 63.54           C
ATOM   2793  C   THR B 123     196.688 203.949 217.900  1.00 63.54           C
ATOM   2794  O   THR B 123     196.245 204.975 217.389  1.00 63.54           O
ATOM   2795  N   PRO B 124     197.346 203.949 219.024  1.00 92.07           N
ATOM   2796  CA  PRO B 124     197.571 205.133 219.802  1.00 92.07           C
ATOM   2797  CD  PRO B 124     198.068 202.794 219.524  1.00 92.07           C
ATOM   2798  CB  PRO B 124     198.318 204.658 221.051  1.00 92.07           C
ATOM   2799  CG  PRO B 124     199.013 203.362 220.594  1.00 92.07           C
ATOM   2800  C   PRO B 124     198.331 206.165 219.024  1.00 92.07           C
ATOM   2801  O   PRO B 124     198.259 207.337 219.388  1.00 92.07           O
ATOM   2802  N   ASP B 125     199.106 205.765 217.996  1.00 61.45           N
ATOM   2803  CA  ASP B 125     199.829 206.725 217.213  1.00 61.45           C
ATOM   2804  CB  ASP B 125     200.730 206.060 216.157  1.00 61.45           C
ATOM   2805  CG  ASP B 125     201.651 207.125 215.583  1.00 61.45           C
ATOM   2806  OD1 ASP B 125     201.435 208.327 215.897  1.00 61.45           O
ATOM   2807  OD2 ASP B 125     202.584 206.752 214.821  1.00 61.45           O
ATOM   2808  C   ASP B 125     198.844 207.597 216.490  1.00 61.45           C
ATOM   2809  O   ASP B 125     198.969 208.820 216.475  1.00 61.45           O
ATOM   2810  N   LYS B 126     197.821 206.979 215.871  1.00 81.34           N
ATOM   2811  CA  LYS B 126     196.810 207.685 215.136  1.00 81.34           C
ATOM   2812  CB  LYS B 126     195.868 206.726 214.388  1.00 81.34           C
ATOM   2813  CG  LYS B 126     194.856 207.403 213.462  1.00 81.34           C
ATOM   2814  CD  LYS B 126     194.228 206.424 212.464  1.00 81.34           C
ATOM   2815  CE  LYS B 126     193.201 207.052 211.519  1.00 81.34           C
ATOM   2816  NZ  LYS B 126     191.872 207.088 212.169  1.00 81.34           N
ATOM   2817  C   LYS B 126     196.007 208.521 216.082  1.00 81.34           C
ATOM   2818  O   LYS B 126     195.592 209.629 215.750  1.00 81.34           O
ATOM   2819  N   ILE B 127     195.750 208.002 217.293  1.00 53.16           N
ATOM   2820  CA  ILE B 127     194.973 208.731 218.253  1.00 53.16           C
ATOM   2821  CB  ILE B 127     194.707 207.948 219.507  1.00 53.16           C
ATOM   2822  CG1 ILE B 127     193.921 206.667 219.184  1.00 53.16           C
ATOM   2823  CG2 ILE B 127     193.983 208.868 220.502  1.00 53.16           C
ATOM   2824  CD1 ILE B 127     193.862 205.686 220.355  1.00 53.16           C
ATOM   2825  C   ILE B 127     195.730 209.960 218.639  1.00 53.16           C
ATOM   2826  O   ILE B 127     195.145 211.031 218.779  1.00 53.16           O
ATOM   2827  N   PHE B 128     197.057 209.827 218.839  1.00 96.09           N
ATOM   2828  CA  PHE B 128     197.869 210.934 219.265  1.00 96.09           C
ATOM   2829  CB  PHE B 128     199.339 210.511 219.450  1.00 96.09           C
ATOM   2830  CG  PHE B 128     200.146 211.688 219.881  1.00 96.09           C
ATOM   2831  CD1 PHE B 128     200.217 212.048 221.207  1.00 96.09           C
ATOM   2832  CD2 PHE B 128     200.848 212.427 218.957  1.00 96.09           C
ATOM   2833  CE1 PHE B 128     200.967 213.130 221.603  1.00 96.09           C
ATOM   2834  CE2 PHE B 128     201.600 213.511 219.345  1.00 96.09           C
ATOM   2835  CZ  PHE B 128     201.659 213.866 220.672  1.00 96.09           C
ATOM   2836  C   PHE B 128     197.849 212.041 218.252  1.00 96.09           C
ATOM   2837  O   PHE B 128     197.423 213.154 218.548  1.00 96.09           O
ATOM   2838  N   ARG B 129     198.233 211.744 216.999  1.00246.68           N
ATOM   2839  CA  ARG B 129     198.373 212.758 215.984  1.00246.68           C
ATOM   2840  CB  ARG B 129     198.805 212.237 214.604  1.00246.68           C
ATOM   2841  CG  ARG B 129     200.159 211.554 214.509  1.00246.68           C
ATOM   2842  CD  ARG B 129     200.618 211.417 213.056  1.00246.68           C
ATOM   2843  NE  ARG B 129     199.539 210.717 212.301  1.00246.68           N
ATOM   2844  CZ  ARG B 129     199.643 209.381 212.048  1.00246.68           C
ATOM   2845  NH1 ARG B 129     200.765 208.707 212.432  1.00246.68           N
ATOM   2846  NH2 ARG B 129     198.636 208.722 211.404  1.00246.68           N
ATOM   2847  C   ARG B 129     197.048 213.374 215.671  1.00246.68           C
ATOM   2848  O   ARG B 129     196.990 214.488 215.159  1.00246.68           O
ATOM   2849  N   TYR B 130     195.952 212.617 215.815  1.00 92.37           N
ATOM   2850  CA  TYR B 130     194.681 213.187 215.470  1.00 92.37           C
ATOM   2851  CB  TYR B 130     193.573 212.114 215.481  1.00 92.37           C
ATOM   2852  CG  TYR B 130     192.267 212.705 215.076  1.00 92.37           C
ATOM   2853  CD1 TYR B 130     192.062 213.092 213.773  1.00 92.37           C
ATOM   2854  CD2 TYR B 130     191.236 212.836 215.979  1.00 92.37           C
ATOM   2855  CE1 TYR B 130     190.859 213.627 213.382  1.00 92.37           C
ATOM   2856  CE2 TYR B 130     190.028 213.371 215.592  1.00 92.37           C
ATOM   2857  CZ  TYR B 130     189.840 213.769 214.290  1.00 92.37           C
ATOM   2858  OH  TYR B 130     188.606 214.317 213.879  1.00 92.37           O
ATOM   2859  C   TYR B 130     194.300 214.277 216.432  1.00 92.37           C
ATOM   2860  O   TYR B 130     193.983 215.394 216.023  1.00 92.37           O
ATOM   2861  N   PHE B 131     194.338 213.973 217.744  1.00 86.92           N
ATOM   2862  CA  PHE B 131     193.948 214.887 218.782  1.00 86.92           C
ATOM   2863  CB  PHE B 131     193.745 214.206 220.149  1.00 86.92           C
ATOM   2864  CG  PHE B 131     192.480 213.412 220.099  1.00 86.92           C
ATOM   2865  CD1 PHE B 131     191.265 214.020 220.329  1.00 86.92           C
ATOM   2866  CD2 PHE B 131     192.498 212.061 219.833  1.00 86.92           C
ATOM   2867  CE1 PHE B 131     190.092 213.300 220.289  1.00 86.92           C
ATOM   2868  CE2 PHE B 131     191.327 211.336 219.791  1.00 86.92           C
ATOM   2869  CZ  PHE B 131     190.120 211.953 220.019  1.00 86.92           C
ATOM   2870  C   PHE B 131     194.939 215.993 218.963  1.00 86.92           C
ATOM   2871  O   PHE B 131     194.553 217.115 219.287  1.00 86.92           O
ATOM   2872  N   ALA B 132     196.245 215.697 218.810  1.00 74.86           N
ATOM   2873  CA  ALA B 132     197.262 216.693 219.014  1.00 74.86           C
ATOM   2874  CB  ALA B 132     198.686 216.188 218.719  1.00 74.86           C
ATOM   2875  C   ALA B 132     197.006 217.856 218.106  1.00 74.86           C
ATOM   2876  O   ALA B 132     196.794 217.691 216.903  1.00 74.86           O
ATOM   2877  N   THR B 133     196.883 219.060 218.707  1.00113.63           N
ATOM   2878  CA  THR B 133     196.708 220.268 217.949  1.00113.63           C
ATOM   2879  CB  THR B 133     195.832 221.263 218.647  1.00113.63           C
ATOM   2880  OG1 THR B 133     196.467 221.744 219.821  1.00113.63           O
ATOM   2881  CG2 THR B 133     194.512 220.560 219.011  1.00113.63           C
ATOM   2882  C   THR B 133     197.995 220.960 217.633  1.00113.63           C
ATOM   2883  O   THR B 133     198.154 221.553 216.567  1.00113.63           O
ATOM   2884  N   LEU B 134     198.960 220.917 218.570  1.00127.64           N
ATOM   2885  CA  LEU B 134     200.081 221.777 218.379  1.00127.64           C
ATOM   2886  CB  LEU B 134     200.519 222.434 219.691  1.00127.64           C
ATOM   2887  CG  LEU B 134     199.383 223.247 220.325  1.00127.64           C
ATOM   2888  CD1 LEU B 134     199.837 223.888 221.633  1.00127.64           C
ATOM   2889  CD2 LEU B 134     198.786 224.248 219.326  1.00127.64           C
ATOM   2890  C   LEU B 134     201.251 221.064 217.819  1.00127.64           C
ATOM   2891  O   LEU B 134     201.546 219.920 218.165  1.00127.64           O
ATOM   2892  N   LYS B 135     201.922 221.768 216.889  1.00 94.12           N
ATOM   2893  CA  LYS B 135     203.150 221.322 216.329  1.00 94.12           C
ATOM   2894  CB  LYS B 135     203.127 221.139 214.803  1.00 94.12           C
ATOM   2895  CG  LYS B 135     204.451 220.598 214.261  1.00 94.12           C
ATOM   2896  CD  LYS B 135     204.377 220.073 212.828  1.00 94.12           C
ATOM   2897  CE  LYS B 135     205.721 219.540 212.325  1.00 94.12           C
ATOM   2898  NZ  LYS B 135     205.592 219.058 210.933  1.00 94.12           N
ATOM   2899  C   LYS B 135     204.065 222.448 216.641  1.00 94.12           C
ATOM   2900  O   LYS B 135     204.003 223.520 216.041  1.00 94.12           O
ATOM   2901  N   VAL B 136     204.956 222.243 217.612  1.00137.72           N
ATOM   2902  CA  VAL B 136     205.702 223.386 218.005  1.00137.72           C
ATOM   2903  CB  VAL B 136     205.862 223.492 219.494  1.00137.72           C
ATOM   2904  CG1 VAL B 136     206.881 224.595 219.802  1.00137.72           C
ATOM   2905  CG2 VAL B 136     204.481 223.753 220.122  1.00137.72           C
ATOM   2906  C   VAL B 136     207.034 223.411 217.414  1.00137.72           C
ATOM   2907  O   VAL B 136     207.768 222.426 217.425  1.00137.72           O
ATOM   2908  N   ILE B 137     207.264 224.564 216.777  1.00183.50           N
ATOM   2909  CA  ILE B 137     208.438 225.054 216.144  1.00183.50           C
ATOM   2910  CB  ILE B 137     208.116 226.030 215.048  1.00183.50           C
ATOM   2911  CG1 ILE B 137     207.383 227.279 215.579  1.00183.50           C
ATOM   2912  CG2 ILE B 137     207.306 225.245 213.997  1.00183.50           C
ATOM   2913  CD1 ILE B 137     208.259 228.257 216.358  1.00183.50           C
ATOM   2914  C   ILE B 137     209.417 225.650 217.099  1.00183.50           C
ATOM   2915  O   ILE B 137     210.604 225.623 216.806  1.00183.50           O
ATOM   2916  N   SER B 138     208.959 226.256 218.223  1.00146.55           N
ATOM   2917  CA  SER B 138     209.853 227.026 219.055  1.00146.55           C
ATOM   2918  CB  SER B 138     209.143 227.734 220.224  1.00146.55           C
ATOM   2919  OG  SER B 138     208.558 226.781 221.099  1.00146.55           O
ATOM   2920  C   SER B 138     210.922 226.144 219.616  1.00146.55           C
ATOM   2921  O   SER B 138     210.796 225.532 220.676  1.00146.55           O
ATOM   2922  N   GLU B 139     212.050 226.126 218.895  1.00110.14           N
ATOM   2923  CA  GLU B 139     213.206 225.342 219.175  1.00110.14           C
ATOM   2924  CB  GLU B 139     213.025 223.826 218.938  1.00110.14           C
ATOM   2925  CG  GLU B 139     212.144 223.108 219.964  1.00110.14           C
ATOM   2926  CD  GLU B 139     210.761 222.925 219.364  1.00110.14           C
ATOM   2927  OE1 GLU B 139     210.540 223.416 218.224  1.00110.14           O
ATOM   2928  OE2 GLU B 139     209.908 222.282 220.032  1.00110.14           O
ATOM   2929  C   GLU B 139     214.218 225.827 218.187  1.00110.14           C
ATOM   2930  O   GLU B 139     213.975 226.793 217.468  1.00110.14           O
ATOM   2931  N   PRO B 140     215.345 225.172 218.145  1.00176.38           N
ATOM   2932  CA  PRO B 140     216.383 225.528 217.214  1.00176.38           C
ATOM   2933  CD  PRO B 140     215.907 224.617 219.371  1.00176.38           C
ATOM   2934  CB  PRO B 140     217.635 224.785 217.676  1.00176.38           C
ATOM   2935  CG  PRO B 140     217.432 224.657 219.194  1.00176.38           C
ATOM   2936  C   PRO B 140     216.016 225.256 215.784  1.00176.38           C
ATOM   2937  O   PRO B 140     216.864 225.468 214.917  1.00176.38           O
ATOM   2938  N   GLY B 141     214.775 224.806 215.497  1.00 68.18           N
ATOM   2939  CA  GLY B 141     214.433 224.529 214.126  1.00 68.18           C
ATOM   2940  C   GLY B 141     213.897 223.139 213.972  1.00 68.18           C
ATOM   2941  O   GLY B 141     213.637 222.708 212.850  1.00 68.18           O
ATOM   2942  N   GLU B 142     213.750 222.381 215.076  1.00162.13           N
ATOM   2943  CA  GLU B 142     213.169 221.068 214.979  1.00162.13           C
ATOM   2944  CB  GLU B 142     213.686 220.077 216.038  1.00162.13           C
ATOM   2945  CG  GLU B 142     213.456 220.525 217.480  1.00162.13           C
ATOM   2946  CD  GLU B 142     214.676 221.310 217.943  1.00162.13           C
ATOM   2947  OE1 GLU B 142     215.352 221.952 217.095  1.00162.13           O
ATOM   2948  OE2 GLU B 142     214.950 221.268 219.171  1.00162.13           O
ATOM   2949  C   GLU B 142     211.689 221.200 215.137  1.00162.13           C
ATOM   2950  O   GLU B 142     211.209 222.221 215.633  1.00162.13           O
ATOM   2951  N   ALA B 143     210.929 220.177 214.676  1.00 85.69           N
ATOM   2952  CA  ALA B 143     209.502 220.208 214.796  1.00 85.69           C
ATOM   2953  CB  ALA B 143     208.784 220.385 213.449  1.00 85.69           C
ATOM   2954  C   ALA B 143     209.033 218.926 215.396  1.00 85.69           C
ATOM   2955  O   ALA B 143     209.329 217.829 214.924  1.00 85.69           O
ATOM   2956  N   GLU B 144     208.251 219.059 216.476  1.00 80.62           N
ATOM   2957  CA  GLU B 144     207.691 217.929 217.143  1.00 80.62           C
ATOM   2958  CB  GLU B 144     208.307 217.700 218.531  1.00 80.62           C
ATOM   2959  CG  GLU B 144     207.809 216.445 219.242  1.00 80.62           C
ATOM   2960  CD  GLU B 144     208.682 216.247 220.468  1.00 80.62           C
ATOM   2961  OE1 GLU B 144     209.546 217.124 220.740  1.00 80.62           O
ATOM   2962  OE2 GLU B 144     208.503 215.201 221.144  1.00 80.62           O
ATOM   2963  C   GLU B 144     206.258 218.282 217.324  1.00 80.62           C
ATOM   2964  O   GLU B 144     205.899 219.457 217.239  1.00 80.62           O
ATOM   2965  N   VAL B 145     205.402 217.265 217.539  1.00 90.80           N
ATOM   2966  CA  VAL B 145     203.996 217.501 217.710  1.00 90.80           C
ATOM   2967  CB  VAL B 145     203.144 216.647 216.815  1.00 90.80           C
ATOM   2968  CG1 VAL B 145     201.679 216.748 217.263  1.00 90.80           C
ATOM   2969  CG2 VAL B 145     203.355 217.100 215.367  1.00 90.80           C
ATOM   2970  C   VAL B 145     203.627 217.134 219.107  1.00 90.80           C
ATOM   2971  O   VAL B 145     203.872 216.018 219.562  1.00 90.80           O
ATOM   2972  N   PHE B 146     202.985 218.069 219.823  1.00133.98           N
ATOM   2973  CA  PHE B 146     202.609 217.785 221.168  1.00133.98           C
ATOM   2974  CB  PHE B 146     203.138 218.793 222.202  1.00133.98           C
ATOM   2975  CG  PHE B 146     204.606 218.979 222.047  1.00133.98           C
ATOM   2976  CD1 PHE B 146     205.493 217.958 222.295  1.00133.98           C
ATOM   2977  CD2 PHE B 146     205.090 220.215 221.683  1.00133.98           C
ATOM   2978  CE1 PHE B 146     206.844 218.166 222.155  1.00133.98           C
ATOM   2979  CE2 PHE B 146     206.439 220.429 221.542  1.00133.98           C
ATOM   2980  CZ  PHE B 146     207.318 219.400 221.777  1.00133.98           C
ATOM   2981  C   PHE B 146     201.127 217.962 221.233  1.00133.98           C
ATOM   2982  O   PHE B 146     200.468 218.220 220.225  1.00133.98           O
ATOM   2983  N   MET B 147     200.573 217.777 222.448  1.00129.11           N
ATOM   2984  CA  MET B 147     199.174 217.967 222.698  1.00129.11           C
ATOM   2985  CB  MET B 147     198.454 216.679 223.124  1.00129.11           C
ATOM   2986  CG  MET B 147     198.480 215.550 222.101  1.00129.11           C
ATOM   2987  SD  MET B 147     197.972 213.938 222.769  1.00129.11           S
ATOM   2988  CE  MET B 147     196.270 214.442 223.153  1.00129.11           C
ATOM   2989  C   MET B 147     199.104 218.809 223.929  1.00129.11           C
ATOM   2990  O   MET B 147     199.762 218.507 224.923  1.00129.11           O
ATOM   2991  N   THR B 148     198.280 219.872 223.911  1.00148.72           N
ATOM   2992  CA  THR B 148     198.139 220.666 225.087  1.00148.72           C
ATOM   2993  CB  THR B 148     197.400 221.952 224.853  1.00148.72           C
ATOM   2994  OG1 THR B 148     197.329 222.710 226.051  1.00148.72           O
ATOM   2995  CG2 THR B 148     195.991 221.629 224.331  1.00148.72           C
ATOM   2996  C   THR B 148     197.380 219.817 226.028  1.00148.72           C
ATOM   2997  O   THR B 148     196.716 218.863 225.627  1.00148.72           O
ATOM   2998  N   PRO B 149     197.459 220.138 227.278  1.00 90.11           N
ATOM   2999  CA  PRO B 149     196.829 219.289 228.235  1.00 90.11           C
ATOM   3000  CD  PRO B 149     198.590 220.858 227.839  1.00 90.11           C
ATOM   3001  CB  PRO B 149     197.225 219.850 229.596  1.00 90.11           C
ATOM   3002  CG  PRO B 149     198.617 220.459 229.328  1.00 90.11           C
ATOM   3003  C   PRO B 149     195.362 219.169 227.989  1.00 90.11           C
ATOM   3004  O   PRO B 149     194.790 218.134 228.322  1.00 90.11           O
ATOM   3005  N   GLU B 150     194.732 220.194 227.390  1.00107.38           N
ATOM   3006  CA  GLU B 150     193.316 220.118 227.158  1.00107.38           C
ATOM   3007  CB  GLU B 150     192.721 221.418 226.596  1.00107.38           C
ATOM   3008  CG  GLU B 150     191.213 221.320 226.355  1.00107.38           C
ATOM   3009  CD  GLU B 150     190.538 220.961 227.672  1.00107.38           C
ATOM   3010  OE1 GLU B 150     190.790 221.666 228.685  1.00107.38           O
ATOM   3011  OE2 GLU B 150     189.764 219.966 227.677  1.00107.38           O
ATOM   3012  C   GLU B 150     193.002 219.010 226.191  1.00107.38           C
ATOM   3013  O   GLU B 150     191.992 218.321 226.321  1.00107.38           O
ATOM   3014  N   ASP B 151     193.853 218.814 225.171  1.00 74.19           N
ATOM   3015  CA  ASP B 151     193.604 217.803 224.176  1.00 74.19           C
ATOM   3016  CB  ASP B 151     194.620 217.839 223.024  1.00 74.19           C
ATOM   3017  CG  ASP B 151     194.342 219.078 222.186  1.00 74.19           C
ATOM   3018  OD1 ASP B 151     193.143 219.371 221.936  1.00 74.19           O
ATOM   3019  OD2 ASP B 151     195.330 219.754 221.792  1.00 74.19           O
ATOM   3020  C   ASP B 151     193.674 216.437 224.792  1.00 74.19           C
ATOM   3021  O   ASP B 151     192.915 215.542 224.420  1.00 74.19           O
ATOM   3022  N   PHE B 152     194.577 216.246 225.772  1.00 70.40           N
ATOM   3023  CA  PHE B 152     194.786 214.956 226.364  1.00 70.40           C
ATOM   3024  CB  PHE B 152     195.801 215.017 227.524  1.00 70.40           C
ATOM   3025  CG  PHE B 152     195.903 213.680 228.177  1.00 70.40           C
ATOM   3026  CD1 PHE B 152     196.700 212.691 227.648  1.00 70.40           C
ATOM   3027  CD2 PHE B 152     195.206 213.422 229.336  1.00 70.40           C
ATOM   3028  CE1 PHE B 152     196.791 211.462 228.261  1.00 70.40           C
ATOM   3029  CE2 PHE B 152     195.292 212.197 229.954  1.00 70.40           C
ATOM   3030  CZ  PHE B 152     196.087 211.214 229.414  1.00 70.40           C
ATOM   3031  C   PHE B 152     193.487 214.448 226.913  1.00 70.40           C
ATOM   3032  O   PHE B 152     193.103 213.305 226.668  1.00 70.40           O
ATOM   3033  N   VAL B 153     192.758 215.301 227.653  1.00134.35           N
ATOM   3034  CA  VAL B 153     191.522 214.897 228.264  1.00134.35           C
ATOM   3035  CB  VAL B 153     190.863 215.977 229.080  1.00134.35           C
ATOM   3036  CG1 VAL B 153     191.876 216.477 230.114  1.00134.35           C
ATOM   3037  CG2 VAL B 153     190.306 217.077 228.166  1.00134.35           C
ATOM   3038  C   VAL B 153     190.557 214.524 227.181  1.00134.35           C
ATOM   3039  O   VAL B 153     189.747 213.615 227.349  1.00134.35           O
ATOM   3040  N   ARG B 154     190.598 215.242 226.042  1.00172.01           N
ATOM   3041  CA  ARG B 154     189.709 214.970 224.945  1.00172.01           C
ATOM   3042  CB  ARG B 154     189.901 215.887 223.728  1.00172.01           C
ATOM   3043  CG  ARG B 154     189.308 217.288 223.833  1.00172.01           C
ATOM   3044  CD  ARG B 154     189.247 217.976 222.466  1.00172.01           C
ATOM   3045  NE  ARG B 154     188.656 219.330 222.649  1.00172.01           N
ATOM   3046  CZ  ARG B 154     189.455 220.420 222.835  1.00172.01           C
ATOM   3047  NH1 ARG B 154     190.812 220.282 222.832  1.00172.01           N
ATOM   3048  NH2 ARG B 154     188.889 221.650 223.011  1.00172.01           N
ATOM   3049  C   ARG B 154     189.992 213.605 224.410  1.00172.01           C
ATOM   3050  O   ARG B 154     189.084 212.897 223.981  1.00172.01           O
ATOM   3051  N   SER B 155     191.276 213.211 224.399  1.00 81.52           N
ATOM   3052  CA  SER B 155     191.685 211.967 223.823  1.00 81.52           C
ATOM   3053  CB  SER B 155     193.209 211.768 223.889  1.00 81.52           C
ATOM   3054  OG  SER B 155     193.570 210.504 223.349  1.00 81.52           O
ATOM   3055  C   SER B 155     191.060 210.823 224.561  1.00 81.52           C
ATOM   3056  O   SER B 155     191.097 209.698 224.071  1.00 81.52           O
ATOM   3057  N   ILE B 156     190.656 211.033 225.828  1.00159.44           N
ATOM   3058  CA  ILE B 156     189.979 210.041 226.618  1.00159.44           C
ATOM   3059  CB  ILE B 156     190.280 210.201 228.076  1.00159.44           C
ATOM   3060  CG1 ILE B 156     191.798 210.104 228.307  1.00159.44           C
ATOM   3061  CG2 ILE B 156     189.465 209.151 228.849  1.00159.44           C
ATOM   3062  CD1 ILE B 156     192.416 208.797 227.813  1.00159.44           C
ATOM   3063  C   ILE B 156     188.479 209.995 226.489  1.00159.44           C
ATOM   3064  O   ILE B 156     187.889 208.932 226.303  1.00159.44           O
ATOM   3065  N   THR B 157     187.817 211.167 226.579  1.00150.61           N
ATOM   3066  CA  THR B 157     186.385 211.195 226.746  1.00150.61           C
ATOM   3067  CB  THR B 157     185.910 212.454 227.407  1.00150.61           C
ATOM   3068  OG1 THR B 157     186.545 212.633 228.660  1.00150.61           O
ATOM   3069  CG2 THR B 157     184.397 212.355 227.617  1.00150.61           C
ATOM   3070  C   THR B 157     185.709 211.156 225.414  1.00150.61           C
ATOM   3071  O   THR B 157     186.022 211.929 224.513  1.00150.61           O
ATOM   3072  N   PRO B 158     184.757 210.265 225.295  1.00188.75           N
ATOM   3073  CA  PRO B 158     184.014 210.141 224.068  1.00188.75           C
ATOM   3074  CD  PRO B 158     184.843 209.001 226.011  1.00188.75           C
ATOM   3075  CB  PRO B 158     183.308 208.790 224.143  1.00188.75           C
ATOM   3076  CG  PRO B 158     184.197 207.960 225.084  1.00188.75           C
ATOM   3077  C   PRO B 158     183.059 211.280 223.903  1.00188.75           C
ATOM   3078  O   PRO B 158     182.830 212.011 224.864  1.00188.75           O
ATOM   3079  N   ASN B 159     182.513 211.426 222.676  1.00139.89           N
ATOM   3080  CA  ASN B 159     181.554 212.413 222.259  1.00139.89           C
ATOM   3081  CB  ASN B 159     180.134 212.206 222.832  1.00139.89           C
ATOM   3082  CG  ASN B 159     180.155 212.282 224.346  1.00139.89           C
ATOM   3083  OD1 ASN B 159     180.626 213.263 224.918  1.00139.89           O
ATOM   3084  ND2 ASN B 159     179.638 211.218 225.019  1.00139.89           N
ATOM   3085  C   ASN B 159     182.051 213.806 222.487  1.00139.89           C
ATOM   3086  O   ASN B 159     181.296 214.694 222.883  1.00139.89           O
ATOM   3087  N   GLU B 160     183.352 214.028 222.216  1.00 99.65           N
ATOM   3088  CA  GLU B 160     183.931 215.338 222.279  1.00 99.65           C
ATOM   3089  CB  GLU B 160     185.134 215.425 223.239  1.00 99.65           C
ATOM   3090  CG  GLU B 160     184.802 215.143 224.709  1.00 99.65           C
ATOM   3091  CD  GLU B 160     184.396 216.439 225.397  1.00 99.65           C
ATOM   3092  OE1 GLU B 160     184.293 217.480 224.695  1.00 99.65           O
ATOM   3093  OE2 GLU B 160     184.188 216.403 226.640  1.00 99.65           O
ATOM   3094  C   GLU B 160     184.467 215.576 220.909  1.00 99.65           C
ATOM   3095  O   GLU B 160     185.268 214.786 220.412  1.00 99.65           O
ATOM   3096  N   LYS B 161     184.050 216.680 220.264  1.00 84.86           N
ATOM   3097  CA  LYS B 161     184.465 216.896 218.909  1.00 84.86           C
ATOM   3098  CB  LYS B 161     183.380 217.561 218.047  1.00 84.86           C
ATOM   3099  CG  LYS B 161     183.779 217.729 216.581  1.00 84.86           C
ATOM   3100  CD  LYS B 161     182.614 218.149 215.686  1.00 84.86           C
ATOM   3101  CE  LYS B 161     182.022 219.505 216.076  1.00 84.86           C
ATOM   3102  NZ  LYS B 161     180.915 219.855 215.161  1.00 84.86           N
ATOM   3103  C   LYS B 161     185.662 217.789 218.898  1.00 84.86           C
ATOM   3104  O   LYS B 161     185.707 218.807 219.586  1.00 84.86           O
ATOM   3105  N   GLN B 162     186.679 217.414 218.097  1.00154.65           N
ATOM   3106  CA  GLN B 162     187.845 218.230 217.956  1.00154.65           C
ATOM   3107  CB  GLN B 162     188.914 217.649 217.014  1.00154.65           C
ATOM   3108  CG  GLN B 162     189.722 216.507 217.617  1.00154.65           C
ATOM   3109  CD  GLN B 162     190.640 217.115 218.666  1.00154.65           C
ATOM   3110  OE1 GLN B 162     190.444 216.922 219.864  1.00154.65           O
ATOM   3111  NE2 GLN B 162     191.669 217.877 218.206  1.00154.65           N
ATOM   3112  C   GLN B 162     187.397 219.507 217.334  1.00154.65           C
ATOM   3113  O   GLN B 162     186.321 219.590 216.742  1.00154.65           O
ATOM   3114  N   PRO B 163     188.219 220.509 217.453  1.00 91.40           N
ATOM   3115  CA  PRO B 163     187.890 221.774 216.874  1.00 91.40           C
ATOM   3116  CD  PRO B 163     189.145 220.638 218.567  1.00 91.40           C
ATOM   3117  CB  PRO B 163     189.005 222.722 217.302  1.00 91.40           C
ATOM   3118  CG  PRO B 163     189.450 222.145 218.662  1.00 91.40           C
ATOM   3119  C   PRO B 163     187.742 221.543 215.409  1.00 91.40           C
ATOM   3120  O   PRO B 163     188.341 220.607 214.882  1.00 91.40           O
ATOM   3121  N   GLU B 164     186.949 222.389 214.738  1.00153.18           N
ATOM   3122  CA  GLU B 164     186.540 222.125 213.394  1.00153.18           C
ATOM   3123  CB  GLU B 164     185.719 223.274 212.790  1.00153.18           C
ATOM   3124  CG  GLU B 164     184.606 223.777 213.702  1.00153.18           C
ATOM   3125  CD  GLU B 164     185.305 224.679 214.707  1.00153.18           C
ATOM   3126  OE1 GLU B 164     186.128 225.522 214.258  1.00153.18           O
ATOM   3127  OE2 GLU B 164     185.051 224.524 215.931  1.00153.18           O
ATOM   3128  C   GLU B 164     187.721 221.991 212.489  1.00153.18           C
ATOM   3129  O   GLU B 164     187.772 221.069 211.677  1.00153.18           O
ATOM   3130  N   HIS B 165     188.657 222.955 212.566  1.00 96.00           N
ATOM   3131  CA  HIS B 165     189.749 223.024 211.632  1.00 96.00           C
ATOM   3132  ND1 HIS B 165     192.236 224.218 209.852  1.00 96.00           N
ATOM   3133  CG  HIS B 165     190.987 224.686 210.190  1.00 96.00           C
ATOM   3134  CB  HIS B 165     190.308 224.451 211.505  1.00 96.00           C
ATOM   3135  NE2 HIS B 165     191.473 225.329 208.082  1.00 96.00           N
ATOM   3136  CD2 HIS B 165     190.536 225.363 209.098  1.00 96.00           C
ATOM   3137  CE1 HIS B 165     192.476 224.630 208.581  1.00 96.00           C
ATOM   3138  C   HIS B 165     190.911 222.096 211.892  1.00 96.00           C
ATOM   3139  O   HIS B 165     191.402 221.448 210.968  1.00 96.00           O
ATOM   3140  N   LEU B 166     191.394 221.990 213.151  1.00166.11           N
ATOM   3141  CA  LEU B 166     192.626 221.263 213.365  1.00166.11           C
ATOM   3142  CB  LEU B 166     193.440 221.799 214.562  1.00166.11           C
ATOM   3143  CG  LEU B 166     192.607 222.317 215.760  1.00166.11           C
ATOM   3144  CD1 LEU B 166     191.889 221.202 216.540  1.00166.11           C
ATOM   3145  CD2 LEU B 166     193.469 223.208 216.666  1.00166.11           C
ATOM   3146  C   LEU B 166     192.361 219.801 213.540  1.00166.11           C
ATOM   3147  O   LEU B 166     192.291 219.278 214.649  1.00166.11           O
ATOM   3148  N   GLY B 167     192.330 219.074 212.413  1.00 47.22           N
ATOM   3149  CA  GLY B 167     191.965 217.693 212.442  1.00 47.22           C
ATOM   3150  C   GLY B 167     193.176 216.827 212.539  1.00 47.22           C
ATOM   3151  O   GLY B 167     194.056 217.035 213.372  1.00 47.22           O
ATOM   3152  N   LEU B 168     193.221 215.786 211.687  1.00113.45           N
ATOM   3153  CA  LEU B 168     194.250 214.801 211.802  1.00113.45           C
ATOM   3154  CB  LEU B 168     194.117 213.675 210.762  1.00113.45           C
ATOM   3155  CG  LEU B 168     195.117 212.519 210.981  1.00113.45           C
ATOM   3156  CD1 LEU B 168     194.688 211.622 212.154  1.00113.45           C
ATOM   3157  CD2 LEU B 168     195.385 211.735 209.691  1.00113.45           C
ATOM   3158  C   LEU B 168     195.616 215.394 211.587  1.00113.45           C
ATOM   3159  O   LEU B 168     196.535 215.085 212.335  1.00113.45           O
ATOM   3160  N   ASP B 169     195.827 216.116 210.470  1.00159.75           N
ATOM   3161  CA  ASP B 169     197.065 216.781 210.127  1.00159.75           C
ATOM   3162  CB  ASP B 169     197.543 216.458 208.703  1.00159.75           C
ATOM   3163  CG  ASP B 169     198.170 215.071 208.793  1.00159.75           C
ATOM   3164  OD1 ASP B 169     198.726 214.757 209.882  1.00159.75           O
ATOM   3165  OD2 ASP B 169     198.105 214.308 207.793  1.00159.75           O
ATOM   3166  C   ASP B 169     197.145 218.261 210.352  1.00159.75           C
ATOM   3167  O   ASP B 169     198.204 218.841 210.114  1.00159.75           O
ATOM   3168  N   GLN B 170     196.028 218.943 210.661  1.00114.21           N
ATOM   3169  CA  GLN B 170     196.105 220.377 210.768  1.00114.21           C
ATOM   3170  CB  GLN B 170     194.761 221.062 210.468  1.00114.21           C
ATOM   3171  CG  GLN B 170     194.322 220.908 209.008  1.00114.21           C
ATOM   3172  CD  GLN B 170     193.985 219.445 208.737  1.00114.21           C
ATOM   3173  OE1 GLN B 170     193.632 218.692 209.643  1.00114.21           O
ATOM   3174  NE2 GLN B 170     194.092 219.031 207.444  1.00114.21           N
ATOM   3175  C   GLN B 170     196.531 220.734 212.160  1.00114.21           C
ATOM   3176  O   GLN B 170     195.886 220.334 213.127  1.00114.21           O
ATOM   3177  N   TYR B 171     197.630 221.520 212.292  1.00106.70           N
ATOM   3178  CA  TYR B 171     198.145 221.847 213.597  1.00106.70           C
ATOM   3179  CB  TYR B 171     199.541 221.269 213.919  1.00106.70           C
ATOM   3180  CG  TYR B 171     199.551 219.782 213.799  1.00106.70           C
ATOM   3181  CD1 TYR B 171     198.688 218.998 214.530  1.00106.70           C
ATOM   3182  CD2 TYR B 171     200.477 219.167 212.985  1.00106.70           C
ATOM   3183  CE1 TYR B 171     198.719 217.626 214.417  1.00106.70           C
ATOM   3184  CE2 TYR B 171     200.514 217.798 212.869  1.00106.70           C
ATOM   3185  CZ  TYR B 171     199.630 217.023 213.582  1.00106.70           C
ATOM   3186  OH  TYR B 171     199.667 215.617 213.463  1.00106.70           O
ATOM   3187  C   TYR B 171     198.332 223.332 213.710  1.00106.70           C
ATOM   3188  O   TYR B 171     198.467 224.044 212.715  1.00106.70           O
ATOM   3189  N   ILE B 172     198.341 223.842 214.960  1.00125.78           N
ATOM   3190  CA  ILE B 172     198.539 225.245 215.184  1.00125.78           C
ATOM   3191  CB  ILE B 172     197.583 225.816 216.195  1.00125.78           C
ATOM   3192  CG1 ILE B 172     196.124 225.504 215.821  1.00125.78           C
ATOM   3193  CG2 ILE B 172     197.865 227.323 216.304  1.00125.78           C
ATOM   3194  CD1 ILE B 172     195.689 226.074 214.475  1.00125.78           C
ATOM   3195  C   ILE B 172     199.909 225.368 215.786  1.00125.78           C
ATOM   3196  O   ILE B 172     200.198 224.804 216.838  1.00125.78           O
ATOM   3197  N   ILE B 173     200.805 226.138 215.151  1.00117.37           N
ATOM   3198  CA  ILE B 173     202.160 226.179 215.638  1.00117.37           C
ATOM   3199  CB  ILE B 173     203.146 226.507 214.563  1.00117.37           C
ATOM   3200  CG1 ILE B 173     203.100 225.436 213.457  1.00117.37           C
ATOM   3201  CG2 ILE B 173     204.520 226.677 215.230  1.00117.37           C
ATOM   3202  CD1 ILE B 173     203.840 225.842 212.182  1.00117.37           C
ATOM   3203  C   ILE B 173     202.340 227.203 216.749  1.00117.37           C
ATOM   3204  O   ILE B 173     201.914 228.345 216.586  1.00117.37           O
ATOM   3205  N   LYS B 174     202.982 226.833 217.909  1.00229.13           N
ATOM   3206  CA  LYS B 174     203.136 227.811 218.988  1.00229.13           C
ATOM   3207  CB  LYS B 174     201.833 228.070 219.772  1.00229.13           C
ATOM   3208  CG  LYS B 174     200.738 228.818 219.010  1.00229.13           C
ATOM   3209  CD  LYS B 174     199.407 228.924 219.759  1.00229.13           C
ATOM   3210  CE  LYS B 174     198.509 227.695 219.613  1.00229.13           C
ATOM   3211  NZ  LYS B 174     197.234 227.915 220.331  1.00229.13           N
ATOM   3212  C   LYS B 174     204.141 227.439 220.145  1.00229.13           C
ATOM   3213  O   LYS B 174     204.987 226.561 219.984  1.00229.13           O
ATOM   3214  N   ARG B 175     204.192 228.294 221.253  1.00323.96           N
ATOM   3215  CA  ARG B 175     204.949 228.365 222.559  1.00323.96           C
ATOM   3216  CB  ARG B 175     205.159 229.848 222.897  1.00323.96           C
ATOM   3217  CG  ARG B 175     205.579 230.654 221.658  1.00323.96           C
ATOM   3218  CD  ARG B 175     206.478 229.887 220.679  1.00323.96           C
ATOM   3219  NE  ARG B 175     206.776 230.787 219.529  1.00323.96           N
ATOM   3220  CZ  ARG B 175     205.917 230.855 218.472  1.00323.96           C
ATOM   3221  NH1 ARG B 175     204.793 230.084 218.460  1.00323.96           N
ATOM   3222  NH2 ARG B 175     206.179 231.701 217.432  1.00323.96           N
ATOM   3223  C   ARG B 175     204.718 227.610 224.032  1.00323.96           C
ATOM   3224  O   ARG B 175     205.467 226.639 224.170  1.00323.96           O
ATOM   3225  N   LYS B 187     203.745 227.932 225.096  1.00428.53           N
ATOM   3226  CA  LYS B 187     203.552 227.531 226.567  1.00428.53           C
ATOM   3227  CB  LYS B 187     204.588 228.189 227.494  1.00428.53           C
ATOM   3228  CG  LYS B 187     204.992 229.605 227.076  1.00428.53           C
ATOM   3229  CD  LYS B 187     203.870 230.642 227.124  1.00428.53           C
ATOM   3230  CE  LYS B 187     204.342 232.040 226.717  1.00428.53           C
ATOM   3231  NZ  LYS B 187     204.923 232.002 225.356  1.00428.53           N
ATOM   3232  C   LYS B 187     202.135 227.688 227.229  1.00428.53           C
ATOM   3233  O   LYS B 187     201.734 228.786 227.618  1.00428.53           O
ATOM   3234  N   PHE B 188     201.353 226.559 227.370  1.00206.57           N
ATOM   3235  CA  PHE B 188     199.965 226.327 227.838  1.00206.57           C
ATOM   3236  CB  PHE B 188     199.348 225.194 227.001  1.00206.57           C
ATOM   3237  CG  PHE B 188     199.616 225.626 225.604  1.00206.57           C
ATOM   3238  CD1 PHE B 188     198.743 226.456 224.943  1.00206.57           C
ATOM   3239  CD2 PHE B 188     200.769 225.217 224.970  1.00206.57           C
ATOM   3240  CE1 PHE B 188     199.015 226.859 223.659  1.00206.57           C
ATOM   3241  CE2 PHE B 188     201.049 225.616 223.689  1.00206.57           C
ATOM   3242  CZ  PHE B 188     200.169 226.447 223.038  1.00206.57           C
ATOM   3243  C   PHE B 188     199.499 226.075 229.256  1.00206.57           C
ATOM   3244  O   PHE B 188     198.506 226.663 229.674  1.00206.57           O
ATOM   3245  N   ALA B 189     200.125 225.159 230.020  1.00 85.81           N
ATOM   3246  CA  ALA B 189     199.522 224.729 231.267  1.00 85.81           C
ATOM   3247  CB  ALA B 189     199.901 223.293 231.666  1.00 85.81           C
ATOM   3248  C   ALA B 189     199.959 225.618 232.367  1.00 85.81           C
ATOM   3249  O   ALA B 189     201.014 226.248 232.281  1.00 85.81           O
ATOM   3250  N   ASP B 190     199.127 225.658 233.433  1.00 64.31           N
ATOM   3251  CA  ASP B 190     199.373 226.444 234.603  1.00 64.31           C
ATOM   3252  CB  ASP B 190     198.205 226.438 235.608  1.00 64.31           C
ATOM   3253  CG  ASP B 190     198.544 227.388 236.750  1.00 64.31           C
ATOM   3254  OD1 ASP B 190     198.644 228.617 236.492  1.00 64.31           O
ATOM   3255  OD2 ASP B 190     198.715 226.892 237.896  1.00 64.31           O
ATOM   3256  C   ASP B 190     200.555 225.845 235.280  1.00 64.31           C
ATOM   3257  O   ASP B 190     200.929 224.708 235.002  1.00 64.31           O
ATOM   3258  N   GLU B 191     201.209 226.627 236.157  1.00 95.46           N
ATOM   3259  CA  GLU B 191     202.377 226.143 236.825  1.00 95.46           C
ATOM   3260  CB  GLU B 191     203.084 227.222 237.662  1.00 95.46           C
ATOM   3261  CG  GLU B 191     204.342 226.715 238.372  1.00 95.46           C
ATOM   3262  CD  GLU B 191     205.412 226.483 237.313  1.00 95.46           C
ATOM   3263  OE1 GLU B 191     205.053 225.957 236.228  1.00 95.46           O
ATOM   3264  OE2 GLU B 191     206.595 226.834 237.564  1.00 95.46           O
ATOM   3265  C   GLU B 191     202.000 225.034 237.751  1.00 95.46           C
ATOM   3266  O   GLU B 191     202.674 224.009 237.782  1.00 95.46           O
ATOM   3267  N   GLY B 192     200.893 225.211 238.502  1.00 40.87           N
ATOM   3268  CA  GLY B 192     200.442 224.292 239.514  1.00 40.87           C
ATOM   3269  C   GLY B 192     200.058 222.972 238.925  1.00 40.87           C
ATOM   3270  O   GLY B 192     200.209 221.931 239.565  1.00 40.87           O
ATOM   3271  N   SER B 193     199.504 222.977 237.702  1.00 63.28           N
ATOM   3272  CA  SER B 193     199.050 221.743 237.136  1.00 63.28           C
ATOM   3273  CB  SER B 193     198.376 221.921 235.763  1.00 63.28           C
ATOM   3274  OG  SER B 193     197.946 220.667 235.255  1.00 63.28           O
ATOM   3275  C   SER B 193     200.204 220.804 236.978  1.00 63.28           C
ATOM   3276  O   SER B 193     201.321 221.218 236.664  1.00 63.28           O
ATOM   3277  N   ILE B 194     199.906 219.494 237.144  1.00 86.39           N
ATOM   3278  CA  ILE B 194     200.842 218.399 237.141  1.00 86.39           C
ATOM   3279  CB  ILE B 194     200.170 217.073 237.351  1.00 86.39           C
ATOM   3280  CG1 ILE B 194     201.210 215.988 237.659  1.00 86.39           C
ATOM   3281  CG2 ILE B 194     199.297 216.773 236.122  1.00 86.39           C
ATOM   3282  CD1 ILE B 194     200.594 214.680 238.149  1.00 86.39           C
ATOM   3283  C   ILE B 194     201.564 218.370 235.827  1.00 86.39           C
ATOM   3284  O   ILE B 194     202.748 218.047 235.763  1.00 86.39           O
ATOM   3285  N   PHE B 195     200.865 218.747 234.747  1.00116.64           N
ATOM   3286  CA  PHE B 195     201.360 218.703 233.397  1.00116.64           C
ATOM   3287  CB  PHE B 195     200.311 219.107 232.344  1.00116.64           C
ATOM   3288  CG  PHE B 195     199.268 218.039 232.350  1.00116.64           C
ATOM   3289  CD1 PHE B 195     199.540 216.794 231.829  1.00116.64           C
ATOM   3290  CD2 PHE B 195     198.013 218.280 232.862  1.00116.64           C
ATOM   3291  CE1 PHE B 195     198.580 215.807 231.833  1.00116.64           C
ATOM   3292  CE2 PHE B 195     197.050 217.296 232.867  1.00116.64           C
ATOM   3293  CZ  PHE B 195     197.331 216.055 232.352  1.00116.64           C
ATOM   3294  C   PHE B 195     202.561 219.594 233.237  1.00116.64           C
ATOM   3295  O   PHE B 195     203.288 219.483 232.250  1.00116.64           O
ATOM   3296  N   TYR B 196     202.753 220.568 234.145  1.00 90.55           N
ATOM   3297  CA  TYR B 196     203.872 221.465 234.042  1.00 90.55           C
ATOM   3298  CB  TYR B 196     203.861 222.577 235.102  1.00 90.55           C
ATOM   3299  CG  TYR B 196     204.811 223.615 234.615  1.00 90.55           C
ATOM   3300  CD1 TYR B 196     204.385 224.523 233.673  1.00 90.55           C
ATOM   3301  CD2 TYR B 196     206.102 223.692 235.082  1.00 90.55           C
ATOM   3302  CE1 TYR B 196     205.232 225.493 233.194  1.00 90.55           C
ATOM   3303  CE2 TYR B 196     206.954 224.661 234.606  1.00 90.55           C
ATOM   3304  CZ  TYR B 196     206.520 225.563 233.663  1.00 90.55           C
ATOM   3305  OH  TYR B 196     207.391 226.559 233.172  1.00 90.55           O
ATOM   3306  C   TYR B 196     205.168 220.702 234.177  1.00 90.55           C
ATOM   3307  O   TYR B 196     206.160 221.056 233.540  1.00 90.55           O
ATOM   3308  N   THR B 197     205.199 219.644 235.020  1.00152.03           N
ATOM   3309  CA  THR B 197     206.399 218.881 235.265  1.00152.03           C
ATOM   3310  CB  THR B 197     206.235 217.787 236.285  1.00152.03           C
ATOM   3311  OG1 THR B 197     205.359 216.773 235.820  1.00152.03           O
ATOM   3312  CG2 THR B 197     205.665 218.412 237.565  1.00152.03           C
ATOM   3313  C   THR B 197     206.854 218.253 233.982  1.00152.03           C
ATOM   3314  O   THR B 197     208.037 217.939 233.829  1.00152.03           O
ATOM   3315  N   LEU B 198     205.910 217.981 233.057  1.00122.96           N
ATOM   3316  CA  LEU B 198     206.275 217.389 231.801  1.00122.96           C
ATOM   3317  CB  LEU B 198     205.156 216.594 231.107  1.00122.96           C
ATOM   3318  CG  LEU B 198     204.650 215.381 231.909  1.00122.96           C
ATOM   3319  CD1 LEU B 198     203.646 215.786 233.001  1.00122.96           C
ATOM   3320  CD2 LEU B 198     204.140 214.275 230.977  1.00122.96           C
ATOM   3321  C   LEU B 198     206.739 218.426 230.828  1.00122.96           C
ATOM   3322  O   LEU B 198     206.419 219.608 230.941  1.00122.96           O
ATOM   3323  N   GLY B 199     207.583 217.986 229.872  1.00 65.73           N
ATOM   3324  CA  GLY B 199     208.021 218.782 228.762  1.00 65.73           C
ATOM   3325  C   GLY B 199     208.505 220.103 229.250  1.00 65.73           C
ATOM   3326  O   GLY B 199     209.120 220.211 230.311  1.00 65.73           O
ATOM   3327  N   GLU B 200     208.359 221.133 228.395  1.00170.87           N
ATOM   3328  CA  GLU B 200     208.705 222.441 228.849  1.00170.87           C
ATOM   3329  CB  GLU B 200     209.110 223.349 227.666  1.00170.87           C
ATOM   3330  CG  GLU B 200     208.036 223.519 226.579  1.00170.87           C
ATOM   3331  CD  GLU B 200     207.922 222.243 225.756  1.00170.87           C
ATOM   3332  OE1 GLU B 200     208.884 221.428 225.782  1.00170.87           O
ATOM   3333  OE2 GLU B 200     206.870 222.071 225.084  1.00170.87           O
ATOM   3334  C   GLU B 200     207.599 223.124 229.617  1.00170.87           C
ATOM   3335  O   GLU B 200     207.761 223.456 230.787  1.00170.87           O
ATOM   3336  N   CYS B 201     206.482 223.458 228.926  1.00185.77           N
ATOM   3337  CA  CYS B 201     205.333 224.114 229.508  1.00185.77           C
ATOM   3338  CB  CYS B 201     204.693 225.155 228.587  1.00185.77           C
ATOM   3339  SG  CYS B 201     203.349 225.991 229.472  1.00185.77           S
ATOM   3340  C   CYS B 201     204.213 223.228 229.971  1.00185.77           C
ATOM   3341  O   CYS B 201     203.649 223.458 231.035  1.00185.77           O
ATOM   3342  N   GLY B 202     203.890 222.143 229.234  1.00216.80           N
ATOM   3343  CA  GLY B 202     202.668 221.427 229.511  1.00216.80           C
ATOM   3344  C   GLY B 202     202.378 220.579 228.317  1.00216.80           C
ATOM   3345  O   GLY B 202     201.445 219.775 228.293  1.00216.80           O
ATOM   3346  N   LEU B 203     203.202 220.729 227.274  1.00203.01           N
ATOM   3347  CA  LEU B 203     202.941 219.954 226.113  1.00203.01           C
ATOM   3348  CB  LEU B 203     203.610 220.535 224.851  1.00203.01           C
ATOM   3349  CG  LEU B 203     202.974 221.846 224.329  1.00203.01           C
ATOM   3350  CD1 LEU B 203     201.586 221.588 223.735  1.00203.01           C
ATOM   3351  CD2 LEU B 203     202.945 222.953 225.390  1.00203.01           C
ATOM   3352  C   LEU B 203     203.414 218.573 226.303  1.00203.01           C
ATOM   3353  O   LEU B 203     204.578 218.297 226.595  1.00203.01           O
ATOM   3354  N   ILE B 204     202.467 217.656 226.099  1.00147.40           N
ATOM   3355  CA  ILE B 204     202.764 216.286 226.286  1.00147.40           C
ATOM   3356  CB  ILE B 204     201.533 215.516 226.689  1.00147.40           C
ATOM   3357  CG1 ILE B 204     201.908 214.285 227.512  1.00147.40           C
ATOM   3358  CG2 ILE B 204     200.686 215.193 225.448  1.00147.40           C
ATOM   3359  CD1 ILE B 204     200.699 213.693 228.235  1.00147.40           C
ATOM   3360  C   ILE B 204     203.331 215.807 224.989  1.00147.40           C
ATOM   3361  O   ILE B 204     202.776 216.028 223.910  1.00147.40           O
ATOM   3362  N   SER B 205     204.524 215.197 225.072  1.00 68.31           N
ATOM   3363  CA  SER B 205     205.169 214.666 223.918  1.00 68.31           C
ATOM   3364  CB  SER B 205     206.667 214.390 224.140  1.00 68.31           C
ATOM   3365  OG  SER B 205     207.253 213.867 222.959  1.00 68.31           O
ATOM   3366  C   SER B 205     204.482 213.373 223.661  1.00 68.31           C
ATOM   3367  O   SER B 205     203.496 213.046 224.318  1.00 68.31           O
ATOM   3368  N   PHE B 206     204.910 212.649 222.618  1.00115.57           N
ATOM   3369  CA  PHE B 206     204.301 211.378 222.372  1.00115.57           C
ATOM   3370  CB  PHE B 206     204.642 210.823 220.980  1.00115.57           C
ATOM   3371  CG  PHE B 206     203.945 209.517 220.847  1.00115.57           C
ATOM   3372  CD1 PHE B 206     202.632 209.471 220.438  1.00115.57           C
ATOM   3373  CD2 PHE B 206     204.595 208.343 221.148  1.00115.57           C
ATOM   3374  CE1 PHE B 206     201.982 208.266 220.319  1.00115.57           C
ATOM   3375  CE2 PHE B 206     203.950 207.136 221.030  1.00115.57           C
ATOM   3376  CZ  PHE B 206     202.642 207.098 220.612  1.00115.57           C
ATOM   3377  C   PHE B 206     204.724 210.365 223.404  1.00115.57           C
ATOM   3378  O   PHE B 206     203.891 209.708 224.028  1.00115.57           O
ATOM   3379  N   SER B 207     206.044 210.258 223.663  1.00117.75           N
ATOM   3380  CA  SER B 207     206.564 209.229 224.526  1.00117.75           C
ATOM   3381  CB  SER B 207     208.095 209.281 224.671  1.00117.75           C
ATOM   3382  OG  SER B 207     208.493 210.491 225.299  1.00117.75           O
ATOM   3383  C   SER B 207     205.959 209.375 225.882  1.00117.75           C
ATOM   3384  O   SER B 207     205.849 208.402 226.627  1.00117.75           O
ATOM   3385  N   ASP B 208     205.626 210.617 226.265  1.00 82.63           N
ATOM   3386  CA  ASP B 208     204.978 210.873 227.514  1.00 82.63           C
ATOM   3387  CB  ASP B 208     205.016 212.355 227.898  1.00 82.63           C
ATOM   3388  CG  ASP B 208     206.448 212.617 228.295  1.00 82.63           C
ATOM   3389  OD1 ASP B 208     207.007 211.748 229.017  1.00 82.63           O
ATOM   3390  OD2 ASP B 208     206.995 213.675 227.885  1.00 82.63           O
ATOM   3391  C   ASP B 208     203.539 210.465 227.472  1.00 82.63           C
ATOM   3392  O   ASP B 208     203.037 209.899 228.431  1.00 82.63           O
ATOM   3393  N   TYR B 209     202.837 210.723 226.354  1.00 80.55           N
ATOM   3394  CA  TYR B 209     201.425 210.464 226.255  1.00 80.55           C
ATOM   3395  CB  TYR B 209     200.888 210.838 224.858  1.00 80.55           C
ATOM   3396  CG  TYR B 209     199.558 210.202 224.629  1.00 80.55           C
ATOM   3397  CD1 TYR B 209     198.408 210.696 225.203  1.00 80.55           C
ATOM   3398  CD2 TYR B 209     199.471 209.103 223.806  1.00 80.55           C
ATOM   3399  CE1 TYR B 209     197.194 210.090 224.967  1.00 80.55           C
ATOM   3400  CE2 TYR B 209     198.262 208.494 223.566  1.00 80.55           C
ATOM   3401  CZ  TYR B 209     197.121 208.987 224.149  1.00 80.55           C
ATOM   3402  OH  TYR B 209     195.880 208.362 223.903  1.00 80.55           O
ATOM   3403  C   TYR B 209     201.164 209.008 226.481  1.00 80.55           C
ATOM   3404  O   TYR B 209     200.222 208.641 227.183  1.00 80.55           O
ATOM   3405  N   ILE B 210     201.986 208.134 225.879  1.00 96.94           N
ATOM   3406  CA  ILE B 210     201.808 206.724 226.053  1.00 96.94           C
ATOM   3407  CB  ILE B 210     202.742 205.896 225.210  1.00 96.94           C
ATOM   3408  CG1 ILE B 210     202.385 204.404 225.333  1.00 96.94           C
ATOM   3409  CG2 ILE B 210     204.187 206.221 225.621  1.00 96.94           C
ATOM   3410  CD1 ILE B 210     201.020 204.044 224.751  1.00 96.94           C
ATOM   3411  C   ILE B 210     202.030 206.356 227.495  1.00 96.94           C
ATOM   3412  O   ILE B 210     201.284 205.560 228.060  1.00 96.94           O
ATOM   3413  N   PHE B 211     203.076 206.916 228.127  1.00 81.33           N
ATOM   3414  CA  PHE B 211     203.396 206.653 229.508  1.00 81.33           C
ATOM   3415  CB  PHE B 211     204.723 207.311 229.926  1.00 81.33           C
ATOM   3416  CG  PHE B 211     204.782 207.380 231.415  1.00 81.33           C
ATOM   3417  CD1 PHE B 211     205.007 206.262 232.184  1.00 81.33           C
ATOM   3418  CD2 PHE B 211     204.629 208.597 232.043  1.00 81.33           C
ATOM   3419  CE1 PHE B 211     205.061 206.362 233.557  1.00 81.33           C
ATOM   3420  CE2 PHE B 211     204.683 208.703 233.413  1.00 81.33           C
ATOM   3421  CZ  PHE B 211     204.900 207.581 234.175  1.00 81.33           C
ATOM   3422  C   PHE B 211     202.322 207.179 230.413  1.00 81.33           C
ATOM   3423  O   PHE B 211     201.944 206.541 231.394  1.00 81.33           O
ATOM   3424  N   LEU B 212     201.801 208.369 230.096  1.00 87.55           N
ATOM   3425  CA  LEU B 212     200.862 209.083 230.904  1.00 87.55           C
ATOM   3426  CB  LEU B 212     200.559 210.488 230.353  1.00 87.55           C
ATOM   3427  CG  LEU B 212     199.688 211.349 231.286  1.00 87.55           C
ATOM   3428  CD1 LEU B 212     200.392 211.600 232.630  1.00 87.55           C
ATOM   3429  CD2 LEU B 212     199.261 212.654 230.594  1.00 87.55           C
ATOM   3430  C   LEU B 212     199.581 208.312 230.993  1.00 87.55           C
ATOM   3431  O   LEU B 212     198.846 208.461 231.965  1.00 87.55           O
ATOM   3432  N   THR B 213     199.242 207.555 229.932  1.00 97.14           N
ATOM   3433  CA  THR B 213     198.067 206.735 229.823  1.00 97.14           C
ATOM   3434  CB  THR B 213     197.816 206.319 228.402  1.00 97.14           C
ATOM   3435  OG1 THR B 213     197.538 207.452 227.592  1.00 97.14           O
ATOM   3436  CG2 THR B 213     196.651 205.325 228.368  1.00 97.14           C
ATOM   3437  C   THR B 213     198.153 205.471 230.635  1.00 97.14           C
ATOM   3438  O   THR B 213     197.132 204.915 231.036  1.00 97.14           O
ATOM   3439  N   THR B 214     199.362 204.914 230.805  1.00114.20           N
ATOM   3440  CA  THR B 214     199.530 203.703 231.560  1.00114.20           C
ATOM   3441  CB  THR B 214     200.954 203.240 231.542  1.00114.20           C
ATOM   3442  OG1 THR B 214     201.408 203.110 230.206  1.00114.20           O
ATOM   3443  CG2 THR B 214     201.034 201.880 232.251  1.00114.20           C
ATOM   3444  C   THR B 214     199.205 203.973 232.996  1.00114.20           C
ATOM   3445  O   THR B 214     198.574 203.166 233.676  1.00114.20           O
ATOM   3446  N   VAL B 215     199.673 205.124 233.500  1.00 56.87           N
ATOM   3447  CA  VAL B 215     199.499 205.514 234.871  1.00 56.87           C
ATOM   3448  CB  VAL B 215     200.271 206.755 235.205  1.00 56.87           C
ATOM   3449  CG1 VAL B 215     199.910 207.199 236.632  1.00 56.87           C
ATOM   3450  CG2 VAL B 215     201.768 206.455 235.013  1.00 56.87           C
ATOM   3451  C   VAL B 215     198.053 205.781 235.171  1.00 56.87           C
ATOM   3452  O   VAL B 215     197.567 205.478 236.259  1.00 56.87           O
ATOM   3453  N   LEU B 216     197.329 206.387 234.215  1.00125.97           N
ATOM   3454  CA  LEU B 216     195.977 206.804 234.446  1.00125.97           C
ATOM   3455  CB  LEU B 216     195.467 207.716 233.307  1.00125.97           C
ATOM   3456  CG  LEU B 216     194.092 208.381 233.529  1.00125.97           C
ATOM   3457  CD1 LEU B 216     193.837 209.447 232.453  1.00125.97           C
ATOM   3458  CD2 LEU B 216     192.944 207.359 233.570  1.00125.97           C
ATOM   3459  C   LEU B 216     195.066 205.620 234.634  1.00125.97           C
ATOM   3460  O   LEU B 216     194.162 205.682 235.469  1.00125.97           O
ATOM   3461  N   SER B 217     195.258 204.516 233.872  1.00154.97           N
ATOM   3462  CA  SER B 217     194.330 203.421 233.991  1.00154.97           C
ATOM   3463  CB  SER B 217     193.645 203.087 232.656  1.00154.97           C
ATOM   3464  OG  SER B 217     192.954 204.220 232.156  1.00154.97           O
ATOM   3465  C   SER B 217     195.027 202.156 234.394  1.00154.97           C
ATOM   3466  O   SER B 217     194.962 201.155 233.681  1.00154.97           O
ATOM   3467  N   THR B 218     195.672 202.149 235.572  1.00143.54           N
ATOM   3468  CA  THR B 218     196.267 200.957 236.107  1.00143.54           C
ATOM   3469  CB  THR B 218     197.766 200.935 236.141  1.00143.54           C
ATOM   3470  OG1 THR B 218     198.249 202.148 236.690  1.00143.54           O
ATOM   3471  CG2 THR B 218     198.343 200.658 234.753  1.00143.54           C
ATOM   3472  C   THR B 218     195.844 200.865 237.533  1.00143.54           C
ATOM   3473  O   THR B 218     195.797 201.862 238.251  1.00143.54           O
ATOM   3474  N   PRO B 219     195.558 199.675 237.969  1.00 67.42           N
ATOM   3475  CA  PRO B 219     195.150 199.519 239.333  1.00 67.42           C
ATOM   3476  CD  PRO B 219     194.965 198.672 237.101  1.00 67.42           C
ATOM   3477  CB  PRO B 219     194.631 198.087 239.442  1.00 67.42           C
ATOM   3478  CG  PRO B 219     194.106 197.789 238.025  1.00 67.42           C
ATOM   3479  C   PRO B 219     196.313 199.831 240.217  1.00 67.42           C
ATOM   3480  O   PRO B 219     197.454 199.628 239.803  1.00 67.42           O
ATOM   3481  N   GLN B 220     196.043 200.325 241.437  1.00 46.36           N
ATOM   3482  CA  GLN B 220     197.088 200.715 242.335  1.00 46.36           C
ATOM   3483  CB  GLN B 220     196.573 201.406 243.611  1.00 46.36           C
ATOM   3484  CG  GLN B 220     195.899 202.750 243.320  1.00 46.36           C
ATOM   3485  CD  GLN B 220     195.675 203.475 244.638  1.00 46.36           C
ATOM   3486  OE1 GLN B 220     196.622 203.944 245.269  1.00 46.36           O
ATOM   3487  NE2 GLN B 220     194.389 203.571 245.070  1.00 46.36           N
ATOM   3488  C   GLN B 220     197.889 199.510 242.719  1.00 46.36           C
ATOM   3489  O   GLN B 220     199.096 199.603 242.928  1.00 46.36           O
ATOM   3490  N   ARG B 221     197.242 198.337 242.820  1.00128.81           N
ATOM   3491  CA  ARG B 221     197.942 197.156 243.243  1.00128.81           C
ATOM   3492  CB  ARG B 221     197.037 195.932 243.416  1.00128.81           C
ATOM   3493  CG  ARG B 221     196.119 196.072 244.627  1.00128.81           C
ATOM   3494  CD  ARG B 221     195.581 194.735 245.121  1.00128.81           C
ATOM   3495  NE  ARG B 221     196.749 193.817 245.234  1.00128.81           N
ATOM   3496  CZ  ARG B 221     197.559 193.875 246.331  1.00128.81           C
ATOM   3497  NH1 ARG B 221     197.327 194.809 247.299  1.00128.81           N
ATOM   3498  NH2 ARG B 221     198.607 193.009 246.454  1.00128.81           N
ATOM   3499  C   ARG B 221     199.034 196.793 242.279  1.00128.81           C
ATOM   3500  O   ARG B 221     200.102 196.353 242.701  1.00128.81           O
ATOM   3501  N   ASN B 222     198.817 196.983 240.963  1.00 60.68           N
ATOM   3502  CA  ASN B 222     199.794 196.573 239.987  1.00 60.68           C
ATOM   3503  CB  ASN B 222     199.399 196.955 238.546  1.00 60.68           C
ATOM   3504  CG  ASN B 222     198.245 196.065 238.100  1.00 60.68           C
ATOM   3505  OD1 ASN B 222     197.121 196.529 237.909  1.00 60.68           O
ATOM   3506  ND2 ASN B 222     198.529 194.747 237.927  1.00 60.68           N
ATOM   3507  C   ASN B 222     201.102 197.248 240.279  1.00 60.68           C
ATOM   3508  O   ASN B 222     202.161 196.630 240.180  1.00 60.68           O
ATOM   3509  N   PHE B 223     201.070 198.547 240.622  1.00 80.87           N
ATOM   3510  CA  PHE B 223     202.281 199.248 240.943  1.00 80.87           C
ATOM   3511  CB  PHE B 223     202.127 200.776 241.043  1.00 80.87           C
ATOM   3512  CG  PHE B 223     202.027 201.297 239.647  1.00 80.87           C
ATOM   3513  CD1 PHE B 223     203.147 201.351 238.845  1.00 80.87           C
ATOM   3514  CD2 PHE B 223     200.831 201.745 239.141  1.00 80.87           C
ATOM   3515  CE1 PHE B 223     203.076 201.831 237.558  1.00 80.87           C
ATOM   3516  CE2 PHE B 223     200.762 202.225 237.857  1.00 80.87           C
ATOM   3517  CZ  PHE B 223     201.876 202.270 237.059  1.00 80.87           C
ATOM   3518  C   PHE B 223     202.842 198.720 242.227  1.00 80.87           C
ATOM   3519  O   PHE B 223     204.058 198.661 242.404  1.00 80.87           O
ATOM   3520  N   GLU B 224     201.965 198.339 243.173  1.00 91.31           N
ATOM   3521  CA  GLU B 224     202.426 197.816 244.429  1.00 91.31           C
ATOM   3522  CB  GLU B 224     201.278 197.448 245.385  1.00 91.31           C
ATOM   3523  CG  GLU B 224     200.667 198.657 246.093  1.00 91.31           C
ATOM   3524  CD  GLU B 224     201.659 199.109 247.158  1.00 91.31           C
ATOM   3525  OE1 GLU B 224     202.613 198.339 247.452  1.00 91.31           O
ATOM   3526  OE2 GLU B 224     201.476 200.236 247.690  1.00 91.31           O
ATOM   3527  C   GLU B 224     203.220 196.568 244.180  1.00 91.31           C
ATOM   3528  O   GLU B 224     204.208 196.306 244.863  1.00 91.31           O
ATOM   3529  N   ILE B 225     202.758 195.711 243.255  1.00 68.47           N
ATOM   3530  CA  ILE B 225     203.467 194.502 242.940  1.00 68.47           C
ATOM   3531  CB  ILE B 225     202.599 193.495 242.252  1.00 68.47           C
ATOM   3532  CG1 ILE B 225     201.464 193.095 243.208  1.00 68.47           C
ATOM   3533  CG2 ILE B 225     203.471 192.311 241.801  1.00 68.47           C
ATOM   3534  CD1 ILE B 225     200.355 192.300 242.534  1.00 68.47           C
ATOM   3535  C   ILE B 225     204.685 194.747 242.097  1.00 68.47           C
ATOM   3536  O   ILE B 225     205.756 194.215 242.382  1.00 68.47           O
ATOM   3537  N   ALA B 226     204.563 195.577 241.042  1.00 50.25           N
ATOM   3538  CA  ALA B 226     205.648 195.755 240.114  1.00 50.25           C
ATOM   3539  CB  ALA B 226     205.310 196.756 238.995  1.00 50.25           C
ATOM   3540  C   ALA B 226     206.842 196.295 240.834  1.00 50.25           C
ATOM   3541  O   ALA B 226     207.958 195.809 240.655  1.00 50.25           O
ATOM   3542  N   PHE B 227     206.638 197.310 241.688  1.00149.91           N
ATOM   3543  CA  PHE B 227     207.744 197.897 242.390  1.00149.91           C
ATOM   3544  CB  PHE B 227     207.357 199.163 243.178  1.00149.91           C
ATOM   3545  CG  PHE B 227     207.242 200.296 242.208  1.00149.91           C
ATOM   3546  CD1 PHE B 227     206.065 200.558 241.546  1.00149.91           C
ATOM   3547  CD2 PHE B 227     208.331 201.100 241.954  1.00149.91           C
ATOM   3548  CE1 PHE B 227     205.977 201.605 240.654  1.00149.91           C
ATOM   3549  CE2 PHE B 227     208.249 202.146 241.065  1.00149.91           C
ATOM   3550  CZ  PHE B 227     207.068 202.404 240.412  1.00149.91           C
ATOM   3551  C   PHE B 227     208.342 196.900 243.343  1.00149.91           C
ATOM   3552  O   PHE B 227     209.560 196.786 243.450  1.00149.91           O
ATOM   3553  N   LYS B 228     207.489 196.147 244.060  1.00165.77           N
ATOM   3554  CA  LYS B 228     207.884 195.193 245.066  1.00165.77           C
ATOM   3555  CB  LYS B 228     206.689 194.604 245.842  1.00165.77           C
ATOM   3556  CG  LYS B 228     206.012 195.586 246.798  1.00165.77           C
ATOM   3557  CD  LYS B 228     206.927 196.081 247.916  1.00165.77           C
ATOM   3558  CE  LYS B 228     206.331 197.241 248.718  1.00165.77           C
ATOM   3559  NZ  LYS B 228     205.322 196.732 249.671  1.00165.77           N
ATOM   3560  C   LYS B 228     208.614 194.010 244.483  1.00165.77           C
ATOM   3561  O   LYS B 228     209.239 193.250 245.223  1.00165.77           O
ATOM   3562  N   MET B 229     208.367 193.672 243.206  1.00115.95           N
ATOM   3563  CA  MET B 229     209.053 192.549 242.617  1.00115.95           C
ATOM   3564  CB  MET B 229     208.264 191.922 241.460  1.00115.95           C
ATOM   3565  CG  MET B 229     206.885 191.447 241.915  1.00115.95           C
ATOM   3566  SD  MET B 229     206.906 190.371 243.382  1.00115.95           S
ATOM   3567  CE  MET B 229     207.664 188.940 242.565  1.00115.95           C
ATOM   3568  C   MET B 229     210.456 192.809 242.135  1.00115.95           C
ATOM   3569  O   MET B 229     211.335 191.965 242.313  1.00115.95           O
ATOM   3570  N   PHE B 230     210.673 193.948 241.434  1.00178.50           N
ATOM   3571  CA  PHE B 230     211.954 194.282 240.860  1.00178.50           C
ATOM   3572  CB  PHE B 230     211.904 195.486 239.904  1.00178.50           C
ATOM   3573  CG  PHE B 230     211.169 195.090 238.675  1.00178.50           C
ATOM   3574  CD1 PHE B 230     211.853 194.539 237.617  1.00178.50           C
ATOM   3575  CD2 PHE B 230     209.808 195.268 238.584  1.00178.50           C
ATOM   3576  CE1 PHE B 230     211.186 194.168 236.474  1.00178.50           C
ATOM   3577  CE2 PHE B 230     209.136 194.899 237.442  1.00178.50           C
ATOM   3578  CZ  PHE B 230     209.827 194.350 236.388  1.00178.50           C
ATOM   3579  C   PHE B 230     212.911 194.665 241.919  1.00178.50           C
ATOM   3580  O   PHE B 230     213.996 194.088 241.991  1.00178.50           O
ATOM   3581  N   ASP B 231     212.463 195.642 242.748  1.00133.78           N
ATOM   3582  CA  ASP B 231     213.090 196.244 243.896  1.00133.78           C
ATOM   3583  CB  ASP B 231     212.197 196.102 245.147  1.00133.78           C
ATOM   3584  CG  ASP B 231     211.852 194.626 245.383  1.00133.78           C
ATOM   3585  OD1 ASP B 231     212.209 193.762 244.538  1.00133.78           O
ATOM   3586  OD2 ASP B 231     211.204 194.346 246.426  1.00133.78           O
ATOM   3587  C   ASP B 231     214.422 195.623 244.151  1.00133.78           C
ATOM   3588  O   ASP B 231     214.548 194.670 244.915  1.00133.78           O
ATOM   3589  N   LEU B 232     215.471 196.228 243.565  1.00155.96           N
ATOM   3590  CA  LEU B 232     216.756 195.604 243.483  1.00155.96           C
ATOM   3591  CB  LEU B 232     217.814 196.517 242.822  1.00155.96           C
ATOM   3592  CG  LEU B 232     217.931 197.952 243.385  1.00155.96           C
ATOM   3593  CD1 LEU B 232     218.614 197.996 244.762  1.00155.96           C
ATOM   3594  CD2 LEU B 232     218.593 198.894 242.365  1.00155.96           C
ATOM   3595  C   LEU B 232     217.233 195.150 244.828  1.00155.96           C
ATOM   3596  O   LEU B 232     217.759 194.044 244.944  1.00155.96           O
ATOM   3597  N   ASN B 233     217.036 195.949 245.889  1.00 99.90           N
ATOM   3598  CA  ASN B 233     217.525 195.499 247.156  1.00 99.90           C
ATOM   3599  CB  ASN B 233     218.512 196.491 247.795  1.00 99.90           C
ATOM   3600  CG  ASN B 233     219.178 195.800 248.977  1.00 99.90           C
ATOM   3601  OD1 ASN B 233     218.690 195.857 250.103  1.00 99.90           O
ATOM   3602  ND2 ASN B 233     220.322 195.112 248.711  1.00 99.90           N
ATOM   3603  C   ASN B 233     216.379 195.330 248.104  1.00 99.90           C
ATOM   3604  O   ASN B 233     216.148 194.239 248.625  1.00 99.90           O
ATOM   3605  N   GLY B 234     215.620 196.417 248.342  1.00 49.53           N
ATOM   3606  CA  GLY B 234     214.583 196.384 249.334  1.00 49.53           C
ATOM   3607  C   GLY B 234     213.253 196.111 248.717  1.00 49.53           C
ATOM   3608  O   GLY B 234     213.114 195.280 247.821  1.00 49.53           O
ATOM   3609  N   ASP B 235     212.218 196.787 249.255  1.00 87.36           N
ATOM   3610  CA  ASP B 235     210.874 196.613 248.794  1.00 87.36           C
ATOM   3611  CB  ASP B 235     210.023 195.801 249.787  1.00 87.36           C
ATOM   3612  CG  ASP B 235     210.644 194.418 249.953  1.00 87.36           C
ATOM   3613  OD1 ASP B 235     210.908 193.747 248.920  1.00 87.36           O
ATOM   3614  OD2 ASP B 235     210.877 194.022 251.126  1.00 87.36           O
ATOM   3615  C   ASP B 235     210.251 197.981 248.730  1.00 87.36           C
ATOM   3616  O   ASP B 235     210.127 198.659 249.751  1.00 87.36           O
ATOM   3617  N   GLY B 236     209.835 198.428 247.525  1.00 40.04           N
ATOM   3618  CA  GLY B 236     209.131 199.678 247.413  1.00 40.04           C
ATOM   3619  C   GLY B 236     209.944 200.754 246.745  1.00 40.04           C
ATOM   3620  O   GLY B 236     209.372 201.750 246.301  1.00 40.04           O
ATOM   3621  N   GLU B 237     211.281 200.609 246.645  1.00 84.38           N
ATOM   3622  CA  GLU B 237     212.053 201.651 246.020  1.00 84.38           C
ATOM   3623  CB  GLU B 237     213.098 202.281 246.966  1.00 84.38           C
ATOM   3624  CG  GLU B 237     214.043 201.288 247.653  1.00 84.38           C
ATOM   3625  CD  GLU B 237     215.306 201.114 246.820  1.00 84.38           C
ATOM   3626  OE1 GLU B 237     215.335 201.600 245.658  1.00 84.38           O
ATOM   3627  OE2 GLU B 237     216.269 200.494 247.346  1.00 84.38           O
ATOM   3628  C   GLU B 237     212.743 201.096 244.809  1.00 84.38           C
ATOM   3629  O   GLU B 237     213.161 199.940 244.795  1.00 84.38           O
ATOM   3630  N   VAL B 238     212.839 201.916 243.737  1.00 59.74           N
ATOM   3631  CA  VAL B 238     213.488 201.503 242.524  1.00 59.74           C
ATOM   3632  CB  VAL B 238     212.524 201.051 241.466  1.00 59.74           C
ATOM   3633  CG1 VAL B 238     211.760 199.823 241.990  1.00 59.74           C
ATOM   3634  CG2 VAL B 238     211.612 202.233 241.094  1.00 59.74           C
ATOM   3635  C   VAL B 238     214.217 202.685 241.956  1.00 59.74           C
ATOM   3636  O   VAL B 238     213.802 203.829 242.140  1.00 59.74           O
ATOM   3637  N   ASP B 239     215.344 202.433 241.256  1.00 69.81           N
ATOM   3638  CA  ASP B 239     216.084 203.490 240.620  1.00 69.81           C
ATOM   3639  CB  ASP B 239     217.610 203.264 240.589  1.00 69.81           C
ATOM   3640  CG  ASP B 239     217.939 201.984 239.836  1.00 69.81           C
ATOM   3641  OD1 ASP B 239     216.993 201.225 239.493  1.00 69.81           O
ATOM   3642  OD2 ASP B 239     219.154 201.745 239.604  1.00 69.81           O
ATOM   3643  C   ASP B 239     215.557 203.644 239.221  1.00 69.81           C
ATOM   3644  O   ASP B 239     214.516 203.090 238.880  1.00 69.81           O
ATOM   3645  N   MET B 240     216.247 204.448 238.388  1.00105.46           N
ATOM   3646  CA  MET B 240     215.833 204.740 237.040  1.00105.46           C
ATOM   3647  CB  MET B 240     216.810 205.725 236.371  1.00105.46           C
ATOM   3648  CG  MET B 240     216.550 205.982 234.888  1.00105.46           C
ATOM   3649  SD  MET B 240     215.101 207.008 234.515  1.00105.46           S
ATOM   3650  CE  MET B 240     215.340 206.900 232.718  1.00105.46           C
ATOM   3651  C   MET B 240     215.805 203.512 236.175  1.00105.46           C
ATOM   3652  O   MET B 240     214.790 203.199 235.554  1.00105.46           O
ATOM   3653  N   GLU B 241     216.905 202.740 236.167  1.00142.61           N
ATOM   3654  CA  GLU B 241     217.051 201.635 235.262  1.00142.61           C
ATOM   3655  CB  GLU B 241     218.388 200.902 235.457  1.00142.61           C
ATOM   3656  CG  GLU B 241     219.607 201.806 235.280  1.00142.61           C
ATOM   3657  CD  GLU B 241     219.874 202.502 236.609  1.00142.61           C
ATOM   3658  OE1 GLU B 241     219.281 203.587 236.853  1.00142.61           O
ATOM   3659  OE2 GLU B 241     220.680 201.949 237.404  1.00142.61           O
ATOM   3660  C   GLU B 241     215.977 200.644 235.559  1.00142.61           C
ATOM   3661  O   GLU B 241     215.404 200.040 234.656  1.00142.61           O
ATOM   3662  N   GLU B 242     215.701 200.440 236.854  1.00 68.74           N
ATOM   3663  CA  GLU B 242     214.705 199.511 237.300  1.00 68.74           C
ATOM   3664  CB  GLU B 242     214.754 199.288 238.822  1.00 68.74           C
ATOM   3665  CG  GLU B 242     213.923 198.097 239.301  1.00 68.74           C
ATOM   3666  CD  GLU B 242     214.393 197.744 240.707  1.00 68.74           C
ATOM   3667  OE1 GLU B 242     214.497 198.673 241.552  1.00 68.74           O
ATOM   3668  OE2 GLU B 242     214.668 196.539 240.950  1.00 68.74           O
ATOM   3669  C   GLU B 242     213.342 200.015 236.920  1.00 68.74           C
ATOM   3670  O   GLU B 242     212.414 199.232 236.719  1.00 68.74           O
ATOM   3671  N   PHE B 243     213.194 201.351 236.855  1.00109.45           N
ATOM   3672  CA  PHE B 243     211.976 202.049 236.547  1.00109.45           C
ATOM   3673  CB  PHE B 243     212.044 203.551 236.885  1.00109.45           C
ATOM   3674  CG  PHE B 243     210.664 204.110 236.788  1.00109.45           C
ATOM   3675  CD1 PHE B 243     209.709 203.756 237.714  1.00109.45           C
ATOM   3676  CD2 PHE B 243     210.328 205.003 235.797  1.00109.45           C
ATOM   3677  CE1 PHE B 243     208.436 204.269 237.640  1.00109.45           C
ATOM   3678  CE2 PHE B 243     209.055 205.521 235.718  1.00109.45           C
ATOM   3679  CZ  PHE B 243     208.105 205.153 236.640  1.00109.45           C
ATOM   3680  C   PHE B 243     211.601 201.883 235.101  1.00109.45           C
ATOM   3681  O   PHE B 243     210.471 202.184 234.722  1.00109.45           O
ATOM   3682  N   GLU B 244     212.572 201.579 234.218  1.00102.24           N
ATOM   3683  CA  GLU B 244     212.254 201.354 232.832  1.00102.24           C
ATOM   3684  CB  GLU B 244     213.507 201.344 231.945  1.00102.24           C
ATOM   3685  CG  GLU B 244     214.202 202.707 231.902  1.00102.24           C
ATOM   3686  CD  GLU B 244     213.321 203.661 231.105  1.00102.24           C
ATOM   3687  OE1 GLU B 244     213.441 203.661 229.851  1.00102.24           O
ATOM   3688  OE2 GLU B 244     212.517 204.398 231.737  1.00102.24           O
ATOM   3689  C   GLU B 244     211.539 200.047 232.655  1.00102.24           C
ATOM   3690  O   GLU B 244     210.538 199.972 231.942  1.00102.24           O
ATOM   3691  N   GLN B 245     212.033 198.972 233.301  1.00 63.09           N
ATOM   3692  CA  GLN B 245     211.412 197.690 233.133  1.00 63.09           C
ATOM   3693  CB  GLN B 245     212.163 196.535 233.814  1.00 63.09           C
ATOM   3694  CG  GLN B 245     213.476 196.159 233.125  1.00 63.09           C
ATOM   3695  CD  GLN B 245     213.961 194.862 233.757  1.00 63.09           C
ATOM   3696  OE1 GLN B 245     214.597 194.865 234.814  1.00 63.09           O
ATOM   3697  NE2 GLN B 245     213.637 193.715 233.105  1.00 63.09           N
ATOM   3698  C   GLN B 245     210.037 197.732 233.711  1.00 63.09           C
ATOM   3699  O   GLN B 245     209.082 197.257 233.098  1.00 63.09           O
ATOM   3700  N   VAL B 246     209.890 198.335 234.905  1.00116.52           N
ATOM   3701  CA  VAL B 246     208.599 198.381 235.521  1.00116.52           C
ATOM   3702  CB  VAL B 246     208.581 199.068 236.861  1.00116.52           C
ATOM   3703  CG1 VAL B 246     209.249 198.156 237.895  1.00116.52           C
ATOM   3704  CG2 VAL B 246     209.304 200.414 236.739  1.00116.52           C
ATOM   3705  C   VAL B 246     207.650 199.095 234.610  1.00116.52           C
ATOM   3706  O   VAL B 246     206.519 198.655 234.422  1.00116.52           O
ATOM   3707  N   GLN B 247     208.084 200.213 234.007  1.00 54.57           N
ATOM   3708  CA  GLN B 247     207.231 200.971 233.136  1.00 54.57           C
ATOM   3709  CB  GLN B 247     207.925 202.235 232.602  1.00 54.57           C
ATOM   3710  CG  GLN B 247     207.051 203.054 231.652  1.00 54.57           C
ATOM   3711  CD  GLN B 247     207.916 204.143 231.031  1.00 54.57           C
ATOM   3712  OE1 GLN B 247     209.089 204.297 231.372  1.00 54.57           O
ATOM   3713  NE2 GLN B 247     207.325 204.914 230.080  1.00 54.57           N
ATOM   3714  C   GLN B 247     206.868 200.154 231.931  1.00 54.57           C
ATOM   3715  O   GLN B 247     205.709 200.118 231.521  1.00 54.57           O
ATOM   3716  N   SER B 248     207.862 199.473 231.332  1.00 44.91           N
ATOM   3717  CA  SER B 248     207.650 198.724 230.127  1.00 44.91           C
ATOM   3718  CB  SER B 248     208.962 198.181 229.531  1.00 44.91           C
ATOM   3719  OG  SER B 248     209.565 197.257 230.425  1.00 44.91           O
ATOM   3720  C   SER B 248     206.752 197.555 230.393  1.00 44.91           C
ATOM   3721  O   SER B 248     205.902 197.227 229.568  1.00 44.91           O
ATOM   3722  N   ILE B 249     206.915 196.878 231.545  1.00 64.94           N
ATOM   3723  CA  ILE B 249     206.116 195.707 231.787  1.00 64.94           C
ATOM   3724  CB  ILE B 249     206.522 194.913 232.991  1.00 64.94           C
ATOM   3725  CG1 ILE B 249     207.915 194.306 232.763  1.00 64.94           C
ATOM   3726  CG2 ILE B 249     205.433 193.860 233.262  1.00 64.94           C
ATOM   3727  CD1 ILE B 249     208.420 193.489 233.946  1.00 64.94           C
ATOM   3728  C   ILE B 249     204.671 196.061 231.949  1.00 64.94           C
ATOM   3729  O   ILE B 249     203.807 195.448 231.327  1.00 64.94           O
ATOM   3730  N   ILE B 250     204.370 197.082 232.769  1.00104.92           N
ATOM   3731  CA  ILE B 250     203.012 197.475 233.014  1.00104.92           C
ATOM   3732  CB  ILE B 250     202.897 198.564 234.048  1.00104.92           C
ATOM   3733  CG1 ILE B 250     203.135 197.978 235.454  1.00104.92           C
ATOM   3734  CG2 ILE B 250     201.519 199.233 233.907  1.00104.92           C
ATOM   3735  CD1 ILE B 250     204.484 197.293 235.649  1.00104.92           C
ATOM   3736  C   ILE B 250     202.401 197.909 231.721  1.00104.92           C
ATOM   3737  O   ILE B 250     201.219 197.676 231.476  1.00104.92           O
ATOM   3738  N   ARG B 251     203.195 198.574 230.867  1.00 90.70           N
ATOM   3739  CA  ARG B 251     202.733 199.042 229.595  1.00 90.70           C
ATOM   3740  CB  ARG B 251     203.808 199.867 228.872  1.00 90.70           C
ATOM   3741  CG  ARG B 251     203.335 200.473 227.554  1.00 90.70           C
ATOM   3742  CD  ARG B 251     204.378 201.370 226.884  1.00 90.70           C
ATOM   3743  NE  ARG B 251     205.495 200.502 226.412  1.00 90.70           N
ATOM   3744  CZ  ARG B 251     206.665 200.428 227.113  1.00 90.70           C
ATOM   3745  NH1 ARG B 251     206.842 201.181 228.238  1.00 90.70           N
ATOM   3746  NH2 ARG B 251     207.664 199.606 226.678  1.00 90.70           N
ATOM   3747  C   ARG B 251     202.362 197.873 228.722  1.00 90.70           C
ATOM   3748  O   ARG B 251     201.384 197.922 227.979  1.00 90.70           O
ATOM   3749  N   SER B 252     203.133 196.776 228.800  1.00 74.34           N
ATOM   3750  CA  SER B 252     202.931 195.628 227.956  1.00 74.34           C
ATOM   3751  CB  SER B 252     204.063 194.596 228.080  1.00 74.34           C
ATOM   3752  OG  SER B 252     205.275 195.147 227.585  1.00 74.34           O
ATOM   3753  C   SER B 252     201.640 194.925 228.281  1.00 74.34           C
ATOM   3754  O   SER B 252     201.288 193.953 227.613  1.00 74.34           O
ATOM   3755  N   GLN B 253     201.006 195.257 229.420  1.00111.70           N
ATOM   3756  CA  GLN B 253     199.727 194.714 229.806  1.00111.70           C
ATOM   3757  CB  GLN B 253     199.646 194.480 231.324  1.00111.70           C
ATOM   3758  CG  GLN B 253     200.726 193.488 231.775  1.00111.70           C
ATOM   3759  CD  GLN B 253     200.596 193.223 233.269  1.00111.70           C
ATOM   3760  OE1 GLN B 253     199.548 192.783 233.741  1.00111.70           O
ATOM   3761  NE2 GLN B 253     201.691 193.481 234.034  1.00111.70           N
ATOM   3762  C   GLN B 253     198.529 195.510 229.348  1.00111.70           C
ATOM   3763  O   GLN B 253     197.460 194.943 229.119  1.00111.70           O
ATOM   3764  N   THR B 254     198.661 196.852 229.241  1.00150.74           N
ATOM   3765  CA  THR B 254     197.530 197.711 228.997  1.00150.74           C
ATOM   3766  CB  THR B 254     197.821 199.176 229.138  1.00150.74           C
ATOM   3767  OG1 THR B 254     198.719 199.598 228.125  1.00150.74           O
ATOM   3768  CG2 THR B 254     198.451 199.435 230.504  1.00150.74           C
ATOM   3769  C   THR B 254     197.080 197.566 227.585  1.00150.74           C
ATOM   3770  O   THR B 254     197.747 196.955 226.754  1.00150.74           O
ATOM   3771  N   SER B 255     195.902 198.148 227.293  1.00 95.86           N
ATOM   3772  CA  SER B 255     195.313 198.095 225.990  1.00 95.86           C
ATOM   3773  CB  SER B 255     193.925 198.745 225.948  1.00 95.86           C
ATOM   3774  OG  SER B 255     193.398 198.656 224.635  1.00 95.86           O
ATOM   3775  C   SER B 255     196.186 198.843 225.024  1.00 95.86           C
ATOM   3776  O   SER B 255     196.535 198.340 223.961  1.00 95.86           O
ATOM   3777  N   MET B 256     196.595 200.064 225.401  1.00164.51           N
ATOM   3778  CA  MET B 256     197.384 200.964 224.612  1.00164.51           C
ATOM   3779  CB  MET B 256     197.544 202.336 225.290  1.00164.51           C
ATOM   3780  CG  MET B 256     196.237 203.124 225.422  1.00164.51           C
ATOM   3781  SD  MET B 256     195.649 203.911 223.894  1.00164.51           S
ATOM   3782  CE  MET B 256     196.761 205.340 224.008  1.00164.51           C
ATOM   3783  C   MET B 256     198.757 200.385 224.425  1.00164.51           C
ATOM   3784  O   MET B 256     199.530 200.878 223.610  1.00164.51           O
ATOM   3785  N   GLY B 257     199.177 199.457 225.300  1.00 61.27           N
ATOM   3786  CA  GLY B 257     200.476 198.834 225.191  1.00 61.27           C
ATOM   3787  C   GLY B 257     200.591 197.870 224.041  1.00 61.27           C
ATOM   3788  O   GLY B 257     201.601 197.835 223.341  1.00 61.27           O
ATOM   3789  N   MET B 258     199.572 197.010 223.879  1.00185.43           N
ATOM   3790  CA  MET B 258     199.457 195.968 222.890  1.00185.43           C
ATOM   3791  CB  MET B 258     198.401 194.912 223.274  1.00185.43           C
ATOM   3792  CG  MET B 258     197.006 195.477 223.548  1.00185.43           C
ATOM   3793  SD  MET B 258     195.815 194.245 224.161  1.00185.43           S
ATOM   3794  CE  MET B 258     196.620 194.037 225.776  1.00185.43           C
ATOM   3795  C   MET B 258     199.140 196.521 221.538  1.00185.43           C
ATOM   3796  O   MET B 258     199.093 195.787 220.563  1.00185.43           O
ATOM   3797  N   ARG B 259     198.651 197.757 221.490  1.00316.72           N
ATOM   3798  CA  ARG B 259     198.266 198.485 220.313  1.00316.72           C
ATOM   3799  CB  ARG B 259     197.057 199.410 220.522  1.00316.72           C
ATOM   3800  CG  ARG B 259     195.743 198.639 220.585  1.00316.72           C
ATOM   3801  CD  ARG B 259     195.477 197.799 219.333  1.00316.72           C
ATOM   3802  NE  ARG B 259     194.876 198.674 218.284  1.00316.72           N
ATOM   3803  CZ  ARG B 259     195.179 198.478 216.967  1.00316.72           C
ATOM   3804  NH1 ARG B 259     196.155 197.593 216.610  1.00316.72           N
ATOM   3805  NH2 ARG B 259     194.499 199.163 216.002  1.00316.72           N
ATOM   3806  C   ARG B 259     199.332 199.325 219.704  1.00316.72           C
ATOM   3807  O   ARG B 259     198.966 200.176 218.906  1.00316.72           O
ATOM   3808  N   HIS B 260     200.598 199.319 220.160  1.00112.49           N
ATOM   3809  CA  HIS B 260     201.442 200.318 219.570  1.00112.49           C
ATOM   3810  ND1 HIS B 260     202.339 203.459 219.187  1.00112.49           N
ATOM   3811  CG  HIS B 260     202.725 202.475 220.069  1.00112.49           C
ATOM   3812  CB  HIS B 260     201.820 201.403 220.594  1.00112.49           C
ATOM   3813  NE2 HIS B 260     204.482 203.830 219.656  1.00112.49           N
ATOM   3814  CD2 HIS B 260     204.037 202.716 220.344  1.00112.49           C
ATOM   3815  CE1 HIS B 260     203.428 204.241 218.974  1.00112.49           C
ATOM   3816  C   HIS B 260     202.715 199.766 219.016  1.00112.49           C
ATOM   3817  O   HIS B 260     203.580 199.293 219.749  1.00112.49           O
ATOM   3818  N   ARG B 261     202.875 199.867 217.683  1.00122.31           N
ATOM   3819  CA  ARG B 261     204.093 199.456 217.051  1.00122.31           C
ATOM   3820  CB  ARG B 261     203.902 198.544 215.831  1.00122.31           C
ATOM   3821  CG  ARG B 261     203.513 197.120 216.224  1.00122.31           C
ATOM   3822  CD  ARG B 261     202.121 197.005 216.843  1.00122.31           C
ATOM   3823  NE  ARG B 261     201.990 195.621 217.377  1.00122.31           N
ATOM   3824  CZ  ARG B 261     200.772 195.005 217.384  1.00122.31           C
ATOM   3825  NH1 ARG B 261     199.688 195.627 216.835  1.00122.31           N
ATOM   3826  NH2 ARG B 261     200.639 193.766 217.942  1.00122.31           N
ATOM   3827  C   ARG B 261     204.719 200.737 216.595  1.00122.31           C
ATOM   3828  O   ARG B 261     204.067 201.531 215.922  1.00122.31           O
ATOM   3829  N   ASP B 262     206.004 200.965 216.945  1.00 67.12           N
ATOM   3830  CA  ASP B 262     206.645 202.221 216.684  1.00 67.12           C
ATOM   3831  CB  ASP B 262     208.127 202.248 217.099  1.00 67.12           C
ATOM   3832  CG  ASP B 262     208.216 202.167 218.616  1.00 67.12           C
ATOM   3833  OD1 ASP B 262     207.141 202.166 219.274  1.00 67.12           O
ATOM   3834  OD2 ASP B 262     209.363 202.108 219.138  1.00 67.12           O
ATOM   3835  C   ASP B 262     206.625 202.528 215.221  1.00 67.12           C
ATOM   3836  O   ASP B 262     206.944 201.674 214.397  1.00 67.12           O
ATOM   3837  N   ARG B 263     206.236 203.777 214.868  1.00156.45           N
ATOM   3838  CA  ARG B 263     206.259 204.182 213.489  1.00156.45           C
ATOM   3839  CB  ARG B 263     204.865 204.499 212.906  1.00156.45           C
ATOM   3840  CG  ARG B 263     204.896 204.857 211.416  1.00156.45           C
ATOM   3841  CD  ARG B 263     203.567 204.639 210.684  1.00156.45           C
ATOM   3842  NE  ARG B 263     202.693 205.829 210.885  1.00156.45           N
ATOM   3843  CZ  ARG B 263     201.899 206.260 209.860  1.00156.45           C
ATOM   3844  NH1 ARG B 263     201.971 205.650 208.641  1.00156.45           N
ATOM   3845  NH2 ARG B 263     201.027 207.293 210.049  1.00156.45           N
ATOM   3846  C   ARG B 263     207.111 205.416 213.392  1.00156.45           C
ATOM   3847  O   ARG B 263     206.669 206.533 213.649  1.00156.45           O
ATOM   3848  N   PRO B 264     208.345 205.214 213.021  1.00149.63           N
ATOM   3849  CA  PRO B 264     209.292 206.294 212.900  1.00149.63           C
ATOM   3850  CD  PRO B 264     209.003 203.952 213.304  1.00149.63           C
ATOM   3851  CB  PRO B 264     210.680 205.643 212.883  1.00149.63           C
ATOM   3852  CG  PRO B 264     210.410 204.135 212.721  1.00149.63           C
ATOM   3853  C   PRO B 264     209.036 207.204 211.740  1.00149.63           C
ATOM   3854  O   PRO B 264     209.588 208.303 211.724  1.00149.63           O
ATOM   3855  N   THR B 265     208.221 206.784 210.757  1.00120.47           N
ATOM   3856  CA  THR B 265     208.018 207.618 209.607  1.00120.47           C
ATOM   3857  CB  THR B 265     207.142 206.979 208.564  1.00120.47           C
ATOM   3858  OG1 THR B 265     207.089 207.806 207.413  1.00120.47           O
ATOM   3859  CG2 THR B 265     205.730 206.764 209.132  1.00120.47           C
ATOM   3860  C   THR B 265     207.388 208.908 210.042  1.00120.47           C
ATOM   3861  O   THR B 265     207.720 209.980 209.534  1.00120.47           O
ATOM   3862  N   THR B 266     206.419 208.805 210.970  1.00195.54           N
ATOM   3863  CA  THR B 266     205.680 209.886 211.554  1.00195.54           C
ATOM   3864  CB  THR B 266     204.427 209.419 212.240  1.00195.54           C
ATOM   3865  OG1 THR B 266     204.736 208.575 213.337  1.00195.54           O
ATOM   3866  CG2 THR B 266     203.582 208.632 211.243  1.00195.54           C
ATOM   3867  C   THR B 266     206.491 210.600 212.597  1.00195.54           C
ATOM   3868  O   THR B 266     206.143 211.703 213.014  1.00195.54           O
ATOM   3869  N   GLY B 267     207.521 209.939 213.152  1.00 48.13           N
ATOM   3870  CA  GLY B 267     208.329 210.593 214.141  1.00 48.13           C
ATOM   3871  C   GLY B 267     207.820 210.209 215.495  1.00 48.13           C
ATOM   3872  O   GLY B 267     208.534 210.343 216.487  1.00 48.13           O
ATOM   3873  N   ASN B 268     206.578 209.690 215.574  1.00 92.32           N
ATOM   3874  CA  ASN B 268     206.035 209.349 216.858  1.00 92.32           C
ATOM   3875  CB  ASN B 268     204.495 209.281 216.861  1.00 92.32           C
ATOM   3876  CG  ASN B 268     203.939 210.682 216.605  1.00 92.32           C
ATOM   3877  OD1 ASN B 268     204.582 211.687 216.906  1.00 92.32           O
ATOM   3878  ND2 ASN B 268     202.706 210.752 216.035  1.00 92.32           N
ATOM   3879  C   ASN B 268     206.565 208.002 217.254  1.00 92.32           C
ATOM   3880  O   ASN B 268     205.916 206.980 217.026  1.00 92.32           O
ATOM   3881  N   THR B 269     207.757 207.992 217.901  1.00136.68           N
ATOM   3882  CA  THR B 269     208.414 206.781 218.328  1.00136.68           C
ATOM   3883  CB  THR B 269     209.762 206.592 217.696  1.00136.68           C
ATOM   3884  OG1 THR B 269     210.328 205.354 218.101  1.00136.68           O
ATOM   3885  CG2 THR B 269     210.672 207.761 218.108  1.00136.68           C
ATOM   3886  C   THR B 269     208.621 206.814 219.826  1.00136.68           C
ATOM   3887  O   THR B 269     208.757 207.873 220.435  1.00136.68           O
ATOM   3888  N   LEU B 270     208.513 205.620 220.445  1.00173.18           N
ATOM   3889  CA  LEU B 270     208.641 205.267 221.842  1.00173.18           C
ATOM   3890  CB  LEU B 270     207.625 204.191 222.271  1.00173.18           C
ATOM   3891  CG  LEU B 270     207.546 204.012 223.796  1.00173.18           C
ATOM   3892  CD1 LEU B 270     207.415 205.376 224.493  1.00173.18           C
ATOM   3893  CD2 LEU B 270     206.399 203.065 224.178  1.00173.18           C
ATOM   3894  C   LEU B 270     210.036 204.927 222.322  1.00173.18           C
ATOM   3895  O   LEU B 270     210.207 204.518 223.464  1.00173.18           O
ATOM   3896  N   LYS B 271     211.061 204.937 221.461  1.00100.03           N
ATOM   3897  CA  LYS B 271     212.373 204.474 221.844  1.00100.03           C
ATOM   3898  CB  LYS B 271     213.382 204.606 220.692  1.00100.03           C
ATOM   3899  CG  LYS B 271     213.079 203.674 219.518  1.00100.03           C
ATOM   3900  CD  LYS B 271     213.792 204.068 218.224  1.00100.03           C
ATOM   3901  CE  LYS B 271     213.650 203.033 217.107  1.00100.03           C
ATOM   3902  NZ  LYS B 271     214.333 201.779 217.494  1.00100.03           N
ATOM   3903  C   LYS B 271     212.929 205.223 223.018  1.00100.03           C
ATOM   3904  O   LYS B 271     213.701 204.653 223.790  1.00100.03           O
ATOM   3905  N   SER B 272     212.568 206.509 223.177  1.00 54.98           N
ATOM   3906  CA  SER B 272     213.115 207.356 224.204  1.00 54.98           C
ATOM   3907  CB  SER B 272     212.515 208.771 224.179  1.00 54.98           C
ATOM   3908  OG  SER B 272     212.679 209.341 222.889  1.00 54.98           O
ATOM   3909  C   SER B 272     212.837 206.778 225.561  1.00 54.98           C
ATOM   3910  O   SER B 272     212.101 205.804 225.708  1.00 54.98           O
ATOM   3911  N   GLY B 273     213.465 207.366 226.604  1.00 40.45           N
ATOM   3912  CA  GLY B 273     213.269 206.910 227.949  1.00 40.45           C
ATOM   3913  C   GLY B 273     212.087 207.664 228.449  1.00 40.45           C
ATOM   3914  O   GLY B 273     211.140 207.897 227.699  1.00 40.45           O
ATOM   3915  N   LEU B 274     212.096 208.036 229.742  1.00 71.69           N
ATOM   3916  CA  LEU B 274     211.030 208.854 230.228  1.00 71.69           C
ATOM   3917  CB  LEU B 274     211.007 209.026 231.757  1.00 71.69           C
ATOM   3918  CG  LEU B 274     210.563 207.761 232.513  1.00 71.69           C
ATOM   3919  CD1 LEU B 274     210.558 207.987 234.033  1.00 71.69           C
ATOM   3920  CD2 LEU B 274     209.203 207.262 231.996  1.00 71.69           C
ATOM   3921  C   LEU B 274     211.242 210.197 229.606  1.00 71.69           C
ATOM   3922  O   LEU B 274     212.271 210.442 228.979  1.00 71.69           O
ATOM   3923  N   CYS B 275     210.265 211.109 229.757  1.00 73.78           N
ATOM   3924  CA  CYS B 275     210.337 212.391 229.106  1.00 73.78           C
ATOM   3925  CB  CYS B 275     209.187 213.333 229.490  1.00 73.78           C
ATOM   3926  SG  CYS B 275     209.426 215.029 228.881  1.00 73.78           S
ATOM   3927  C   CYS B 275     211.579 213.108 229.531  1.00 73.78           C
ATOM   3928  O   CYS B 275     212.164 213.835 228.730  1.00 73.78           O
ATOM   3929  N   SER B 276     212.009 212.915 230.793  1.00 76.55           N
ATOM   3930  CA  SER B 276     213.177 213.539 231.365  1.00 76.55           C
ATOM   3931  CB  SER B 276     214.359 213.635 230.382  1.00 76.55           C
ATOM   3932  OG  SER B 276     215.468 214.254 231.019  1.00 76.55           O
ATOM   3933  C   SER B 276     212.871 214.929 231.829  1.00 76.55           C
ATOM   3934  O   SER B 276     213.719 215.570 232.448  1.00 76.55           O
ATOM   3935  N   ALA B 277     211.681 215.462 231.511  1.00 77.17           N
ATOM   3936  CA  ALA B 277     211.262 216.687 232.130  1.00 77.17           C
ATOM   3937  CB  ALA B 277     210.028 217.309 231.453  1.00 77.17           C
ATOM   3938  C   ALA B 277     210.885 216.344 233.543  1.00 77.17           C
ATOM   3939  O   ALA B 277     210.976 217.180 234.440  1.00 77.17           O
ATOM   3940  N   LEU B 278     210.245 215.156 233.682  1.00172.42           N
ATOM   3941  CA  LEU B 278     209.803 214.465 234.866  1.00172.42           C
ATOM   3942  CB  LEU B 278     208.526 213.626 234.646  1.00172.42           C
ATOM   3943  CG  LEU B 278     208.705 212.409 233.719  1.00172.42           C
ATOM   3944  CD1 LEU B 278     207.385 211.640 233.539  1.00172.42           C
ATOM   3945  CD2 LEU B 278     209.334 212.816 232.382  1.00172.42           C
ATOM   3946  C   LEU B 278     210.841 213.582 235.483  1.00172.42           C
ATOM   3947  O   LEU B 278     210.720 213.243 236.656  1.00172.42           O
ATOM   3948  N   THR B 279     211.844 213.123 234.707  1.00127.04           N
ATOM   3949  CA  THR B 279     212.784 212.158 235.215  1.00127.04           C
ATOM   3950  CB  THR B 279     213.878 211.835 234.226  1.00127.04           C
ATOM   3951  OG1 THR B 279     214.672 210.760 234.705  1.00127.04           O
ATOM   3952  CG2 THR B 279     214.755 213.075 233.972  1.00127.04           C
ATOM   3953  C   THR B 279     213.403 212.707 236.462  1.00127.04           C
ATOM   3954  O   THR B 279     213.566 211.992 237.451  1.00127.04           O
ATOM   3955  N   THR B 280     213.751 214.004 236.436  1.00101.82           N
ATOM   3956  CA  THR B 280     214.326 214.697 237.546  1.00101.82           C
ATOM   3957  CB  THR B 280     214.709 216.100 237.198  1.00101.82           C
ATOM   3958  OG1 THR B 280     215.268 216.735 238.334  1.00101.82           O
ATOM   3959  CG2 THR B 280     213.468 216.866 236.709  1.00101.82           C
ATOM   3960  C   THR B 280     213.313 214.774 238.641  1.00101.82           C
ATOM   3961  O   THR B 280     213.647 214.691 239.820  1.00101.82           O
ATOM   3962  N   TYR B 281     212.034 214.933 238.273  1.00 78.46           N
ATOM   3963  CA  TYR B 281     210.995 215.079 239.242  1.00 78.46           C
ATOM   3964  CB  TYR B 281     209.623 215.162 238.541  1.00 78.46           C
ATOM   3965  CG  TYR B 281     208.523 215.355 239.526  1.00 78.46           C
ATOM   3966  CD1 TYR B 281     208.225 216.612 239.997  1.00 78.46           C
ATOM   3967  CD2 TYR B 281     207.775 214.285 239.960  1.00 78.46           C
ATOM   3968  CE1 TYR B 281     207.205 216.797 240.900  1.00 78.46           C
ATOM   3969  CE2 TYR B 281     206.755 214.465 240.863  1.00 78.46           C
ATOM   3970  CZ  TYR B 281     206.467 215.723 241.335  1.00 78.46           C
ATOM   3971  OH  TYR B 281     205.419 215.909 242.262  1.00 78.46           O
ATOM   3972  C   TYR B 281     211.019 213.857 240.117  1.00 78.46           C
ATOM   3973  O   TYR B 281     210.868 213.969 241.333  1.00 78.46           O
ATOM   3974  N   PHE B 282     211.116 212.647 239.522  1.00101.88           N
ATOM   3975  CA  PHE B 282     211.178 211.450 240.321  1.00101.88           C
ATOM   3976  CB  PHE B 282     210.756 210.185 239.556  1.00101.88           C
ATOM   3977  CG  PHE B 282     209.313 210.322 239.214  1.00101.88           C
ATOM   3978  CD1 PHE B 282     208.354 210.304 240.201  1.00101.88           C
ATOM   3979  CD2 PHE B 282     208.915 210.442 237.902  1.00101.88           C
ATOM   3980  CE1 PHE B 282     207.021 210.425 239.886  1.00101.88           C
ATOM   3981  CE2 PHE B 282     207.583 210.561 237.582  1.00101.88           C
ATOM   3982  CZ  PHE B 282     206.633 210.555 238.574  1.00101.88           C
ATOM   3983  C   PHE B 282     212.526 211.147 240.929  1.00101.88           C
ATOM   3984  O   PHE B 282     212.648 210.907 242.130  1.00101.88           O
ATOM   3985  N   PHE B 283     213.560 211.107 240.068  1.00128.22           N
ATOM   3986  CA  PHE B 283     214.918 210.708 240.350  1.00128.22           C
ATOM   3987  CB  PHE B 283     215.618 210.124 239.117  1.00128.22           C
ATOM   3988  CG  PHE B 283     214.742 208.975 238.758  1.00128.22           C
ATOM   3989  CD1 PHE B 283     214.577 207.934 239.642  1.00128.22           C
ATOM   3990  CD2 PHE B 283     214.094 208.930 237.546  1.00128.22           C
ATOM   3991  CE1 PHE B 283     213.768 206.867 239.330  1.00128.22           C
ATOM   3992  CE2 PHE B 283     213.284 207.863 237.228  1.00128.22           C
ATOM   3993  CZ  PHE B 283     213.118 206.831 238.120  1.00128.22           C
ATOM   3994  C   PHE B 283     215.779 211.770 240.966  1.00128.22           C
ATOM   3995  O   PHE B 283     216.839 211.474 241.511  1.00128.22           O
ATOM   3996  N   GLY B 284     215.433 213.053 240.815  1.00 35.15           N
ATOM   3997  CA  GLY B 284     216.308 214.063 241.338  1.00 35.15           C
ATOM   3998  C   GLY B 284     217.202 214.462 240.204  1.00 35.15           C
ATOM   3999  O   GLY B 284     217.137 213.876 239.125  1.00 35.15           O
ATOM   4000  N   ALA B 285     218.037 215.499 240.414  1.00 34.72           N
ATOM   4001  CA  ALA B 285     218.913 215.982 239.383  1.00 34.72           C
ATOM   4002  CB  ALA B 285     219.655 217.264 239.797  1.00 34.72           C
ATOM   4003  C   ALA B 285     219.952 214.951 239.056  1.00 34.72           C
ATOM   4004  O   ALA B 285     220.261 214.711 237.889  1.00 34.72           O
ATOM   4005  N   ASP B 286     220.510 214.307 240.097  1.00 68.38           N
ATOM   4006  CA  ASP B 286     221.575 213.356 239.959  1.00 68.38           C
ATOM   4007  CB  ASP B 286     222.231 212.986 241.308  1.00 68.38           C
ATOM   4008  CG  ASP B 286     221.214 212.392 242.276  1.00 68.38           C
ATOM   4009  OD1 ASP B 286     220.038 212.187 241.875  1.00 68.38           O
ATOM   4010  OD2 ASP B 286     221.608 212.144 243.447  1.00 68.38           O
ATOM   4011  C   ASP B 286     221.097 212.126 239.248  1.00 68.38           C
ATOM   4012  O   ASP B 286     221.890 211.402 238.647  1.00 68.38           O
ATOM   4013  N   LEU B 287     219.777 211.872 239.289  1.00116.75           N
ATOM   4014  CA  LEU B 287     219.156 210.701 238.730  1.00116.75           C
ATOM   4015  CB  LEU B 287     219.402 210.457 237.230  1.00116.75           C
ATOM   4016  CG  LEU B 287     218.728 211.510 236.330  1.00116.75           C
ATOM   4017  CD1 LEU B 287     218.631 211.018 234.877  1.00116.75           C
ATOM   4018  CD2 LEU B 287     217.383 211.977 236.911  1.00116.75           C
ATOM   4019  C   LEU B 287     219.591 209.497 239.505  1.00116.75           C
ATOM   4020  O   LEU B 287     219.699 208.393 238.974  1.00116.75           O
ATOM   4021  N   LYS B 288     219.990 209.738 240.765  1.00181.62           N
ATOM   4022  CA  LYS B 288     220.321 208.735 241.738  1.00181.62           C
ATOM   4023  CB  LYS B 288     221.395 209.236 242.711  1.00181.62           C
ATOM   4024  CG  LYS B 288     222.682 209.561 241.960  1.00181.62           C
ATOM   4025  CD  LYS B 288     223.242 208.351 241.212  1.00181.62           C
ATOM   4026  CE  LYS B 288     224.161 208.727 240.051  1.00181.62           C
ATOM   4027  NZ  LYS B 288     224.908 209.959 240.383  1.00181.62           N
ATOM   4028  C   LYS B 288     219.152 208.246 242.548  1.00181.62           C
ATOM   4029  O   LYS B 288     219.110 207.083 242.943  1.00181.62           O
ATOM   4030  N   GLY B 289     218.175 209.133 242.824  1.00 42.29           N
ATOM   4031  CA  GLY B 289     217.140 208.887 243.796  1.00 42.29           C
ATOM   4032  C   GLY B 289     216.362 207.641 243.519  1.00 42.29           C
ATOM   4033  O   GLY B 289     216.017 207.332 242.380  1.00 42.29           O
ATOM   4034  N   LYS B 290     216.039 206.911 244.611  1.00 76.45           N
ATOM   4035  CA  LYS B 290     215.276 205.702 244.523  1.00 76.45           C
ATOM   4036  CB  LYS B 290     215.676 204.671 245.586  1.00 76.45           C
ATOM   4037  CG  LYS B 290     217.119 204.186 245.445  1.00 76.45           C
ATOM   4038  CD  LYS B 290     217.634 203.475 246.694  1.00 76.45           C
ATOM   4039  CE  LYS B 290     219.054 202.932 246.547  1.00 76.45           C
ATOM   4040  NZ  LYS B 290     219.063 201.796 245.599  1.00 76.45           N
ATOM   4041  C   LYS B 290     213.854 206.078 244.781  1.00 76.45           C
ATOM   4042  O   LYS B 290     213.496 206.491 245.882  1.00 76.45           O
ATOM   4043  N   LEU B 291     213.000 205.929 243.754  1.00 91.78           N
ATOM   4044  CA  LEU B 291     211.630 206.323 243.871  1.00 91.78           C
ATOM   4045  CB  LEU B 291     210.875 206.180 242.540  1.00 91.78           C
ATOM   4046  CG  LEU B 291     209.447 206.745 242.564  1.00 91.78           C
ATOM   4047  CD1 LEU B 291     209.454 208.271 242.368  1.00 91.78           C
ATOM   4048  CD2 LEU B 291     208.522 205.987 241.605  1.00 91.78           C
ATOM   4049  C   LEU B 291     210.951 205.396 244.827  1.00 91.78           C
ATOM   4050  O   LEU B 291     210.960 204.178 244.653  1.00 91.78           O
ATOM   4051  N   THR B 292     210.310 205.963 245.862  1.00 57.92           N
ATOM   4052  CA  THR B 292     209.596 205.156 246.799  1.00 57.92           C
ATOM   4053  CB  THR B 292     209.308 205.871 248.085  1.00 57.92           C
ATOM   4054  OG1 THR B 292     210.516 206.275 248.706  1.00 57.92           O
ATOM   4055  CG2 THR B 292     208.527 204.934 249.011  1.00 57.92           C
ATOM   4056  C   THR B 292     208.274 204.867 246.172  1.00 57.92           C
ATOM   4057  O   THR B 292     207.789 205.617 245.328  1.00 57.92           O
ATOM   4058  N   ILE B 293     207.660 203.741 246.561  1.00 93.68           N
ATOM   4059  CA  ILE B 293     206.375 203.393 246.038  1.00 93.68           C
ATOM   4060  CB  ILE B 293     205.905 202.034 246.465  1.00 93.68           C
ATOM   4061  CG1 ILE B 293     204.643 201.644 245.680  1.00 93.68           C
ATOM   4062  CG2 ILE B 293     205.712 202.049 247.991  1.00 93.68           C
ATOM   4063  CD1 ILE B 293     204.885 201.482 244.182  1.00 93.68           C
ATOM   4064  C   ILE B 293     205.368 204.398 246.503  1.00 93.68           C
ATOM   4065  O   ILE B 293     204.437 204.731 245.772  1.00 93.68           O
ATOM   4066  N   LYS B 294     205.529 204.897 247.745  1.00 82.87           N
ATOM   4067  CA  LYS B 294     204.554 205.751 248.369  1.00 82.87           C
ATOM   4068  CB  LYS B 294     204.971 206.173 249.791  1.00 82.87           C
ATOM   4069  CG  LYS B 294     206.300 206.931 249.829  1.00 82.87           C
ATOM   4070  CD  LYS B 294     206.574 207.671 251.139  1.00 82.87           C
ATOM   4071  CE  LYS B 294     207.939 208.364 251.164  1.00 82.87           C
ATOM   4072  NZ  LYS B 294     208.133 209.074 252.447  1.00 82.87           N
ATOM   4073  C   LYS B 294     204.302 207.014 247.596  1.00 82.87           C
ATOM   4074  O   LYS B 294     203.149 207.352 247.329  1.00 82.87           O
ATOM   4075  N   ASN B 295     205.359 207.750 247.205  1.00 59.89           N
ATOM   4076  CA  ASN B 295     205.166 209.015 246.547  1.00 59.89           C
ATOM   4077  CB  ASN B 295     206.455 209.846 246.401  1.00 59.89           C
ATOM   4078  CG  ASN B 295     207.454 209.072 245.562  1.00 59.89           C
ATOM   4079  OD1 ASN B 295     207.982 208.053 245.999  1.00 59.89           O
ATOM   4080  ND2 ASN B 295     207.726 209.566 244.325  1.00 59.89           N
ATOM   4081  C   ASN B 295     204.579 208.821 245.184  1.00 59.89           C
ATOM   4082  O   ASN B 295     203.837 209.674 244.702  1.00 59.89           O
ATOM   4083  N   PHE B 296     204.922 207.707 244.511  1.00 63.36           N
ATOM   4084  CA  PHE B 296     204.452 207.469 243.174  1.00 63.36           C
ATOM   4085  CB  PHE B 296     205.022 206.163 242.586  1.00 63.36           C
ATOM   4086  CG  PHE B 296     204.602 206.052 241.163  1.00 63.36           C
ATOM   4087  CD1 PHE B 296     205.305 206.705 240.176  1.00 63.36           C
ATOM   4088  CD2 PHE B 296     203.515 205.286 240.813  1.00 63.36           C
ATOM   4089  CE1 PHE B 296     204.925 206.604 238.858  1.00 63.36           C
ATOM   4090  CE2 PHE B 296     203.130 205.182 239.498  1.00 63.36           C
ATOM   4091  CZ  PHE B 296     203.835 205.839 238.518  1.00 63.36           C
ATOM   4092  C   PHE B 296     202.957 207.364 243.175  1.00 63.36           C
ATOM   4093  O   PHE B 296     202.276 208.012 242.380  1.00 63.36           O
ATOM   4094  N   LEU B 297     202.397 206.575 244.109  1.00 59.03           N
ATOM   4095  CA  LEU B 297     200.977 206.396 244.153  1.00 59.03           C
ATOM   4096  CB  LEU B 297     200.503 205.461 245.281  1.00 59.03           C
ATOM   4097  CG  LEU B 297     200.942 203.997 245.089  1.00 59.03           C
ATOM   4098  CD1 LEU B 297     200.327 203.087 246.165  1.00 59.03           C
ATOM   4099  CD2 LEU B 297     200.659 203.513 243.655  1.00 59.03           C
ATOM   4100  C   LEU B 297     200.370 207.738 244.379  1.00 59.03           C
ATOM   4101  O   LEU B 297     199.242 207.983 243.960  1.00 59.03           O
ATOM   4102  N   GLU B 298     201.079 208.619 245.109  1.00 99.08           N
ATOM   4103  CA  GLU B 298     200.593 209.950 245.351  1.00 99.08           C
ATOM   4104  CB  GLU B 298     201.475 210.736 246.339  1.00 99.08           C
ATOM   4105  CG  GLU B 298     200.736 211.835 247.114  1.00 99.08           C
ATOM   4106  CD  GLU B 298     200.061 212.810 246.162  1.00 99.08           C
ATOM   4107  OE1 GLU B 298     200.739 213.776 245.723  1.00 99.08           O
ATOM   4108  OE2 GLU B 298     198.851 212.608 245.874  1.00 99.08           O
ATOM   4109  C   GLU B 298     200.591 210.709 244.050  1.00 99.08           C
ATOM   4110  O   GLU B 298     199.662 211.461 243.760  1.00 99.08           O
ATOM   4111  N   PHE B 299     201.641 210.518 243.222  1.00 59.75           N
ATOM   4112  CA  PHE B 299     201.797 211.209 241.966  1.00 59.75           C
ATOM   4113  CB  PHE B 299     203.108 210.814 241.260  1.00 59.75           C
ATOM   4114  CG  PHE B 299     203.130 211.409 239.896  1.00 59.75           C
ATOM   4115  CD1 PHE B 299     203.501 212.720 239.705  1.00 59.75           C
ATOM   4116  CD2 PHE B 299     202.788 210.642 238.805  1.00 59.75           C
ATOM   4117  CE1 PHE B 299     203.524 213.260 238.441  1.00 59.75           C
ATOM   4118  CE2 PHE B 299     202.809 211.176 237.538  1.00 59.75           C
ATOM   4119  CZ  PHE B 299     203.179 212.488 237.356  1.00 59.75           C
ATOM   4120  C   PHE B 299     200.660 210.856 241.057  1.00 59.75           C
ATOM   4121  O   PHE B 299     200.089 211.724 240.397  1.00 59.75           O
ATOM   4122  N   GLN B 300     200.298 209.562 241.009  1.00 49.42           N
ATOM   4123  CA  GLN B 300     199.239 209.099 240.159  1.00 49.42           C
ATOM   4124  CB  GLN B 300     198.962 207.599 240.355  1.00 49.42           C
ATOM   4125  CG  GLN B 300     197.751 207.091 239.572  1.00 49.42           C
ATOM   4126  CD  GLN B 300     197.573 205.612 239.889  1.00 49.42           C
ATOM   4127  OE1 GLN B 300     198.543 204.861 239.997  1.00 49.42           O
ATOM   4128  NE2 GLN B 300     196.292 205.185 240.054  1.00 49.42           N
ATOM   4129  C   GLN B 300     197.984 209.809 240.545  1.00 49.42           C
ATOM   4130  O   GLN B 300     197.230 210.270 239.690  1.00 49.42           O
ATOM   4131  N   ARG B 301     197.739 209.933 241.859  1.00121.73           N
ATOM   4132  CA  ARG B 301     196.547 210.567 242.335  1.00121.73           C
ATOM   4133  CB  ARG B 301     196.396 210.506 243.864  1.00121.73           C
ATOM   4134  CG  ARG B 301     195.033 210.996 244.356  1.00121.73           C
ATOM   4135  CD  ARG B 301     195.124 212.103 245.406  1.00121.73           C
ATOM   4136  NE  ARG B 301     195.460 213.370 244.701  1.00121.73           N
ATOM   4137  CZ  ARG B 301     196.086 214.379 245.373  1.00121.73           C
ATOM   4138  NH1 ARG B 301     196.453 214.211 246.677  1.00121.73           N
ATOM   4139  NH2 ARG B 301     196.350 215.558 244.738  1.00121.73           N
ATOM   4140  C   ARG B 301     196.574 212.004 241.917  1.00121.73           C
ATOM   4141  O   ARG B 301     195.539 212.590 241.606  1.00121.73           O
ATOM   4142  N   LYS B 302     197.773 212.613 241.897  1.00199.12           N
ATOM   4143  CA  LYS B 302     197.909 213.988 241.516  1.00199.12           C
ATOM   4144  CB  LYS B 302     199.377 214.436 241.454  1.00199.12           C
ATOM   4145  CG  LYS B 302     200.068 214.541 242.808  1.00199.12           C
ATOM   4146  CD  LYS B 302     199.454 215.619 243.697  1.00199.12           C
ATOM   4147  CE  LYS B 302     199.263 216.948 242.965  1.00199.12           C
ATOM   4148  NZ  LYS B 302     200.545 217.371 242.357  1.00199.12           N
ATOM   4149  C   LYS B 302     197.396 214.123 240.120  1.00199.12           C
ATOM   4150  O   LYS B 302     196.786 215.133 239.771  1.00199.12           O
ATOM   4151  N   LEU B 303     197.700 213.124 239.269  1.00 83.38           N
ATOM   4152  CA  LEU B 303     197.283 213.146 237.896  1.00 83.38           C
ATOM   4153  CB  LEU B 303     197.868 211.977 237.092  1.00 83.38           C
ATOM   4154  CG  LEU B 303     197.461 212.018 235.609  1.00 83.38           C
ATOM   4155  CD1 LEU B 303     198.294 213.052 234.834  1.00 83.38           C
ATOM   4156  CD2 LEU B 303     197.447 210.615 234.982  1.00 83.38           C
ATOM   4157  C   LEU B 303     195.793 212.998 237.752  1.00 83.38           C
ATOM   4158  O   LEU B 303     195.132 213.833 237.134  1.00 83.38           O
ATOM   4159  N   GLN B 304     195.221 211.951 238.381  1.00121.80           N
ATOM   4160  CA  GLN B 304     193.843 211.596 238.197  1.00121.80           C
ATOM   4161  CB  GLN B 304     193.475 210.276 238.909  1.00121.80           C
ATOM   4162  CG  GLN B 304     193.717 210.246 240.419  1.00121.80           C
ATOM   4163  CD  GLN B 304     193.521 208.805 240.882  1.00121.80           C
ATOM   4164  OE1 GLN B 304     194.298 208.282 241.680  1.00121.80           O
ATOM   4165  NE2 GLN B 304     192.458 208.139 240.356  1.00121.80           N
ATOM   4166  C   GLN B 304     192.980 212.730 238.641  1.00121.80           C
ATOM   4167  O   GLN B 304     191.914 212.962 238.074  1.00121.80           O
ATOM   4168  N   HIS B 305     193.403 213.447 239.696  1.00 59.14           N
ATOM   4169  CA  HIS B 305     192.711 214.620 240.145  1.00 59.14           C
ATOM   4170  ND1 HIS B 305     193.068 217.695 241.554  1.00 59.14           N
ATOM   4171  CG  HIS B 305     192.602 216.447 241.903  1.00 59.14           C
ATOM   4172  CB  HIS B 305     193.263 215.169 241.473  1.00 59.14           C
ATOM   4173  NE2 HIS B 305     191.246 218.020 242.785  1.00 59.14           N
ATOM   4174  CD2 HIS B 305     191.489 216.664 242.656  1.00 59.14           C
ATOM   4175  CE1 HIS B 305     192.221 218.598 242.107  1.00 59.14           C
ATOM   4176  C   HIS B 305     192.848 215.709 239.119  1.00 59.14           C
ATOM   4177  O   HIS B 305     191.905 216.451 238.855  1.00 59.14           O
ATOM   4178  N   ASP B 306     194.046 215.852 238.519  1.00 55.35           N
ATOM   4179  CA  ASP B 306     194.289 216.906 237.570  1.00 55.35           C
ATOM   4180  CB  ASP B 306     195.745 216.915 237.075  1.00 55.35           C
ATOM   4181  CG  ASP B 306     195.967 218.163 236.234  1.00 55.35           C
ATOM   4182  OD1 ASP B 306     195.086 219.063 236.260  1.00 55.35           O
ATOM   4183  OD2 ASP B 306     197.024 218.235 235.552  1.00 55.35           O
ATOM   4184  C   ASP B 306     193.417 216.720 236.362  1.00 55.35           C
ATOM   4185  O   ASP B 306     192.795 217.670 235.886  1.00 55.35           O
ATOM   4186  N   VAL B 307     193.345 215.478 235.836  1.00128.36           N
ATOM   4187  CA  VAL B 307     192.556 215.210 234.663  1.00128.36           C
ATOM   4188  CB  VAL B 307     192.737 213.824 234.107  1.00128.36           C
ATOM   4189  CG1 VAL B 307     194.108 213.767 233.423  1.00128.36           C
ATOM   4190  CG2 VAL B 307     192.630 212.804 235.248  1.00128.36           C
ATOM   4191  C   VAL B 307     191.108 215.455 234.958  1.00128.36           C
ATOM   4192  O   VAL B 307     190.375 215.992 234.130  1.00128.36           O
ATOM   4193  N   LEU B 308     190.661 215.100 236.170  1.00122.83           N
ATOM   4194  CA  LEU B 308     189.291 215.275 236.542  1.00122.83           C
ATOM   4195  CB  LEU B 308     189.029 214.751 237.977  1.00122.83           C
ATOM   4196  CG  LEU B 308     187.573 214.809 238.494  1.00122.83           C
ATOM   4197  CD1 LEU B 308     187.449 214.064 239.833  1.00122.83           C
ATOM   4198  CD2 LEU B 308     187.046 216.246 238.625  1.00122.83           C
ATOM   4199  C   LEU B 308     188.979 216.744 236.451  1.00122.83           C
ATOM   4200  O   LEU B 308     187.847 217.122 236.159  1.00122.83           O
ATOM   4201  N   LYS B 309     189.969 217.614 236.744  1.00 82.45           N
ATOM   4202  CA  LYS B 309     189.815 219.046 236.680  1.00 82.45           C
ATOM   4203  CB  LYS B 309     191.056 219.787 237.203  1.00 82.45           C
ATOM   4204  CG  LYS B 309     190.929 221.310 237.147  1.00 82.45           C
ATOM   4205  CD  LYS B 309     192.021 222.045 237.924  1.00 82.45           C
ATOM   4206  CE  LYS B 309     191.989 223.561 237.721  1.00 82.45           C
ATOM   4207  NZ  LYS B 309     190.704 224.109 238.211  1.00 82.45           N
ATOM   4208  C   LYS B 309     189.599 219.507 235.268  1.00 82.45           C
ATOM   4209  O   LYS B 309     188.695 220.295 234.995  1.00 82.45           O
ATOM   4210  N   LEU B 310     190.421 219.018 234.321  1.00 54.72           N
ATOM   4211  CA  LEU B 310     190.359 219.475 232.958  1.00 54.72           C
ATOM   4212  CB  LEU B 310     191.445 218.844 232.065  1.00 54.72           C
ATOM   4213  CG  LEU B 310     192.886 219.192 232.493  1.00 54.72           C
ATOM   4214  CD1 LEU B 310     193.919 218.593 231.525  1.00 54.72           C
ATOM   4215  CD2 LEU B 310     193.072 220.704 232.701  1.00 54.72           C
ATOM   4216  C   LEU B 310     189.022 219.108 232.390  1.00 54.72           C
ATOM   4217  O   LEU B 310     188.363 219.921 231.745  1.00 54.72           O
ATOM   4218  N   GLU B 311     188.563 217.874 232.664  1.00 65.34           N
ATOM   4219  CA  GLU B 311     187.317 217.381 232.158  1.00 65.34           C
ATOM   4220  CB  GLU B 311     187.007 215.960 232.662  1.00 65.34           C
ATOM   4221  CG  GLU B 311     185.686 215.375 232.157  1.00 65.34           C
ATOM   4222  CD  GLU B 311     185.542 213.978 232.753  1.00 65.34           C
ATOM   4223  OE1 GLU B 311     186.595 213.322 232.972  1.00 65.34           O
ATOM   4224  OE2 GLU B 311     184.383 213.549 233.000  1.00 65.34           O
ATOM   4225  C   GLU B 311     186.237 218.284 232.664  1.00 65.34           C
ATOM   4226  O   GLU B 311     185.249 218.533 231.977  1.00 65.34           O
ATOM   4227  N   PHE B 312     186.396 218.767 233.908  1.00125.01           N
ATOM   4228  CA  PHE B 312     185.464 219.635 234.572  1.00125.01           C
ATOM   4229  CB  PHE B 312     185.866 219.849 236.044  1.00125.01           C
ATOM   4230  CG  PHE B 312     184.820 220.641 236.747  1.00125.01           C
ATOM   4231  CD1 PHE B 312     184.882 222.015 236.782  1.00125.01           C
ATOM   4232  CD2 PHE B 312     183.779 220.003 237.382  1.00125.01           C
ATOM   4233  CE1 PHE B 312     183.917 222.743 237.437  1.00125.01           C
ATOM   4234  CE2 PHE B 312     182.811 220.726 238.039  1.00125.01           C
ATOM   4235  CZ  PHE B 312     182.880 222.099 238.068  1.00125.01           C
ATOM   4236  C   PHE B 312     185.401 220.976 233.888  1.00125.01           C
ATOM   4237  O   PHE B 312     184.320 221.489 233.611  1.00125.01           O
ATOM   4238  N   GLU B 313     186.567 221.561 233.559  1.00 98.86           N
ATOM   4239  CA  GLU B 313     186.693 222.873 232.970  1.00 98.86           C
ATOM   4240  CB  GLU B 313     188.163 223.277 232.760  1.00 98.86           C
ATOM   4241  CG  GLU B 313     188.981 223.329 234.055  1.00 98.86           C
ATOM   4242  CD  GLU B 313     188.531 224.528 234.878  1.00 98.86           C
ATOM   4243  OE1 GLU B 313     188.309 225.614 234.276  1.00 98.86           O
ATOM   4244  OE2 GLU B 313     188.403 224.372 236.122  1.00 98.86           O
ATOM   4245  C   GLU B 313     186.033 222.842 231.623  1.00 98.86           C
ATOM   4246  O   GLU B 313     185.599 223.862 231.092  1.00 98.86           O
ATOM   4247  N   ARG B 314     185.949 221.636 231.046  1.00207.46           N
ATOM   4248  CA  ARG B 314     185.426 221.323 229.748  1.00207.46           C
ATOM   4249  CB  ARG B 314     185.568 219.826 229.424  1.00207.46           C
ATOM   4250  CG  ARG B 314     185.396 219.479 227.946  1.00207.46           C
ATOM   4251  CD  ARG B 314     186.578 219.956 227.102  1.00207.46           C
ATOM   4252  NE  ARG B 314     186.449 219.374 225.737  1.00207.46           N
ATOM   4253  CZ  ARG B 314     185.707 220.015 224.788  1.00207.46           C
ATOM   4254  NH1 ARG B 314     185.033 221.156 225.111  1.00207.46           N
ATOM   4255  NH2 ARG B 314     185.648 219.522 223.516  1.00207.46           N
ATOM   4256  C   ARG B 314     183.964 221.652 229.703  1.00207.46           C
ATOM   4257  O   ARG B 314     183.312 221.431 228.690  1.00207.46           O
ATOM   4258  N   HIS B 315     183.371 221.936 230.868  1.00136.66           N
ATOM   4259  CA  HIS B 315     181.996 222.321 231.043  1.00136.66           C
ATOM   4260  ND1 HIS B 315     180.570 219.527 231.778  1.00136.66           N
ATOM   4261  CG  HIS B 315     181.477 220.330 232.431  1.00136.66           C
ATOM   4262  CB  HIS B 315     181.442 221.830 232.387  1.00136.66           C
ATOM   4263  NE2 HIS B 315     182.019 218.166 232.774  1.00136.66           N
ATOM   4264  CD2 HIS B 315     182.356 219.482 233.036  1.00136.66           C
ATOM   4265  CE1 HIS B 315     180.940 218.243 232.015  1.00136.66           C
ATOM   4266  C   HIS B 315     181.696 223.795 230.877  1.00136.66           C
ATOM   4267  O   HIS B 315     180.529 224.160 230.733  1.00136.66           O
ATOM   4268  N   ASP B 316     182.709 224.689 230.918  1.00 82.80           N
ATOM   4269  CA  ASP B 316     182.460 226.111 230.895  1.00 82.80           C
ATOM   4270  CB  ASP B 316     181.655 226.561 229.663  1.00 82.80           C
ATOM   4271  CG  ASP B 316     182.525 226.351 228.430  1.00 82.80           C
ATOM   4272  OD1 ASP B 316     183.706 225.947 228.602  1.00 82.80           O
ATOM   4273  OD2 ASP B 316     182.019 226.590 227.300  1.00 82.80           O
ATOM   4274  C   ASP B 316     181.689 226.517 232.123  1.00 82.80           C
ATOM   4275  O   ASP B 316     180.597 227.076 232.055  1.00 82.80           O
ATOM   4276  N   PRO B 317     182.244 226.198 233.262  1.00104.49           N
ATOM   4277  CA  PRO B 317     181.648 226.508 234.533  1.00104.49           C
ATOM   4278  CD  PRO B 317     183.673 225.950 233.376  1.00104.49           C
ATOM   4279  CB  PRO B 317     182.641 225.999 235.572  1.00104.49           C
ATOM   4280  CG  PRO B 317     183.998 226.178 234.863  1.00104.49           C
ATOM   4281  C   PRO B 317     181.432 227.977 234.705  1.00104.49           C
ATOM   4282  O   PRO B 317     182.400 228.732 234.651  1.00104.49           O
ATOM   4283  N   VAL B 318     180.189 228.405 234.985  1.00 43.82           N
ATOM   4284  CA  VAL B 318     179.987 229.798 235.226  1.00 43.82           C
ATOM   4285  CB  VAL B 318     178.667 230.329 234.727  1.00 43.82           C
ATOM   4286  CG1 VAL B 318     178.642 230.236 233.191  1.00 43.82           C
ATOM   4287  CG2 VAL B 318     177.523 229.554 235.400  1.00 43.82           C
ATOM   4288  C   VAL B 318     180.031 229.962 236.708  1.00 43.82           C
ATOM   4289  O   VAL B 318     179.324 229.278 237.447  1.00 43.82           O
ATOM   4290  N   ASP B 319     180.899 230.872 237.182  1.00 45.88           N
ATOM   4291  CA  ASP B 319     180.993 231.113 238.588  1.00 45.88           C
ATOM   4292  CB  ASP B 319     179.651 231.586 239.174  1.00 45.88           C
ATOM   4293  CG  ASP B 319     179.863 232.101 240.589  1.00 45.88           C
ATOM   4294  OD1 ASP B 319     181.028 232.088 241.069  1.00 45.88           O
ATOM   4295  OD2 ASP B 319     178.850 232.521 241.210  1.00 45.88           O
ATOM   4296  C   ASP B 319     181.384 229.835 239.264  1.00 45.88           C
ATOM   4297  O   ASP B 319     181.062 229.615 240.431  1.00 45.88           O
ATOM   4298  N   GLY B 320     182.107 228.955 238.545  1.00 24.35           N
ATOM   4299  CA  GLY B 320     182.580 227.742 239.151  1.00 24.35           C
ATOM   4300  C   GLY B 320     181.427 226.824 239.407  1.00 24.35           C
ATOM   4301  O   GLY B 320     181.505 225.961 240.282  1.00 24.35           O
ATOM   4302  N   ARG B 321     180.320 226.979 238.653  1.00107.42           N
ATOM   4303  CA  ARG B 321     179.203 226.113 238.901  1.00107.42           C
ATOM   4304  CB  ARG B 321     177.946 226.852 239.390  1.00107.42           C
ATOM   4305  CG  ARG B 321     178.109 227.478 240.777  1.00107.42           C
ATOM   4306  CD  ARG B 321     178.271 226.448 241.899  1.00107.42           C
ATOM   4307  NE  ARG B 321     178.422 227.193 243.183  1.00107.42           N
ATOM   4308  CZ  ARG B 321     177.317 227.540 243.905  1.00107.42           C
ATOM   4309  NH1 ARG B 321     176.072 227.186 243.466  1.00107.42           N
ATOM   4310  NH2 ARG B 321     177.454 228.237 245.072  1.00107.42           N
ATOM   4311  C   ARG B 321     178.842 225.409 237.629  1.00107.42           C
ATOM   4312  O   ARG B 321     178.853 226.001 236.551  1.00107.42           O
ATOM   4313  N   ILE B 322     178.517 224.103 237.738  1.00103.61           N
ATOM   4314  CA  ILE B 322     178.118 223.309 236.609  1.00103.61           C
ATOM   4315  CB  ILE B 322     178.951 222.072 236.444  1.00103.61           C
ATOM   4316  CG1 ILE B 322     180.415 222.456 236.178  1.00103.61           C
ATOM   4317  CG2 ILE B 322     178.334 221.229 235.320  1.00103.61           C
ATOM   4318  CD1 ILE B 322     180.596 223.283 234.906  1.00103.61           C
ATOM   4319  C   ILE B 322     176.698 222.874 236.815  1.00103.61           C
ATOM   4320  O   ILE B 322     176.326 222.368 237.874  1.00103.61           O
ATOM   4321  N   THR B 323     175.861 223.046 235.772  1.00115.87           N
ATOM   4322  CA  THR B 323     174.465 222.722 235.891  1.00115.87           C
ATOM   4323  CB  THR B 323     173.663 223.109 234.683  1.00115.87           C
ATOM   4324  OG1 THR B 323     172.289 222.803 234.874  1.00115.87           O
ATOM   4325  CG2 THR B 323     174.223 222.362 233.462  1.00115.87           C
ATOM   4326  C   THR B 323     174.342 221.245 236.094  1.00115.87           C
ATOM   4327  O   THR B 323     175.240 220.472 235.768  1.00115.87           O
ATOM   4328  N   GLU B 324     173.196 220.818 236.652  1.00 81.24           N
ATOM   4329  CA  GLU B 324     172.995 219.451 237.021  1.00 81.24           C
ATOM   4330  CB  GLU B 324     171.660 219.214 237.748  1.00 81.24           C
ATOM   4331  CG  GLU B 324     171.628 219.804 239.160  1.00 81.24           C
ATOM   4332  CD  GLU B 324     171.417 221.307 239.059  1.00 81.24           C
ATOM   4333  OE1 GLU B 324     171.071 221.785 237.947  1.00 81.24           O
ATOM   4334  OE2 GLU B 324     171.595 221.998 240.100  1.00 81.24           O
ATOM   4335  C   GLU B 324     173.041 218.557 235.818  1.00 81.24           C
ATOM   4336  O   GLU B 324     173.615 217.473 235.884  1.00 81.24           O
ATOM   4337  N   ARG B 325     172.450 218.969 234.682  1.00 66.39           N
ATOM   4338  CA  ARG B 325     172.441 218.092 233.545  1.00 66.39           C
ATOM   4339  CB  ARG B 325     171.640 218.601 232.332  1.00 66.39           C
ATOM   4340  CG  ARG B 325     171.604 217.555 231.208  1.00 66.39           C
ATOM   4341  CD  ARG B 325     170.792 217.961 229.974  1.00 66.39           C
ATOM   4342  NE  ARG B 325     170.814 216.814 229.019  1.00 66.39           N
ATOM   4343  CZ  ARG B 325     171.783 216.732 228.060  1.00 66.39           C
ATOM   4344  NH1 ARG B 325     172.750 217.693 227.979  1.00 66.39           N
ATOM   4345  NH2 ARG B 325     171.788 215.689 227.179  1.00 66.39           N
ATOM   4346  C   ARG B 325     173.839 217.849 233.066  1.00 66.39           C
ATOM   4347  O   ARG B 325     174.178 216.739 232.658  1.00 66.39           O
ATOM   4348  N   GLN B 326     174.694 218.886 233.097  1.00 57.50           N
ATOM   4349  CA  GLN B 326     176.035 218.764 232.601  1.00 57.50           C
ATOM   4350  CB  GLN B 326     176.825 220.084 232.647  1.00 57.50           C
ATOM   4351  CG  GLN B 326     176.304 221.130 231.661  1.00 57.50           C
ATOM   4352  CD  GLN B 326     177.160 222.381 231.804  1.00 57.50           C
ATOM   4353  OE1 GLN B 326     178.372 222.350 231.591  1.00 57.50           O
ATOM   4354  NE2 GLN B 326     176.516 223.518 232.179  1.00 57.50           N
ATOM   4355  C   GLN B 326     176.778 217.752 233.415  1.00 57.50           C
ATOM   4356  O   GLN B 326     177.645 217.052 232.898  1.00 57.50           O
ATOM   4357  N   PHE B 327     176.490 217.684 234.726  1.00 73.83           N
ATOM   4358  CA  PHE B 327     177.127 216.739 235.602  1.00 73.83           C
ATOM   4359  CB  PHE B 327     176.756 216.989 237.080  1.00 73.83           C
ATOM   4360  CG  PHE B 327     177.309 215.900 237.938  1.00 73.83           C
ATOM   4361  CD1 PHE B 327     178.659 215.803 238.188  1.00 73.83           C
ATOM   4362  CD2 PHE B 327     176.460 214.988 238.521  1.00 73.83           C
ATOM   4363  CE1 PHE B 327     179.151 214.798 238.988  1.00 73.83           C
ATOM   4364  CE2 PHE B 327     176.945 213.982 239.322  1.00 73.83           C
ATOM   4365  CZ  PHE B 327     178.295 213.884 239.556  1.00 73.83           C
ATOM   4366  C   PHE B 327     176.728 215.337 235.230  1.00 73.83           C
ATOM   4367  O   PHE B 327     177.564 214.435 235.200  1.00 73.83           O
ATOM   4368  N   GLY B 328     175.434 215.110 234.927  1.00 29.17           N
ATOM   4369  CA  GLY B 328     174.994 213.780 234.613  1.00 29.17           C
ATOM   4370  C   GLY B 328     175.723 213.292 233.401  1.00 29.17           C
ATOM   4371  O   GLY B 328     176.169 212.148 233.345  1.00 29.17           O
ATOM   4372  N   GLY B 329     175.874 214.166 232.394  1.00 29.38           N
ATOM   4373  CA  GLY B 329     176.542 213.795 231.182  1.00 29.38           C
ATOM   4374  C   GLY B 329     177.948 213.414 231.516  1.00 29.38           C
ATOM   4375  O   GLY B 329     178.521 212.515 230.906  1.00 29.38           O
ATOM   4376  N   MET B 330     178.551 214.114 232.489  1.00 97.19           N
ATOM   4377  CA  MET B 330     179.904 213.857 232.879  1.00 97.19           C
ATOM   4378  CB  MET B 330     180.415 214.857 233.932  1.00 97.19           C
ATOM   4379  CG  MET B 330     181.861 214.630 234.381  1.00 97.19           C
ATOM   4380  SD  MET B 330     182.467 215.880 235.557  1.00 97.19           S
ATOM   4381  CE  MET B 330     183.845 214.880 236.190  1.00 97.19           C
ATOM   4382  C   MET B 330     180.023 212.471 233.450  1.00 97.19           C
ATOM   4383  O   MET B 330     181.075 211.850 233.330  1.00 97.19           O
ATOM   4384  N   LEU B 331     178.986 211.992 234.169  1.00105.39           N
ATOM   4385  CA  LEU B 331     179.014 210.704 234.817  1.00105.39           C
ATOM   4386  CB  LEU B 331     177.941 210.586 235.913  1.00105.39           C
ATOM   4387  CG  LEU B 331     178.100 209.329 236.785  1.00105.39           C
ATOM   4388  CD1 LEU B 331     179.417 209.381 237.579  1.00105.39           C
ATOM   4389  CD2 LEU B 331     176.874 209.106 237.684  1.00105.39           C
ATOM   4390  C   LEU B 331     178.858 209.520 233.882  1.00105.39           C
ATOM   4391  O   LEU B 331     179.529 208.503 234.042  1.00105.39           O
ATOM   4392  N   LEU B 332     177.898 209.616 232.943  1.00131.64           N
ATOM   4393  CA  LEU B 332     177.422 208.683 231.947  1.00131.64           C
ATOM   4394  CB  LEU B 332     175.998 209.048 231.505  1.00131.64           C
ATOM   4395  CG  LEU B 332     174.969 208.922 232.643  1.00131.64           C
ATOM   4396  CD1 LEU B 332     173.602 209.468 232.215  1.00131.64           C
ATOM   4397  CD2 LEU B 332     174.866 207.473 233.143  1.00131.64           C
ATOM   4398  C   LEU B 332     178.261 208.562 230.702  1.00131.64           C
ATOM   4399  O   LEU B 332     178.010 207.680 229.884  1.00131.64           O
ATOM   4400  N   ALA B 333     179.237 209.454 230.481  1.00 88.32           N
ATOM   4401  CA  ALA B 333     179.898 209.602 229.206  1.00 88.32           C
ATOM   4402  CB  ALA B 333     181.066 210.604 229.261  1.00 88.32           C
ATOM   4403  C   ALA B 333     180.456 208.312 228.656  1.00 88.32           C
ATOM   4404  O   ALA B 333     180.476 208.107 227.444  1.00 88.32           O
ATOM   4405  N   TYR B 334     180.933 207.426 229.532  1.00250.41           N
ATOM   4406  CA  TYR B 334     181.587 206.168 229.309  1.00250.41           C
ATOM   4407  CB  TYR B 334     182.417 205.706 230.515  1.00250.41           C
ATOM   4408  CG  TYR B 334     183.562 206.661 230.468  1.00250.41           C
ATOM   4409  CD1 TYR B 334     183.486 207.880 231.101  1.00250.41           C
ATOM   4410  CD2 TYR B 334     184.698 206.355 229.755  1.00250.41           C
ATOM   4411  CE1 TYR B 334     184.534 208.769 231.043  1.00250.41           C
ATOM   4412  CE2 TYR B 334     185.751 207.238 229.693  1.00250.41           C
ATOM   4413  CZ  TYR B 334     185.669 208.447 230.340  1.00250.41           C
ATOM   4414  OH  TYR B 334     186.745 209.357 230.278  1.00250.41           O
ATOM   4415  C   TYR B 334     180.703 205.075 228.762  1.00250.41           C
ATOM   4416  O   TYR B 334     181.107 203.914 228.805  1.00250.41           O
ATOM   4417  N   SER B 335     179.411 205.337 228.471  1.00 75.96           N
ATOM   4418  CA  SER B 335     178.591 204.278 227.929  1.00 75.96           C
ATOM   4419  CB  SER B 335     177.360 203.958 228.791  1.00 75.96           C
ATOM   4420  OG  SER B 335     177.779 203.484 230.062  1.00 75.96           O
ATOM   4421  C   SER B 335     178.104 204.622 226.545  1.00 75.96           C
ATOM   4422  O   SER B 335     178.731 205.392 225.819  1.00 75.96           O
ATOM   4423  N   GLY B 336     176.972 203.998 226.132  1.00 46.33           N
ATOM   4424  CA  GLY B 336     176.381 204.169 224.828  1.00 46.33           C
ATOM   4425  C   GLY B 336     175.439 205.336 224.901  1.00 46.33           C
ATOM   4426  O   GLY B 336     175.754 206.331 225.553  1.00 46.33           O
ATOM   4427  N   VAL B 337     174.273 205.259 224.208  1.00132.25           N
ATOM   4428  CA  VAL B 337     173.352 206.370 224.191  1.00132.25           C
ATOM   4429  CB  VAL B 337     172.620 206.555 222.886  1.00132.25           C
ATOM   4430  CG1 VAL B 337     173.652 206.839 221.780  1.00132.25           C
ATOM   4431  CG2 VAL B 337     171.731 205.333 222.612  1.00132.25           C
ATOM   4432  C   VAL B 337     172.341 206.225 225.300  1.00132.25           C
ATOM   4433  O   VAL B 337     171.513 205.316 225.335  1.00132.25           O
ATOM   4434  N   GLN B 338     172.514 207.119 226.287  1.00254.74           N
ATOM   4435  CA  GLN B 338     171.869 207.366 227.545  1.00254.74           C
ATOM   4436  CB  GLN B 338     172.842 207.959 228.579  1.00254.74           C
ATOM   4437  CG  GLN B 338     174.181 207.225 228.689  1.00254.74           C
ATOM   4438  CD  GLN B 338     173.947 205.722 228.722  1.00254.74           C
ATOM   4439  OE1 GLN B 338     173.448 205.136 227.763  1.00254.74           O
ATOM   4440  NE2 GLN B 338     174.335 205.071 229.850  1.00254.74           N
ATOM   4441  C   GLN B 338     170.686 208.281 227.555  1.00254.74           C
ATOM   4442  O   GLN B 338     170.109 208.450 228.623  1.00254.74           O
ATOM   4443  N   SER B 339     170.360 208.973 226.447  1.00 72.84           N
ATOM   4444  CA  SER B 339     169.446 210.091 226.453  1.00 72.84           C
ATOM   4445  CB  SER B 339     168.997 210.478 225.035  1.00 72.84           C
ATOM   4446  OG  SER B 339     168.310 209.394 224.427  1.00 72.84           O
ATOM   4447  C   SER B 339     168.204 209.863 227.268  1.00 72.84           C
ATOM   4448  O   SER B 339     167.749 210.783 227.949  1.00 72.84           O
ATOM   4449  N   LYS B 340     167.618 208.654 227.263  1.00137.04           N
ATOM   4450  CA  LYS B 340     166.408 208.490 228.020  1.00137.04           C
ATOM   4451  CB  LYS B 340     165.725 207.115 227.861  1.00137.04           C
ATOM   4452  CG  LYS B 340     166.473 205.916 228.446  1.00137.04           C
ATOM   4453  CD  LYS B 340     167.772 205.556 227.728  1.00137.04           C
ATOM   4454  CE  LYS B 340     168.357 204.231 228.224  1.00137.04           C
ATOM   4455  NZ  LYS B 340     169.449 203.787 227.332  1.00137.04           N
ATOM   4456  C   LYS B 340     166.681 208.725 229.479  1.00137.04           C
ATOM   4457  O   LYS B 340     165.809 209.186 230.212  1.00137.04           O
ATOM   4458  N   LYS B 341     167.877 208.363 229.969  1.00 98.14           N
ATOM   4459  CA  LYS B 341     168.193 208.568 231.357  1.00 98.14           C
ATOM   4460  CB  LYS B 341     169.537 207.953 231.796  1.00 98.14           C
ATOM   4461  CG  LYS B 341     169.509 206.438 231.967  1.00 98.14           C
ATOM   4462  CD  LYS B 341     170.886 205.828 232.236  1.00 98.14           C
ATOM   4463  CE  LYS B 341     170.855 204.301 232.309  1.00 98.14           C
ATOM   4464  NZ  LYS B 341     172.207 203.776 232.585  1.00 98.14           N
ATOM   4465  C   LYS B 341     168.299 210.024 231.705  1.00 98.14           C
ATOM   4466  O   LYS B 341     167.762 210.459 232.721  1.00 98.14           O
ATOM   4467  N   LEU B 342     169.000 210.816 230.870  1.00134.00           N
ATOM   4468  CA  LEU B 342     169.252 212.202 231.170  1.00134.00           C
ATOM   4469  CB  LEU B 342     170.052 212.934 230.079  1.00134.00           C
ATOM   4470  CG  LEU B 342     171.409 212.298 229.745  1.00134.00           C
ATOM   4471  CD1 LEU B 342     171.218 210.946 229.051  1.00134.00           C
ATOM   4472  CD2 LEU B 342     172.298 213.254 228.936  1.00134.00           C
ATOM   4473  C   LEU B 342     167.948 212.910 231.219  1.00134.00           C
ATOM   4474  O   LEU B 342     167.755 213.834 232.008  1.00134.00           O
ATOM   4475  N   THR B 343     167.032 212.523 230.321  1.00119.97           N
ATOM   4476  CA  THR B 343     165.749 213.146 230.289  1.00119.97           C
ATOM   4477  CB  THR B 343     164.926 212.820 229.074  1.00119.97           C
ATOM   4478  OG1 THR B 343     163.721 213.561 229.125  1.00119.97           O
ATOM   4479  CG2 THR B 343     164.612 211.322 229.010  1.00119.97           C
ATOM   4480  C   THR B 343     164.979 212.781 231.519  1.00119.97           C
ATOM   4481  O   THR B 343     164.144 213.559 231.976  1.00119.97           O
ATOM   4482  N   ALA B 344     165.207 211.573 232.071  1.00 32.92           N
ATOM   4483  CA  ALA B 344     164.477 211.148 233.235  1.00 32.92           C
ATOM   4484  CB  ALA B 344     164.836 209.719 233.682  1.00 32.92           C
ATOM   4485  C   ALA B 344     164.771 212.065 234.386  1.00 32.92           C
ATOM   4486  O   ALA B 344     163.862 212.504 235.087  1.00 32.92           O
ATOM   4487  N   MET B 345     166.058 212.394 234.597  1.00137.44           N
ATOM   4488  CA  MET B 345     166.485 213.258 235.661  1.00137.44           C
ATOM   4489  CB  MET B 345     168.017 213.297 235.821  1.00137.44           C
ATOM   4490  CG  MET B 345     168.777 213.893 234.636  1.00137.44           C
ATOM   4491  SD  MET B 345     168.724 215.706 234.537  1.00137.44           S
ATOM   4492  CE  MET B 345     169.788 215.981 235.985  1.00137.44           C
ATOM   4493  C   MET B 345     165.962 214.631 235.382  1.00137.44           C
ATOM   4494  O   MET B 345     165.745 215.428 236.293  1.00137.44           O
ATOM   4495  N   GLN B 346     165.760 214.948 234.092  1.00130.20           N
ATOM   4496  CA  GLN B 346     165.260 216.234 233.700  1.00130.20           C
ATOM   4497  CB  GLN B 346     165.027 216.376 232.188  1.00130.20           C
ATOM   4498  CG  GLN B 346     166.296 216.709 231.412  1.00130.20           C
ATOM   4499  CD  GLN B 346     166.635 218.157 231.737  1.00130.20           C
ATOM   4500  OE1 GLN B 346     167.788 218.494 232.000  1.00130.20           O
ATOM   4501  NE2 GLN B 346     165.601 219.042 231.721  1.00130.20           N
ATOM   4502  C   GLN B 346     163.935 216.470 234.352  1.00130.20           C
ATOM   4503  O   GLN B 346     163.615 217.603 234.703  1.00130.20           O
ATOM   4504  N   ARG B 347     163.108 215.422 234.504  1.00 78.20           N
ATOM   4505  CA  ARG B 347     161.815 215.599 235.105  1.00 78.20           C
ATOM   4506  CB  ARG B 347     160.961 214.318 235.110  1.00 78.20           C
ATOM   4507  CG  ARG B 347     160.385 213.928 233.746  1.00 78.20           C
ATOM   4508  CD  ARG B 347     161.424 213.422 232.744  1.00 78.20           C
ATOM   4509  NE  ARG B 347     160.685 212.927 231.548  1.00 78.20           N
ATOM   4510  CZ  ARG B 347     160.250 211.634 231.505  1.00 78.20           C
ATOM   4511  NH1 ARG B 347     160.470 210.801 232.564  1.00 78.20           N
ATOM   4512  NH2 ARG B 347     159.596 211.175 230.398  1.00 78.20           N
ATOM   4513  C   ARG B 347     161.969 216.019 236.539  1.00 78.20           C
ATOM   4514  O   ARG B 347     161.239 216.878 237.031  1.00 78.20           O
ATOM   4515  N   GLN B 348     162.959 215.429 237.229  1.00124.08           N
ATOM   4516  CA  GLN B 348     163.215 215.581 238.633  1.00124.08           C
ATOM   4517  CB  GLN B 348     164.424 214.748 239.094  1.00124.08           C
ATOM   4518  CG  GLN B 348     164.420 213.303 238.589  1.00124.08           C
ATOM   4519  CD  GLN B 348     163.074 212.674 238.893  1.00124.08           C
ATOM   4520  OE1 GLN B 348     162.500 212.893 239.958  1.00124.08           O
ATOM   4521  NE2 GLN B 348     162.554 211.876 237.921  1.00124.08           N
ATOM   4522  C   GLN B 348     163.569 217.003 238.923  1.00124.08           C
ATOM   4523  O   GLN B 348     163.354 217.487 240.033  1.00124.08           O
ATOM   4524  N   LEU B 349     164.144 217.705 237.931  1.00 56.34           N
ATOM   4525  CA  LEU B 349     164.619 219.040 238.138  1.00 56.34           C
ATOM   4526  CB  LEU B 349     165.076 219.719 236.836  1.00 56.34           C
ATOM   4527  CG  LEU B 349     166.270 219.027 236.159  1.00 56.34           C
ATOM   4528  CD1 LEU B 349     166.749 219.816 234.931  1.00 56.34           C
ATOM   4529  CD2 LEU B 349     167.394 218.754 237.167  1.00 56.34           C
ATOM   4530  C   LEU B 349     163.494 219.863 238.675  1.00 56.34           C
ATOM   4531  O   LEU B 349     163.690 220.680 239.574  1.00 56.34           O
ATOM   4532  N   LYS B 350     162.288 219.677 238.117  1.00126.17           N
ATOM   4533  CA  LYS B 350     161.114 220.393 238.524  1.00126.17           C
ATOM   4534  CB  LYS B 350     159.910 220.086 237.618  1.00126.17           C
ATOM   4535  CG  LYS B 350     160.270 219.926 236.138  1.00126.17           C
ATOM   4536  CD  LYS B 350     161.086 221.067 235.531  1.00126.17           C
ATOM   4537  CE  LYS B 350     161.559 220.744 234.111  1.00126.17           C
ATOM   4538  NZ  LYS B 350     162.584 221.717 233.674  1.00126.17           N
ATOM   4539  C   LYS B 350     160.714 219.954 239.905  1.00126.17           C
ATOM   4540  O   LYS B 350     160.252 220.755 240.716  1.00126.17           O
ATOM   4541  N   LYS B 351     160.839 218.641 240.184  1.00 72.29           N
ATOM   4542  CA  LYS B 351     160.389 218.076 241.426  1.00 72.29           C
ATOM   4543  CB  LYS B 351     160.512 216.548 241.396  1.00 72.29           C
ATOM   4544  CG  LYS B 351     159.752 215.962 240.209  1.00 72.29           C
ATOM   4545  CD  LYS B 351     160.157 214.537 239.852  1.00 72.29           C
ATOM   4546  CE  LYS B 351     159.610 214.088 238.497  1.00 72.29           C
ATOM   4547  NZ  LYS B 351     159.857 212.639 238.308  1.00 72.29           N
ATOM   4548  C   LYS B 351     161.191 218.588 242.587  1.00 72.29           C
ATOM   4549  O   LYS B 351     160.632 219.117 243.547  1.00 72.29           O
ATOM   4550  N   HIS B 352     162.529 218.438 242.517  1.00 88.84           N
ATOM   4551  CA  HIS B 352     163.430 218.844 243.561  1.00 88.84           C
ATOM   4552  ND1 HIS B 352     165.641 216.992 241.405  1.00 88.84           N
ATOM   4553  CG  HIS B 352     165.456 218.146 242.134  1.00 88.84           C
ATOM   4554  CB  HIS B 352     164.820 218.179 243.493  1.00 88.84           C
ATOM   4555  NE2 HIS B 352     166.507 218.648 240.200  1.00 88.84           N
ATOM   4556  CD2 HIS B 352     165.985 219.147 241.380  1.00 88.84           C
ATOM   4557  CE1 HIS B 352     166.275 217.350 240.259  1.00 88.84           C
ATOM   4558  C   HIS B 352     163.591 220.340 243.607  1.00 88.84           C
ATOM   4559  O   HIS B 352     163.914 220.889 244.658  1.00 88.84           O
ATOM   4560  N   PHE B 353     163.407 221.032 242.462  1.00 71.51           N
ATOM   4561  CA  PHE B 353     163.531 222.466 242.350  1.00 71.51           C
ATOM   4562  CB  PHE B 353     162.718 223.237 243.408  1.00 71.51           C
ATOM   4563  CG  PHE B 353     161.269 223.082 243.100  1.00 71.51           C
ATOM   4564  CD1 PHE B 353     160.656 223.923 242.199  1.00 71.51           C
ATOM   4565  CD2 PHE B 353     160.519 222.105 243.714  1.00 71.51           C
ATOM   4566  CE1 PHE B 353     159.318 223.788 241.910  1.00 71.51           C
ATOM   4567  CE2 PHE B 353     159.181 221.965 243.429  1.00 71.51           C
ATOM   4568  CZ  PHE B 353     158.578 222.807 242.526  1.00 71.51           C
ATOM   4569  C   PHE B 353     164.969 222.883 242.496  1.00 71.51           C
ATOM   4570  O   PHE B 353     165.271 224.067 242.634  1.00 71.51           O
ATOM   4571  N   LYS B 354     165.879 221.897 242.460  1.00172.58           N
ATOM   4572  CA  LYS B 354     167.315 221.976 242.505  1.00172.58           C
ATOM   4573  CB  LYS B 354     168.005 220.676 242.948  1.00172.58           C
ATOM   4574  CG  LYS B 354     167.505 220.150 244.293  1.00172.58           C
ATOM   4575  CD  LYS B 354     167.683 221.125 245.457  1.00172.58           C
ATOM   4576  CE  LYS B 354     167.130 220.584 246.777  1.00172.58           C
ATOM   4577  NZ  LYS B 354     167.372 221.553 247.868  1.00172.58           N
ATOM   4578  C   LYS B 354     167.859 222.312 241.146  1.00172.58           C
ATOM   4579  O   LYS B 354     169.018 222.026 240.869  1.00172.58           O
ATOM   4580  N   GLU B 355     166.999 222.711 240.199  1.00127.33           N
ATOM   4581  CA  GLU B 355     167.377 222.992 238.839  1.00127.33           C
ATOM   4582  CB  GLU B 355     166.149 223.248 237.953  1.00127.33           C
ATOM   4583  CG  GLU B 355     165.288 224.413 238.439  1.00127.33           C
ATOM   4584  CD  GLU B 355     163.980 224.377 237.668  1.00127.33           C
ATOM   4585  OE1 GLU B 355     164.029 224.190 236.423  1.00127.33           O
ATOM   4586  OE2 GLU B 355     162.912 224.530 238.318  1.00127.33           O
ATOM   4587  C   GLU B 355     168.304 224.174 238.714  1.00127.33           C
ATOM   4588  O   GLU B 355     168.992 224.288 237.706  1.00127.33           O
ATOM   4589  N   GLY B 356     168.223 225.157 239.630  1.00 81.10           N
ATOM   4590  CA  GLY B 356     169.013 226.369 239.667  1.00 81.10           C
ATOM   4591  C   GLY B 356     170.417 226.290 240.213  1.00 81.10           C
ATOM   4592  O   GLY B 356     171.239 227.127 239.848  1.00 81.10           O
ATOM   4593  N   LYS B 357     170.684 225.385 241.184  1.00139.81           N
ATOM   4594  CA  LYS B 357     171.891 225.365 241.980  1.00139.81           C
ATOM   4595  CB  LYS B 357     171.794 224.362 243.141  1.00139.81           C
ATOM   4596  CG  LYS B 357     173.031 224.355 244.043  1.00139.81           C
ATOM   4597  CD  LYS B 357     172.824 223.582 245.345  1.00139.81           C
ATOM   4598  CE  LYS B 357     171.802 224.238 246.278  1.00139.81           C
ATOM   4599  NZ  LYS B 357     171.455 223.313 247.380  1.00139.81           N
ATOM   4600  C   LYS B 357     173.194 225.070 241.280  1.00139.81           C
ATOM   4601  O   LYS B 357     174.115 225.880 241.355  1.00139.81           O
ATOM   4602  N   GLY B 358     173.338 223.923 240.586  1.00 37.02           N
ATOM   4603  CA  GLY B 358     174.608 223.632 239.969  1.00 37.02           C
ATOM   4604  C   GLY B 358     175.505 222.965 240.977  1.00 37.02           C
ATOM   4605  O   GLY B 358     175.099 222.704 242.109  1.00 37.02           O
ATOM   4606  N   LEU B 359     176.765 222.666 240.575  1.00 82.14           N
ATOM   4607  CA  LEU B 359     177.702 221.982 241.425  1.00 82.14           C
ATOM   4608  CB  LEU B 359     177.868 220.514 240.998  1.00 82.14           C
ATOM   4609  CG  LEU B 359     176.568 219.693 241.108  1.00 82.14           C
ATOM   4610  CD1 LEU B 359     176.703 218.333 240.418  1.00 82.14           C
ATOM   4611  CD2 LEU B 359     176.133 219.521 242.569  1.00 82.14           C
ATOM   4612  C   LEU B 359     179.038 222.639 241.253  1.00 82.14           C
ATOM   4613  O   LEU B 359     179.335 223.175 240.188  1.00 82.14           O
ATOM   4614  N   THR B 360     179.874 222.629 242.314  1.00104.08           N
ATOM   4615  CA  THR B 360     181.191 223.202 242.248  1.00104.08           C
ATOM   4616  CB  THR B 360     181.601 223.903 243.511  1.00104.08           C
ATOM   4617  OG1 THR B 360     182.838 224.574 243.321  1.00104.08           O
ATOM   4618  CG2 THR B 360     181.725 222.861 244.635  1.00104.08           C
ATOM   4619  C   THR B 360     182.176 222.097 242.003  1.00104.08           C
ATOM   4620  O   THR B 360     181.837 220.915 242.043  1.00104.08           O
ATOM   4621  N   PHE B 361     183.443 222.476 241.744  1.00 53.48           N
ATOM   4622  CA  PHE B 361     184.505 221.553 241.449  1.00 53.48           C
ATOM   4623  CB  PHE B 361     185.819 222.288 241.115  1.00 53.48           C
ATOM   4624  CG  PHE B 361     186.897 221.280 240.898  1.00 53.48           C
ATOM   4625  CD1 PHE B 361     187.000 220.599 239.707  1.00 53.48           C
ATOM   4626  CD2 PHE B 361     187.818 221.028 241.888  1.00 53.48           C
ATOM   4627  CE1 PHE B 361     188.000 219.673 239.516  1.00 53.48           C
ATOM   4628  CE2 PHE B 361     188.819 220.105 241.702  1.00 53.48           C
ATOM   4629  CZ  PHE B 361     188.910 219.422 240.513  1.00 53.48           C
ATOM   4630  C   PHE B 361     184.755 220.658 242.622  1.00 53.48           C
ATOM   4631  O   PHE B 361     184.923 219.448 242.470  1.00 53.48           O
ATOM   4632  N   GLN B 362     184.791 221.231 243.835  1.00 47.57           N
ATOM   4633  CA  GLN B 362     185.063 220.433 244.993  1.00 47.57           C
ATOM   4634  CB  GLN B 362     185.219 221.250 246.285  1.00 47.57           C
ATOM   4635  CG  GLN B 362     185.710 220.396 247.456  1.00 47.57           C
ATOM   4636  CD  GLN B 362     187.095 219.874 247.090  1.00 47.57           C
ATOM   4637  OE1 GLN B 362     187.881 220.565 246.444  1.00 47.57           O
ATOM   4638  NE2 GLN B 362     187.399 218.613 247.500  1.00 47.57           N
ATOM   4639  C   GLN B 362     183.938 219.467 245.176  1.00 47.57           C
ATOM   4640  O   GLN B 362     184.143 218.339 245.619  1.00 47.57           O
ATOM   4641  N   GLU B 363     182.708 219.897 244.837  1.00 89.97           N
ATOM   4642  CA  GLU B 363     181.541 219.083 245.027  1.00 89.97           C
ATOM   4643  CB  GLU B 363     180.287 219.784 244.481  1.00 89.97           C
ATOM   4644  CG  GLU B 363     179.077 218.863 244.336  1.00 89.97           C
ATOM   4645  CD  GLU B 363     178.364 218.786 245.669  1.00 89.97           C
ATOM   4646  OE1 GLU B 363     178.978 218.294 246.653  1.00 89.97           O
ATOM   4647  OE2 GLU B 363     177.182 219.222 245.712  1.00 89.97           O
ATOM   4648  C   GLU B 363     181.649 217.796 244.261  1.00 89.97           C
ATOM   4649  O   GLU B 363     181.486 216.711 244.816  1.00 89.97           O
ATOM   4650  N   VAL B 364     181.942 217.889 242.953  1.00106.85           N
ATOM   4651  CA  VAL B 364     181.985 216.737 242.100  1.00106.85           C
ATOM   4652  CB  VAL B 364     182.135 217.108 240.652  1.00106.85           C
ATOM   4653  CG1 VAL B 364     183.482 217.824 240.463  1.00106.85           C
ATOM   4654  CG2 VAL B 364     181.991 215.836 239.800  1.00106.85           C
ATOM   4655  C   VAL B 364     183.134 215.847 242.454  1.00106.85           C
ATOM   4656  O   VAL B 364     183.025 214.623 242.408  1.00106.85           O
ATOM   4657  N   GLU B 365     184.270 216.450 242.835  1.00 96.03           N
ATOM   4658  CA  GLU B 365     185.478 215.708 243.041  1.00 96.03           C
ATOM   4659  CB  GLU B 365     186.658 216.615 243.436  1.00 96.03           C
ATOM   4660  CG  GLU B 365     188.029 215.991 243.165  1.00 96.03           C
ATOM   4661  CD  GLU B 365     188.273 214.876 244.170  1.00 96.03           C
ATOM   4662  OE1 GLU B 365     187.825 215.017 245.339  1.00 96.03           O
ATOM   4663  OE2 GLU B 365     188.921 213.867 243.781  1.00 96.03           O
ATOM   4664  C   GLU B 365     185.272 214.683 244.113  1.00 96.03           C
ATOM   4665  O   GLU B 365     185.756 213.558 244.004  1.00 96.03           O
ATOM   4666  N   ASN B 366     184.524 215.032 245.172  1.00 61.51           N
ATOM   4667  CA  ASN B 366     184.346 214.112 246.258  1.00 61.51           C
ATOM   4668  CB  ASN B 366     183.470 214.670 247.392  1.00 61.51           C
ATOM   4669  CG  ASN B 366     184.267 215.726 248.139  1.00 61.51           C
ATOM   4670  OD1 ASN B 366     183.793 216.841 248.352  1.00 61.51           O
ATOM   4671  ND2 ASN B 366     185.510 215.366 248.557  1.00 61.51           N
ATOM   4672  C   ASN B 366     183.678 212.869 245.757  1.00 61.51           C
ATOM   4673  O   ASN B 366     184.045 211.762 246.148  1.00 61.51           O
ATOM   4674  N   PHE B 367     182.696 213.012 244.851  1.00 62.68           N
ATOM   4675  CA  PHE B 367     181.941 211.889 244.367  1.00 62.68           C
ATOM   4676  CB  PHE B 367     180.836 212.307 243.379  1.00 62.68           C
ATOM   4677  CG  PHE B 367     180.102 211.088 242.928  1.00 62.68           C
ATOM   4678  CD1 PHE B 367     179.161 210.499 243.741  1.00 62.68           C
ATOM   4679  CD2 PHE B 367     180.343 210.545 241.685  1.00 62.68           C
ATOM   4680  CE1 PHE B 367     178.476 209.379 243.332  1.00 62.68           C
ATOM   4681  CE2 PHE B 367     179.660 209.426 241.270  1.00 62.68           C
ATOM   4682  CZ  PHE B 367     178.726 208.841 242.093  1.00 62.68           C
ATOM   4683  C   PHE B 367     182.863 210.931 243.673  1.00 62.68           C
ATOM   4684  O   PHE B 367     182.698 209.717 243.772  1.00 62.68           O
ATOM   4685  N   PHE B 368     183.841 211.454 242.917  1.00 77.16           N
ATOM   4686  CA  PHE B 368     184.790 210.630 242.223  1.00 77.16           C
ATOM   4687  CB  PHE B 368     185.689 211.406 241.248  1.00 77.16           C
ATOM   4688  CG  PHE B 368     184.898 211.611 240.004  1.00 77.16           C
ATOM   4689  CD1 PHE B 368     183.952 212.606 239.911  1.00 77.16           C
ATOM   4690  CD2 PHE B 368     185.114 210.791 238.922  1.00 77.16           C
ATOM   4691  CE1 PHE B 368     183.230 212.777 238.754  1.00 77.16           C
ATOM   4692  CE2 PHE B 368     184.395 210.957 237.763  1.00 77.16           C
ATOM   4693  CZ  PHE B 368     183.452 211.952 237.677  1.00 77.16           C
ATOM   4694  C   PHE B 368     185.676 209.910 243.185  1.00 77.16           C
ATOM   4695  O   PHE B 368     186.148 208.817 242.884  1.00 77.16           O
ATOM   4696  N   THR B 369     185.997 210.545 244.327  1.00 42.08           N
ATOM   4697  CA  THR B 369     186.826 209.923 245.320  1.00 42.08           C
ATOM   4698  CB  THR B 369     187.141 210.854 246.455  1.00 42.08           C
ATOM   4699  OG1 THR B 369     187.772 212.026 245.960  1.00 42.08           O
ATOM   4700  CG2 THR B 369     188.075 210.136 247.442  1.00 42.08           C
ATOM   4701  C   THR B 369     186.085 208.745 245.874  1.00 42.08           C
ATOM   4702  O   THR B 369     186.652 207.673 246.076  1.00 42.08           O
ATOM   4703  N   PHE B 370     184.776 208.930 246.123  1.00 74.65           N
ATOM   4704  CA  PHE B 370     183.903 207.908 246.632  1.00 74.65           C
ATOM   4705  CB  PHE B 370     182.483 208.452 246.878  1.00 74.65           C
ATOM   4706  CG  PHE B 370     181.540 207.321 247.110  1.00 74.65           C
ATOM   4707  CD1 PHE B 370     181.471 206.669 248.320  1.00 74.65           C
ATOM   4708  CD2 PHE B 370     180.698 206.927 246.096  1.00 74.65           C
ATOM   4709  CE1 PHE B 370     180.585 205.632 248.506  1.00 74.65           C
ATOM   4710  CE2 PHE B 370     179.810 205.894 246.275  1.00 74.65           C
ATOM   4711  CZ  PHE B 370     179.754 205.242 247.483  1.00 74.65           C
ATOM   4712  C   PHE B 370     183.825 206.810 245.616  1.00 74.65           C
ATOM   4713  O   PHE B 370     183.778 205.627 245.949  1.00 74.65           O
ATOM   4714  N   LEU B 371     183.829 207.191 244.331  1.00 77.95           N
ATOM   4715  CA  LEU B 371     183.663 206.273 243.241  1.00 77.95           C
ATOM   4716  CB  LEU B 371     183.595 206.990 241.880  1.00 77.95           C
ATOM   4717  CG  LEU B 371     183.290 206.053 240.699  1.00 77.95           C
ATOM   4718  CD1 LEU B 371     181.918 205.383 240.868  1.00 77.95           C
ATOM   4719  CD2 LEU B 371     183.420 206.794 239.360  1.00 77.95           C
ATOM   4720  C   LEU B 371     184.784 205.272 243.201  1.00 77.95           C
ATOM   4721  O   LEU B 371     184.596 204.146 242.743  1.00 77.95           O
ATOM   4722  N   LYS B 372     185.981 205.654 243.678  1.00108.05           N
ATOM   4723  CA  LYS B 372     187.154 204.824 243.627  1.00108.05           C
ATOM   4724  CB  LYS B 372     188.374 205.496 244.281  1.00108.05           C
ATOM   4725  CG  LYS B 372     188.769 206.824 243.631  1.00108.05           C
ATOM   4726  CD  LYS B 372     189.733 207.652 244.485  1.00108.05           C
ATOM   4727  CE  LYS B 372     189.930 209.087 243.988  1.00108.05           C
ATOM   4728  NZ  LYS B 372     190.662 209.086 242.703  1.00108.05           N
ATOM   4729  C   LYS B 372     186.911 203.535 244.366  1.00108.05           C
ATOM   4730  O   LYS B 372     187.552 202.530 244.061  1.00108.05           O
ATOM   4731  N   ASN B 373     186.028 203.526 245.390  1.00132.50           N
ATOM   4732  CA  ASN B 373     185.843 202.316 246.148  1.00132.50           C
ATOM   4733  CB  ASN B 373     185.741 202.590 247.658  1.00132.50           C
ATOM   4734  CG  ASN B 373     187.053 203.204 248.121  1.00132.50           C
ATOM   4735  OD1 ASN B 373     188.134 202.750 247.750  1.00132.50           O
ATOM   4736  ND2 ASN B 373     186.953 204.280 248.947  1.00132.50           N
ATOM   4737  C   ASN B 373     184.560 201.621 245.763  1.00132.50           C
ATOM   4738  O   ASN B 373     183.810 201.153 246.619  1.00132.50           O
ATOM   4739  N   ILE B 374     184.309 201.463 244.454  1.00166.22           N
ATOM   4740  CA  ILE B 374     183.123 200.822 243.951  1.00166.22           C
ATOM   4741  CB  ILE B 374     183.020 200.859 242.453  1.00166.22           C
ATOM   4742  CG1 ILE B 374     182.639 202.261 241.964  1.00166.22           C
ATOM   4743  CG2 ILE B 374     182.031 199.771 242.021  1.00166.22           C
ATOM   4744  CD1 ILE B 374     181.248 202.697 242.431  1.00166.22           C
ATOM   4745  C   ILE B 374     183.105 199.380 244.348  1.00166.22           C
ATOM   4746  O   ILE B 374     182.049 198.807 244.613  1.00166.22           O
ATOM   4747  N   ASN B 375     184.288 198.749 244.390  1.00 98.44           N
ATOM   4748  CA  ASN B 375     184.394 197.342 244.634  1.00 98.44           C
ATOM   4749  CB  ASN B 375     185.850 196.843 244.638  1.00 98.44           C
ATOM   4750  CG  ASN B 375     186.609 197.550 245.752  1.00 98.44           C
ATOM   4751  OD1 ASN B 375     186.638 198.777 245.819  1.00 98.44           O
ATOM   4752  ND2 ASN B 375     187.248 196.755 246.650  1.00 98.44           N
ATOM   4753  C   ASN B 375     183.783 196.991 245.944  1.00 98.44           C
ATOM   4754  O   ASN B 375     183.397 195.841 246.116  1.00 98.44           O
ATOM   4755  N   ASP B 376     183.845 197.889 246.947  1.00114.95           N
ATOM   4756  CA  ASP B 376     183.193 197.682 248.215  1.00114.95           C
ATOM   4757  CB  ASP B 376     183.908 198.427 249.346  1.00114.95           C
ATOM   4758  CG  ASP B 376     185.286 197.797 249.463  1.00114.95           C
ATOM   4759  OD1 ASP B 376     185.424 196.605 249.072  1.00114.95           O
ATOM   4760  OD2 ASP B 376     186.222 198.498 249.931  1.00114.95           O
ATOM   4761  C   ASP B 376     181.756 198.111 248.230  1.00114.95           C
ATOM   4762  O   ASP B 376     180.899 197.465 248.820  1.00114.95           O
ATOM   4763  N   VAL B 377     181.436 199.228 247.568  1.00 96.32           N
ATOM   4764  CA  VAL B 377     180.112 199.780 247.645  1.00 96.32           C
ATOM   4765  CB  VAL B 377     179.951 201.027 246.826  1.00 96.32           C
ATOM   4766  CG1 VAL B 377     178.499 201.516 246.966  1.00 96.32           C
ATOM   4767  CG2 VAL B 377     181.005 202.047 247.284  1.00 96.32           C
ATOM   4768  C   VAL B 377     179.116 198.781 247.141  1.00 96.32           C
ATOM   4769  O   VAL B 377     177.950 198.834 247.524  1.00 96.32           O
ATOM   4770  N   ASP B 378     179.513 197.890 246.215  1.00105.55           N
ATOM   4771  CA  ASP B 378     178.570 196.905 245.745  1.00105.55           C
ATOM   4772  CB  ASP B 378     179.060 196.117 244.512  1.00105.55           C
ATOM   4773  CG  ASP B 378     180.378 195.439 244.824  1.00105.55           C
ATOM   4774  OD1 ASP B 378     180.902 195.685 245.936  1.00105.55           O
ATOM   4775  OD2 ASP B 378     180.891 194.683 243.957  1.00105.55           O
ATOM   4776  C   ASP B 378     178.158 195.981 246.865  1.00105.55           C
ATOM   4777  O   ASP B 378     177.012 195.536 246.923  1.00105.55           O
ATOM   4778  N   THR B 379     179.080 195.625 247.778  1.00109.59           N
ATOM   4779  CA  THR B 379     178.702 194.805 248.864  1.00109.59           C
ATOM   4780  CB  THR B 379     179.868 194.324 249.677  1.00109.59           C
ATOM   4781  OG1 THR B 379     180.512 195.412 250.322  1.00109.59           O
ATOM   4782  CG2 THR B 379     180.853 193.606 248.739  1.00109.59           C
ATOM   4783  C   THR B 379     177.814 195.591 249.773  1.00109.59           C
ATOM   4784  O   THR B 379     176.772 195.097 250.198  1.00109.59           O
ATOM   4785  N   ALA B 380     178.186 196.859 250.061  1.00 74.77           N
ATOM   4786  CA  ALA B 380     177.436 197.621 251.020  1.00 74.77           C
ATOM   4787  CB  ALA B 380     178.023 199.027 251.235  1.00 74.77           C
ATOM   4788  C   ALA B 380     176.016 197.793 250.575  1.00 74.77           C
ATOM   4789  O   ALA B 380     175.087 197.545 251.341  1.00 74.77           O
ATOM   4790  N   LEU B 381     175.800 198.199 249.313  1.00 75.58           N
ATOM   4791  CA  LEU B 381     174.471 198.431 248.818  1.00 75.58           C
ATOM   4792  CB  LEU B 381     174.459 199.074 247.417  1.00 75.58           C
ATOM   4793  CG  LEU B 381     174.977 200.526 247.416  1.00 75.58           C
ATOM   4794  CD1 LEU B 381     174.953 201.138 246.008  1.00 75.58           C
ATOM   4795  CD2 LEU B 381     174.217 201.391 248.436  1.00 75.58           C
ATOM   4796  C   LEU B 381     173.704 197.154 248.759  1.00 75.58           C
ATOM   4797  O   LEU B 381     172.516 197.122 249.073  1.00 75.58           O
ATOM   4798  N   SER B 382     174.359 196.061 248.350  1.00 63.93           N
ATOM   4799  CA  SER B 382     173.663 194.814 248.254  1.00 63.93           C
ATOM   4800  CB  SER B 382     174.555 193.665 247.748  1.00 63.93           C
ATOM   4801  OG  SER B 382     175.583 193.381 248.686  1.00 63.93           O
ATOM   4802  C   SER B 382     173.198 194.469 249.631  1.00 63.93           C
ATOM   4803  O   SER B 382     172.121 193.900 249.808  1.00 63.93           O
ATOM   4804  N   PHE B 383     174.018 194.804 250.647  1.00156.90           N
ATOM   4805  CA  PHE B 383     173.667 194.507 251.992  1.00156.90           C
ATOM   4806  CB  PHE B 383     174.803 194.728 253.006  1.00156.90           C
ATOM   4807  CG  PHE B 383     175.894 193.777 252.634  1.00156.90           C
ATOM   4808  CD1 PHE B 383     175.586 192.495 252.239  1.00156.90           C
ATOM   4809  CD2 PHE B 383     177.220 194.138 252.724  1.00156.90           C
ATOM   4810  CE1 PHE B 383     176.570 191.594 251.908  1.00156.90           C
ATOM   4811  CE2 PHE B 383     178.211 193.242 252.395  1.00156.90           C
ATOM   4812  CZ  PHE B 383     177.890 191.969 251.982  1.00156.90           C
ATOM   4813  C   PHE B 383     172.476 195.317 252.395  1.00156.90           C
ATOM   4814  O   PHE B 383     171.512 194.766 252.898  1.00156.90           O
ATOM   4815  N   TYR B 384     172.447 196.634 252.133  1.00108.89           N
ATOM   4816  CA  TYR B 384     171.317 197.428 252.542  1.00108.89           C
ATOM   4817  CB  TYR B 384     171.421 198.896 252.090  1.00108.89           C
ATOM   4818  CG  TYR B 384     172.490 199.588 252.864  1.00108.89           C
ATOM   4819  CD1 TYR B 384     172.217 200.098 254.113  1.00108.89           C
ATOM   4820  CD2 TYR B 384     173.755 199.742 252.342  1.00108.89           C
ATOM   4821  CE1 TYR B 384     173.193 200.743 254.835  1.00108.89           C
ATOM   4822  CE2 TYR B 384     174.735 200.387 253.059  1.00108.89           C
ATOM   4823  CZ  TYR B 384     174.455 200.887 254.308  1.00108.89           C
ATOM   4824  OH  TYR B 384     175.458 201.550 255.048  1.00108.89           O
ATOM   4825  C   TYR B 384     170.067 196.878 251.908  1.00108.89           C
ATOM   4826  O   TYR B 384     169.004 196.877 252.527  1.00108.89           O
ATOM   4827  N   HIS B 385     170.147 196.419 250.643  1.00 68.28           N
ATOM   4828  CA  HIS B 385     168.989 195.906 249.955  1.00 68.28           C
ATOM   4829  ND1 HIS B 385     167.790 193.543 247.846  1.00 68.28           N
ATOM   4830  CG  HIS B 385     168.126 194.878 247.811  1.00 68.28           C
ATOM   4831  CB  HIS B 385     169.314 195.448 248.524  1.00 68.28           C
ATOM   4832  NE2 HIS B 385     166.259 194.552 246.588  1.00 68.28           N
ATOM   4833  CD2 HIS B 385     167.181 195.480 247.038  1.00 68.28           C
ATOM   4834  CE1 HIS B 385     166.666 193.404 247.098  1.00 68.28           C
ATOM   4835  C   HIS B 385     168.429 194.724 250.694  1.00 68.28           C
ATOM   4836  O   HIS B 385     167.223 194.622 250.909  1.00 68.28           O
ATOM   4837  N   MET B 386     169.317 193.795 251.074  1.00137.19           N
ATOM   4838  CA  MET B 386     169.048 192.586 251.805  1.00137.19           C
ATOM   4839  CB  MET B 386     170.287 191.679 251.916  1.00137.19           C
ATOM   4840  CG  MET B 386     170.709 190.988 250.622  1.00137.19           C
ATOM   4841  SD  MET B 386     172.375 190.252 250.670  1.00137.19           S
ATOM   4842  CE  MET B 386     172.103 189.161 252.098  1.00137.19           C
ATOM   4843  C   MET B 386     168.691 192.900 253.230  1.00137.19           C
ATOM   4844  O   MET B 386     168.071 192.083 253.909  1.00137.19           O
ATOM   4845  N   ALA B 387     169.189 194.046 253.729  1.00 97.95           N
ATOM   4846  CA  ALA B 387     169.098 194.565 255.064  1.00 97.95           C
ATOM   4847  CB  ALA B 387     169.933 195.842 255.270  1.00 97.95           C
ATOM   4848  C   ALA B 387     167.671 194.871 255.375  1.00 97.95           C
ATOM   4849  O   ALA B 387     167.285 194.913 256.537  1.00 97.95           O
ATOM   4850  N   GLY B 388     166.841 195.168 254.364  1.00 39.62           N
ATOM   4851  CA  GLY B 388     165.483 195.461 254.705  1.00 39.62           C
ATOM   4852  C   GLY B 388     165.366 196.941 254.767  1.00 39.62           C
ATOM   4853  O   GLY B 388     164.374 197.474 255.260  1.00 39.62           O
ATOM   4854  N   ALA B 389     166.407 197.638 254.275  1.00 52.08           N
ATOM   4855  CA  ALA B 389     166.378 199.064 254.233  1.00 52.08           C
ATOM   4856  CB  ALA B 389     167.688 199.720 254.707  1.00 52.08           C
ATOM   4857  C   ALA B 389     166.183 199.451 252.798  1.00 52.08           C
ATOM   4858  O   ALA B 389     166.678 198.782 251.891  1.00 52.08           O
ATOM   4859  N   SER B 390     165.427 200.541 252.552  1.00103.26           N
ATOM   4860  CA  SER B 390     165.222 200.947 251.193  1.00103.26           C
ATOM   4861  CB  SER B 390     163.826 201.529 250.903  1.00103.26           C
ATOM   4862  OG  SER B 390     163.666 202.790 251.534  1.00103.26           O
ATOM   4863  C   SER B 390     166.240 202.002 250.908  1.00103.26           C
ATOM   4864  O   SER B 390     166.431 202.930 251.693  1.00103.26           O
ATOM   4865  N   LEU B 391     166.934 201.870 249.763  1.00138.11           N
ATOM   4866  CA  LEU B 391     167.995 202.779 249.459  1.00138.11           C
ATOM   4867  CB  LEU B 391     168.934 202.270 248.359  1.00138.11           C
ATOM   4868  CG  LEU B 391     169.856 201.151 248.871  1.00138.11           C
ATOM   4869  CD1 LEU B 391     169.062 200.010 249.514  1.00138.11           C
ATOM   4870  CD2 LEU B 391     170.768 200.638 247.757  1.00138.11           C
ATOM   4871  C   LEU B 391     167.441 204.102 249.082  1.00138.11           C
ATOM   4872  O   LEU B 391     166.543 204.225 248.251  1.00138.11           O
ATOM   4873  N   ASP B 392     167.997 205.136 249.731  1.00 84.73           N
ATOM   4874  CA  ASP B 392     167.584 206.485 249.542  1.00 84.73           C
ATOM   4875  CB  ASP B 392     166.399 206.883 250.441  1.00 84.73           C
ATOM   4876  CG  ASP B 392     166.772 206.653 251.899  1.00 84.73           C
ATOM   4877  OD1 ASP B 392     167.879 206.109 252.159  1.00 84.73           O
ATOM   4878  OD2 ASP B 392     165.936 207.004 252.774  1.00 84.73           O
ATOM   4879  C   ASP B 392     168.762 207.340 249.866  1.00 84.73           C
ATOM   4880  O   ASP B 392     169.889 206.867 249.994  1.00 84.73           O
ATOM   4881  N   LYS B 393     168.526 208.651 249.986  1.00 89.07           N
ATOM   4882  CA  LYS B 393     169.598 209.563 250.244  1.00 89.07           C
ATOM   4883  CB  LYS B 393     169.120 211.023 250.198  1.00 89.07           C
ATOM   4884  CG  LYS B 393     168.805 211.454 248.764  1.00 89.07           C
ATOM   4885  CD  LYS B 393     167.899 212.677 248.646  1.00 89.07           C
ATOM   4886  CE  LYS B 393     166.425 212.307 248.470  1.00 89.07           C
ATOM   4887  NZ  LYS B 393     165.643 213.504 248.093  1.00 89.07           N
ATOM   4888  C   LYS B 393     170.233 209.272 251.571  1.00 89.07           C
ATOM   4889  O   LYS B 393     171.457 209.253 251.685  1.00 89.07           O
ATOM   4890  N   VAL B 394     169.428 208.996 252.611  1.00 58.11           N
ATOM   4891  CA  VAL B 394     169.990 208.795 253.917  1.00 58.11           C
ATOM   4892  CB  VAL B 394     168.962 208.555 254.987  1.00 58.11           C
ATOM   4893  CG1 VAL B 394     168.081 209.810 255.108  1.00 58.11           C
ATOM   4894  CG2 VAL B 394     168.186 207.268 254.661  1.00 58.11           C
ATOM   4895  C   VAL B 394     170.899 207.612 253.880  1.00 58.11           C
ATOM   4896  O   VAL B 394     171.892 207.579 254.601  1.00 58.11           O
ATOM   4897  N   THR B 395     170.563 206.577 253.089  1.00151.66           N
ATOM   4898  CA  THR B 395     171.408 205.418 253.098  1.00151.66           C
ATOM   4899  CB  THR B 395     170.765 204.219 252.450  1.00151.66           C
ATOM   4900  OG1 THR B 395     171.564 203.080 252.691  1.00151.66           O
ATOM   4901  CG2 THR B 395     170.620 204.411 250.937  1.00151.66           C
ATOM   4902  C   THR B 395     172.762 205.652 252.481  1.00151.66           C
ATOM   4903  O   THR B 395     173.787 205.409 253.117  1.00151.66           O
ATOM   4904  N   MET B 396     172.811 206.166 251.237  1.00 66.06           N
ATOM   4905  CA  MET B 396     174.057 206.331 250.539  1.00 66.06           C
ATOM   4906  CB  MET B 396     173.874 206.720 249.062  1.00 66.06           C
ATOM   4907  CG  MET B 396     175.180 206.711 248.264  1.00 66.06           C
ATOM   4908  SD  MET B 396     174.970 206.910 246.468  1.00 66.06           S
ATOM   4909  CE  MET B 396     174.294 208.593 246.577  1.00 66.06           C
ATOM   4910  C   MET B 396     174.876 207.381 251.213  1.00 66.06           C
ATOM   4911  O   MET B 396     176.103 207.307 251.230  1.00 66.06           O
ATOM   4912  N   GLN B 397     174.214 208.399 251.787  1.00 53.05           N
ATOM   4913  CA  GLN B 397     174.948 209.452 252.425  1.00 53.05           C
ATOM   4914  CB  GLN B 397     174.044 210.485 253.117  1.00 53.05           C
ATOM   4915  CG  GLN B 397     173.343 211.450 252.164  1.00 53.05           C
ATOM   4916  CD  GLN B 397     174.332 212.563 251.846  1.00 53.05           C
ATOM   4917  OE1 GLN B 397     175.488 212.525 252.264  1.00 53.05           O
ATOM   4918  NE2 GLN B 397     173.864 213.593 251.093  1.00 53.05           N
ATOM   4919  C   GLN B 397     175.806 208.859 253.500  1.00 53.05           C
ATOM   4920  O   GLN B 397     176.968 209.233 253.637  1.00 53.05           O
ATOM   4921  N   GLN B 398     175.257 207.927 254.301  1.00 75.46           N
ATOM   4922  CA  GLN B 398     175.995 207.327 255.381  1.00 75.46           C
ATOM   4923  CB  GLN B 398     175.108 206.442 256.278  1.00 75.46           C
ATOM   4924  CG  GLN B 398     175.890 205.578 257.273  1.00 75.46           C
ATOM   4925  CD  GLN B 398     176.726 206.479 258.171  1.00 75.46           C
ATOM   4926  OE1 GLN B 398     177.468 207.337 257.694  1.00 75.46           O
ATOM   4927  NE2 GLN B 398     176.616 206.276 259.510  1.00 75.46           N
ATOM   4928  C   GLN B 398     177.114 206.459 254.874  1.00 75.46           C
ATOM   4929  O   GLN B 398     178.233 206.526 255.379  1.00 75.46           O
ATOM   4930  N   VAL B 399     176.848 205.650 253.833  1.00127.15           N
ATOM   4931  CA  VAL B 399     177.779 204.676 253.335  1.00127.15           C
ATOM   4932  CB  VAL B 399     177.249 203.950 252.136  1.00127.15           C
ATOM   4933  CG1 VAL B 399     178.306 202.946 251.661  1.00127.15           C
ATOM   4934  CG2 VAL B 399     175.891 203.334 252.474  1.00127.15           C
ATOM   4935  C   VAL B 399     179.011 205.377 252.865  1.00127.15           C
ATOM   4936  O   VAL B 399     180.126 204.875 252.997  1.00127.15           O
ATOM   4937  N   ALA B 400     178.840 206.570 252.287  1.00 52.58           N
ATOM   4938  CA  ALA B 400     179.955 207.293 251.759  1.00 52.58           C
ATOM   4939  CB  ALA B 400     179.550 208.652 251.153  1.00 52.58           C
ATOM   4940  C   ALA B 400     180.926 207.568 252.870  1.00 52.58           C
ATOM   4941  O   ALA B 400     182.133 207.610 252.644  1.00 52.58           O
ATOM   4942  N   ARG B 401     180.429 207.836 254.092  1.00189.07           N
ATOM   4943  CA  ARG B 401     181.302 208.114 255.198  1.00189.07           C
ATOM   4944  CB  ARG B 401     180.563 208.566 256.469  1.00189.07           C
ATOM   4945  CG  ARG B 401     179.825 209.900 256.373  1.00189.07           C
ATOM   4946  CD  ARG B 401     179.421 210.437 257.751  1.00189.07           C
ATOM   4947  NE  ARG B 401     178.401 211.503 257.547  1.00189.07           N
ATOM   4948  CZ  ARG B 401     177.076 211.176 257.538  1.00189.07           C
ATOM   4949  NH1 ARG B 401     176.694 209.886 257.772  1.00189.07           N
ATOM   4950  NH2 ARG B 401     176.134 212.140 257.320  1.00189.07           N
ATOM   4951  C   ARG B 401     182.069 206.891 255.635  1.00189.07           C
ATOM   4952  O   ARG B 401     183.250 206.972 255.968  1.00189.07           O
ATOM   4953  N   THR B 402     181.386 205.734 255.719  1.00161.14           N
ATOM   4954  CA  THR B 402     181.971 204.547 256.285  1.00161.14           C
ATOM   4955  CB  THR B 402     180.930 203.537 256.669  1.00161.14           C
ATOM   4956  OG1 THR B 402     181.530 202.466 257.381  1.00161.14           O
ATOM   4957  CG2 THR B 402     180.229 203.022 255.401  1.00161.14           C
ATOM   4958  C   THR B 402     183.013 203.835 255.452  1.00161.14           C
ATOM   4959  O   THR B 402     184.046 203.424 255.985  1.00161.14           O
ATOM   4960  N   VAL B 403     182.723 203.528 254.169  1.00162.56           N
ATOM   4961  CA  VAL B 403     183.695 202.874 253.335  1.00162.56           C
ATOM   4962  CB  VAL B 403     183.056 202.069 252.233  1.00162.56           C
ATOM   4963  CG1 VAL B 403     182.184 202.995 251.372  1.00162.56           C
ATOM   4964  CG2 VAL B 403     184.159 201.340 251.446  1.00162.56           C
ATOM   4965  C   VAL B 403     184.672 203.844 252.742  1.00162.56           C
ATOM   4966  O   VAL B 403     185.882 203.635 252.770  1.00162.56           O
ATOM   4967  N   ALA B 404     184.127 204.903 252.117  1.00 90.37           N
ATOM   4968  CA  ALA B 404     184.839 205.953 251.439  1.00 90.37           C
ATOM   4969  CB  ALA B 404     183.938 206.752 250.486  1.00 90.37           C
ATOM   4970  C   ALA B 404     185.488 206.927 252.381  1.00 90.37           C
ATOM   4971  O   ALA B 404     186.546 207.477 252.084  1.00 90.37           O
ATOM   4972  N   LYS B 405     184.831 207.208 253.521  1.00118.62           N
ATOM   4973  CA  LYS B 405     185.290 208.167 254.489  1.00118.62           C
ATOM   4974  CB  LYS B 405     186.749 207.957 254.944  1.00118.62           C
ATOM   4975  CG  LYS B 405     186.995 206.720 255.811  1.00118.62           C
ATOM   4976  CD  LYS B 405     186.939 205.400 255.049  1.00118.62           C
ATOM   4977  CE  LYS B 405     187.201 204.170 255.920  1.00118.62           C
ATOM   4978  NZ  LYS B 405     187.078 202.946 255.097  1.00118.62           N
ATOM   4979  C   LYS B 405     185.210 209.550 253.916  1.00118.62           C
ATOM   4980  O   LYS B 405     185.722 210.497 254.511  1.00118.62           O
ATOM   4981  N   VAL B 406     184.510 209.725 252.778  1.00 99.88           N
ATOM   4982  CA  VAL B 406     184.412 211.027 252.182  1.00 99.88           C
ATOM   4983  CB  VAL B 406     184.680 211.023 250.704  1.00 99.88           C
ATOM   4984  CG1 VAL B 406     183.610 210.156 250.017  1.00 99.88           C
ATOM   4985  CG2 VAL B 406     184.724 212.477 250.204  1.00 99.88           C
ATOM   4986  C   VAL B 406     183.013 211.517 252.391  1.00 99.88           C
ATOM   4987  O   VAL B 406     182.058 210.748 252.308  1.00 99.88           O
ATOM   4988  N   GLU B 407     182.852 212.826 252.668  1.00 87.24           N
ATOM   4989  CA  GLU B 407     181.541 213.339 252.947  1.00 87.24           C
ATOM   4990  CB  GLU B 407     181.552 214.496 253.961  1.00 87.24           C
ATOM   4991  CG  GLU B 407     180.175 214.811 254.550  1.00 87.24           C
ATOM   4992  CD  GLU B 407     179.841 213.718 255.559  1.00 87.24           C
ATOM   4993  OE1 GLU B 407     180.764 213.312 256.316  1.00 87.24           O
ATOM   4994  OE2 GLU B 407     178.662 213.269 255.580  1.00 87.24           O
ATOM   4995  C   GLU B 407     180.940 213.853 251.674  1.00 87.24           C
ATOM   4996  O   GLU B 407     181.508 214.718 251.010  1.00 87.24           O
ATOM   4997  N   LEU B 408     179.755 213.319 251.309  1.00 61.67           N
ATOM   4998  CA  LEU B 408     179.057 213.723 250.120  1.00 61.67           C
ATOM   4999  CB  LEU B 408     178.430 212.554 249.334  1.00 61.67           C
ATOM   5000  CG  LEU B 408     179.450 211.653 248.609  1.00 61.67           C
ATOM   5001  CD1 LEU B 408     178.749 210.507 247.852  1.00 61.67           C
ATOM   5002  CD2 LEU B 408     180.371 212.484 247.697  1.00 61.67           C
ATOM   5003  C   LEU B 408     177.942 214.651 250.497  1.00 61.67           C
ATOM   5004  O   LEU B 408     177.345 214.546 251.567  1.00 61.67           O
ATOM   5005  N   SER B 409     177.652 215.623 249.610  1.00 43.11           N
ATOM   5006  CA  SER B 409     176.592 216.562 249.839  1.00 43.11           C
ATOM   5007  CB  SER B 409     176.786 217.889 249.098  1.00 43.11           C
ATOM   5008  OG  SER B 409     176.709 217.656 247.701  1.00 43.11           O
ATOM   5009  C   SER B 409     175.308 215.965 249.347  1.00 43.11           C
ATOM   5010  O   SER B 409     175.289 214.993 248.593  1.00 43.11           O
ATOM   5011  N   ASP B 410     174.185 216.565 249.784  1.00120.20           N
ATOM   5012  CA  ASP B 410     172.855 216.131 249.459  1.00120.20           C
ATOM   5013  CB  ASP B 410     171.782 216.971 250.162  1.00120.20           C
ATOM   5014  CG  ASP B 410     171.989 216.751 251.640  1.00120.20           C
ATOM   5015  OD1 ASP B 410     172.867 215.911 251.971  1.00120.20           O
ATOM   5016  OD2 ASP B 410     171.299 217.419 252.455  1.00120.20           O
ATOM   5017  C   ASP B 410     172.605 216.320 248.002  1.00120.20           C
ATOM   5018  O   ASP B 410     171.973 215.489 247.357  1.00120.20           O
ATOM   5019  N   HIS B 411     173.103 217.431 247.442  1.00 59.48           N
ATOM   5020  CA  HIS B 411     172.810 217.766 246.081  1.00 59.48           C
ATOM   5021  ND1 HIS B 411     173.076 220.924 243.925  1.00 59.48           N
ATOM   5022  CG  HIS B 411     172.889 219.634 244.367  1.00 59.48           C
ATOM   5023  CB  HIS B 411     173.425 219.113 245.667  1.00 59.48           C
ATOM   5024  NE2 HIS B 411     171.872 219.890 242.368  1.00 59.48           N
ATOM   5025  CD2 HIS B 411     172.151 219.015 243.404  1.00 59.48           C
ATOM   5026  CE1 HIS B 411     172.448 221.023 242.726  1.00 59.48           C
ATOM   5027  C   HIS B 411     173.345 216.702 245.171  1.00 59.48           C
ATOM   5028  O   HIS B 411     172.690 216.330 244.198  1.00 59.48           O
ATOM   5029  N   VAL B 412     174.564 216.198 245.445  1.00 42.97           N
ATOM   5030  CA  VAL B 412     175.136 215.155 244.636  1.00 42.97           C
ATOM   5031  CB  VAL B 412     176.513 214.762 245.093  1.00 42.97           C
ATOM   5032  CG1 VAL B 412     176.985 213.547 244.273  1.00 42.97           C
ATOM   5033  CG2 VAL B 412     177.434 215.987 244.990  1.00 42.97           C
ATOM   5034  C   VAL B 412     174.269 213.948 244.782  1.00 42.97           C
ATOM   5035  O   VAL B 412     173.946 213.264 243.813  1.00 42.97           O
ATOM   5036  N   CYS B 413     173.852 213.679 246.029  1.00 64.61           N
ATOM   5037  CA  CYS B 413     173.048 212.539 246.345  1.00 64.61           C
ATOM   5038  CB  CYS B 413     172.827 212.364 247.855  1.00 64.61           C
ATOM   5039  SG  CYS B 413     174.360 211.874 248.699  1.00 64.61           S
ATOM   5040  C   CYS B 413     171.719 212.671 245.677  1.00 64.61           C
ATOM   5041  O   CYS B 413     171.042 211.665 245.488  1.00 64.61           O
ATOM   5042  N   ASP B 414     171.265 213.913 245.403  1.00 68.47           N
ATOM   5043  CA  ASP B 414     170.006 214.149 244.751  1.00 68.47           C
ATOM   5044  CB  ASP B 414     169.580 215.624 244.827  1.00 68.47           C
ATOM   5045  CG  ASP B 414     169.164 215.898 246.268  1.00 68.47           C
ATOM   5046  OD1 ASP B 414     168.418 215.054 246.834  1.00 68.47           O
ATOM   5047  OD2 ASP B 414     169.595 216.941 246.829  1.00 68.47           O
ATOM   5048  C   ASP B 414     170.027 213.733 243.301  1.00 68.47           C
ATOM   5049  O   ASP B 414     169.138 213.020 242.839  1.00 68.47           O
ATOM   5050  N   VAL B 415     171.057 214.162 242.546  1.00 76.17           N
ATOM   5051  CA  VAL B 415     171.187 213.920 241.129  1.00 76.17           C
ATOM   5052  CB  VAL B 415     172.335 214.665 240.522  1.00 76.17           C
ATOM   5053  CG1 VAL B 415     172.584 214.118 239.111  1.00 76.17           C
ATOM   5054  CG2 VAL B 415     171.996 216.160 240.521  1.00 76.17           C
ATOM   5055  C   VAL B 415     171.409 212.476 240.808  1.00 76.17           C
ATOM   5056  O   VAL B 415     170.959 212.004 239.766  1.00 76.17           O
ATOM   5057  N   VAL B 416     172.159 211.749 241.655  1.00 55.54           N
ATOM   5058  CA  VAL B 416     172.472 210.372 241.377  1.00 55.54           C
ATOM   5059  CB  VAL B 416     173.366 209.765 242.421  1.00 55.54           C
ATOM   5060  CG1 VAL B 416     173.476 208.254 242.161  1.00 55.54           C
ATOM   5061  CG2 VAL B 416     174.724 210.487 242.380  1.00 55.54           C
[truncated: 603,176 more chars]
